# Supplementary material for: Mass photometry enables label-free tracking and mass measurement of single proteins on lipid bilayers
Source: Nat Methods. 2021 Oct 4;18(10):1247–52. doi: 10.1038/s41592-021-01261-w (PMC8490153; doi:10.1038/s41592-021-01261-w)
Supplement: Supplementary file 7 — Source data for Supplementary Figures [file 41592_2021_1261_MOESM7_ESM.xlsx]

## Sheet: SI_Fig1
Time (s)	MP background signal	Dynamic MP background signal	Single frame at beginning signal	Median of entire movie signal
0	0.00247195	0.0018906	0.00281105	0.00710016
0.00301811	0.0025551	0.00190818	0.00278892	0.00716818
0.00603622	0.00247712	0.00190551	0.00276635	0.00716377
0.00905433	0.00248125	0.00185952	0.0027709	0.00705087
0.0120724	0.00246216	0.0018566	0.00275211	0.00709531
0.0150905	0.00249459	0.00183543	0.00275039	0.00707513
0.0181087	0.00243036	0.00183593	0.00268713	0.00708069
0.0211268	0.0025423	0.00183053	0.0026747	0.00713413
0.0241449	0.00242943	0.00190429	0.00277216	0.00706333
0.027163	0.00249445	0.00181385	0.00271442	0.00696179
0.0301811	0.00248227	0.00180984	0.00270717	0.00694945
0.0331992	0.00249275	0.00186707	0.00273284	0.00706022
0.0362173	0.00246509	0.00187097	0.00275107	0.00699484
0.0392354	0.00252498	0.00184336	0.00270781	0.00698168
0.0422535	0.0025113	0.0018789	0.00275305	0.00695715
0.0452716	0.00250183	0.0018892	0.00268776	0.00704916
0.0482897	0.00245181	0.00187065	0.00279666	0.00704312
0.0513078	0.00253543	0.00180988	0.00270659	0.00701395
0.054326	0.00242756	0.00185493	0.00270296	0.00707982
0.0573441	0.00243368	0.00187509	0.00274048	0.00702471
0.0603622	0.00244423	0.00182884	0.00268815	0.00694876
0.0633803	0.00246527	0.00179719	0.00268535	0.00699933
0.0663984	0.00249921	0.00186644	0.00270779	0.00699672
0.0694165	0.00247394	0.0019115	0.00279064	0.00702817
0.0724346	0.0025073	0.00183571	0.00267697	0.00704835
0.0754527	0.00248803	0.00188936	0.00268271	0.00708962
0.0784708	0.00249328	0.00185491	0.0026942	0.00698713
0.0814889	0.00255472	0.00191682	0.00274141	0.0069667
0.084507	0.00247576	0.00195571	0.00275785	0.00706045
0.0875252	0.00250044	0.00190848	0.00272572	0.00707566
0.0905433	0.00248578	0.00182292	0.00268767	0.00703909
0.0935614	0.00245921	0.00187831	0.0027177	0.00705906
0.0965795	0.00245437	0.00185877	0.00274506	0.00705001
0.0995976	0.00246037	0.00185685	0.00273362	0.00691591
0.102616	0.00250073	0.00184886	0.00272665	0.007
0.105634	0.00248054	0.00188531	0.00271494	0.00702216
0.108652	0.00252308	0.00189143	0.00272598	0.00694794
0.11167	0.00244761	0.00187396	0.0027004	0.00687031
0.114688	0.00244799	0.00187229	0.00274122	0.00697791
0.117706	0.00251606	0.00183573	0.00271595	0.00697147
0.120724	0.00243082	0.00185982	0.00279931	0.00697385
0.123742	0.00252843	0.00185735	0.00276736	0.00699387
0.126761	0.00248426	0.00184082	0.00265233	0.00698169
0.129779	0.00241587	0.00184476	0.00267273	0.00697741
0.132797	0.00244051	0.00182375	0.00263289	0.00693864
0.135815	0.00242214	0.00184736	0.00267052	0.00690416
0.138833	0.00243704	0.00184415	0.0026696	0.00691651
0.141851	0.0025524	0.00184851	0.00267393	0.00684371
0.144869	0.00244876	0.00194773	0.00278467	0.00697466
0.147887	0.00258721	0.00185735	0.00274219	0.00688425
0.150905	0.00245836	0.00189163	0.00271169	0.0069143
0.153924	0.00253159	0.00184459	0.00266362	0.00696061
0.156942	0.00253559	0.00181033	0.00262812	0.00689851
0.15996	0.00246497	0.00188031	0.00276119	0.00680897
0.162978	0.00252894	0.0018836	0.00273192	0.00687367
0.165996	0.00245969	0.00187044	0.0027357	0.00695336
0.169014	0.00240216	0.00187492	0.00272834	0.00695132
0.172032	0.00254121	0.00188452	0.00268356	0.00689701
0.17505	0.00255018	0.00187336	0.00270438	0.00692199
0.178068	0.00251055	0.0019324	0.00283643	0.00688776
0.181087	0.00248768	0.00194588	0.00280628	0.00680503
0.184105	0.00253369	0.00188353	0.00278628	0.00688531
0.187123	0.00250422	0.00187084	0.00281144	0.00686475
0.190141	0.00249223	0.00183929	0.00274642	0.00686927
0.193159	0.00251917	0.00183051	0.00274287	0.00692607
0.196177	0.00250123	0.0018233	0.00269516	0.00692528
0.199195	0.00241028	0.00186296	0.00274489	0.00676416
0.202213	0.00242732	0.00187299	0.00278222	0.00680147
0.205231	0.00250558	0.00186371	0.0027751	0.0068511
0.208249	0.00248032	0.00189003	0.00277662	0.00683937
0.211268	0.0024718	0.00189467	0.00276312	0.00685219
0.214286	0.00250382	0.00189192	0.00272309	0.00696093
0.217304	0.00253076	0.00193269	0.00273582	0.00711222
0.220322	0.00248678	0.00190914	0.00270802	0.0069974
0.22334	0.00253303	0.00186967	0.00276187	0.00694906
0.226358	0.0025276	0.0018684	0.0027391	0.00694567
0.229376	0.00241199	0.00186769	0.00274891	0.00679555
0.232394	0.00248701	0.00179828	0.00269768	0.00681897
0.235412	0.0024456	0.00185822	0.00278026	0.00686554
0.238431	0.00247562	0.00189085	0.00279685	0.00686755
0.241449	0.00252842	0.00189032	0.00275744	0.00694941
0.244467	0.00246652	0.00187163	0.00273952	0.00687783
0.247485	0.00246255	0.0018114	0.00273779	0.00687306
0.250503	0.00247039	0.00185963	0.00278264	0.0067656
0.253521	0.00245761	0.00189854	0.00280095	0.00684127
0.256539	0.00251077	0.00185207	0.00278574	0.00691029
0.259557	0.00245934	0.0018521	0.00280968	0.00683354
0.262575	0.00248702	0.00187033	0.00278071	0.00678552
0.265594	0.00246381	0.00186152	0.00276425	0.00675854
0.268612	0.00248745	0.00186758	0.00279904	0.00673872
0.27163	0.0025314	0.001892	0.00284513	0.00674319
0.274648	0.00252124	0.0018958	0.00275504	0.00682025
0.277666	0.00248692	0.00190442	0.00273687	0.00699975
0.280684	0.00252402	0.00190067	0.00276005	0.00678233
0.283702	0.00250148	0.00187743	0.00273458	0.00682722
0.28672	0.00249162	0.00185767	0.00275781	0.00679752
0.289738	0.00252576	0.00184989	0.002694	0.00677022
0.292757	0.00249044	0.00188969	0.002737	0.00686608
0.295775	0.00255375	0.0018562	0.00277046	0.00681843
0.298793	0.00245412	0.0018762	0.00271709	0.00690775
0.301811	0.0024954	0.00186698	0.00274251	0.00693782
0.304829	0.00254233	0.00185064	0.00268344	0.00691395
0.307847	0.00249276	0.00184806	0.00275235	0.00682464
0.310865	0.00255389	0.00189044	0.00278489	0.00674062
0.313883	0.00256336	0.00187219	0.00275548	0.00687957
0.316901	0.00248639	0.00186758	0.00274606	0.00689445
0.31992	0.00249125	0.00185278	0.00273306	0.0068201
0.322938	0.00242294	0.00190949	0.00279032	0.00683608
0.325956	0.00245371	0.00186418	0.00277844	0.00677649
0.328974	0.00246756	0.00186253	0.0027503	0.00677438
0.331992	0.00244599	0.00190253	0.00279611	0.00668571
0.33501	0.00247683	0.00185547	0.00278112	0.00672684
0.338028	0.00249808	0.00184997	0.00279784	0.00671112
0.341046	0.00248797	0.00188311	0.0028482	0.00663793
0.344064	0.00250495	0.00186739	0.00276206	0.0067488
0.347082	0.00245152	0.00187552	0.00278789	0.00683693
0.350101	0.00242294	0.00187317	0.00275885	0.00677735
0.353119	0.00253206	0.00191624	0.00282983	0.00680278
0.356137	0.00256272	0.00193236	0.00285218	0.00677697
0.359155	0.00255132	0.00194446	0.00284606	0.00676391
0.362173	0.00253641	0.00184423	0.00278614	0.00667505
0.365191	0.0024892	0.00179852	0.00277001	0.0067787
0.368209	0.00245064	0.00186745	0.00277102	0.0067384
0.371227	0.00253919	0.00187722	0.00278337	0.00673314
0.374245	0.00247321	0.00191587	0.00283595	0.00675259
0.377264	0.0024768	0.00185219	0.00276637	0.00678183
0.380282	0.00245026	0.00185805	0.00274104	0.00680819
0.3833	0.00247082	0.00187525	0.00283148	0.00680721
0.386318	0.00252115	0.00185915	0.00281256	0.00685303
0.389336	0.0024593	0.00188596	0.00276959	0.00680035
0.392354	0.00251833	0.00186955	0.0027866	0.00675014
0.395372	0.00245418	0.00185566	0.00279943	0.00683102
0.39839	0.00251299	0.00185623	0.00276639	0.00675461
0.401408	0.00249328	0.00184754	0.00276356	0.00677377
0.404427	0.00249755	0.00186454	0.00286023	0.00671287
0.407445	0.00248795	0.00189762	0.00284024	0.00680467
0.410463	0.00251046	0.00186852	0.00283382	0.0067285
0.413481	0.0025522	0.00185412	0.00282269	0.00668402
0.416499	0.00251563	0.00194133	0.00286871	0.0067522
0.419517	0.00248842	0.00187196	0.00286447	0.00659732
0.422535	0.00252297	0.00184691	0.00284357	0.0067084
0.425553	0.00246282	0.00189097	0.00283514	0.0067172
0.428571	0.00250175	0.00189038	0.00283558	0.00669721
0.43159	0.00255683	0.00188556	0.00283037	0.00661393
0.434608	0.00251111	0.00191153	0.00288799	0.00666948
0.437626	0.00246318	0.00191873	0.00281545	0.00680243
0.440644	0.00251471	0.001892	0.00279513	0.00670226
0.443662	0.00250486	0.001869	0.00273823	0.00673089
0.44668	0.00249679	0.00191106	0.00281315	0.00669755
0.449698	0.0024799	0.00192069	0.00288727	0.00661975
0.452716	0.00246323	0.00193493	0.00293974	0.00660101
0.455734	0.00246238	0.00187093	0.00284747	0.00663819
0.458753	0.00250539	0.00193439	0.00290176	0.00669762
0.461771	0.00251377	0.00190619	0.00291118	0.0066299
0.464789	0.00248801	0.00187545	0.00290557	0.00662517
0.467807	0.00255101	0.00187951	0.00287028	0.00665894
0.470825	0.00250457	0.0019461	0.00288854	0.00668732
0.473843	0.00262034	0.00191213	0.0028789	0.00662299
0.476861	0.0025418	0.00189747	0.0028535	0.00664912
0.479879	0.00258005	0.00191027	0.00292958	0.00653317
0.482897	0.00253125	0.00185946	0.00284838	0.00652618
0.485915	0.00246209	0.00187515	0.00279552	0.00668375
0.488934	0.00249641	0.00186636	0.00283866	0.00662738
0.491952	0.00250686	0.00189163	0.00288488	0.00661793
0.49497	0.00246741	0.00193528	0.00291518	0.00665497
0.497988	0.0025504	0.00188864	0.00286038	0.00669865
0.501006	0.00253068	0.00189205	0.00286074	0.00658521
0.504024	0.00254229	0.00186055	0.00286412	0.00661642
0.507042	0.00248255	0.00189745	0.00286867	0.00665706
0.51006	0.0024982	0.00182617	0.00284449	0.00656384
0.513078	0.0025043	0.00183531	0.00276028	0.00658771
0.516097	0.00245255	0.00183735	0.00275253	0.00665937
0.519115	0.00243138	0.00185877	0.0027641	0.00667316
0.522133	0.00250198	0.00189846	0.00286489	0.00656806
0.525151	0.0025136	0.00187169	0.00279021	0.00665695
0.528169	0.00248202	0.00186335	0.00280196	0.00662696
0.531187	0.00241827	0.00186099	0.00284306	0.00650259
0.534205	0.00249799	0.00182351	0.00282604	0.00667542
0.537223	0.00242179	0.00188448	0.00280524	0.00673884
0.540241	0.00245576	0.00190119	0.00286332	0.00666289
0.54326	0.00252999	0.00186046	0.00285023	0.00658687
0.546278	0.0024882	0.00188283	0.00286212	0.00663729
0.549296	0.00255016	0.00191108	0.00285689	0.0066013
0.552314	0.002481	0.00190835	0.00290321	0.00650508
0.555332	0.00246103	0.00186371	0.00284944	0.00656215
0.55835	0.00247023	0.0018615	0.00284613	0.0066467
0.561368	0.00259453	0.00184754	0.00292552	0.00651505
0.564386	0.00254068	0.00190942	0.00285513	0.0066778
0.567404	0.00251318	0.00188464	0.00274268	0.00671907
0.570423	0.00247079	0.00183844	0.00282328	0.0066445
0.573441	0.00249908	0.00185908	0.00289992	0.00650389
0.576459	0.00249576	0.00186359	0.00285635	0.00651695
0.579477	0.00253485	0.00185341	0.00283587	0.00647394
0.582495	0.00245586	0.00190328	0.00289531	0.00651634
0.585513	0.00253592	0.00189488	0.00280421	0.00662635
0.588531	0.00251867	0.00185687	0.00282933	0.00664147
0.591549	0.00248657	0.00184503	0.00288051	0.00654751
0.594567	0.0024553	0.00187192	0.0028928	0.00651993
0.597586	0.00246159	0.00187453	0.00280723	0.00661578
0.600604	0.00249296	0.00181657	0.00278895	0.00653629
0.603622	0.00249837	0.00185159	0.00292643	0.00650062
0.60664	0.00245804	0.00184469	0.002871	0.00663258
0.609658	0.0024494	0.00186086	0.00292419	0.0065667
0.612676	0.00249287	0.00187838	0.0029194	0.00654744
0.615694	0.00248615	0.00189581	0.00289277	0.00656857
0.618712	0.00243819	0.00189453	0.00290354	0.00645171
0.62173	0.0025332	0.00184684	0.00290183	0.00649158
0.624748	0.00246863	0.00191067	0.00286804	0.00656046
0.627767	0.00252773	0.00190349	0.00286084	0.0065399
0.630785	0.00249664	0.00183049	0.00283847	0.00645297
0.633803	0.00243352	0.00192397	0.00288102	0.0064419
0.636821	0.00249414	0.00194051	0.00286545	0.00656511
0.639839	0.00250004	0.00187715	0.00289146	0.00655462
0.642857	0.00248981	0.00186008	0.00282649	0.00651116
0.645875	0.00251153	0.00185838	0.00283467	0.00660786
0.648893	0.00247408	0.00190323	0.00285348	0.00655669
0.651911	0.00247239	0.00189465	0.0028396	0.00657989
0.65493	0.00251407	0.00181586	0.00285911	0.00646368
0.657948	0.00241357	0.00189343	0.00285722	0.00651048
0.660966	0.00252657	0.00183911	0.00285068	0.00648616
0.663984	0.00245217	0.00189794	0.00290613	0.00645534
0.667002	0.00248541	0.00191545	0.0028838	0.00648474
0.67002	0.00248844	0.00187395	0.00287918	0.00646087
0.673038	0.0024516	0.00190623	0.00294064	0.00644241
0.676056	0.00253857	0.00183552	0.00295967	0.00639592
0.679074	0.00244584	0.00191943	0.00283492	0.00649485
0.682093	0.00252213	0.00187874	0.00290253	0.00651286
0.685111	0.00244281	0.00188726	0.00292944	0.00648011
0.688129	0.00253126	0.0018786	0.0029208	0.00642918
0.691147	0.00249147	0.00186522	0.00291794	0.00635428
0.694165	0.00252499	0.00186922	0.00290012	0.00640003
0.697183	0.00255629	0.00188245	0.00288636	0.00644038
0.700201	0.00244707	0.00188117	0.00294599	0.00644575
0.703219	0.00247553	0.00181621	0.00290403	0.00640106
0.706237	0.0024762	0.00188593	0.00294264	0.0064341
0.709256	0.00242734	0.00187002	0.00288069	0.00645888
0.712274	0.0024452	0.00182288	0.00291313	0.00636541
0.715292	0.00245907	0.00184535	0.00291803	0.00644332
0.71831	0.00247625	0.00184644	0.00288076	0.00642282
0.721328	0.00248664	0.00184389	0.00285568	0.00641236
0.724346	0.00246267	0.00184976	0.00284612	0.0064008
0.727364	0.00251964	0.0018838	0.0028828	0.0064029
0.730382	0.00247917	0.00191337	0.00290896	0.00642872
0.7334	0.00247848	0.00184378	0.00289499	0.0064426
0.736419	0.00249621	0.00182728	0.00286304	0.00643082
0.739437	0.00246367	0.00184889	0.00295744	0.00642953
0.742455	0.00252388	0.00184325	0.00295198	0.00629955
0.745473	0.00250489	0.00184057	0.00298718	0.00631066
0.748491	0.00249683	0.00190107	0.00294634	0.00638809
0.751509	0.00251229	0.00191302	0.00295795	0.00636413
0.754527	0.00254545	0.00192565	0.00298374	0.00640335
0.757545	0.00252954	0.00185781	0.00291842	0.00640128
0.760563	0.00250688	0.00187377	0.00297755	0.00635483
0.763581	0.0024874	0.00187316	0.00300186	0.00637616
0.7666	0.00251344	0.00186085	0.00298113	0.00635963
0.769618	0.00247464	0.00183032	0.00285992	0.00637762
0.772636	0.00239961	0.00179944	0.00286686	0.00631244
0.775654	0.00240176	0.0017943	0.00285677	0.00623148
0.778672	0.0024489	0.00186946	0.00297428	0.00623843
0.78169	0.00247404	0.00187926	0.00300228	0.00632565
0.784708	0.00249573	0.00181874	0.0029188	0.00631546
0.787726	0.00248472	0.00182379	0.00290106	0.00631982
0.790744	0.00247797	0.00188242	0.00297687	0.00641602
0.793763	0.00247752	0.00192791	0.00296664	0.00638975
0.796781	0.00249602	0.00189929	0.0029484	0.00635625
0.799799	0.0025301	0.00190341	0.00298508	0.00628952
0.802817	0.00251073	0.00188567	0.00293775	0.00631998
0.805835	0.00248902	0.00188794	0.00292573	0.00637572
0.808853	0.00251218	0.00187907	0.00293537	0.00632172
0.811871	0.00247481	0.00192383	0.00298498	0.00637167
0.814889	0.00254539	0.00182525	0.00295319	0.00635879
0.817907	0.00243805	0.00183968	0.00291366	0.00639368
0.820926	0.00246756	0.00183549	0.00291077	0.0063962
0.823944	0.0024639	0.00188249	0.00299379	0.00638147
0.826962	0.00251198	0.00185727	0.00295844	0.00641913
0.82998	0.00251645	0.00188863	0.00296758	0.00632498
0.832998	0.00253234	0.00181498	0.00295991	0.00630385
0.836016	0.00253839	0.00186604	0.00301668	0.00626924
0.839034	0.00242741	0.00189362	0.00293936	0.00637354
0.842052	0.00255481	0.00183967	0.00300257	0.00627103
0.84507	0.00249478	0.00191117	0.00301763	0.00629644
0.848089	0.00256803	0.00190305	0.00297666	0.00631411
0.851107	0.00254251	0.00190624	0.00303144	0.00622906
0.854125	0.00254019	0.00193092	0.00301075	0.00631108
0.857143	0.00255149	0.00189914	0.00297085	0.00627926
0.860161	0.00253562	0.00191191	0.00296795	0.0062808
0.863179	0.00250861	0.00186466	0.00293668	0.00619184
0.866197	0.00250448	0.00193134	0.00289367	0.0063353
0.869215	0.00245393	0.00187253	0.00290621	0.00632421
0.872233	0.00247188	0.0018345	0.00297625	0.00626842
0.875252	0.00245881	0.00182687	0.00297246	0.00625601
0.87827	0.002437	0.00187063	0.00292905	0.00629676
0.881288	0.00248429	0.00184785	0.00297633	0.00628004
0.884306	0.00249945	0.00185235	0.00296235	0.0062276
0.887324	0.0024825	0.00188931	0.00294953	0.00629685
0.890342	0.00249575	0.00187787	0.00301849	0.00622276
0.89336	0.00245406	0.00184986	0.00302	0.0061559
0.896378	0.00249293	0.00183955	0.00294834	0.00629214
0.899396	0.00246438	0.00190261	0.002982	0.00621452
0.902414	0.00251043	0.00187018	0.00304166	0.00612846
0.905433	0.00250492	0.00189567	0.00300373	0.00618802
0.908451	0.00255483	0.00185868	0.00299399	0.00625887
0.911469	0.00246986	0.00185176	0.00300087	0.00621392
0.914487	0.0024524	0.00190214	0.0030274	0.00623666
0.917505	0.00251302	0.00183612	0.00293497	0.00625857
0.920523	0.00252624	0.00185781	0.00295918	0.00628002
0.923541	0.00244627	0.00188493	0.00305323	0.00619192
0.926559	0.00251603	0.00185855	0.00305106	0.00624632
0.929577	0.0024579	0.00190098	0.0030591	0.00631701
0.932596	0.00253876	0.00184908	0.00299405	0.0062875
0.935614	0.00248708	0.00190829	0.00308131	0.00622388
0.938632	0.00246842	0.00194836	0.00312589	0.00625522
0.94165	0.00253384	0.00198089	0.0031349	0.00620696
0.944668	0.00249311	0.00200053	0.0031302	0.00622898
0.947686	0.00251045	0.00192381	0.00308576	0.0062825
0.950704	0.00247239	0.00196638	0.00310679	0.00638725
0.953722	0.00254329	0.00194456	0.0031435	0.00633462
0.95674	0.00256907	0.00194274	0.00313999	0.00627521
0.959759	0.00250136	0.00190963	0.00311902	0.0061644
0.962777	0.002441	0.00191105	0.00307753	0.00623399
0.965795	0.00253824	0.00191607	0.00316165	0.00613796
0.968813	0.00251242	0.00194063	0.00310064	0.00621961
0.971831	0.00247405	0.0019108	0.00306154	0.00619452
0.974849	0.00254664	0.00182443	0.00299402	0.00623329
0.977867	0.00253545	0.00185952	0.00300607	0.00631738
0.980885	0.00245294	0.00192177	0.00301747	0.00623178
0.983903	0.0025232	0.00185794	0.00305493	0.00612938
0.986922	0.00247712	0.00188692	0.00306142	0.00622216
0.98994	0.00250898	0.00191686	0.00308167	0.00631181
0.992958	0.00258055	0.00179883	0.00297343	0.0062127
0.995976	0.00242924	0.00188466	0.00301802	0.00624253
0.998994	0.00247646	0.00187494	0.00296434	0.00626183
1.00201	0.00245442	0.00187963	0.00295799	0.00626418
1.00503	0.00247305	0.00186569	0.00300007	0.00616648
1.00805	0.00247451	0.00189222	0.00301033	0.00617648
1.01107	0.00248145	0.00188082	0.00305203	0.00611934
1.01408	0.00246094	0.00190874	0.00303884	0.00615715
1.0171	0.00248464	0.00186001	0.00309331	0.00608859
1.02012	0.00250903	0.00187198	0.00306145	0.00610262
1.02314	0.00249563	0.0018813	0.00306604	0.00612065
1.02616	0.00245048	0.00184524	0.00299721	0.00612277
1.02918	0.00247986	0.00182569	0.00299728	0.00623892
1.03219	0.00246668	0.00183698	0.00301783	0.00620763
1.03521	0.00247132	0.00187787	0.00303629	0.00615489
1.03823	0.00251752	0.00188316	0.00305788	0.00610007
1.04125	0.00244872	0.00188096	0.00296749	0.0061862
1.04427	0.00250639	0.0018899	0.00301852	0.00613646
1.04728	0.00247215	0.00191094	0.00303259	0.0062548
1.0503	0.00245134	0.00183297	0.00296097	0.00619017
1.05332	0.00249684	0.0018107	0.00297704	0.00618305
1.05634	0.00244107	0.00189491	0.00299879	0.00624739
1.05936	0.00250706	0.00190265	0.00303637	0.0061454
1.06237	0.00246918	0.00183435	0.00301932	0.00603888
1.06539	0.00245352	0.00188704	0.00313085	0.00602087
1.06841	0.00252711	0.00185751	0.00302378	0.00613726
1.07143	0.00248692	0.00192809	0.00306483	0.00619508
1.07445	0.00251565	0.00187971	0.00306919	0.00608193
1.07746	0.0024951	0.00184896	0.00306327	0.0061617
1.08048	0.00249269	0.00186266	0.00305107	0.00607641
1.0835	0.002498	0.00188291	0.00308143	0.00612022
1.08652	0.00248769	0.00193504	0.00309811	0.00619257
1.08954	0.0025468	0.0018603	0.00302479	0.00620783
1.09256	0.00248111	0.0018527	0.0030916	0.00616113
1.09557	0.00245008	0.00180891	0.00298939	0.0061107
1.09859	0.00240482	0.00184002	0.00304254	0.00608559
1.10161	0.00251895	0.00183463	0.0030155	0.00609789
1.10463	0.00242872	0.00186234	0.00310129	0.006065
1.10765	0.00245853	0.00186258	0.00307468	0.00609312
1.11066	0.00250766	0.00189616	0.00302421	0.00616458
1.11368	0.00254222	0.00187555	0.00304959	0.00611817
1.1167	0.0024812	0.00185359	0.00305745	0.00613949
1.11972	0.00247673	0.0018731	0.00305162	0.0061826
1.12274	0.00254463	0.00190087	0.00307749	0.00605757
1.12575	0.00247018	0.00190296	0.00310482	0.00605959
1.12877	0.00249828	0.00188014	0.00308738	0.00616046
1.13179	0.00253795	0.00188911	0.00306923	0.00616707
1.13481	0.00251455	0.00190272	0.00310892	0.00608802
1.13783	0.00247411	0.00182679	0.003083	0.00603658
1.14085	0.0024589	0.00183212	0.0030744	0.00605489
1.14386	0.00249696	0.00188496	0.00306999	0.00609529
1.14688	0.00251443	0.00183622	0.0030505	0.00605902
1.1499	0.0024894	0.0018764	0.00313187	0.00596477
1.15292	0.00248669	0.00189163	0.00311929	0.00605569
1.15594	0.00247999	0.00187877	0.00309327	0.0061084
1.15895	0.00248596	0.00185384	0.00313995	0.00609321
1.16197	0.00253846	0.00187562	0.00306208	0.00609871
1.16499	0.00240745	0.00186718	0.00304855	0.00609841
1.16801	0.00243108	0.0018417	0.00306268	0.00605865
1.17103	0.00247246	0.00176751	0.0030225	0.00612865
1.17404	0.00239348	0.00186022	0.00315209	0.00598939
1.17706	0.0025241	0.00182288	0.00307344	0.00609734
1.18008	0.00246517	0.00189323	0.00308033	0.00611953
1.1831	0.00246018	0.0018402	0.00312004	0.00599236
1.18612	0.0024572	0.00186272	0.00312333	0.00601716
1.18913	0.00253492	0.00187468	0.00309949	0.0060416
1.19215	0.00251688	0.00191376	0.0031984	0.00600464
1.19517	0.00259838	0.00187802	0.00313612	0.00613787
1.19819	0.00257571	0.00190393	0.00307015	0.00622909
1.20121	0.00254769	0.00192932	0.00313731	0.0061002
1.20423	0.00255438	0.00190728	0.00315596	0.00602839
1.20724	0.00252418	0.00187374	0.00316551	0.00601827
1.21026	0.0024894	0.00185449	0.0031227	0.00598633
1.21328	0.00257168	0.00189581	0.00313279	0.00608174
1.2163	0.00255109	0.00194916	0.00318682	0.00608966
1.21932	0.00248448	0.00195261	0.00313022	0.00615195
1.22233	0.00256058	0.00187045	0.00305884	0.0061002
1.22535	0.00250576	0.00193043	0.00311101	0.00607836
1.22837	0.00253389	0.00186584	0.00306938	0.00611224
1.23139	0.0025374	0.00189845	0.00306335	0.00615537
1.23441	0.0025473	0.00190559	0.00311473	0.00605449
1.23742	0.00248664	0.00193521	0.00307105	0.00609699
1.24044	0.00256043	0.00186926	0.00307428	0.0060895
1.24346	0.00251972	0.0019304	0.00310172	0.00617621
1.24648	0.00253512	0.00194257	0.0030669	0.00608839
1.2495	0.00246785	0.0019367	0.0031378	0.00599241
1.25252	0.00247898	0.00189911	0.00309119	0.00606093
1.25553	0.00254622	0.00189034	0.00308212	0.00607364
1.25855	0.00246352	0.00190718	0.00311368	0.00606662
1.26157	0.00249858	0.00193286	0.00317479	0.00599833
1.26459	0.00245335	0.00191863	0.00316817	0.00601403
1.26761	0.00249123	0.00189541	0.00316164	0.00600974
1.27062	0.0024813	0.00189452	0.00313566	0.00601861
1.27364	0.00249429	0.00193317	0.0031261	0.00607506
1.27666	0.00249552	0.00190649	0.00316974	0.00598733
1.27968	0.00251334	0.00189112	0.00317503	0.0059969
1.2827	0.00248424	0.00190605	0.00318507	0.00599696
1.28571	0.00258131	0.00192715	0.00317807	0.00601695
1.28873	0.00252332	0.001937	0.00314597	0.00605218
1.29175	0.00248443	0.00189881	0.00316909	0.00594049
1.29477	0.0024497	0.00190005	0.00316004	0.00598669
1.29779	0.00246985	0.00188331	0.0031154	0.00602782
1.3008	0.00253687	0.0019062	0.00311439	0.00601661
1.30382	0.00254766	0.001896	0.00314169	0.00596375
1.30684	0.00250888	0.00192048	0.00314512	0.0059499
1.30986	0.00252487	0.00195044	0.00314044	0.00602461
1.31288	0.00256292	0.00196303	0.00318589	0.00594766
1.3159	0.00251536	0.00192283	0.00320999	0.00588403
1.31891	0.0025247	0.00186728	0.00309346	0.00593751
1.32193	0.0024768	0.00189894	0.00304988	0.00601021
1.32495	0.00247514	0.00188719	0.00318436	0.00593999
1.32797	0.00245948	0.00187068	0.00312748	0.00599997
1.33099	0.00262915	0.0018956	0.00312964	0.00601594
1.334	0.00247933	0.00192708	0.00321195	0.00592326
1.33702	0.00249426	0.00187526	0.00314453	0.0059275
1.34004	0.00246132	0.00190182	0.00310563	0.00597303
1.34306	0.00244608	0.00183378	0.00308613	0.00590996
1.34608	0.00248358	0.00186818	0.00311492	0.00592921
1.34909	0.00247474	0.00192831	0.00319749	0.00592921
1.35211	0.00254655	0.00193316	0.00316931	0.00589004
1.35513	0.00250755	0.00190093	0.00311114	0.00597791
1.35815	0.00254392	0.00188612	0.00313919	0.00592408
1.36117	0.00243332	0.00192753	0.00315768	0.00601147
1.36419	0.00255836	0.00186249	0.0031513	0.00588003
1.3672	0.00246743	0.00187737	0.00323206	0.00582496
1.37022	0.00246453	0.00183923	0.00313817	0.00589993
1.37324	0.00248105	0.00187101	0.0031869	0.00587241
1.37626	0.0024541	0.00188016	0.00310189	0.00593851
1.37928	0.00251481	0.00187295	0.00319011	0.00588877
1.38229	0.00252679	0.00186669	0.00315357	0.00589777
1.38531	0.00253037	0.00190532	0.00320292	0.00592308
1.38833	0.00253016	0.00184852	0.00314285	0.00587378
1.39135	0.00248715	0.00189832	0.00326642	0.00582477
1.39437	0.00253238	0.00191302	0.00323906	0.00580702
1.39738	0.0024872	0.00187432	0.00314777	0.00581588
1.4004	0.00249911	0.00191144	0.00316872	0.00597962
1.40342	0.00251696	0.00191693	0.0031862	0.00597176
1.40644	0.00246816	0.00195561	0.00320308	0.00590118
1.40946	0.00253667	0.00188009	0.0031738	0.00584456
1.41247	0.00246914	0.00189354	0.00312837	0.00592646
1.41549	0.00249807	0.00185328	0.00316432	0.00582156
1.41851	0.0025879	0.0018719	0.00315002	0.00591283
1.42153	0.00247234	0.00195004	0.00311623	0.00603578
1.42455	0.00262155	0.0018656	0.0031619	0.00587312
1.42757	0.00249834	0.00195147	0.00320598	0.00582648
1.43058	0.00251493	0.00188882	0.00323946	0.0058401
1.4336	0.00241805	0.0018295	0.00318292	0.00582598
1.43662	0.00249291	0.00187017	0.00322085	0.00580332
1.43964	0.00246745	0.00190052	0.00322504	0.00587896
1.44266	0.00248495	0.00193093	0.00328004	0.00583901
1.44567	0.00248234	0.00193523	0.0033024	0.00582398
1.44869	0.002567	0.00191456	0.00331664	0.00587767
1.45171	0.00248596	0.00191644	0.00332176	0.00584762
1.45473	0.00249075	0.00190526	0.00332233	0.00579524
1.45775	0.00250265	0.00191145	0.00323183	0.00593058
1.46076	0.00252644	0.00194648	0.0032932	0.00587907
1.46378	0.00252907	0.00190311	0.00326428	0.00578637
1.4668	0.00252313	0.00192965	0.0032473	0.00584581
1.46982	0.00252821	0.00202961	0.00327418	0.00591752
1.47284	0.00250046	0.0020766	0.0034068	0.0059191
1.47586	0.00249666	0.00198826	0.00336338	0.00590103
1.47887	0.00248224	0.00192994	0.00329191	0.00598832
1.48189	0.00253429	0.00186698	0.00318418	0.00591333
1.48491	0.00252272	0.00186034	0.00324237	0.00577349
1.48793	0.00246476	0.00188487	0.0031985	0.00579527
1.49095	0.00243677	0.00183635	0.00322461	0.00587108
1.49396	0.00247199	0.00189813	0.00319561	0.00586778
1.49698	0.00241721	0.00186534	0.00322137	0.00574084
1.5	0.00246037	0.00179905	0.00322773	0.00578012
1.50302	0.00249207	0.0018396	0.00321752	0.00584536
1.50604	0.0024932	0.00189403	0.00320975	0.00586188
1.50905	0.00246852	0.00191453	0.00318548	0.00581971
1.51207	0.00255269	0.00187008	0.00314776	0.00584189
1.51509	0.00247628	0.00187818	0.00321138	0.00575273
1.51811	0.00256495	0.00183937	0.00321378	0.00575465
1.52113	0.00251879	0.00188659	0.00321226	0.00578687
1.52414	0.00243495	0.00186162	0.00322104	0.00572378
1.52716	0.00249062	0.00185109	0.00322701	0.00572326
1.53018	0.00242436	0.00184425	0.00322422	0.00578223
1.5332	0.00245448	0.00185411	0.00327623	0.00574678
1.53622	0.00247808	0.00185418	0.0032421	0.00569831
1.53924	0.00245011	0.00184571	0.00319585	0.00572062
1.54225	0.00240726	0.00185059	0.00315473	0.00579033
1.54527	0.0025091	0.00186157	0.00316932	0.0057632
1.54829	0.00247569	0.00192553	0.00325251	0.00572122
1.55131	0.00252961	0.00183551	0.00324657	0.00566051
1.55433	0.00245804	0.00189729	0.00323005	0.00572942
1.55734	0.00248587	0.00189168	0.00324682	0.00572176
1.56036	0.00248047	0.00188094	0.00324619	0.00579533
1.56338	0.00246472	0.00190233	0.00336774	0.00569854
1.5664	0.00255879	0.00185801	0.00332001	0.00570957
1.56942	0.00247506	0.00194751	0.0033197	0.0057842
1.57243	0.00254027	0.00181457	0.00322436	0.00571064
1.57545	0.00244809	0.00181397	0.00329755	0.0056317
1.57847	0.00242851	0.00184597	0.00327504	0.00570873
1.58149	0.00244424	0.00183909	0.00324017	0.00569804
1.58451	0.00244319	0.00184684	0.00329244	0.00570082
1.58753	0.00245569	0.00185478	0.00331712	0.00566308
1.59054	0.00251029	0.00188524	0.00325928	0.00575606
1.59356	0.00248807	0.00185617	0.00330577	0.00564911
1.59658	0.00245752	0.00190819	0.00334966	0.00572555
1.5996	0.002504	0.00186913	0.00331855	0.00573045
1.60262	0.00246948	0.00184378	0.00327464	0.00572869
1.60563	0.00245002	0.00187225	0.00328102	0.00570571
1.60865	0.00246742	0.00183239	0.00326604	0.00572593
1.61167	0.00251286	0.00187826	0.00329135	0.00577836
1.61469	0.00253115	0.00192273	0.00327204	0.00581118
1.61771	0.00249309	0.0019319	0.00321932	0.00587964
1.62072	0.00248555	0.00187861	0.00323529	0.0057387
1.62374	0.00247495	0.00183464	0.00319155	0.00574754
1.62676	0.00248705	0.00187181	0.0033064	0.00567023
1.62978	0.00246988	0.00186682	0.00328528	0.00563774
1.6328	0.00243431	0.00184533	0.00331066	0.00567872
1.63581	0.00245757	0.00185596	0.00324492	0.00570962
1.63883	0.00245502	0.00185414	0.00326224	0.00573425
1.64185	0.00246839	0.00186325	0.00322425	0.0057699
1.64487	0.00247505	0.00189222	0.00319611	0.00575396
1.64789	0.00251903	0.00188568	0.00324541	0.00573716
1.65091	0.00255699	0.00193618	0.0033808	0.00570427
1.65392	0.00255484	0.00186631	0.00331363	0.00566997
1.65694	0.00255293	0.00186236	0.00333417	0.00562729
1.65996	0.00249853	0.00185135	0.00329885	0.00564731
1.66298	0.00247235	0.00189133	0.0032793	0.00573989
1.666	0.00246697	0.00188668	0.00327641	0.00568939
1.66901	0.00249551	0.00187699	0.00326964	0.00568008
1.67203	0.00244798	0.00188577	0.00329107	0.00572661
1.67505	0.00249356	0.00183551	0.00326248	0.00566365
1.67807	0.00250127	0.00185592	0.00337263	0.00562478
1.68109	0.00247231	0.00184649	0.00324095	0.00569666
1.6841	0.00253526	0.00184306	0.00326825	0.00565298
1.68712	0.00246243	0.00192458	0.00336442	0.00561494
1.69014	0.00251198	0.00190367	0.0033272	0.00566141
1.69316	0.0025174	0.0018924	0.00330598	0.00565701
1.69618	0.00251482	0.00183963	0.00331043	0.00556764
1.6992	0.00251508	0.00187514	0.00334348	0.00563479
1.70221	0.00242841	0.00189117	0.00336046	0.00567256
1.70523	0.00254479	0.00182166	0.00332604	0.00557922
1.70825	0.00246722	0.00186737	0.00334456	0.00560788
1.71127	0.00253177	0.00186548	0.003319	0.00561352
1.71429	0.00254004	0.00187884	0.00330381	0.00568559
1.7173	0.00245319	0.00192366	0.00334401	0.00563909
1.72032	0.00250481	0.00186539	0.00328032	0.00564408
1.72334	0.00247059	0.00186457	0.00332196	0.00559645
1.72636	0.00244944	0.00188125	0.00338113	0.00550888
1.72938	0.00248639	0.00187776	0.00335154	0.00555869
1.73239	0.00248912	0.00194576	0.003362	0.00558743
1.73541	0.00252606	0.00189502	0.00337417	0.00554446
1.73843	0.00252087	0.0018556	0.00335376	0.00560099
1.74145	0.00252592	0.00190539	0.00336069	0.00560316
1.74447	0.00245963	0.00190079	0.00337792	0.00557409
1.74748	0.00247082	0.00185371	0.00338984	0.00543272
1.7505	0.00246224	0.00193232	0.00344976	0.00547159
1.75352	0.00256008	0.00192585	0.00339801	0.00546369
1.75654	0.00252281	0.00188011	0.00335658	0.00556912
1.75956	0.00254038	0.00186685	0.00330719	0.00558205
1.76258	0.002505	0.00185719	0.00332818	0.00553501
1.76559	0.00252424	0.00191559	0.0033389	0.00558668
1.76861	0.00248091	0.00197733	0.00340991	0.00562063
1.77163	0.00254345	0.00190008	0.00340433	0.00559963
1.77465	0.00246812	0.00190767	0.00339081	0.00559127
1.77767	0.00250268	0.00186346	0.00336088	0.0055553
1.78068	0.00244614	0.00189098	0.00337332	0.00552284
1.7837	0.00246255	0.00181549	0.00327188	0.00554602
1.78672	0.00244559	0.00190304	0.0033493	0.00557721
1.78974	0.00253788	0.00190837	0.00335863	0.00557799
1.79276	0.00250609	0.0019418	0.00339247	0.00561373
1.79577	0.00258591	0.00185815	0.00330349	0.0056321
1.79879	0.00251182	0.00188453	0.00326545	0.00571814
1.80181	0.00244852	0.00185565	0.00328568	0.00568035
1.80483	0.00251175	0.0018836	0.00336128	0.00564617
1.80785	0.00252122	0.00191577	0.00341018	0.00548723
1.81087	0.00251437	0.00190403	0.00337565	0.00553216
1.81388	0.00253985	0.00192417	0.00335783	0.00560018
1.8169	0.00247082	0.0019024	0.00342542	0.00556632
1.81992	0.00248932	0.00189291	0.00334888	0.00556796
1.82294	0.00244463	0.00187447	0.00326679	0.00567081
1.82596	0.00242125	0.00194128	0.003349	0.00558115
1.82897	0.00254187	0.00190375	0.00342329	0.00544987
1.83199	0.00252906	0.00185523	0.00340895	0.00543445
1.83501	0.0025491	0.00190042	0.00341506	0.00549432
1.83803	0.0024579	0.00194143	0.00344281	0.00550676
1.84105	0.00250737	0.00185505	0.003446	0.0054551
1.84406	0.0024662	0.001856	0.00337602	0.00553882
1.84708	0.00245051	0.0018626	0.00335758	0.00553655
1.8501	0.00242215	0.00190837	0.00337938	0.00558135
1.85312	0.00259395	0.00190832	0.00341778	0.00552988
1.85614	0.0024779	0.00192933	0.00341749	0.00542901
1.85915	0.00251648	0.00189652	0.00343617	0.00548036
1.86217	0.00252427	0.00188249	0.0034063	0.00550149
1.86519	0.0024917	0.00190611	0.00333874	0.00560956
1.86821	0.00253574	0.00188517	0.00335905	0.00559395
1.87123	0.00250944	0.00192845	0.00336708	0.00558898
1.87425	0.00252837	0.00192463	0.00332998	0.00565229
1.87726	0.00245624	0.00193208	0.00344229	0.00553799
1.88028	0.00254737	0.00194076	0.00336117	0.00561041
1.8833	0.00250826	0.0019278	0.00337977	0.00558143
1.88632	0.00246051	0.00194693	0.003391	0.00561075
1.88934	0.00249197	0.00182574	0.00336334	0.00552998
1.89235	0.00245123	0.0018295	0.00332326	0.00550162
1.89537	0.00247333	0.00188783	0.00333798	0.0056147
1.89839	0.00251187	0.00186696	0.00335312	0.00552469
1.90141	0.00254273	0.00186975	0.00333767	0.00561094
1.90443	0.00251316	0.00191476	0.00334452	0.0055806
1.90744	0.0025284	0.0018353	0.00335736	0.00544343
1.91046	0.00243644	0.00189341	0.00337646	0.00555827
1.91348	0.0025139	0.00185815	0.00337653	0.00554156
1.9165	0.00248739	0.00188762	0.00342765	0.00552238
1.91952	0.00241757	0.00188543	0.003434	0.00548776
1.92254	0.00247294	0.00182093	0.0033623	0.00549799
1.92555	0.00246218	0.0018711	0.00344798	0.00544938
1.92857	0.00245651	0.00187403	0.00352854	0.00542905
1.93159	0.00249048	0.00186217	0.00346357	0.00547407
1.93461	0.00251975	0.0018578	0.00342195	0.00549958
1.93763	0.00246055	0.0019143	0.00343359	0.00545566
1.94064	0.00246694	0.00188844	0.00344299	0.00545755
1.94366	0.00252425	0.0018322	0.00347835	0.00545392
1.94668	0.00243012	0.00188346	0.0035512	0.005381
1.9497	0.00245895	0.00188543	0.00348285	0.00544595
1.95272	0.00252852	0.0018898	0.00347915	0.00544512
1.95573	0.00252861	0.00188156	0.00348485	0.00545463
1.95875	0.00255718	0.00195925	0.00356271	0.00540767
1.96177	0.00256199	0.00193806	0.00353514	0.00545207
1.96479	0.00251241	0.00196407	0.00353728	0.00544597
1.96781	0.00253826	0.001924	0.00359878	0.00533728
1.97082	0.00245491	0.00192149	0.00358695	0.00539153
1.97384	0.0024666	0.00183879	0.00346106	0.00546342
1.97686	0.00243006	0.0018557	0.00347834	0.00542216
1.97988	0.00247042	0.00191824	0.00355595	0.00535696
1.9829	0.0025063	0.00189985	0.00350527	0.00538056
1.98592	0.00255447	0.00184426	0.00344602	0.0054071
1.98893	0.00247915	0.00189404	0.00346673	0.00539434
1.99195	0.00252948	0.00184454	0.0034201	0.00542623
1.99497	0.00248953	0.0018671	0.00345464	0.00544392
1.99799	0.00257736	0.00189457	0.00351778	0.0053925
2.00101	0.00253103	0.00186834	0.00347787	0.00537598
2.00402	0.00256625	0.00191701	0.00349951	0.00549597
2.00704	0.00250711	0.00190345	0.00347353	0.00556966
2.01006	0.00252083	0.00188913	0.00339922	0.00554539
2.01308	0.0024864	0.00186615	0.00338322	0.00552716
2.0161	0.00248356	0.00189279	0.0033935	0.00552101
2.01911	0.0024943	0.00189068	0.00345565	0.0055031
2.02213	0.00244402	0.00187848	0.00350325	0.00540322
2.02515	0.00250331	0.00187077	0.00343427	0.00543955
2.02817	0.00245848	0.00183181	0.00341333	0.00542614
2.03119	0.00248713	0.00182449	0.00349999	0.00538074
2.03421	0.00248109	0.0018887	0.00342781	0.00546808
2.03722	0.00242645	0.00191729	0.00352827	0.00540308
2.04024	0.00247744	0.00187393	0.00347265	0.00544694
2.04326	0.00249715	0.00187124	0.00345292	0.00549633
2.04628	0.00250755	0.00184793	0.00339809	0.00550406
2.0493	0.00243024	0.00187804	0.00348075	0.00541779
2.05231	0.00248435	0.00185619	0.00347743	0.00544296
2.05533	0.00242117	0.00190796	0.00348952	0.00542826
2.05835	0.00254658	0.00184114	0.00353842	0.00531444
2.06137	0.00246065	0.00192475	0.00351614	0.00541393
2.06439	0.00251853	0.00190244	0.00350128	0.00546292
2.0674	0.0024858	0.00187726	0.00345221	0.00540017
2.07042	0.00247401	0.00191065	0.00350526	0.00537754
2.07344	0.00249014	0.00188138	0.00344723	0.00539009
2.07646	0.00244758	0.00188885	0.00349873	0.00535772
2.07948	0.00251219	0.0018783	0.00356103	0.00525883
2.08249	0.00253744	0.00187409	0.00351341	0.00532707
2.08551	0.00252619	0.00189654	0.00349367	0.00540317
2.08853	0.00247156	0.00188984	0.00354193	0.00534755
2.09155	0.00249924	0.00184264	0.00347386	0.00534513
2.09457	0.00250653	0.00187176	0.00348489	0.00541113
2.09759	0.00245921	0.00193901	0.00356843	0.00537057
2.1006	0.00253914	0.0018627	0.00355099	0.00527284
2.10362	0.00251378	0.00191917	0.0035613	0.00532253
2.10664	0.0025139	0.00186453	0.00346932	0.0053403
2.10966	0.00246211	0.00186359	0.00351279	0.00528674
2.11268	0.00250368	0.00185126	0.00351202	0.00533274
2.11569	0.00247454	0.00189215	0.00356344	0.00533028
2.11871	0.00253448	0.00194574	0.00351622	0.00538075
2.12173	0.00253937	0.00189944	0.00354155	0.00531211
2.12475	0.00252103	0.00189114	0.0035568	0.00533149
2.12777	0.0025324	0.00191573	0.00362745	0.00524951
2.13078	0.00253483	0.0018726	0.00356537	0.00533072
2.1338	0.00252022	0.00188541	0.00358488	0.00529839
2.13682	0.00250021	0.00187751	0.00354442	0.00535518
2.13984	0.00252129	0.0018834	0.00358953	0.0053283
2.14286	0.00247182	0.00190391	0.00361392	0.00534927
2.14588	0.00255325	0.00187158	0.00356698	0.00527073
2.14889	0.00249197	0.00185044	0.00366259	0.00511643
2.15191	0.00251163	0.00187748	0.00359108	0.00525734
2.15493	0.00250322	0.00189705	0.00356656	0.00533278
2.15795	0.00252261	0.00190905	0.00364777	0.00526478
2.16097	0.00253881	0.00190067	0.00367634	0.00526069
2.16398	0.00247593	0.0018913	0.00367762	0.00525713
2.167	0.00251255	0.00181048	0.00357838	0.00528741
2.17002	0.00245161	0.00191786	0.00366186	0.00525069
2.17304	0.00253293	0.00189887	0.0036507	0.00531321
2.17606	0.00249385	0.00190845	0.0036436	0.00525701
2.17907	0.00246973	0.00186452	0.00366813	0.00524328
2.18209	0.00245989	0.00183609	0.0036095	0.00519646
2.18511	0.00243075	0.00187572	0.00355738	0.00530287
2.18813	0.00243915	0.00186488	0.0035082	0.00533264
2.19115	0.0024442	0.00189027	0.00355811	0.00524877
2.19416	0.00251912	0.00182796	0.0035472	0.00525244
2.19718	0.00248801	0.00189911	0.0035896	0.00522184
2.2002	0.00251182	0.00187592	0.00371128	0.0051502
2.20322	0.00248147	0.00191068	0.00379311	0.00509656
2.20624	0.00260077	0.00182868	0.00360121	0.00515701
2.20926	0.00249089	0.00188779	0.00369359	0.00508921
2.21227	0.00246406	0.0018758	0.00362667	0.0052089
2.21529	0.00249724	0.0018576	0.00365142	0.00517099
2.21831	0.00242697	0.00191156	0.00374881	0.00511698
2.22133	0.00246121	0.00186859	0.00367834	0.00511383
2.22435	0.00244886	0.00193388	0.0036609	0.00516239
2.22736	0.00253243	0.00188591	0.00357855	0.00522255
2.23038	0.00246298	0.00192038	0.00364724	0.00523126
2.2334	0.00250643	0.00185108	0.00365196	0.00520426
2.23642	0.00246097	0.00186129	0.00359102	0.00524369
2.23944	0.00256467	0.00191987	0.00369653	0.00517669
2.24245	0.00252772	0.00193961	0.00372963	0.00524666
2.24547	0.00252881	0.00188758	0.00365269	0.00518663
2.24849	0.00250464	0.00189572	0.00368691	0.00519902
2.25151	0.00252136	0.0019012	0.003677	0.0052332
2.25453	0.00251086	0.00184119	0.00358894	0.00523263
2.25755	0.00246415	0.00190476	0.00362381	0.00519932
2.26056	0.00251241	0.00187524	0.00354246	0.00532647
2.26358	0.00248519	0.00190113	0.0036516	0.00523638
2.2666	0.00246951	0.00186291	0.00360194	0.00526243
2.26962	0.00247078	0.00188351	0.00365651	0.00522921
2.27264	0.00245867	0.00184244	0.00358068	0.00516449
2.27565	0.00252067	0.0018308	0.00362449	0.00516479
2.27867	0.00250862	0.00183368	0.00361162	0.00514628
2.28169	0.0024362	0.00189749	0.00365811	0.00519267
2.28471	0.00248819	0.00186139	0.00362595	0.00518443
2.28773	0.00242825	0.00184694	0.0035995	0.00517785
2.29074	0.00247768	0.00183893	0.00360868	0.00517177
2.29376	0.00251659	0.00184841	0.00370135	0.0051016
2.29678	0.00248842	0.00191798	0.003753	0.00507743
2.2998	0.00245937	0.00190787	0.00371517	0.00507508
2.30282	0.00249695	0.00185687	0.00365379	0.00508918
2.30584	0.00249546	0.00185749	0.00361262	0.00508274
2.30885	0.00247374	0.0018689	0.00367616	0.00509495
2.31187	0.0025018	0.00184616	0.00366423	0.00511408
2.31489	0.00252996	0.00187971	0.00367313	0.0051153
2.31791	0.00245352	0.00184576	0.00366201	0.00510022
2.32093	0.00251034	0.00188492	0.00375775	0.00502454
2.32394	0.00248177	0.00191206	0.00378763	0.00509429
2.32696	0.00260282	0.00182896	0.00367024	0.00505715
2.32998	0.00244962	0.00185876	0.00366506	0.00513396
2.333	0.00247954	0.00182393	0.00361017	0.00511925
2.33602	0.00245139	0.00184591	0.00360774	0.00513785
2.33903	0.00249996	0.00181132	0.00360478	0.00508449
2.34205	0.00249507	0.00186479	0.00368453	0.00507099
2.34507	0.00249454	0.00188065	0.00364396	0.0051086
2.34809	0.00247561	0.00192113	0.00371326	0.00512411
2.35111	0.00254095	0.00190106	0.00373575	0.00507017
2.35412	0.00253797	0.00188291	0.00362162	0.00516266
2.35714	0.00245097	0.00190573	0.00369485	0.00511025
2.36016	0.0024964	0.00184375	0.00364136	0.00511563
2.36318	0.00246612	0.00185804	0.00360885	0.00514567
2.3662	0.00247506	0.00188512	0.00359451	0.00523505
2.36922	0.00243534	0.00191147	0.00365988	0.00519709
2.37223	0.00253628	0.00182593	0.00360436	0.00519394
2.37525	0.00243914	0.00189076	0.00366948	0.00515066
2.37827	0.0025436	0.00183063	0.00366733	0.00510036
2.38129	0.00246583	0.00194655	0.00380896	0.00507737
2.38431	0.00258352	0.00186775	0.00371577	0.00511602
2.38732	0.00250509	0.00189895	0.00365544	0.00514131
2.39034	0.00252853	0.0019339	0.00370217	0.00514167
2.39336	0.00254886	0.00191197	0.00369029	0.00513428
2.39638	0.00248369	0.00191304	0.00372493	0.00505454
2.3994	0.00247925	0.0018982	0.00382258	0.00499164
2.40241	0.00248885	0.00187328	0.00370016	0.00501617
2.40543	0.00251193	0.00193527	0.00368069	0.00514992
2.40845	0.00254961	0.00187263	0.00367359	0.00508328
2.41147	0.00251577	0.00189808	0.00372795	0.00509997
2.41449	0.0025259	0.00185581	0.00374332	0.00502835
2.41751	0.00248569	0.00188694	0.00372951	0.00506649
2.42052	0.0024681	0.00188461	0.00375004	0.00501671
2.42354	0.002506	0.00185341	0.00371221	0.00505683
2.42656	0.00252108	0.00188777	0.00369053	0.00510298
2.42958	0.00249837	0.00189408	0.00374469	0.00503273
2.4326	0.00250424	0.00186754	0.00369284	0.00500099
2.43561	0.00255365	0.00187815	0.00374969	0.00503238
2.43863	0.00253586	0.00191041	0.00381804	0.00498835
2.44165	0.00250508	0.00193322	0.00382883	0.00497693
2.44467	0.00261819	0.001878	0.0037584	0.00507103
2.44769	0.00257171	0.00194475	0.00387887	0.00501454
2.4507	0.00246308	0.00193236	0.00378599	0.00503793
2.45372	0.00244589	0.00190529	0.00374981	0.00503157
2.45674	0.00245415	0.00189338	0.00376878	0.00497701
2.45976	0.00250849	0.00193109	0.00390361	0.00491114
2.46278	0.00247446	0.00191528	0.00379532	0.00497759
2.46579	0.00245714	0.0018963	0.0037868	0.00495487
2.46881	0.00245581	0.00188242	0.003796	0.00496871
2.47183	0.00247591	0.00188361	0.00383498	0.00500423
2.47485	0.00245079	0.00191787	0.00378555	0.00502344
2.47787	0.00253315	0.00178964	0.00371959	0.00498305
2.48089	0.00248822	0.00188	0.00379374	0.00496818
2.4839	0.00247183	0.00189132	0.00377277	0.00498367
2.48692	0.00250468	0.00186285	0.00366394	0.0050698
2.48994	0.00246987	0.00187196	0.00369679	0.00507779
2.49296	0.00247576	0.00187102	0.0037274	0.00508307
2.49598	0.00243075	0.00187641	0.00363965	0.00512304
2.49899	0.00252488	0.00179664	0.00364698	0.00503251
2.50201	0.00245703	0.00186554	0.00373905	0.00500296
2.50503	0.00244602	0.0018472	0.00369299	0.00501721
2.50805	0.00250661	0.00182844	0.00374459	0.00501435
2.51107	0.00246838	0.00184747	0.00379697	0.00493652
2.51408	0.00245808	0.00186238	0.0037729	0.00496022
2.5171	0.00246168	0.0018791	0.003761	0.00502243
2.52012	0.00244745	0.00185683	0.00383237	0.00490265
2.52314	0.00250515	0.00187745	0.00380806	0.00492945
2.52616	0.00250733	0.00184913	0.00381088	0.00493324
2.52918	0.00250564	0.00190163	0.00381213	0.00500969
2.53219	0.00254533	0.00183528	0.00379761	0.00491641
2.53521	0.00247148	0.00186652	0.0037797	0.00495665
2.53823	0.00243662	0.00188137	0.00385452	0.00494936
2.54125	0.00246079	0.00185848	0.00381494	0.0049293
2.54427	0.0024837	0.00184671	0.00384763	0.00490757
2.54728	0.0024811	0.0018534	0.00374567	0.00502868
2.5503	0.0025041	0.00186576	0.00383146	0.00492698
2.55332	0.00251477	0.00186772	0.00379976	0.00494314
2.55634	0.00251859	0.00191991	0.00379685	0.00501686
2.55936	0.00251869	0.00184415	0.00380167	0.00495139
2.56237	0.00246974	0.00181999	0.00382552	0.00496902
2.56539	0.0024404	0.00184491	0.00382138	0.00493874
2.56841	0.00248299	0.00187205	0.00378595	0.0050547
2.57143	0.00248724	0.00189754	0.00385181	0.00500623
2.57445	0.00257611	0.00184637	0.0038558	0.00490876
2.57746	0.00242352	0.001938	0.00381335	0.00506345
2.58048	0.00254975	0.00185745	0.00384368	0.00494396
2.5835	0.00245061	0.00191914	0.00391556	0.00486611
2.58652	0.00249601	0.00190254	0.00389976	0.00485847
2.58954	0.00255261	0.00186496	0.00382283	0.00491582
2.59256	0.00249638	0.00190031	0.00391304	0.00487543
2.59557	0.00247561	0.00186755	0.00389015	0.00486102
2.59859	0.00242284	0.00183484	0.00390281	0.00485205
2.60161	0.00246009	0.00181036	0.00382652	0.00485357
2.60463	0.00244735	0.00185481	0.00387674	0.00484339
2.60765	0.00244479	0.00188098	0.00387693	0.00486969
2.61066	0.00247286	0.0018538	0.00390151	0.00485583
2.61368	0.00244553	0.00187057	0.00386614	0.00490213
2.6167	0.00242561	0.00184427	0.00383905	0.00494207
2.61972	0.0024513	0.00186656	0.00388744	0.00491078
2.62274	0.00241766	0.00182658	0.00388525	0.00484942
2.62575	0.00245394	0.00182822	0.0038754	0.00485186
2.62877	0.00250312	0.00189199	0.00390847	0.0049135
2.63179	0.00251889	0.00191401	0.00394275	0.00485265
2.63481	0.00247888	0.00189968	0.00392246	0.00486665
2.63783	0.00252925	0.00185555	0.0038741	0.0048489
2.64085	0.00246732	0.00184935	0.00394126	0.00482406
2.64386	0.0024554	0.00182841	0.00394376	0.00486998
2.64688	0.00251868	0.00186589	0.00391804	0.00488486
2.6499	0.00243093	0.00186471	0.00396245	0.00480464
2.65292	0.00245954	0.00181551	0.00385657	0.0049042
2.65594	0.00238801	0.00184256	0.00389749	0.00482702
2.65895	0.00241887	0.00181298	0.00392672	0.00480813
2.66197	0.00251098	0.00182051	0.00389665	0.00476667
2.66499	0.0024928	0.00192365	0.00391429	0.00483555
2.66801	0.00249689	0.00189943	0.00396973	0.00479489
2.67103	0.00245953	0.00186235	0.00400028	0.00473728
2.67404	0.00247235	0.0018119	0.00394592	0.00477708
2.67706	0.00247464	0.0018856	0.00395447	0.00484744
2.68008	0.00254424	0.00187662	0.0038075	0.00495577
2.6831	0.00253195	0.00187346	0.00390228	0.00486527
2.68612	0.00254709	0.00186549	0.00391441	0.00482113
2.68913	0.00251328	0.00189666	0.00393093	0.00484093
2.69215	0.00249302	0.0018904	0.0039683	0.00475667
2.69517	0.00253176	0.00187458	0.00390937	0.00481377
2.69819	0.00244237	0.00186517	0.00384741	0.00482635
2.70121	0.00244878	0.0018664	0.00385985	0.00486797
2.70423	0.00254862	0.00188179	0.00392191	0.00484151
2.70724	0.00248543	0.00187058	0.00390925	0.00482223
2.71026	0.00254872	0.00186699	0.00386999	0.00481883
2.71328	0.00245515	0.00188789	0.00400122	0.00474673
2.7163	0.00249011	0.00184864	0.00393904	0.00480778
2.71932	0.00247754	0.00184752	0.00395657	0.00481975
2.72233	0.00247292	0.00188495	0.00393372	0.00485916
2.72535	0.00253849	0.00186406	0.00397406	0.00481707
2.72837	0.0024943	0.00187693	0.00394841	0.0047838
2.73139	0.00244811	0.00186302	0.00394979	0.00478244
2.73441	0.00251738	0.00184089	0.00395357	0.00477226
2.73742	0.00248007	0.00188253	0.00395116	0.00480649
2.74044	0.0024686	0.00186921	0.00392469	0.00482119
2.74346	0.00255848	0.00184738	0.00393226	0.00476826
2.74648	0.00251	0.00193421	0.00393718	0.00481827
2.7495	0.00252127	0.00188156	0.00401077	0.00465334
2.75252	0.00245322	0.00192201	0.00401664	0.00473189
2.75553	0.0025063	0.00181503	0.00397126	0.00470063
2.75855	0.00248543	0.00191733	0.00395041	0.00478023
2.76157	0.00251547	0.0018941	0.00386632	0.00482518
2.76459	0.00248322	0.00184221	0.00386655	0.00477141
2.76761	0.00240585	0.00184106	0.00389608	0.00478216
2.77062	0.00247596	0.00183836	0.00394385	0.00472677
2.77364	0.00252411	0.00187997	0.00400214	0.00471844
2.77666	0.00248512	0.00193324	0.00401788	0.00477523
2.77968	0.00254773	0.00189415	0.00404106	0.0047801
2.7827	0.00252184	0.00189498	0.00396545	0.00479906
2.78571	0.00249698	0.00187124	0.00394524	0.00481468
2.78873	0.00248715	0.00184396	0.00399265	0.00471922
2.79175	0.00244534	0.00184331	0.00402679	0.00465867
2.79477	0.00253575	0.00184659	0.00401047	0.00462846
2.79779	0.00254535	0.00186028	0.00394927	0.0047246
2.8008	0.00255373	0.00190435	0.00398334	0.00477253
2.80382	0.00245817	0.0019042	0.00399515	0.00475403
2.80684	0.00251625	0.00185206	0.00401288	0.00470537
2.80986	0.00254238	0.00188117	0.00402949	0.00470792
2.81288	0.00253976	0.00193051	0.00403903	0.00473234
2.8159	0.0025967	0.00192795	0.00409029	0.00470491
2.81891	0.00255582	0.00194174	0.00407933	0.00475128
2.82193	0.00257033	0.00184926	0.00402792	0.00473677
2.82495	0.00251152	0.00188254	0.00400386	0.00478782
2.82797	0.00253917	0.00189576	0.00394324	0.00478137
2.83099	0.00254756	0.00188469	0.00400739	0.00471898
2.834	0.00248332	0.00185238	0.00405396	0.0046254
2.83702	0.00250347	0.00188404	0.00400412	0.00472064
2.84004	0.00249755	0.00186285	0.00396712	0.00474673
2.84306	0.00246724	0.00187063	0.00394919	0.0048142
2.84608	0.00249793	0.00188296	0.00396041	0.00480453
2.84909	0.00250318	0.00186302	0.00402157	0.00472521
2.85211	0.00244849	0.00194208	0.00409876	0.00468997
2.85513	0.0025025	0.00188325	0.00410301	0.00465142
2.85815	0.00252813	0.00185383	0.00398392	0.00471079
2.86117	0.00249608	0.00188609	0.00406373	0.00468732
2.86419	0.00245412	0.00187953	0.00404505	0.00459344
2.8672	0.0024626	0.00181704	0.00403944	0.00456042
2.87022	0.00242148	0.00186446	0.00398301	0.00469712
2.87324	0.00246664	0.00184854	0.00403717	0.00460554
2.87626	0.00248366	0.00183426	0.00406187	0.00459898
2.87928	0.00247472	0.00188842	0.00415412	0.0045957
2.88229	0.00250682	0.00189315	0.00413955	0.00459475
2.88531	0.00253936	0.00194579	0.00404603	0.00474976
2.88833	0.00248141	0.00188433	0.00398436	0.00475594
2.89135	0.00252737	0.00187359	0.00404261	0.00466238
2.89437	0.00246487	0.00189414	0.00404131	0.00468767
2.89738	0.0024669	0.00189779	0.00401545	0.00470169
2.9004	0.00254326	0.00184495	0.00401462	0.00469299
2.90342	0.00255022	0.00190027	0.00413015	0.00459556
2.90644	0.00256734	0.00194649	0.0042352	0.00460016
2.90946	0.00252646	0.0019157	0.00417288	0.00465721
2.91247	0.00255941	0.00188151	0.00419257	0.00455299
2.91549	0.0024811	0.00189682	0.00412075	0.00466366
2.91851	0.002537	0.00185346	0.00409834	0.00463623
2.92153	0.00240856	0.00190207	0.00414311	0.00460814
2.92455	0.00248063	0.00186514	0.00408595	0.00468182
2.92757	0.00247768	0.00184446	0.00407823	0.00463661
2.93058	0.00248198	0.00188193	0.00406434	0.00471279
2.9336	0.00253081	0.00184792	0.00405838	0.0046499
2.93662	0.00248573	0.00187878	0.00404874	0.0046415
2.93964	0.00258925	0.00182194	0.00408095	0.0045566
2.94266	0.00247977	0.00188718	0.00415306	0.00459637
2.94567	0.00247183	0.00189377	0.00408495	0.00463014
2.94869	0.00255071	0.0018606	0.00410543	0.00462152
2.95171	0.0024375	0.00190586	0.00414744	0.00463956
2.95473	0.00241559	0.00185111	0.00406692	0.00462859
2.95775	0.00247247	0.00194862	0.00413787	0.00469615
2.96076	0.0025166	0.00191247	0.00423279	0.00457034
2.96378	0.00249008	0.00192543	0.00417646	0.00461478
2.9668	0.00245958	0.00194243	0.00415414	0.00466806
2.96982	0.00239857	0.00194923	0.004156	0.00467906
2.97284	0.002437	0.00191466	0.00416625	0.00462171
2.97586	0.00245856	0.00196007	0.00422172	0.00462514
2.97887	0.00246038	0.00196585	0.00418577	0.00468164
2.98189	0.00256527	0.00193516	0.00420404	0.00463633
2.98491	0.00248511	0.00203786	0.00430419	0.00464823
2.98793	0.00259556	0.00196132	0.00421384	0.00463675
2.99095	0.00252445	0.00190163	0.00419473	0.00462003
2.99396	0.00251277	0.00186904	0.00418815	0.00452535
2.99698	0.0024851	0.00187923	0.00415007	0.00461122
3	0.00252996	0.001897	0.00412389	0.00467192
3.00302	0.00250038	0.00184571	0.00413084	0.00460906
3.00604	0.0024465	0.00185633	0.00414128	0.00458987
3.00905	0.0024702	0.00186306	0.00415473	0.00458254
3.01207	0.00253436	0.0018429	0.00416433	0.00451058
3.01509	0.00242756	0.0018802	0.00416318	0.00455638
3.01811	0.00251024	0.00185016	0.00413786	0.00453367
3.02113	0.00243917	0.00188831	0.00417904	0.00457433
3.02414	0.00252263	0.0018635	0.00416277	0.0045058
3.02716	0.00249835	0.00184888	0.00414875	0.00454527
3.03018	0.00245163	0.00188152	0.00412713	0.00451597
3.0332	0.00253119	0.00186385	0.00417486	0.00449419
3.03622	0.00248615	0.00191905	0.00420425	0.00455063
3.03924	0.00250355	0.00195859	0.00425614	0.00459752
3.04225	0.0025222	0.00192107	0.00418289	0.00462619
3.04527	0.00247873	0.00190646	0.00421092	0.00449052
3.04829	0.00253105	0.00190813	0.00414533	0.00465462
3.05131	0.00251542	0.00197917	0.00416326	0.00464176
3.05433	0.00251188	0.00196441	0.0042181	0.00455916
3.05734	0.00249828	0.00192602	0.00420241	0.00457507
3.06036	0.00242164	0.00190983	0.00418983	0.00461687
3.06338	0.00249585	0.00189989	0.00424	0.00451616
3.0664	0.0024366	0.00189732	0.00421924	0.00449422
3.06942	0.00247091	0.00192358	0.0041443	0.00456303
3.07243	0.00251238	0.00190468	0.0041935	0.00448079
3.07545	0.00254325	0.00186108	0.00424483	0.00441535
3.07847	0.00241918	0.00191248	0.00428222	0.00445211
3.08149	0.00249082	0.00185274	0.0042116	0.00446463
3.08451	0.00243184	0.0018964	0.00415473	0.00456171
3.08753	0.00247234	0.00189348	0.00416929	0.004526
3.09054	0.00250666	0.00193785	0.00428884	0.00445971
3.09356	0.00250294	0.00194028	0.00423627	0.00454371
3.09658	0.00249584	0.00190744	0.00424041	0.00445203
3.0996	0.00245063	0.00190087	0.00419887	0.00443019
3.10262	0.00249689	0.00190707	0.00426686	0.00434523
3.10563	0.00250089	0.00187476	0.00428559	0.00440059
3.10865	0.00244001	0.00187348	0.00426039	0.00443539
3.11167	0.00250343	0.0018626	0.00430795	0.00435744
3.11469	0.00245291	0.0019209	0.00430139	0.00443184
3.11771	0.00247933	0.00191433	0.00426805	0.00443099
3.12072	0.00253669	0.00186223	0.00422321	0.00445886
3.12374	0.00250801	0.00195189	0.00428949	0.00448562
3.12676	0.00250957	0.00191153	0.00420314	0.00455498
3.12978	0.00246201	0.00190338	0.00420981	0.00457394
3.1328	0.00249164	0.00191779	0.00422755	0.00453684
3.13581	0.00248393	0.00190756	0.00423699	0.00449449
3.13883	0.00254163	0.001858	0.00416384	0.00454197
3.14185	0.00250324	0.00189787	0.00420814	0.00453815
3.14487	0.00252188	0.00185842	0.00416627	0.00447276
3.14789	0.00243325	0.00189971	0.00419536	0.00450447
3.15091	0.00240816	0.00181335	0.00413763	0.0044509
3.15392	0.00240094	0.00184585	0.00418035	0.00446309
3.15694	0.00243094	0.00185795	0.00415465	0.00448135
3.15996	0.00247244	0.00183841	0.00412155	0.004562
3.16298	0.00246308	0.00188055	0.00417661	0.00449987
3.166	0.00242469	0.00190667	0.00416208	0.00446777
3.16901	0.00248285	0.00188791	0.00413545	0.00447812
3.17203	0.00248132	0.00189138	0.00418383	0.00447948
3.17505	0.00249994	0.00189189	0.00422249	0.0044129
3.17807	0.00250368	0.00188493	0.00425997	0.00441946
3.18109	0.00249841	0.00182366	0.00416869	0.00447854
3.1841	0.00248536	0.00186315	0.00422734	0.00447867
3.18712	0.00250434	0.00186676	0.00414152	0.00452771
3.19014	0.0024941	0.00187781	0.00426593	0.00442155
3.19316	0.002479	0.00187863	0.00421603	0.00450974
3.19618	0.00251315	0.00183961	0.00418955	0.00451099
3.1992	0.00237331	0.00189071	0.0041247	0.00460718
3.20221	0.00249223	0.00190216	0.00417956	0.0045644
3.20523	0.00251661	0.00191961	0.00420431	0.00449066
3.20825	0.00247607	0.00189741	0.00423472	0.00438722
3.21127	0.00251277	0.00188296	0.00431346	0.00433452
3.21429	0.00245347	0.00185507	0.00423112	0.00441599
3.2173	0.00249236	0.00184213	0.00426077	0.00435899
3.22032	0.00246157	0.00191139	0.00427361	0.00440733
3.22334	0.00250362	0.0018729	0.00428678	0.00439577
3.22636	0.00251579	0.00186167	0.00423248	0.00444479
3.22938	0.00253433	0.00188185	0.00428191	0.00442782
3.23239	0.0025048	0.00194669	0.00437491	0.00440092
3.23541	0.00248949	0.00194235	0.00438724	0.00444319
3.23843	0.00255618	0.00191119	0.00433459	0.00440542
3.24145	0.0025178	0.00187292	0.0042522	0.00446347
3.24447	0.00248554	0.0019014	0.00422062	0.00449529
3.24748	0.00251694	0.00192423	0.00417466	0.0045867
3.2505	0.00250236	0.00188608	0.00421805	0.00455958
3.25352	0.00244439	0.00185132	0.00423989	0.00440852
3.25654	0.00246699	0.00187883	0.0043404	0.00431583
3.25956	0.00252596	0.00186371	0.00427922	0.00440099
3.26258	0.00245114	0.00192632	0.00431408	0.00445436
3.26559	0.00252424	0.00185848	0.00423664	0.00446706
3.26861	0.002488	0.00180185	0.0042517	0.00440667
3.27163	0.00247503	0.00191264	0.00435564	0.0043955
3.27465	0.00252179	0.00186933	0.00445975	0.00426363
3.27767	0.00247998	0.00185124	0.00438346	0.00432148
3.28068	0.00247029	0.00188574	0.00437386	0.0043757
3.2837	0.00254865	0.00186942	0.00437775	0.00434312
3.28672	0.00253507	0.00188557	0.00436708	0.00439575
3.28974	0.00251987	0.00193038	0.00431769	0.00448076
3.29276	0.00252222	0.001878	0.00432607	0.00441437
3.29577	0.00244699	0.00185355	0.00435649	0.0043343
3.29879	0.00248221	0.00183899	0.00428973	0.00440708
3.30181	0.00250428	0.00191595	0.00436024	0.00445671
3.30483	0.00247042	0.00191973	0.00432422	0.00447443
3.30785	0.00250912	0.0018676	0.00433968	0.0043939
3.31087	0.00247335	0.00187564	0.00433758	0.00441667
3.31388	0.00250651	0.00189194	0.00437983	0.0043777
3.3169	0.00252899	0.00186215	0.00433893	0.00439513
3.31992	0.00249002	0.00185243	0.00440217	0.00430883
3.32294	0.00243862	0.0018862	0.00444047	0.00429593
3.32596	0.00248276	0.00188899	0.00439892	0.00431423
3.32897	0.0025293	0.00186851	0.00441198	0.00430238
3.33199	0.00247553	0.00187605	0.00441545	0.00429636
3.33501	0.00248514	0.00187588	0.00444132	0.00430359
3.33803	0.00249695	0.00186312	0.00438125	0.00435134
3.34105	0.00247652	0.00187429	0.00436352	0.00439549
3.34406	0.00249056	0.00185423	0.00432332	0.00438532
3.34708	0.00249635	0.0018727	0.00426955	0.0044397
3.3501	0.00252327	0.00183937	0.00430228	0.00443395
3.35312	0.00248598	0.00186138	0.00432698	0.00439517
3.35614	0.00251014	0.00187267	0.00440698	0.0042984
3.35915	0.0024805	0.00189298	0.00443121	0.00433366
3.36217	0.00242401	0.00184997	0.00436954	0.00429254
3.36519	0.00250464	0.00186687	0.00426787	0.00445727
3.36821	0.00250258	0.00190964	0.00421794	0.00452226
3.37123	0.0025849	0.00189322	0.00427063	0.00444798
3.37425	0.00249653	0.00187582	0.00434134	0.004393
3.37726	0.00256078	0.00186388	0.00437238	0.00437617
3.38028	0.00250386	0.00188387	0.00442636	0.00425943
3.3833	0.00249442	0.00185794	0.0044573	0.00423519
3.38632	0.00251942	0.00182816	0.00436858	0.00434943
3.38934	0.0025009	0.00181949	0.00435692	0.00433704
3.39235	0.00250758	0.00188714	0.00443874	0.00434287
3.39537	0.00248956	0.00192288	0.00434853	0.00440852
3.39839	0.002547	0.00191854	0.00437531	0.00440954
3.40141	0.00250251	0.00195998	0.00440994	0.00444134
3.40443	0.00252626	0.00193159	0.00440228	0.00435686
3.40744	0.00259106	0.00184845	0.00441498	0.00428842
3.41046	0.00245525	0.00187102	0.0043818	0.00439016
3.41348	0.00251362	0.00186546	0.00431135	0.00441619
3.4165	0.00251447	0.00189018	0.00442468	0.0043209
3.41952	0.00248325	0.00190307	0.00436228	0.00436145
3.42254	0.00250137	0.00189026	0.00433856	0.00433716
3.42555	0.002462	0.00187503	0.00431687	0.00432655
3.42857	0.00249168	0.00188461	0.00427971	0.00436515
3.43159	0.00242984	0.00189449	0.00436989	0.00437252
3.43461	0.00246449	0.00190438	0.00436395	0.00431986
3.43763	0.00248531	0.00188649	0.00431952	0.0043484
3.44064	0.0024515	0.00189199	0.00430918	0.00434552
3.44366	0.00246951	0.00192998	0.0043905	0.00428555
3.44668	0.00248872	0.00188131	0.00441199	0.00422149
3.4497	0.00255775	0.00187634	0.00434172	0.00430594
3.45272	0.00250331	0.00197376	0.00443627	0.00438032
3.45573	0.00253154	0.00193079	0.00449544	0.00429835
3.45875	0.00250087	0.00188263	0.00438007	0.00430184
3.46177	0.00248487	0.00187193	0.00443106	0.00423455
3.46479	0.0024625	0.00186868	0.00448701	0.00416986
3.46781	0.00243808	0.00189183	0.00445597	0.00420993
3.47082	0.0025028	0.00188827	0.00444768	0.00424355
3.47384	0.00245555	0.00191275	0.00448773	0.00421113
3.47686	0.00253253	0.00187927	0.00442352	0.00423313
3.47988	0.0024778	0.00187902	0.00435129	0.0042988
3.4829	0.0024944	0.00191658	0.00443996	0.00422557
3.48592	0.00245403	0.00190272	0.00443479	0.00424695
3.48893	0.00256303	0.00188467	0.00443791	0.00424813
3.49195	0.00251844	0.00195671	0.00444482	0.00427848
3.49497	0.00260306	0.00191427	0.00449969	0.00422838
3.49799	0.00254425	0.00191381	0.00453055	0.00424352
3.50101	0.00256133	0.00191755	0.00443628	0.00433391
3.50402	0.00246267	0.00194528	0.00450046	0.00422264
3.50704	0.00253226	0.00188227	0.00447156	0.00422577
3.51006	0.0024579	0.00191803	0.00439396	0.0043098
3.51308	0.0024955	0.00185675	0.00444102	0.00427897
3.5161	0.00244215	0.00185846	0.00447461	0.00426957
3.51911	0.00251431	0.00187606	0.00443112	0.00427602
3.52213	0.00246312	0.00185495	0.00451846	0.0041756
3.52515	0.00244111	0.00184425	0.00450798	0.00418023
3.52817	0.00243744	0.00186379	0.0045679	0.00414398
3.53119	0.00252654	0.00186998	0.00447376	0.00424408
3.53421	0.00245746	0.00190637	0.00443588	0.00430552
3.53722	0.00249121	0.00191295	0.0045295	0.00425563
3.54024	0.00254716	0.00182429	0.00448416	0.00418885
3.54326	0.00252925	0.00192806	0.00452067	0.00431452
3.54628	0.00254744	0.00191271	0.00458162	0.00420271
3.5493	0.0025275	0.00192369	0.00454146	0.00422981
3.55231	0.00249773	0.00188405	0.00448114	0.00426455
3.55533	0.00243946	0.00191207	0.0045983	0.00417954
3.55835	0.00253196	0.00191341	0.00456516	0.00421914
3.56137	0.00250853	0.0019363	0.00460209	0.00423889
3.56439	0.00247887	0.00191589	0.00459194	0.00422236
3.5674	0.00251501	0.00190986	0.00460551	0.00421657
3.57042	0.00263915	0.00187718	0.00451089	0.00425995
3.57344	0.0024776	0.00199239	0.004547	0.00427623
3.57646	0.0025752	0.00189661	0.0045177	0.00420078
3.57948	0.00249529	0.00193242	0.00453662	0.00422152
3.58249	0.00257733	0.00192903	0.00458139	0.00416073
3.58551	0.00251201	0.001922	0.00453645	0.00419127
3.58853	0.00242871	0.00183186	0.00451906	0.0041801
3.59155	0.00246047	0.00190965	0.00446942	0.0042134
3.59457	0.00250213	0.00190357	0.00460484	0.00413435
3.59759	0.0024821	0.00190731	0.00463705	0.00412087
3.6006	0.00245274	0.00185419	0.00453009	0.00416663
3.60362	0.00251536	0.00182636	0.00449079	0.00416705
3.60664	0.00242976	0.00189043	0.00451531	0.00417464
3.60966	0.00254672	0.00185395	0.00446235	0.0041729
3.61268	0.00243761	0.00189557	0.0045771	0.00408212
3.61569	0.0025679	0.00180316	0.00456546	0.00404194
3.61871	0.00246886	0.00187747	0.00458561	0.00407858
3.62173	0.00249052	0.00179003	0.00451629	0.00409949
3.62475	0.00248518	0.00184769	0.00443535	0.00423778
3.62777	0.00246273	0.00189858	0.00444917	0.00424287
3.63078	0.0025397	0.00186723	0.00460188	0.00413476
3.6338	0.00256701	0.00192611	0.0046326	0.0041541
3.63682	0.00250976	0.0019148	0.0047076	0.00405984
3.63984	0.00248188	0.00190388	0.00456228	0.0041579
3.64286	0.00252963	0.00191742	0.00455769	0.00418074
3.64588	0.00247508	0.00194422	0.00454287	0.00422474
3.64889	0.00252978	0.00184261	0.00448721	0.00420482
3.65191	0.00242656	0.00188066	0.00452464	0.00419301
3.65493	0.00248085	0.00188149	0.00459686	0.00408978
3.65795	0.00250723	0.00187908	0.00458563	0.00405356
3.66097	0.00257463	0.00187387	0.00455155	0.00411449
3.66398	0.0025108	0.00190426	0.0046259	0.00405361
3.667	0.00249369	0.00190029	0.00458155	0.00415385
3.67002	0.0024758	0.00192414	0.00455769	0.00412742
3.67304	0.00246328	0.00189016	0.0045874	0.00409146
3.67606	0.00252755	0.00188255	0.00462131	0.00406922
3.67907	0.00256064	0.00192625	0.00462948	0.00411939
3.68209	0.00259195	0.00191933	0.00461097	0.00411054
3.68511	0.00250884	0.00196221	0.00457531	0.00420923
3.68813	0.00252091	0.00190127	0.00466178	0.00407729
3.69115	0.00253773	0.00185041	0.0046039	0.00408096
3.69416	0.00246013	0.00190652	0.00468384	0.00406037
3.69718	0.00251031	0.00186362	0.00469061	0.00398726
3.7002	0.00243265	0.0018843	0.004661	0.00406406
3.70322	0.00254488	0.00179826	0.00462424	0.00400251
3.70624	0.00245027	0.00192567	0.00474916	0.00399914
3.70926	0.00253227	0.00193431	0.00463424	0.00409246
3.71227	0.00252854	0.00193742	0.00452285	0.00422058
3.71529	0.00250747	0.00188764	0.00456613	0.0040938
3.71831	0.00249795	0.00186165	0.00453708	0.00408549
3.72133	0.00245331	0.00189201	0.00454696	0.00413518
3.72435	0.00248203	0.00188353	0.00458926	0.0040692
3.72736	0.00246087	0.00186558	0.00468018	0.00392256
3.73038	0.00251394	0.00187707	0.00462851	0.00407586
3.7334	0.00248038	0.00188393	0.00462102	0.00413914
3.73642	0.00249573	0.00186684	0.00469652	0.00404696
3.73944	0.00244045	0.00193051	0.00472902	0.00400495
3.74245	0.00242317	0.00190103	0.00467687	0.00401978
3.74547	0.00254779	0.00188075	0.00468954	0.00393518
3.74849	0.00249811	0.00193649	0.00476312	0.00400673
3.75151	0.00250928	0.00191434	0.00460709	0.00416707
3.75453	0.00249936	0.00190664	0.00460235	0.00413583
3.75755	0.00255869	0.00190451	0.00462751	0.00406379
3.76056	0.00249504	0.00191389	0.00465325	0.00406397
3.76358	0.00251879	0.00186467	0.00455801	0.00408515
3.7666	0.00250299	0.00188394	0.00459436	0.00406787
3.76962	0.00254787	0.00187357	0.00457045	0.00407015
3.77264	0.00245733	0.0019055	0.0045596	0.00407986
3.77565	0.00255518	0.00182384	0.00459532	0.00399713
3.77867	0.00245084	0.00186978	0.00464014	0.00400292
3.78169	0.00252603	0.00191654	0.00468343	0.0040047
3.78471	0.00250921	0.00191667	0.00464925	0.00404492
3.78773	0.00251074	0.00190399	0.00474032	0.00394911
3.79074	0.00255208	0.00189324	0.00468199	0.00395017
3.79376	0.00252402	0.00193493	0.00478026	0.00395516
3.79678	0.00255488	0.00191657	0.00474704	0.00395677
3.7998	0.00253142	0.00195287	0.00467314	0.00407401
3.80282	0.00256411	0.00190979	0.00465611	0.00403011
3.80584	0.00252732	0.00190148	0.00461426	0.00405965
3.80885	0.00247961	0.00191887	0.00468265	0.00400879
3.81187	0.00252284	0.00191011	0.00458426	0.00408225
3.81489	0.00248802	0.00188686	0.00452629	0.00410349
3.81791	0.00249069	0.00195107	0.00465052	0.0039922
3.82093	0.00249402	0.00188609	0.0046637	0.00390559
3.82394	0.00257486	0.00187147	0.00473843	0.0038762
3.82696	0.00245098	0.00191006	0.00478486	0.00389688
3.82998	0.0024733	0.00186168	0.00472093	0.00394996
3.833	0.00244887	0.00188753	0.00471191	0.00392311
3.83602	0.00253398	0.00190121	0.00469937	0.00391151
3.83903	0.0025213	0.00189424	0.0046649	0.00400422
3.84205	0.00256808	0.00190752	0.00468228	0.00401882
3.84507	0.00252375	0.00197653	0.00462202	0.00410662
3.84809	0.0025754	0.0018725	0.00466268	0.00399757
3.85111	0.00256298	0.00190305	0.00466566	0.00402044
3.85412	0.00248142	0.00192571	0.00470045	0.00400251
3.85714	0.00251523	0.00186569	0.00465319	0.00399895
3.86016	0.00250041	0.00193905	0.00467585	0.00404317
3.86318	0.00251881	0.00194658	0.00465871	0.00409235
3.8662	0.0025028	0.0019448	0.00459349	0.00407389
3.86922	0.00253329	0.00182035	0.00463828	0.00388803
3.87223	0.00245425	0.00185934	0.00465732	0.00395316
3.87525	0.00257183	0.0018894	0.00465244	0.00401248
3.87827	0.00249644	0.0019247	0.00472205	0.00395448
3.88129	0.00254775	0.00190793	0.00463746	0.00402031
3.88431	0.00254072	0.0019047	0.00467519	0.00400894
3.88732	0.00257007	0.00191667	0.00464809	0.00405056
3.89034	0.00250538	0.00188739	0.00469039	0.00396991
3.89336	0.00252653	0.00189928	0.00474755	0.00391442
3.89638	0.00247505	0.0019279	0.00477216	0.00388304
3.8994	0.00255226	0.00192421	0.00478276	0.00393689
3.90241	0.00260019	0.00188455	0.00476336	0.0038671
3.90543	0.00252812	0.00193944	0.0047701	0.00391852
3.90845	0.00258057	0.0018747	0.00477985	0.00390931
3.91147	0.00250415	0.00192515	0.00475173	0.00393577
3.91449	0.00250543	0.00191199	0.00478733	0.00392757
3.91751	0.00247913	0.00188447	0.00479369	0.00390535
3.92052	0.00247474	0.00188868	0.00476427	0.00398405
3.92354	0.00257672	0.00180571	0.0046853	0.00394071
3.92656	0.00245837	0.00190435	0.00472798	0.00395165
3.92958	0.00258922	0.00190503	0.00472754	0.00394796
3.9326	0.00250652	0.00190209	0.00477044	0.00397584
3.93561	0.00251786	0.00186671	0.00469558	0.00398031
3.93863	0.00243473	0.00187696	0.0048113	0.00390402
3.94165	0.002448	0.00186861	0.00478351	0.00390996
3.94467	0.00250685	0.00185728	0.00470718	0.00394401
3.94769	0.00248284	0.00192971	0.00474424	0.00392957
3.9507	0.00255976	0.00186249	0.00472663	0.00391017
3.95372	0.00256654	0.00189939	0.00474477	0.00391094
3.95674	0.00251702	0.00193384	0.00475343	0.00395218
3.95976	0.0025312	0.00189004	0.00477307	0.0039112
3.96278	0.00249654	0.00185953	0.00469336	0.00394931
3.96579	0.00249063	0.0018984	0.00482299	0.00388035
3.96881	0.00247952	0.00192819	0.00492059	0.00385042
3.97183	0.00252199	0.00192616	0.00479458	0.00393086
3.97485	0.00246188	0.00196352	0.00481739	0.00400674
3.97787	0.00245039	0.00201265	0.00485776	0.00397417
3.98089	0.00249973	0.00195514	0.00478804	0.00397765
3.9839	0.00245907	0.00197335	0.00480938	0.00397222
3.98692	0.00246696	0.00203781	0.00490102	0.00396827
3.98994	0.00252126	0.0019708	0.00486469	0.00391598
3.99296	0.0024733	0.00196284	0.00484087	0.00397275
3.99598	0.00247832	0.00199893	0.00483635	0.0039908
3.99899	0.0025162	0.00186503	0.00469233	0.00399664
4.00201	0.00253413	0.00182254	0.00476139	0.00389285
4.00503	0.00246131	0.00187144	0.00477408	0.00390837
4.00805	0.0025032	0.00188665	0.00483612	0.00386389
4.01107	0.00241079	0.00192216	0.0048347	0.00389028
4.01408	0.00245104	0.0018625	0.00479966	0.0038943
4.0171	0.0025542	0.00184953	0.00482651	0.0038621
4.02012	0.00247461	0.00189381	0.00487322	0.00383423
4.02314	0.00246838	0.0018601	0.00484031	0.00381671
4.02616	0.00248861	0.00188574	0.0049197	0.00378224
4.02918	0.00246801	0.00189821	0.00485341	0.00382878
4.03219	0.00246776	0.00189151	0.00484056	0.00387663
4.03521	0.00256233	0.00188834	0.00489975	0.00384476
4.03823	0.00250438	0.00188211	0.00484968	0.00384011
4.04125	0.00247598	0.00188	0.00480161	0.00391783
4.04427	0.00251027	0.00187105	0.00485272	0.00387121
4.04728	0.00245516	0.001907	0.00494737	0.00381485
4.0503	0.00250039	0.0018771	0.00490584	0.003819
4.05332	0.00251821	0.00191947	0.00492471	0.00382713
4.05634	0.00252188	0.00187958	0.00489824	0.00380886
4.05936	0.00252944	0.00187716	0.00490617	0.0037953
4.06237	0.00252927	0.0019109	0.00491808	0.00383314
4.06539	0.00256965	0.00192441	0.00486296	0.00385161
4.06841	0.0025367	0.00187182	0.00490108	0.00377975
4.07143	0.00252574	0.00187388	0.00489516	0.00380332
4.07445	0.00248613	0.00193674	0.00496691	0.00380849
4.07746	0.00255398	0.00193737	0.00495494	0.00378443
4.08048	0.00253614	0.00193142	0.00496548	0.0037859
4.0835	0.00248748	0.00190602	0.00493039	0.00380254
4.08652	0.00253784	0.00191132	0.0050362	0.00370735
4.08954	0.00251842	0.00192339	0.00493778	0.00378313
4.09256	0.00255045	0.00192601	0.00492223	0.00375411
4.09557	0.0025421	0.00190841	0.00494237	0.00374752
4.09859	0.00250975	0.0018471	0.00485254	0.003769
4.10161	0.00247904	0.00187651	0.0048529	0.0038261
4.10463	0.0024793	0.00189362	0.00484607	0.00381464
4.10765	0.00253699	0.00186071	0.00486221	0.00375797
4.11066	0.00252114	0.00189275	0.00491015	0.0038033
4.11368	0.00250504	0.00187112	0.0048252	0.00385506
4.1167	0.00251627	0.00187566	0.00492639	0.0037695
4.11972	0.00246956	0.00186815	0.00495781	0.00368556
4.12274	0.00248017	0.0018227	0.00493476	0.0036918
4.12575	0.00248645	0.00190754	0.00489992	0.00379733
4.12877	0.00257022	0.00189776	0.00492678	0.00379799
4.13179	0.00246198	0.00188925	0.00485228	0.00379895
4.13481	0.00247909	0.00188169	0.00488034	0.00375966
4.13783	0.00247737	0.00185785	0.00488154	0.00372474
4.14085	0.0025156	0.00187342	0.00494977	0.00373966
4.14386	0.00240737	0.0019185	0.00490683	0.00379045
4.14688	0.00246429	0.00183	0.0048756	0.00374266
4.1499	0.00250535	0.00180689	0.00482832	0.00380564
4.15292	0.002458	0.00186232	0.00489239	0.00382207
4.15594	0.00246903	0.00189174	0.00487011	0.00381542
4.15895	0.00249695	0.00182323	0.00489494	0.00373229
4.16197	0.00247621	0.00187425	0.00488686	0.00377042
4.16499	0.00249898	0.00183814	0.00491054	0.00374705
4.16801	0.002464	0.00185054	0.00493056	0.00376003
4.17103	0.00255288	0.001911	0.00492353	0.00380369
4.17404	0.00247641	0.00192196	0.00493744	0.00374865
4.17706	0.00256957	0.00187662	0.00487465	0.00376097
4.18008	0.00246304	0.00192574	0.00492587	0.00383153
4.1831	0.00246301	0.00191215	0.00485667	0.00383439
4.18612	0.00254911	0.00186441	0.00482298	0.00379568
4.18913	0.00246969	0.0018688	0.00491777	0.00373521
4.19215	0.00248792	0.00189669	0.00491249	0.00375268
4.19517	0.00249134	0.00190787	0.00490276	0.0037409
4.19819	0.0024729	0.00191193	0.00501919	0.00366338
4.20121	0.0025052	0.0019252	0.00499552	0.00368993
4.20423	0.00252154	0.0018739	0.00488938	0.0037626
4.20724	0.00246036	0.00187269	0.00494866	0.00369678
4.21026	0.00244127	0.00191121	0.00491886	0.00374884
4.21328	0.00249539	0.00185758	0.00492405	0.00373139
4.2163	0.00249165	0.00188441	0.00502912	0.0036363
4.21932	0.0024869	0.00192047	0.00504728	0.00365233
4.22233	0.0025003	0.00187515	0.00502538	0.00365139
4.22535	0.00247733	0.00189847	0.00498333	0.00370713
4.22837	0.00243453	0.00191673	0.00513928	0.0035983
4.23139	0.00242522	0.00188384	0.0050286	0.00364922
4.23441	0.00251016	0.00186998	0.00497815	0.00369344
4.23742	0.00244909	0.00186924	0.00501865	0.00366071
4.24044	0.00252345	0.00188516	0.00498178	0.0037122
4.24346	0.00249281	0.00193332	0.0050333	0.00366294
4.24648	0.00254335	0.00187738	0.00495161	0.00371693
4.2495	0.00252	0.00189399	0.00497475	0.00370245
4.25252	0.00250129	0.0019181	0.0049329	0.00372743
4.25553	0.00254578	0.001872	0.00503283	0.00363237
4.25855	0.0025117	0.00187691	0.00493186	0.00371024
4.26157	0.00255017	0.00186144	0.00497971	0.00366449
4.26459	0.00245487	0.00183926	0.00495507	0.00369216
4.26761	0.00247161	0.00182307	0.00504378	0.00359368
4.27062	0.00248568	0.00186361	0.00510485	0.0036066
4.27364	0.00248773	0.00186736	0.00504146	0.00367143
4.27666	0.00253526	0.00187122	0.00506445	0.00366018
4.27968	0.00246105	0.00191002	0.0051337	0.00364541
4.2827	0.00253733	0.00189616	0.00507215	0.00370439
4.28571	0.00248298	0.00192941	0.00503729	0.00373029
4.28873	0.00251523	0.00189032	0.00510087	0.00362178
4.29175	0.00251639	0.00185657	0.00513273	0.00357414
4.29477	0.00250548	0.00187383	0.00510434	0.00355079
4.29779	0.00250001	0.00191558	0.00512065	0.00363745
4.3008	0.00257291	0.00186601	0.00510513	0.00358074
4.30382	0.00252408	0.00187128	0.00502601	0.00363623
4.30684	0.00246152	0.00187235	0.00509962	0.00362108
4.30986	0.00253455	0.0018659	0.00510046	0.00355113
4.31288	0.00247153	0.00189331	0.00512212	0.00356871
4.3159	0.00252808	0.00188406	0.00513664	0.00355053
4.31891	0.00255989	0.00189455	0.00514697	0.00355054
4.32193	0.00255865	0.001939	0.00513224	0.00358715
4.32495	0.00251982	0.00191342	0.00510223	0.00361538
4.32797	0.00248472	0.00190515	0.00508502	0.00360516
4.33099	0.00251781	0.00187538	0.00509588	0.00359148
4.334	0.00251596	0.00189153	0.00504531	0.00364172
4.33702	0.00251291	0.00191001	0.00510147	0.00361757
4.34004	0.00254774	0.0018993	0.00509712	0.00357983
4.34306	0.00256878	0.00185683	0.00511927	0.00349424
4.34608	0.00253212	0.00186689	0.00517055	0.00346515
4.34909	0.00248156	0.00193008	0.00512657	0.00359497
4.35211	0.00253614	0.00187995	0.00518612	0.00348775
4.35513	0.00258016	0.00186538	0.00507419	0.00356776
4.35815	0.00245259	0.00194478	0.00513553	0.00358792
4.36117	0.00250838	0.00190983	0.00505691	0.00360331
4.36419	0.00248828	0.0019188	0.00512659	0.00354964
4.3672	0.00252941	0.00189171	0.00513854	0.00352577
4.37022	0.00253715	0.00193004	0.00518943	0.00351491
4.37324	0.00254967	0.00189358	0.00513516	0.00355508
4.37626	0.00254797	0.00187482	0.00511831	0.00353482
4.37928	0.0024829	0.00189506	0.00515266	0.00349682
4.38229	0.00249916	0.00189548	0.00513341	0.00355981
4.38531	0.00254505	0.00185276	0.00520072	0.00347287
4.38833	0.002474	0.0018793	0.00525166	0.00343519
4.39135	0.00249717	0.0019314	0.0052299	0.00347249
4.39437	0.00251428	0.00188118	0.00521011	0.00351304
4.39738	0.00251021	0.00184706	0.00509239	0.00355311
4.4004	0.0025005	0.00191716	0.00518476	0.00355669
4.40342	0.00246058	0.0019237	0.00515559	0.00359279
4.40644	0.00250814	0.00181917	0.00521729	0.00342095
4.40946	0.0024503	0.00187248	0.00526164	0.00341259
4.41247	0.00247577	0.00183442	0.00519519	0.00343019
4.41549	0.00246621	0.00186478	0.0052033	0.00346079
4.41851	0.00254071	0.00189858	0.00519176	0.00346812
4.42153	0.00252557	0.0019285	0.00513624	0.00352536
4.42455	0.00253043	0.00188462	0.00520196	0.00347524
4.42757	0.00257792	0.00184727	0.00514681	0.00350677
4.43058	0.0024867	0.00190861	0.00519971	0.00350697
4.4336	0.00253265	0.00188006	0.00518536	0.00350446
4.43662	0.00254673	0.00181533	0.00510854	0.00346572
4.43964	0.00247905	0.00185685	0.00520263	0.00345744
4.44266	0.00244414	0.00187315	0.00519467	0.00349598
4.44567	0.00244153	0.00186565	0.00515981	0.00351228
4.44869	0.00243095	0.00193309	0.00527915	0.00344588
4.45171	0.00250255	0.00182645	0.0052419	0.00338612
4.45473	0.00251679	0.001914	0.00515454	0.00352049
4.45775	0.00252626	0.00191215	0.0052625	0.0034838
4.46076	0.00254103	0.0019755	0.00530681	0.00349573
4.46378	0.0025018	0.00202462	0.0053417	0.00351889
4.4668	0.00250069	0.00203116	0.00540756	0.00346043
4.46982	0.00251991	0.00198104	0.0054051	0.00347794
4.47284	0.0025135	0.00193727	0.00525849	0.00347549
4.47586	0.00249278	0.00193324	0.00526284	0.00348782
4.47887	0.00243579	0.00192905	0.00522777	0.00348673
4.48189	0.0025081	0.00186719	0.00521635	0.00342543
4.48491	0.00244528	0.00189368	0.00531069	0.00340373
4.48793	0.00249495	0.00188629	0.00527426	0.00344039
4.49095	0.00252111	0.00194659	0.00532725	0.00346903
4.49396	0.00247881	0.0019112	0.00532831	0.00343311
4.49698	0.0025418	0.00183875	0.00531285	0.00338267
4.5	0.00253176	0.00191863	0.00529762	0.00343993
4.50302	0.00254896	0.00186986	0.00523201	0.00347391
4.50604	0.00250278	0.00185792	0.00532439	0.00336191
4.50905	0.00249195	0.00184783	0.00528109	0.00336541
4.51207	0.00251371	0.00188754	0.00532493	0.0033524
4.51509	0.00248599	0.00186001	0.00523111	0.0034152
4.51811	0.00245467	0.00192295	0.00529213	0.00341233
4.52113	0.00249367	0.00185079	0.00523335	0.00342081
4.52414	0.00248442	0.00187296	0.00526183	0.00345599
4.52716	0.00243212	0.00186488	0.00526099	0.00342788
4.53018	0.00247715	0.00186103	0.00525725	0.00341787
4.5332	0.00251003	0.00187376	0.00529094	0.00339812
4.53622	0.00251832	0.00192712	0.00535142	0.00341314
4.53924	0.00247172	0.00190766	0.00532409	0.00340708
4.54225	0.00246943	0.0018483	0.00533387	0.00330598
4.54527	0.00253633	0.00184834	0.00535513	0.00332006
4.54829	0.00249103	0.00187723	0.00536752	0.00332017
4.55131	0.0024645	0.00188055	0.00532567	0.00333965
4.55433	0.00248663	0.00182352	0.00527398	0.00335389
4.55734	0.00245266	0.00183359	0.00535612	0.00330552
4.56036	0.00242091	0.00185234	0.00542478	0.00325157
4.56338	0.00243742	0.001889	0.00533288	0.00338409
4.5664	0.00247265	0.00186785	0.00534751	0.00328054
4.56942	0.00250057	0.0018784	0.00530957	0.00330536
4.57243	0.00251824	0.00185334	0.00526394	0.00334614
4.57545	0.00248979	0.00190706	0.00529086	0.00339503
4.57847	0.00248215	0.00182756	0.00529561	0.00328398
4.58149	0.00247147	0.00185476	0.00537075	0.00327209
4.58451	0.00246784	0.0018411	0.00528802	0.00331933
4.58753	0.00248211	0.00187142	0.00528432	0.00338334
4.59054	0.00253959	0.0018555	0.00529437	0.00332954
4.59356	0.00247377	0.00187204	0.00536915	0.00328479
4.59658	0.00249951	0.00184206	0.00537922	0.00322325
4.5996	0.00241234	0.00185438	0.00543694	0.00320452
4.60262	0.00251506	0.0018991	0.0054351	0.00326694
4.60563	0.00250714	0.00186465	0.00534243	0.00330725
4.60865	0.00249954	0.00190079	0.0053673	0.00333482
4.61167	0.00248841	0.00187186	0.00539392	0.00327536
4.61469	0.00249745	0.00182711	0.00539664	0.00329042
4.61771	0.00241593	0.00188265	0.00541797	0.00327942
4.62072	0.00248378	0.00188422	0.00547357	0.00323808
4.62374	0.00249365	0.00188735	0.00542743	0.00324446
4.62676	0.00249381	0.00189874	0.00535771	0.00328819
4.62978	0.00248709	0.00186347	0.00532587	0.00327775
4.6328	0.00247503	0.00187517	0.00541957	0.00324923
4.63581	0.002488	0.00185125	0.00536863	0.00327583
4.63883	0.00245887	0.00186736	0.00534918	0.00329906
4.64185	0.00244598	0.00188512	0.00532313	0.00333144
4.64487	0.00246211	0.00188515	0.00535358	0.0033071
4.64789	0.00247647	0.00189948	0.00552171	0.00314765
4.65091	0.00253004	0.00189588	0.00543654	0.00319358
4.65392	0.00249673	0.00192182	0.00542441	0.00331425
4.65694	0.00250371	0.00192304	0.00542319	0.00330471
4.65996	0.00246216	0.00192046	0.0054212	0.00330402
4.66298	0.0024685	0.00183561	0.00533734	0.00332031
4.666	0.00246399	0.00182829	0.00534689	0.00327315
4.66901	0.00241279	0.00179054	0.0054391	0.00319946
4.67203	0.00243766	0.00182121	0.00548454	0.00312855
4.67505	0.00247196	0.00185501	0.00545685	0.00318168
4.67807	0.0024974	0.0019075	0.00546318	0.00324418
4.68109	0.00255018	0.00188462	0.0054531	0.00322205
4.6841	0.00245072	0.00192169	0.00548159	0.00325761
4.68712	0.00248457	0.00187745	0.00542908	0.00324587
4.69014	0.00245195	0.00187597	0.00541136	0.00325871
4.69316	0.00251222	0.00181319	0.00542374	0.0031838
4.69618	0.00249128	0.00185588	0.00546493	0.00317788
4.6992	0.00249557	0.00185029	0.00542909	0.00322217
4.70221	0.00253272	0.00185534	0.00545772	0.00318933
4.70523	0.00247205	0.00190223	0.00545878	0.00321526
4.70825	0.00252653	0.00190077	0.00544151	0.00323763
4.71127	0.00245436	0.00190199	0.00541105	0.00330759
4.71429	0.00246756	0.00184107	0.00545246	0.00318557
4.7173	0.00252567	0.00189163	0.00541925	0.00325833
4.72032	0.00249954	0.00192826	0.00538356	0.00332042
4.72334	0.00247814	0.0019039	0.0054484	0.00321471
4.72636	0.00246727	0.00184963	0.00540317	0.00315603
4.72938	0.002487	0.00184369	0.00542138	0.00318365
4.73239	0.00252079	0.00188713	0.00556496	0.00309548
4.73541	0.00252101	0.001881	0.00557607	0.00310921
4.73843	0.00257399	0.00189835	0.00550347	0.00318183
4.74145	0.00250497	0.00187606	0.00554559	0.00308626
4.74447	0.00245261	0.00185244	0.00549896	0.00315003
4.74748	0.00245292	0.00186901	0.00548798	0.00315734
4.7505	0.00243997	0.00187595	0.00553106	0.00314882
4.75352	0.00249918	0.00180375	0.00551514	0.00309024
4.75654	0.00241566	0.00191807	0.00555166	0.00311481
4.75956	0.00255792	0.00188066	0.00547425	0.00312863
4.76258	0.00254737	0.00193681	0.00547052	0.00319195
4.76559	0.00247731	0.00190737	0.00547293	0.00315147
4.76861	0.00249652	0.00185187	0.00538182	0.00321809
4.77163	0.00250095	0.00186967	0.00540362	0.00323664
4.77465	0.00245945	0.00188958	0.00547929	0.00320256
4.77767	0.00248853	0.00186157	0.00550621	0.00317699
4.78068	0.00250495	0.00189799	0.00553169	0.0031864
4.7837	0.00248642	0.00191938	0.00554545	0.00317427
4.78672	0.00243612	0.00189794	0.00554193	0.00315274
4.78974	0.00253994	0.0018857	0.00558927	0.00311056
4.79276	0.00247898	0.00189997	0.00559714	0.0030803
4.79577	0.00253627	0.00184788	0.00550534	0.00309427
4.79879	0.00241758	0.00192343	0.0055542	0.00315493
4.80181	0.00247551	0.00186471	0.00552364	0.0031121
4.80483	0.0024391	0.00186784	0.00549416	0.0031241
4.80785	0.00244235	0.00189148	0.00549882	0.00313997
4.81087	0.0024902	0.00184581	0.00558127	0.00305008
4.81388	0.0024558	0.001932	0.00564786	0.00306282
4.8169	0.00246328	0.00189674	0.00557442	0.00307803
4.81992	0.00251906	0.00189214	0.00557777	0.00311505
4.82294	0.00247304	0.00191352	0.00557667	0.00308902
4.82596	0.0024891	0.00185829	0.00553607	0.0031512
4.82897	0.00245163	0.00194171	0.00558317	0.00318955
4.83199	0.00245627	0.00186774	0.00561233	0.0031053
4.83501	0.0025035	0.00186135	0.00560775	0.00310365
4.83803	0.00248055	0.00194131	0.00569279	0.00310088
4.84105	0.00250428	0.00196205	0.00563521	0.00312659
4.84406	0.00260999	0.00189416	0.00563054	0.00308232
4.84708	0.00249112	0.00196111	0.00559729	0.00311168
4.8501	0.00253758	0.00185631	0.005566	0.00309783
4.85312	0.00250487	0.00188012	0.00568375	0.00304799
4.85614	0.00247473	0.00191343	0.00565453	0.00300544
4.85915	0.00246801	0.00187723	0.0056451	0.00303171
4.86217	0.00247184	0.0018806	0.00568311	0.00299722
4.86519	0.00247992	0.00185806	0.00563723	0.00305685
4.86821	0.00251686	0.0018748	0.00563116	0.00308729
4.87123	0.00253617	0.00185842	0.00560103	0.0030657
4.87425	0.00250774	0.00187383	0.00562766	0.00308204
4.87726	0.00248958	0.00186525	0.0056336	0.00305824
4.88028	0.00250791	0.00187119	0.00567812	0.00305645
4.8833	0.00249253	0.00186352	0.00559496	0.00305679
4.88632	0.0024823	0.00186342	0.00555226	0.0031271
4.88934	0.00247256	0.00192023	0.00564786	0.00310005
4.89235	0.0024803	0.00196373	0.00572028	0.00309841
4.89537	0.00258354	0.00189134	0.00565703	0.00306437
4.89839	0.00247057	0.00193703	0.00579934	0.00300706
4.90141	0.00246189	0.00189892	0.00568292	0.00300481
4.90443	0.00255876	0.00185499	0.00566859	0.00301171
4.90744	0.00247422	0.00188945	0.00558267	0.00310872
4.91046	0.00244784	0.0018762	0.00566195	0.00306652
4.91348	0.00246154	0.00187001	0.00566427	0.00305337
4.9165	0.0025324	0.00184879	0.00566642	0.00304946
4.91952	0.00252723	0.00191055	0.0057236	0.00305414
4.92254	0.00243127	0.00194355	0.00582746	0.00301347
4.92555	0.00250226	0.00187566	0.00583447	0.00294106
4.92857	0.00246058	0.00190654	0.00578219	0.00295434
4.93159	0.00246596	0.00191592	0.0057482	0.00299894
4.93461	0.00248253	0.00192773	0.00569651	0.00301802
4.93763	0.00247289	0.00191442	0.00572143	0.00304419
4.94064	0.0025045	0.00191961	0.00569395	0.00302317
4.94366	0.00249227	0.00187274	0.00569639	0.00299239
4.94668	0.00247992	0.00191255	0.00564275	0.00311762
4.9497	0.00250422	0.00191196	0.00568053	0.00306679
4.95272	0.00249633	0.00192956	0.00568178	0.00307085
4.95573	0.00247927	0.00189941	0.00562108	0.00307278
4.95875	0.00243783	0.00189526	0.00567271	0.00305472
4.96177	0.00250154	0.00195386	0.00574821	0.00310224
4.96479	0.00246379	0.0020029	0.0056855	0.00318627
4.96781	0.00248884	0.00193948	0.00571807	0.00304749
4.97082	0.00252499	0.00192667	0.00574949	0.00304482
4.97384	0.00243333	0.00204058	0.00568142	0.00322453
4.97686	0.00248917	0.00202197	0.00578318	0.00310692
4.97988	0.0024668	0.00194972	0.00573707	0.00305195
4.9829	0.00245631	0.00198273	0.00576399	0.00310342
4.98592	0.00245593	0.00195327	0.00572705	0.00303129
4.98893	0.0024691	0.00203212	0.00575243	0.00309422
4.99195	0.00247984	0.00198317	0.00571518	0.00307618
4.99497	0.00256275	0.00200254	0.00579119	0.00306862
4.99799	0.00248492	0.00198172	0.00570058	0.00311812
5.00101	0.00254543	0.00194141	0.00580888	0.0030135
5.00402	0.00253357	0.00187398	0.00575159	0.00299707
5.00704	0.00251204	0.00187307	0.00575187	0.00296713
5.01006	0.0024598	0.00194388	0.00574228	0.00300555
5.01308	0.00253929	0.00186011	0.00574427	0.00289372
5.0161	0.00245607	0.00187744	0.00562879	0.00296958
5.01911	0.00250337	0.00186163	0.00576286	0.00290333
5.02213	0.00247928	0.00185378	0.00575896	0.00286677
5.02515	0.00251358	0.00184566	0.00572413	0.00289209
5.02817	0.00248689	0.00191539	0.00562577	0.0030141
5.03119	0.00255927	0.00191994	0.00568132	0.00298314
5.03421	0.00249871	0.00196256	0.0057287	0.00299745
5.03722	0.00254494	0.00189037	0.00563243	0.00299228
5.04024	0.00253774	0.00189941	0.00567283	0.00297749
5.04326	0.00249497	0.00194334	0.00574549	0.00297253
5.04628	0.00255948	0.0019223	0.00569902	0.00300212
5.0493	0.0024893	0.00193159	0.00573119	0.00300707
5.05231	0.00250591	0.00187833	0.00569878	0.0029661
5.05533	0.00250131	0.00193411	0.00569066	0.0029886
5.05835	0.00245721	0.00191156	0.0057747	0.00291995
5.06137	0.00249751	0.00185854	0.00580224	0.0028342
5.06439	0.00250516	0.00184567	0.00571933	0.00288351
5.0674	0.00243855	0.00186032	0.0056668	0.00293405
5.07042	0.00252926	0.0018464	0.00565358	0.00298459
5.07344	0.00246342	0.0019078	0.00568723	0.00296217
5.07646	0.0025396	0.0018497	0.00573073	0.00290654
5.07948	0.00247368	0.00190308	0.00578485	0.00293811
5.08249	0.0025359	0.00185459	0.00579734	0.00287299
5.08551	0.00247991	0.00189204	0.00579044	0.0028807
5.08853	0.00247438	0.00185792	0.0057109	0.00289602
5.09155	0.00241373	0.00180809	0.00580755	0.00278527
5.09457	0.00245415	0.00182592	0.00575006	0.00284753
5.09759	0.00243093	0.00186578	0.0057094	0.00293735
5.1006	0.00251216	0.00187508	0.00576797	0.0028735
5.10362	0.00245879	0.0018657	0.00578776	0.00286758
5.10664	0.0024722	0.00188213	0.0058328	0.00284399
5.10966	0.00250935	0.00182256	0.00579908	0.00279623
5.11268	0.00245564	0.00187475	0.00586652	0.00282196
5.11569	0.00248881	0.00187404	0.00579071	0.00287219
5.11871	0.00254574	0.00184476	0.00577975	0.00288084
5.12173	0.00246009	0.00190785	0.00578805	0.00291634
5.12475	0.00254154	0.00185574	0.0058536	0.00280559
5.12777	0.00249428	0.00188149	0.00579074	0.00286741
5.13078	0.00247829	0.00188785	0.00584543	0.00282946
5.1338	0.00250337	0.00187324	0.0058544	0.00281521
5.13682	0.00255416	0.00188792	0.00581038	0.00284013
5.13984	0.00246168	0.0019585	0.00586023	0.0028971
5.14286	0.00253632	0.00188237	0.00588285	0.00276834
5.14588	0.00246405	0.00187317	0.00596372	0.00275396
5.14889	0.00251805	0.00188491	0.0058358	0.00285055
5.15191	0.00252171	0.00187342	0.00588086	0.00284626
5.15493	0.00249236	0.00188429	0.00582597	0.00288501
5.15795	0.00243461	0.00191171	0.00586008	0.00285718
5.16097	0.00248663	0.00193286	0.00585163	0.00284824
5.16398	0.00252322	0.001946	0.00591799	0.00283356
5.167	0.00251141	0.0018753	0.00587807	0.00277087
5.17002	0.00248043	0.00189732	0.00587162	0.00285215
5.17304	0.00250273	0.0019302	0.00590883	0.00283145
5.17606	0.00252585	0.0018715	0.00592242	0.00274915
5.17907	0.00245406	0.00188553	0.00587367	0.00284021
5.18209	0.00248403	0.00188959	0.00598835	0.00276651
5.18511	0.00251456	0.00186038	0.00592073	0.00277056
5.18813	0.00246747	0.00192245	0.00588135	0.00283886
5.19115	0.002465	0.0019032	0.00589461	0.00282337
5.19416	0.00248286	0.00187612	0.00594648	0.00277281
5.19718	0.00247885	0.00195333	0.00602434	0.00279608
5.2002	0.00250721	0.00194607	0.00606561	0.00278116
5.20322	0.00256931	0.00191414	0.00602157	0.00272521
5.20624	0.00246098	0.00190425	0.00605699	0.0027236
5.20926	0.00248439	0.00190444	0.00588949	0.00283955
5.21227	0.00241643	0.00189625	0.00594955	0.00279962
5.21529	0.00247957	0.00186325	0.00595581	0.00274813
5.21831	0.00249375	0.00185489	0.005887	0.00281597
5.22133	0.00248981	0.00190962	0.00599173	0.00278318
5.22435	0.00244269	0.00188291	0.00599217	0.0027897
5.22736	0.00243921	0.00188015	0.00603679	0.00274925
5.23038	0.00251099	0.00185757	0.00595933	0.00278345
5.2334	0.00250565	0.00188298	0.00601215	0.00270893
5.23642	0.00254924	0.00187116	0.00599863	0.00274076
5.23944	0.00251228	0.00189579	0.00596307	0.00276424
5.24245	0.00250742	0.00194275	0.00599187	0.00276057
5.24547	0.00251741	0.00187408	0.00600286	0.00269335
5.24849	0.00250293	0.00187509	0.00600671	0.00270486
5.25151	0.00246081	0.0018334	0.00601567	0.00267699
5.25453	0.00244568	0.00187773	0.00601704	0.00270049
5.25755	0.00250637	0.00184968	0.00594296	0.00276761
5.26056	0.00249719	0.00188753	0.00601635	0.00273429
5.26358	0.00249831	0.00184943	0.00604347	0.00269564
5.2666	0.00248254	0.00188779	0.00605663	0.0027113
5.26962	0.00250662	0.00188285	0.0060237	0.00272723
5.27264	0.00254761	0.00186718	0.00595384	0.00275233
5.27565	0.00245309	0.00191754	0.00598495	0.00277677
5.27867	0.00249287	0.00190703	0.00601048	0.00275477
5.28169	0.00253158	0.00189505	0.00597044	0.00277748
5.28471	0.00249689	0.00184836	0.00608329	0.00266011
5.28773	0.00252282	0.00193709	0.00614217	0.00269018
5.29074	0.00245224	0.00190559	0.00609757	0.00269396
5.29376	0.00251035	0.00185267	0.00612372	0.00264385
5.29678	0.00248824	0.00188389	0.00610586	0.00269373
5.2998	0.00247561	0.00186206	0.00598037	0.00276939
5.30282	0.00250308	0.00190237	0.00614328	0.00267344
5.30584	0.00251606	0.00189172	0.0061609	0.00267203
5.30885	0.00248377	0.00187019	0.0060979	0.00268789
5.31187	0.00246852	0.00190671	0.00608814	0.0027235
5.31489	0.00251419	0.00186052	0.00608845	0.00266925
5.31791	0.00248349	0.00189503	0.00609531	0.00268447
5.32093	0.00246293	0.00187214	0.00603837	0.00271337
5.32394	0.002496	0.00185045	0.00600534	0.00267906
5.32696	0.00250901	0.00186928	0.00607112	0.00269272
5.32998	0.00252939	0.00187247	0.00614428	0.0026289
5.333	0.00254837	0.00185737	0.00606495	0.00266307
5.33602	0.00253012	0.00192132	0.00603748	0.0026908
5.33903	0.00252139	0.00191081	0.00607327	0.00270669
5.34205	0.00253618	0.00185385	0.00608922	0.00261935
5.34507	0.00250893	0.00182272	0.00617161	0.00257749
5.34809	0.00252669	0.00187363	0.00609773	0.00260275
5.35111	0.00239415	0.00194855	0.00610972	0.00269701
5.35412	0.00249481	0.0018352	0.00618026	0.00255436
5.35714	0.00250527	0.00183719	0.00611121	0.002588
5.36016	0.00245655	0.00188656	0.00615213	0.00259512
5.36318	0.00255872	0.00186398	0.00615465	0.00263345
5.3662	0.00252192	0.00190125	0.00620782	0.00262015
5.36922	0.00248809	0.0019224	0.00624157	0.00260919
5.37223	0.00253779	0.00185071	0.00613631	0.00258008
5.37525	0.00246666	0.00187778	0.00615803	0.00264963
5.37827	0.00254588	0.00186161	0.00613953	0.00261672
5.38129	0.00252617	0.00188942	0.00612488	0.00266954
5.38431	0.00252921	0.00186329	0.0060766	0.0026916
5.38732	0.00249307	0.0019153	0.00619249	0.002673
5.39034	0.00244491	0.00185128	0.0062643	0.00252211
5.39336	0.00248393	0.00183802	0.00626012	0.00252053
5.39638	0.00253381	0.00184522	0.00617117	0.00257039
5.3994	0.00245603	0.0018907	0.00615104	0.00264015
5.40241	0.00251481	0.00186667	0.00615296	0.00262349
5.40543	0.00248824	0.00184915	0.00623942	0.0025378
5.40845	0.00247974	0.00190925	0.00630793	0.00252908
5.41147	0.00243438	0.00191439	0.00631249	0.0025828
5.41449	0.00251868	0.00186344	0.00624964	0.00254512
5.41751	0.00245819	0.00192131	0.00626755	0.00256683
5.42052	0.00250144	0.00185069	0.00614677	0.00258619
5.42354	0.00248563	0.00192404	0.00624162	0.00257665
5.42656	0.00251203	0.00187685	0.00620224	0.00256399
5.42958	0.00244824	0.00190031	0.00615258	0.00263005
5.4326	0.00243603	0.00190276	0.00618703	0.0026394
5.43561	0.00249504	0.00185555	0.006113	0.00267614
5.43863	0.00245045	0.00188138	0.00610289	0.00265487
5.44165	0.00249638	0.00194835	0.00617218	0.00266832
5.44467	0.00254138	0.00191107	0.00618343	0.00261507
5.44769	0.00244567	0.00189423	0.00627565	0.00257598
5.4507	0.00251242	0.00187324	0.00624365	0.00257344
5.45372	0.00249717	0.0018786	0.00624128	0.00259466
5.45674	0.0024608	0.00191948	0.00622692	0.00261338
5.45976	0.00246243	0.00190192	0.0062731	0.00260173
5.46278	0.00265351	0.00190484	0.00624814	0.00263569
5.46579	0.00253921	0.0019716	0.00630506	0.00265087
5.46881	0.00250781	0.00194448	0.00628045	0.00264096
5.47183	0.0024646	0.00192462	0.00636989	0.00254676
5.47485	0.00242183	0.0019514	0.00634051	0.00262109
5.47787	0.00248392	0.00192361	0.00627083	0.0026459
5.48089	0.00245041	0.00193445	0.0062051	0.00269655
5.4839	0.0024882	0.00193106	0.00628987	0.00261181
5.48692	0.00250244	0.00188048	0.00623721	0.00259135
5.48994	0.00244842	0.00189612	0.00629676	0.00254538
5.49296	0.00245187	0.00188808	0.00629214	0.00257712
5.49598	0.0024957	0.00196072	0.00638148	0.00258483
5.49899	0.00255379	0.00193433	0.00632092	0.00259365
5.50201	0.00250002	0.00188789	0.00620236	0.0025972
5.50503	0.00241849	0.00191856	0.00624525	0.00260842
5.50805	0.00253584	0.0018144	0.00632385	0.0024767
5.51107	0.00244279	0.00181615	0.00625908	0.00249968
5.51408	0.00251863	0.00183581	0.00623962	0.00250362
5.5171	0.0024831	0.00184396	0.00631161	0.00252117
5.52012	0.0025129	0.00187638	0.00620049	0.00257939
5.52314	0.00243593	0.00188981	0.00623104	0.00255846
5.52616	0.00250222	0.00182536	0.0062594	0.00249805
5.52918	0.00245992	0.00189045	0.00623068	0.0025461
5.53219	0.00253011	0.00188942	0.00627569	0.00252302
5.53521	0.00247533	0.00188998	0.00624009	0.00256889
5.53823	0.00248897	0.00189191	0.00629947	0.00252606
5.54125	0.00249817	0.0018698	0.00620962	0.00254583
5.54427	0.00247366	0.00184347	0.00622154	0.00254784
5.54728	0.00246884	0.00185302	0.00623494	0.00252002
5.5503	0.00241956	0.00185749	0.00628003	0.00254082
5.55332	0.00245318	0.00188014	0.00626369	0.00259307
5.55634	0.00248533	0.00182529	0.00630832	0.00243602
5.55936	0.00248061	0.00189725	0.00625971	0.00258293
5.56237	0.00248529	0.00188087	0.00631623	0.00252585
5.56539	0.00246193	0.00189532	0.00633102	0.00248783
5.56841	0.00247129	0.00188382	0.00630672	0.00248996
5.57143	0.00245545	0.00189239	0.00629027	0.00252415
5.57445	0.00247353	0.00187016	0.00634327	0.00248747
5.57746	0.00249353	0.00190809	0.00629475	0.00251709
5.58048	0.002508	0.00195951	0.00620308	0.00266056
5.5835	0.00251043	0.00192915	0.00622127	0.00261825
5.58652	0.00253823	0.00184291	0.00622848	0.00252639
5.58954	0.00242605	0.00185307	0.00629725	0.00251777
5.59256	0.00252678	0.00183324	0.00627831	0.0024831
5.59557	0.00246292	0.00190425	0.0062628	0.00253899
5.59859	0.00245454	0.00188767	0.00627469	0.00252898
5.60161	0.00247413	0.00186111	0.00613957	0.00257626
5.60463	0.00246679	0.00185146	0.00622492	0.00253328
5.60765	0.00246499	0.00182623	0.0062177	0.00254812
5.61066	0.0024477	0.0018773	0.00633053	0.00249824
5.61368	0.00247832	0.00182012	0.00629821	0.0024329
5.6167	0.00246826	0.0018796	0.00634859	0.00247821
5.61972	0.00247867	0.00184252	0.00626828	0.00250713
5.62274	0.00243983	0.00184427	0.00631977	0.0024522
5.62575	0.00241358	0.00186101	0.00622105	0.00254546
5.62877	0.00243426	0.00189837	0.0063102	0.00250231
5.63179	0.00246099	0.00188182	0.0062309	0.00254012
5.63481	0.0024987	0.00181422	0.0062691	0.00245805
5.63783	0.00244857	0.00185688	0.00626517	0.00249392
5.64085	0.00247916	0.00188034	0.00630123	0.00247873
5.64386	0.00244349	0.00186775	0.00623858	0.00253335
5.64688	0.00245149	0.00184814	0.00631586	0.00251326
5.6499	0.00246145	0.00182789	0.0063492	0.00242922
5.65292	0.00249326	0.00183963	0.00631859	0.00245099
5.65594	0.00243706	0.00188352	0.00631015	0.00246937
5.65895	0.00252787	0.00188521	0.00629462	0.00253713
5.66197	0.00252263	0.00185808	0.00627627	0.00251653
5.66499	0.00247616	0.00189077	0.00627827	0.00250092
5.66801	0.00242325	0.00190754	0.00635174	0.00255341
5.67103	0.00250284	0.00184489	0.00625377	0.00250187
5.67404	0.00244858	0.00188479	0.00637162	0.00247654
5.67706	0.00247519	0.00186378	0.00631797	0.00247363
5.68008	0.002471	0.0018822	0.00631861	0.0025059
5.6831	0.0025376	0.00185024	0.00635908	0.00244912
5.68612	0.00254066	0.00187334	0.00639406	0.00247926
5.68913	0.00254639	0.00192793	0.00630172	0.00256427
5.69215	0.00248169	0.00192876	0.00634465	0.00250742
5.69517	0.00249625	0.0018992	0.00633674	0.0024926
5.69819	0.00250654	0.00191333	0.0062913	0.00252615
5.70121	0.00246818	0.00189121	0.00629713	0.00251169
5.70423	0.00247578	0.0018381	0.00628441	0.00244767
5.70724	0.00245914	0.00187356	0.00628289	0.00248174
5.71026	0.00250381	0.00188909	0.0063669	0.00246472
5.71328	0.00244474	0.00189242	0.00640381	0.00242029
5.7163	0.00253243	0.00185033	0.00645062	0.00238605
5.71932	0.00254066	0.00188013	0.00644471	0.00241653
5.72233	0.00251321	0.00182801	0.00636808	0.00242295
5.72535	0.00246433	0.00187248	0.00636168	0.00250163
5.72837	0.0025268	0.00185434	0.00631366	0.00244804
5.73139	0.00248844	0.001876	0.00636338	0.00246916
5.73441	0.00250825	0.00183599	0.00636221	0.00243674
5.73742	0.00245286	0.00189607	0.00647226	0.00247346
5.74044	0.00250287	0.00185921	0.00637693	0.00246076
5.74346	0.00250854	0.00191653	0.00639555	0.00249059
5.74648	0.00253952	0.00195454	0.00641691	0.00249024
5.7495	0.00252337	0.00188773	0.00645919	0.00243343
5.75252	0.00254668	0.00187205	0.00649564	0.00240353
5.75553	0.00248701	0.00190767	0.00649135	0.00240951
5.75855	0.00250086	0.00187815	0.00648504	0.00237834
5.76157	0.00250835	0.00183835	0.00637303	0.00243089
5.76459	0.00247233	0.00188689	0.00642518	0.00242218
5.76761	0.00245142	0.00192821	0.00651201	0.00242826
5.77062	0.00250643	0.00187134	0.0064619	0.00240045
5.77364	0.00248578	0.0018525	0.00655746	0.00229262
5.77666	0.00242556	0.00187534	0.00656028	0.0023009
5.77968	0.00246319	0.00185125	0.00642465	0.00237734
5.7827	0.00249938	0.00184523	0.0063714	0.00242931
5.78571	0.00250295	0.00186322	0.00642664	0.00242698
5.78873	0.00247501	0.00187805	0.00644083	0.00242989
5.79175	0.00245422	0.00195274	0.00648384	0.00246815
5.79477	0.00253454	0.00183297	0.0064926	0.00233811
5.79779	0.00243675	0.00192462	0.00655436	0.00240444
5.8008	0.00253215	0.00183645	0.00643233	0.00237406
5.80382	0.00244497	0.00186564	0.0063747	0.00245733
5.80684	0.00245866	0.00182441	0.00633771	0.00245287
5.80986	0.00251063	0.00184926	0.00637533	0.00244702
5.81288	0.00251794	0.00187227	0.00638246	0.00246729
5.8159	0.00253352	0.00188047	0.00647402	0.00239148
5.81891	0.00248277	0.0018836	0.00645322	0.00241004
5.82193	0.00250874	0.00190635	0.00637631	0.00244065
5.82495	0.00253319	0.00188044	0.0064881	0.0024065
5.82797	0.002516	0.00194141	0.00651253	0.00245442
5.83099	0.00256685	0.00185672	0.00647915	0.00238705
5.834	0.00255655	0.00188712	0.00649336	0.0023485
5.83702	0.0025164	0.00191165	0.00655687	0.00235721
5.84004	0.0024853	0.00191072	0.00646654	0.00237678
5.84306	0.0025324	0.00181287	0.00635464	0.00236836
5.84608	0.00248302	0.00187559	0.00637651	0.0024007
5.84909	0.00249282	0.00187455	0.00635201	0.00239439
5.85211	0.00249389	0.00191226	0.0064629	0.0024108
5.85513	0.0024776	0.00189594	0.00649739	0.00236611
5.85815	0.00249486	0.00189856	0.00641983	0.00235772
5.86117	0.00241074	0.00186232	0.00646252	0.00233169
5.86419	0.00249592	0.00182313	0.00646896	0.00230309
5.8672	0.00249426	0.00184796	0.00635478	0.00237428
5.87022	0.00249614	0.00186201	0.00636182	0.00239681
5.87324	0.00247753	0.00187509	0.00639103	0.00238052
5.87626	0.00251138	0.00188803	0.00635079	0.00243095
5.87928	0.00244339	0.00192212	0.0064248	0.0024167
5.88229	0.00248886	0.00186589	0.00633705	0.00241064
5.88531	0.00249014	0.00190735	0.00637064	0.00245092
5.88833	0.00246159	0.00191564	0.00646123	0.00239473
5.89135	0.00246806	0.00185367	0.00636165	0.00239656
5.89437	0.00244133	0.00181642	0.00642213	0.0023422
5.89738	0.00245378	0.00188093	0.00640046	0.00240357
5.9004	0.00243968	0.0018776	0.0063793	0.00239519
5.90342	0.00250793	0.0018715	0.00636112	0.00244782
5.90644	0.0024831	0.00191112	0.00645371	0.00241062
5.90946	0.00252022	0.00189227	0.00650945	0.002379
5.91247	0.00251476	0.0018709	0.00656665	0.00233173
5.91549	0.00249722	0.00187272	0.00649403	0.0023576
5.91851	0.00247162	0.00188036	0.00655817	0.00233395
5.92153	0.00254218	0.00187054	0.0065505	0.00229012
5.92455	0.00250237	0.00191395	0.00652395	0.00234782
5.92757	0.00245172	0.00191625	0.00652339	0.00237366
5.93058	0.00243854	0.00186492	0.00655375	0.00230409
5.9336	0.00247373	0.00180819	0.0065616	0.00224879
5.93662	0.0024519	0.001899	0.00660228	0.00230915
5.93964	0.0025378	0.0019151	0.00664362	0.00229024
5.94266	0.00245351	0.00190373	0.00661866	0.0022976
5.94567	0.00251522	0.00190989	0.00652725	0.00234393
5.94869	0.00249103	0.00190235	0.00653866	0.00231199
5.95171	0.00245637	0.0019311	0.00652939	0.00238444
5.95473	0.00252261	0.00187319	0.00649363	0.00232276
5.95775	0.00248166	0.00186579	0.00654266	0.00233761
5.96076	0.00250333	0.00189075	0.00656477	0.00236096
5.96378	0.00250376	0.00185706	0.00663796	0.00231289
5.9668	0.00244675	0.00191232	0.006651	0.00230963
5.96982	0.0025645	0.00188638	0.00659815	0.00235339
5.97284	0.00239987	0.00191879	0.00665553	0.00238011
5.97586	0.00252159	0.00189981	0.00667358	0.00234366
5.97887	0.00250966	0.00196291	0.00666801	0.00237994
5.98189	0.00249104	0.00196067	0.00661125	0.00241252
5.98491	0.00252195	0.00191178	0.00662551	0.00235794
5.98793	0.00247194	0.00193601	0.00662163	0.00235194
5.99095	0.00248896	0.00192952	0.00665019	0.00235963
5.99396	0.00253899	0.00188141	0.00664856	0.00233716
5.99698	0.00246492	0.00193479	0.00665658	0.00239284
6	0.002543	0.00191541	0.00674149	0.00229074
6.00302	0.00244751	0.00189436	0.00674752	0.00230203
6.00604	0.00248412	0.00189301	0.00677942	0.00228509
6.00905	0.00253655	0.00189095	0.00665185	0.00231415
6.01207	0.00252743	0.0019335	0.00668398	0.00235625
6.01509	0.00250303	0.00186778	0.00669934	0.00222274
6.01811	0.00247821	0.00185656	0.00679734	0.00217186
6.02113	0.00246651	0.00183786	0.00682901	0.00218901
6.02414	0.00248751	0.00185472	0.00670275	0.00223079
6.02716	0.00246989	0.00187654	0.00674135	0.00226967
6.03018	0.00253563	0.00189147	0.00672641	0.00228433
[truncated: 2,800 more rows]

## Sheet: SI_Fig2
Contrasts in % at different minimum trajectory length thresholds (%): l_min = 5, 10, 30, 50 frames from l.t.r.
2.75537	2.75537	2.75537	2.75537
0.982753	0.982753	2.70651	2.70651
2.70651	2.70651	2.64884	2.68531
1.04459	2.81025	2.51611	3.61919
2.60658	1.46337	2.68531	1.13534
0.569817	2.64884	2.63049	2.82159
0.977735	2.51611	3.61919	1.73152
1.13007	1.61845	1.13534	3.6572
2.81025	2.68531	2.82159	2.55781
2.95117	1.53797	1.73152	1.38348
1.05629	2.85582	3.6572	2.67809
0.53842	2.63049	2.52224	1.77424
1.46337	0.676338	1.02538	1.4747
0.544865	1.57807	2.55781	2.71091
0.622211	0.940282	1.38348	1.16467
2.01532	2.47132	2.67809	2.63254
1.05968	1.20465	1.77424	1.02457
2.17878	3.61919	1.4747	2.68144
2.64884	1.13534	2.71091	1.02299
1.33835	1.45481	1.16467	1.2179
0.548358	1.53692	3.51108	2.66459
2.51611	0.784351	2.63254	2.04775
2.23947	2.82159	1.02457	0.996727
0.909237	1.73152	1.76085	2.7205
1.61845	1.21538	2.68144	2.56539
2.7473	3.6572	2.54729	1.95753
0.52368	2.52224	1.02299	1.02059
0.629083	1.4863	1.22053	2.08908
0.935463	2.64098	2.62998	2.60617
0.476963	1.02538	1.2179	1.02534
2.68531	0.884917	2.66459	2.59986
0.794136	0.70701	2.04775	3.47319
1.53797	2.55781	3.55007	1.78405
0.87601	0.596359	0.996727	1.98379
2.85582	1.38348	2.56452	2.64519
0.635525	2.60206	2.7205	0.981413
0.648358	1.80875	2.56539	2.36853
1.15032	2.67809	0.812027	2.73327
0.516969	1.77424	1.02501	2.60302
0.518533	1.35666	1.95753	1.7949
0.752232	1.4747	0.809374	2.79525
2.63049	1.46462	2.49066	2.68274
1.10149	2.71091	1.02059	2.68137
0.676338	1.16467	2.08908	1.71389
1.09198	1.64717	2.60617	1.28972
0.584131	2.62652	0.911022	2.5473
1.57807	0.599702	2.43992	2.69158
0.7867	3.51108	1.02534	1.28362
0.940282	2.49332	2.53259	2.61811
0.916897	1.76972	2.59986	2.66499
0.512475	1.24965	1.67934	1.80124
2.47132	0.568688	3.47319	2.74825
1.10928	2.7008	1.78405	2.71329
1.06683	2.63254	1.98379	2.66385
1.20465	1.63948	2.64519	2.69944
1.38631	0.608576	2.77204	2.58562
0.68768	1.29695	1.54674	2.846
1.28102	1.52677	2.09017	2.52697
1.43598	0.895507	2.63789	1.7806
0.584923	0.663504	2.5723	2.58693
1.78262	1.74266	0.981413	1.06229
1.80238	1.86591	1.85935	2.60538
1.24382	1.74825	1.53063	2.53527
0.592458	1.68827	2.36853	2.74069
3.61919	1.02457	2.52509	2.78171
1.13534	0.987655	2.73327	1.16673
0.637117	1.6165	2.55686	2.65089
1.45481	1.35744	1.16691	2.65734
1.53692	0.591076	2.60302	2.78117
0.784351	1.76085	1.7949	2.7285
2.82159	1.53451	2.79525	1.68001
1.70689	0.721206	2.66478	2.66762
0.615311	1.77453	2.68274	1.66867
1.66868	1.42142	2.68137	2.6789
1.9044	1.19648	2.68285	2.69413
1.03989	0.499605	1.71389	2.68661
0.483788	1.57203	1.28972	0.821707
1.47318	2.4785	2.5473	1.78362
1.58189	0.663592	2.69158	2.22864
1.09789	1.60717	1.28362	0.837038
1.76118	1.48205	2.57488	1.74687
0.623421	3.40225	2.68411	2.74719
1.66751	1.8313	2.61811	2.61628
0.50007	1.34168	2.24733	2.28785
1.70047	1.80704	2.47744	2.78874
0.536148	1.15498	2.69817	0.871049
1.73152	1.28359	0.630343	0.867041
1.33865	0.878025	2.66499	2.65849
0.668094	2.86384	1.80124	4.05877
0.526407	1.41081	2.70311	2.03713
1.79345	2.68144	2.74825	2.68697
0.952199	1.64053	2.71329	2.5557
1.59167	0.87321	2.62843	2.77237
1.21538	0.904295	2.81728	2.76532
0.601617	0.713023	2.66385	2.6923
3.6572	0.563989	2.69944	2.61817
2.52224	0.546955	2.58562	2.65859
1.59173	1.26064	2.846	2.72123
1.48564	1.75827	2.61712	2.72631
0.798481	2.54729	2.4511	1.76697
1.78797	1.07302	2.80846	2.29248
0.53709	0.74376	2.61068	2.6062
1.33157	1.02299	2.54833	1.7552
0.812666	0.625152	2.52697	2.6813
0.663635	1.5716	2.69515	2.35316
1.22816	1.69889	1.7806	2.56289
1.4863	1.22053	2.58693	1.77307
1.304	2.84456	2.4791	2.56822
0.694784	1.71702	1.06229	2.77412
1.81479	2.62998	1.14897	2.75512
1.81744	0.647881	2.55585	1.47564
1.37618	1.2179	2.60538	1.11806
1.30194	1.46321	1.50406	3.45069
1.03453	2.66459	2.59785	2.55848
2.64098	1.37781	2.53527	2.5468
1.02538	2.04775	2.74069	2.70648
1.63789	3.55007	2.78171	2.68707
1.038	0.996727	2.61515	3.36186
0.779909	1.75424	1.16673	1.80017
0.884917	0.935963	0.786825	2.6459
0.70701	1.47434	2.65089	2.62292
0.671981	2.56452	1.4445	2.59444
1.65972	0.703801	2.65734	1.42039
0.777056	1.60176	2.78117	2.58499
0.920958	2.48092	1.26484	2.72086
0.465168	2.7205	2.7285	2.57794
0.725556	2.64756	2.77249	3.38679
1.48545	3.60806	1.60195	1.53327
2.56096	1.52519	1.64701	1.83935
1.41387	0.812027	2.54824	2.56797
2.55781	2.56539	2.71094	1.65551
0.709209	1.02501	2.68181	2.60283
0.561569	1.71025	2.69593	2.66135
0.596359	1.95753	1.68001	2.74546
0.58904	0.628521	2.58202	0.929517
0.938738	1.29309	2.78084	1.73973
0.577729	1.62226	2.66762	1.05418
1.47866	1.6335	2.75692	2.67418
2.43379	0.592684	1.66867	2.65964
1.77711	0.809374	2.55861	0.942669
1.1355	1.60634	1.31493	2.67718
1.82791	2.49066	2.6789	2.73821
1.39122	0.627208	0.844332	2.51497
1.38348	0.574006	2.69815	0.984232
2.60206	1.56598	2.48371	2.79843
0.58579	1.02059	2.69413	1.80375
1.83546	0.671108	2.73155	2.65658
0.792146	2.51266	2.68661	2.69772
0.693389	1.68534	0.821707	2.80221
1.78202	2.76808	1.58078	2.46277
0.568778	1.70074	1.78362	2.8968
1.88319	2.08908	2.57848	2.4757
1.80875	0.931017	2.39612	2.47603
2.67809	2.56496	2.63442	1.37961
0.543369	2.70629	1.85735	1.80258
1.77424	2.76604	2.22864	1.18014
1.35666	2.35513	1.26646	2.67677
0.90439	2.66092	0.837038	2.5479
1.4747	0.998353	3.42462	2.52447
0.858783	1.03268	1.70146	2.5779
1.9171	2.69975	2.65405	2.74373
0.568341	0.994512	1.76798	3.55449
1.789	2.60617	1.74687	1.81119
0.470133	0.911022	2.56828	1.76241
1.46462	2.43992	0.82003	4.4321
0.982839	1.79975	2.53307	1.60763
1.45487	0.600441	2.50688	2.53603
1.0088	2.3479	2.84569	2.6095
1.03887	0.948194	3.43157	2.64057
0.994325	1.86343	0.702338	1.73826
2.71091	1.57221	2.74719	1.76898
1.34684	1.02534	2.70224	1.75174
1.47568	1.70978	2.53976	3.52988
1.10375	0.575836	1.04489	2.75252
1.16467	1.63335	2.61628	2.54518
0.936873	0.577017	2.6308	2.60163
1.64717	2.33995	2.28785	1.78502
0.905599	2.36867	2.78874	1.78814
2.66416	1.81228	0.871049	2.64406
0.444135	2.64556	0.867041	1.69787
2.62652	0.91914	2.65849	2.57308
0.554235	3.10079	2.74987	1.78275
0.823548	1.13868	2.80939	1.71803
1.35979	1.53703	4.05877	1.85034
0.662871	1.49604	2.56833	3.67161
0.599702	2.53259	2.59354	2.57907
1.36803	0.857777	2.67558	3.60517
0.752531	1.5498	2.03713	2.78817
3.51108	2.55129	2.68697	3.47242
0.646188	1.22416	2.58975	2.61553
2.49332	1.82175	2.44882	2.42229
2.51104	1.79683	2.58433	0.710036
0.696289	1.80024	2.77317	2.74446
1.76972	1.66703	2.5557	2.71372
0.876108	1.76182	2.77237	0.709484
1.06066	0.973167	0.928212	0.835322
1.14235	1.53378	0.890508	0.680058
1.61143	0.655625	2.70307	1.7617
0.587408	2.37007	2.55985	2.6682
1.52243	1.00893	2.54623	1.58837
1.24965	1.72067	1.70146	3.33614
0.568688	2.56225	2.61422	1.76026
0.462825	2.43806	2.45672	2.60148
1.23043	1.63867	2.76532	1.8642
2.7008	0.849253	2.6923	3.55587
1.46942	1.73695	2.4895	1.86862
2.63254	1.52413	0.843463	1.74903
1.857	1.70328	2.64739	2.63838
0.608576	1.18107	2.64912	0.836132
1.63948	1.62816	1.77008	2.58606
1.63363	2.59986	2.66449	0.851052
0.542061	2.12572	0.812006	1.8382
1.21085	1.67934	2.61817	1.44753
1.44236	3.47319	2.65859	2.5353
0.532399	2.46182	1.65289	0.882651
0.544809	1.61008	2.72123	1.7859
0.850124	0.737877	2.72631	1.73355
0.566584	1.7295	1.76697	1.86026
1.29695	1.75402	2.49541	1.63904
1.12302	1.58029	2.29248	2.64389
1.43126	1.78405	2.6062	2.53118
1.52677	1.67164	1.7552	1.59058
1.53422	1.98379	2.6813	2.60233
1.67967	1.66149	2.35316	2.56401
1.38111	1.32356	2.56289	2.67908
0.720053	2.49787	1.77307	2.59274
1.74495	2.64519	2.56822	1.75485
1.61211	2.42728	2.77412	2.62833
0.653135	1.62832	2.75512	0.850131
1.68254	1.90855	1.47564	2.73227
0.554638	1.60432	1.11806	1.82585
2.40197	1.67306	2.55231	0.740667
1.23574	1.42735	3.45069	2.71841
1.57242	0.542132	2.55848	0.804491
0.895507	2.42709	2.65956	3.58007
2.15613	1.56486	2.83795	2.79488
1.34448	2.53389	2.5468	2.73346
0.494123	2.84941	2.70648	1.11207
0.663504	2.44208	2.54214	1.63088
1.7886	1.3956	2.68707	2.74783
0.536105	2.8273	2.67075	1.60864
0.982432	2.79361	2.68051	2.89452
1.55116	2.55722	2.67023	1.57663
1.44598	1.74656	3.36186	2.58233
0.519128	1.83011	2.70212	2.51301
1.22277	1.65685	1.3973	2.70604
0.611602	1.89818	2.57853	3.51006
0.770042	1.6566	2.59335	2.69475
0.594017	2.36034	1.6925	2.62781
1.54006	2.5166	0.971873	3.46407
0.518454	2.77204	1.80017	1.05853
1.31337	1.69235	1.06548	0.859909
0.692808	0.624237	1.66664	2.67887
1.27694	2.61525	2.54652	3.54683
1.74266	1.54674	2.6459	1.73446
1.50843	1.59025	2.62292	1.84181
1.57549	1.66724	2.59444	2.66382
1.67937	2.85399	1.42039	2.48543
0.633682	2.09017	2.58499	1.71153
1.86591	2.20677	2.83864	1.7484
1.74825	0.948177	2.72086	1.76643
1.68827	1.42135	2.82806	2.69645
0.550719	0.566496	3.71386	2.63362
0.576908	2.49745	2.57794	1.75088
2.1822	2.63789	3.38679	1.79605
1.02457	1.27156	1.82295	1.83613
1.69729	0.861235	2.60481	2.55829
3.44595	1.6492	2.59881	2.60137
0.987655	2.5723	2.67227	2.57659
0.923504	1.76716	1.53327	2.6071
1.34208	0.981413	0.768211	2.5086
0.68157	2.31246	1.83935	1.76321
0.519744	1.85935	2.56797	2.59875
0.537455	2.9168	1.65551	1.61427
1.6165	1.66322	1.40915	1.67114
1.04184	2.55471	2.60283	1.88265
0.510302	1.84216	0.962954	2.58413
0.735882	2.48486	3.8833	1.7564
0.579141	1.85697	2.66135	1.63499
0.562967	1.74771	2.74546	2.63878
1.49831	1.58414	0.929517	2.60178
0.720645	1.68089	1.73973	2.52706
1.21797	1.27746	1.05418	2.68533
1.35744	1.06419	2.63357	3.55838
1.44376	0.650884	1.11779	0.731501
1.47798	1.5495	2.67418	2.81235
0.748827	1.53063	2.65964	2.62468
1.17099	1.26026	2.61518	2.66682
1.45642	2.41122	1.0777	2.67536
0.560215	0.560365	2.6604	2.66387
0.476191	1.66418	2.76105	2.47308
0.591076	1.26291	1.06415	2.49108
1.0781	2.73858	2.62997	2.70362
1.048	1.16983	0.942669	2.60369
1.76085	2.48877	1.78947	2.62521
0.537278	2.67512	2.67718	3.56443
1.10415	2.5713	1.4656	3.54414
1.52114	0.580755	1.88413	2.88039
1.61111	1.52063	2.73821	2.52327
0.84763	1.54951	2.51497	2.68235
1.53451	1.58879	1.5525	2.66443
0.671257	1.58492	0.984232	2.54425
0.958492	1.71893	0.946148	2.49577
1.555	2.62985	2.79843	2.50104
0.494983	1.72684	1.80375	2.69243
0.54611	2.64331	2.65658	0.851454
1.516	2.53409	2.69772	0.886798
1.2332	1.78625	2.73061	3.58198
2.25577	1.58552	1.09656	1.77583
0.721206	1.70982	2.5296	2.29614
1.45069	1.82781	1.43495	3.40951
1.77453	2.23296	1.18588	1.68499
1.42142	1.69031	2.80221	2.54847
0.568952	2.36853	0.871361	2.63187
0.580829	2.5524	2.74211	2.53192
1.19648	2.55068	1.69211	1.64639
1.26739	1.75943	2.46277	2.61366
1.03687	2.52937	2.8968	1.97371
0.787878	2.54984	2.4757	2.6471
2.10467	0.753134	2.47603	2.59528
1.66635	2.41625	1.37961	1.63847
0.499605	2.52509	2.6871	2.64021
0.49223	2.67853	1.32769	3.48868
0.577673	2.7746	1.80258	1.9685
0.487177	1.61449	1.23061	1.71149
1.29609	1.47424	1.18014	1.71085
1.69208	1.47619	0.885038	1.73971
1.27274	1.16557	2.46589	1.62027
0.506813	2.59119	2.33053	1.66178
0.790074	2.73327	1.32254	2.49526
0.580988	2.37443	2.60434	2.7835
0.798491	1.24174	2.66546	2.59689
0.480894	1.16572	2.67677	1.70208
1.57203	1.53882	2.5479	2.55591
0.609719	1.97721	2.52447	2.71932
1.06981	1.49482	2.5779	2.55909
1.28721	2.55686	2.74461	2.43885
0.652492	0.883215	2.74373	1.71913
0.952926	1.85643	1.64132	2.54335
2.4785	1.76261	3.55449	0.765042
0.456474	1.61185	1.76771	1.74241
1.44826	0.817654	0.813691	2.59205
1.66713	0.556164	0.912102	2.37914
1.41773	0.957055	0.858969	3.4042
0.663592	2.52124	2.65732	2.18327
1.56744	2.60376	1.68483	2.60621
0.624219	1.70626	1.81119	2.57814
1.60717	2.74368	1.76241	0.787929
1.48205	1.16691	4.4321	2.66943
3.40225	2.69159	1.60763	0.858824
0.546118	1.68376	2.53603	0.868738
1.71197	2.54494	2.6095	2.57377
0.771299	1.67824	1.76363	0.897378
0.766149	2.60302	3.62877	2.72781
1.57907	2.61696	2.26186	0.817906
0.550636	0.929191	2.56888	2.64461
0.600848	0.508084	2.64057	0.854755
1.22372	0.550043	1.73826	0.90301
0.639433	1.7949	2.63494	0.792313
1.8313	1.46625	1.90056	0.834611
1.56931	2.79525	2.72625	1.61769
0.780387	1.72997	2.52025	0.820342
1.34168	2.28657	0.671517	0.792019
0.546467	2.62381	1.76898	0.818482
2.49509	2.66478	0.80352	0.894544
0.541657	2.68274	0.699805	1.69356
1.80704	2.58579	1.75174	2.43931
0.529103	2.5108	3.52988	1.42819
1.14107	1.32342	3.3275	1.81413
0.606339	2.56627	2.75252	0.798029
1.62755	2.68137	1.87242	1.42139
0.507299	2.6971	1.66774	2.0746
1.15498	2.68285	2.54518	2.61253
0.591821	1.61417	2.60163	0.858827
0.474427	1.71389	1.84973	2.55368
0.489591	1.28972	1.78502	2.70648
1.28359	0.489783	2.60954	0.789543
1.11475	1.64683	1.78814	2.67036
0.856542	1.81177	2.6814	2.64243
0.529285	2.60712	2.64406	2.80202
1.08277	2.03078	2.47357	0.631858
0.7371	2.65178	2.57707	0.658572
0.878025	1.57501	1.69787	0.629299
0.545678	0.540364	2.57308	1.74024
2.86384	0.7205	0.884436	0.615789
0.508932	2.10799	1.78275	2.66302
0.529276	2.61281	0.697967	1.75437
0.592248	1.66845	1.71803	0.885249
0.474801	2.5473	2.77666	0.854431
1.41081	2.40678	1.85034	0.856529
0.603379	2.56223	2.68353	1.71506
0.476416	2.69158	3.67161	1.16606
0.48288	2.71712	2.57907	2.44541
2.68144	1.8914	0.676495	1.67788
0.54819	0.562956	2.41494	1.69769
0.894854	1.28362	2.54405	3.57003
1.64053	2.6078	2.59654	3.70075
0.679473	1.7669	3.60517	1.64675
0.533749	2.57488	2.78817	3.66619
0.59068	1.29165	1.82657	1.66567
0.87321	1.4892	2.59786	1.64641
0.502885	2.37819	3.47242	1.71162
0.904295	2.68411	0.801832	1.66281
0.657	2.64918	1.7829	0.777112
1.85115	2.61811	2.77551	1.6889
1.83272	1.79537	3.40838	1.65676
1.5614	2.24733	2.61553	1.64463
0.481417	1.5635	1.6538	2.68034
0.46907	2.47744	2.42229	1.61678
0.586896	1.06839	2.45924	1.65835
1.10463	2.6244	0.710036	2.692
1.08766	1.55931	0.671635	2.57896
1.75015	2.69817	2.55854	2.73564
0.713023	1.48719	2.74446	2.65501
1.18003	0.630343	2.74686	0.716149
1.84457	2.69358	2.63061	1.69886
0.605078	3.38341	2.82446	1.65748
0.474203	1.64635	1.73771	2.55422
0.563989	2.66499	2.79752	0.781035
0.61131	1.34441	3.27847	1.05669
0.546955	1.75124	0.936491	2.71808
1.2582	2.62656	0.657898	2.60773
1.72072	2.86162	2.71372	1.02119
1.26091	2.65846	2.64753	0.670819
1.26064	0.803922	0.709484	0.877956
0.464183	2.2916	0.835322
1.75827	0.587815	1.76425
0.837657	2.50183	2.61551
0.51548	2.753	2.70921
1.49819	1.69498	1.04432
2.67371	1.63371	0.720081
2.54729	1.39831	1.61825
0.454947	2.25993	0.880843
1.4632	1.80124	1.67478
1.09223	3.69706	2.57969
1.93165	0.833202	1.59873
0.818217	1.45128	0.680058
1.24725	1.71488	1.7617
1.01061	2.54883	2.6682
0.604147	1.56892	1.58837
1.72553	2.70311	3.33614
0.714276	2.7292	0.689719
0.554455	1.81608	1.7695
0.506092	1.69339	1.76026
1.10977	1.34553	2.78079
0.568306	1.38761	2.50335
0.521236	1.72515	2.71457
1.22353	2.57063	1.60979
1.39956	0.881177	2.62266
1.61163	1.88537	2.60148
1.07302	1.54124	2.60764
1.49203	0.742251	1.8642
0.696404	0.603407	2.56552
0.597701	2.74825	3.05148
0.956674	2.71329	2.53144
0.545781	1.76925	3.55587
0.535948	0.785562	1.86862
1.77372	1.78501	2.62322
1.64034	2.68923	1.74903
1.7412	2.62843	2.63838
1.42821	2.81728	0.836132
1.23423	1.853	2.58606
0.748515	1.7597	2.62669
1.65027	2.66385	0.968977
0.518987	2.69944	2.67686
0.518085	2.58562	2.59279
0.74376	1.68202	0.843528
0.486461	2.846	1.11615
0.981442	2.5707	0.851052
1.67729	2.61712	2.59373
1.02299	2.4511	1.93084
1.50986	3.11322	2.53383
0.693753	2.72152	1.8382
0.646775	2.80846	1.44753
0.998105	0.8685	2.5353
0.712193	2.48465	0.818888
1.3985	2.53448	2.73143
0.625152	2.61068	0.882651
0.633477	2.51049	1.7859
0.653759	1.36212	1.73355
0.530032	2.88386	1.86026
0.529905	1.69267	1.86272
0.609668	2.65249	1.86187
1.23689	1.18799	1.6845
0.609792	2.66193	1.63904
0.746618	1.66702	2.64389
0.555595	1.71243	2.53118
1.27537	1.57901	1.59058
1.77962	0.707724	2.65421
1.05043	2.67046	2.60233
0.59343	2.33109	2.78189
0.515251	1.09736	2.56401
0.507063	1.95455	2.60855
0.541555	1.76033	2.6668
0.4875	1.61124	2.67908
1.5716	1.55807	2.74669
1.22053	0.902718	2.58757
1.69889	2.60759	1.1429
0.463178	1.42567	2.59274
2.84456	0.705889	1.75485
1.64739	2.30967	2.62833
1.73878	2.56013	2.66672
1.70339	2.5351	2.55334
1.6493	1.86771	0.860747
1.68336	1.06716	0.820496
1.71702	1.47597	2.79419
1.00537	1.39622	0.850131
1.65781	1.03832	2.5862
1.42485	0.881342	1.03403
0.71217	1.67608	0.836458
2.62998	1.59031	2.47532
0.4845	1.33182	2.56965
0.590559	2.18243	0.778397
0.534789	2.54833	2.73227
1.79704	2.52697	2.56309
0.717503	2.69515	1.82585
0.647881	1.53675	0.740667
0.531901	1.7806	2.71841
1.82517	1.09925	2.69435
0.538161	2.58693	1.03549
1.2179	2.4791	0.804491
0.743243	1.62446	2.63294
0.837642	1.06229	0.785116
1.46321	1.31257	3.58007
2.66459	2.65619	0.976209
1.58663	2.52024	2.5613
0.544644	1.51228	2.64234
1.37781	2.54155	2.79488
0.719113	0.83711	2.69616
2.45213	2.66035	1.14116
0.470427	1.14897	1.36658
0.536498	2.32849	2.73346
0.609024	1.57294	1.11207
0.78974	1.7383	1.63088
0.524564	2.64282	2.74783
2.04775	0.581838	1.52072
0.474429	1.56275	1.60864
3.55007	1.74939	2.64515
1.41908	2.55585	2.89452
1.66158	1.89433	1.57663
1.49309	1.69074	2.58256
0.996727	2.80503	2.52418
1.81665	2.71052	2.48464
0.479196	1.28508	2.46247
0.70941	1.62037	2.58233
0.92849	0.588141	2.53932
2.07959	2.94789	1.82261
1.54125	1.06555	2.51301
1.7476	0.579636	2.47903
1.75424	2.5706	2.6625
1.78368	1.24972	2.70604
1.81389	0.730637	3.51006
0.508447	1.96681	2.69475
0.583819	1.80896	2.58777
0.526831	2.60538	0.877741
2.51728	2.55426	2.62781
0.501592	1.72773	0.703478
0.587186	3.66826	3.46407
0.935963	0.780001	2.65637
0.410178	0.633877	1.59737
2.12124	1.12085	1.05853
0.553888	2.59353	0.751287
1.1061	0.597361	0.954199
1.47434	0.812554	0.859909
1.14256	1.11895	2.67887
1.51377	1.50406	2.68637
0.57069	1.77175	2.547
0.488996	0.649623	0.783363
0.986637	2.59785	3.54683
2.56452	2.53527	1.81464
1.83312	1.46624	2.50743
0.703801	0.508692	2.47862
2.57926	2.74069	1.73446
0.551876	2.78171	2.40904
1.60176	2.61515	2.33089
1.43058	1.71463	1.84181
2.5898	2.64763	2.52415
0.551956	2.67321	2.56738
1.86103	1.33211	2.66382
0.514893	2.58628	1.84269
2.48092	2.43753	2.67862
1.22651	1.73494	2.33069
1.62473	1.90208	2.57005
2.7205	1.47466	2.53026
2.64756	2.35241	2.48543
0.51633	0.796111	2.62086
0.725916	0.61242	1.71153
3.60806	2.55859	2.63646
1.52519	2.31408	1.77562
0.532042	1.16673	1.7484
2.56539	0.500002	1.76643
0.812027	3.26628	2.59664
1.45295	1.6053	2.69645
2.20823	1.46808	2.79574
1.02501	0.660061	2.63362
1.71025	1.37953	2.58376
0.521869	1.57883	1.75088
1.95753	1.83242	1.79605
2.02627	1.30048	2.65482
0.487863	0.616632	1.83613
0.542803	1.4142	0.671938
0.628521	2.54549	2.86414
1.29309	1.54003	2.58567
0.81252	2.45372	2.55829
1.62226	1.46687	2.60137
1.57113	1.53651	2.57659
0.735255	2.63134	2.55751
1.27561	2.60814	2.6071
1.6335	0.732652	2.49041
0.592684	1.55669	2.44939
1.61042	1.28056	2.5086
1.52837	1.57272	2.52115
0.546396	2.86584	2.67292
1.35721	0.658784	2.49949
1.22405	1.64088	1.83039
0.809374	1.80608	0.780477
0.824874	1.75905	1.59869
0.48135	2.46144	1.6389
0.561139	0.574243	1.76321
1.13607	1.64501	2.59875
0.523779	1.80114	1.61427
0.534807	2.71477	1.30425
1.60634	0.810228	1.67114
2.49066	2.71551	1.67742
0.574006	2.58467	1.88265
0.627208	0.786825	2.58413
0.536415	2.65089	2.59553
1.56598	2.55396	2.46622
1.58698	0.655218	1.7564
1.02059	2.47488	2.67038
1.60426	2.55595	2.63508
1.38245	2.36193	2.57238
1.37759	1.50388	2.65892
1.26107	1.4445	1.63499
1.31816	2.75097	2.63725
1.46442	1.36218	2.52887
0.671108	2.65734	2.63878
1.89187	0.692545	2.60178
0.761361	2.78117	2.68067
0.515148	1.26484	2.52706
1.56687	2.91348	2.5711
0.606977	0.852832	2.68533
2.4616	2.65609	2.65039
1.31314	2.7285	2.57433
1.68349	0.75341	1.79108
2.51266	0.624735	3.55838
1.13033	2.77249	1.71809
1.68534	2.57086	1.64874
1.4289	2.57688	0.731501
1.03525	2.4145	1.71121
0.807296	1.60195	0.930615
0.656614	1.80517	0.800608
0.426985	1.63634	0.821232
2.76808	1.00368	2.81235
1.71846	1.64701	2.62468
1.70673	0.622921	2.70116
1.70074	1.51641	1.60976
0.798647	0.671404	2.66682
2.08908	2.35655	1.64766
0.931017	2.54824	0.882657
2.56496	2.74826	2.51996
2.76604	2.78193	1.72624
2.70629	1.54616	2.56831
2.35513	2.71094	3.16717
2.66092	2.65645	2.67536
0.555472	2.68181	2.59892
0.998353	2.48129	2.66387
1.6828	2.66926	2.60433
1.28569	2.69593	2.47308
1.03268	1.41163	2.516
2.69975	1.6161	2.62844
0.4256	1.43037	2.49108
0.994512	3.10382	2.70362
1.47796	1.59946	2.60369
0.485624	1.7017	2.26069
2.60617	1.6875	2.32893
0.911022	2.45263	1.82493
0.623136	2.47424	2.62521
1.36007	1.68001	3.56443
2.43992	1.01415	2.74423
1.79975	1.46464	3.54414
1.33562	2.5913	2.88039
0.574022	1.67052	1.8461
0.538282	0.491893	2.52327
0.519909	1.72242	2.68235
0.906901	1.67635	1.73515
0.600441	1.41235	2.66443
2.3479	1.73588	1.79477
0.500947	2.58202	2.54425
0.948194	1.84971	2.48379
1.86343	2.70206	2.49577
1.19805	1.56838	2.50104
0.547449	2.78084	1.91223
1.55708	1.86258	2.70961
0.677128	1.50192	2.61433
0.570877	1.85713	1.69172
0.535094	1.6046	2.69243
0.983336	2.56594	2.73151
0.575455	2.56059	1.75783
0.539143	1.85094	0.851454
1.13144	1.4829	2.55689
0.595743	2.66762	1.81014
1.83658	2.66501	0.886798
1.49764	2.75692	3.58198
1.57221	1.66867	1.7877
0.613798	1.22898	1.77583
1.02534	2.56588	2.29614
0.530067	1.42627	3.40951
1.53549	1.53363	2.61356
0.498344	2.55861	0.79057
0.85924	1.52479	1.73612
0.685735	1.5098	1.68499
1.70978	1.31493	2.54847
0.921104	2.95881	2.63187
0.534644	2.6789	2.6853
0.575836	0.844332	2.63377
0.926481	2.57233	2.53011
1.26122	2.53297	1.73446
1.63335	2.7885	2.53192
0.585808	0.816209	1.64639
0.728718	2.69815	2.61366
1.71363	1.50717	1.97371
0.643602	2.48371	2.4919
0.564327	2.69413	2.4309
0.562633	2.73155	2.5699
1.71915	0.805266	2.71987
1.33169	1.54178	2.6471
1.32073	2.71137	2.41648
0.863249	0.999666	2.59528
1.15353	0.777663	2.65113
0.531558	2.70069	1.63847
1.20494	2.32786	2.79421
0.577017	1.22404	2.64021
0.625399	0.79671	3.48868
1.72729	0.821707	2.70228
0.517201	2.68661	1.9685
0.534683	1.42314	3.16798
0.467656	2.46401	1.71149
2.33995	0.79095	1.71085
1.38107	1.76513	1.73971
0.539771	2.52412	1.62027
1.40856	1.14471	1.66178
0.471552	1.53353	2.59516
2.36867	2.71507	2.76214
2.06135	1.58078	2.49526
1.10545	2.6899	2.63911
1.44522	2.86682	2.45386
0.533709	1.74218	2.7835
0.48379	1.74604	0.675942
1.81228	1.73559	2.59689
2.64556	1.6849	2.58043
1.26316	1.78362	3.16522
1.51415	1.79981	0.951235
0.91914	1.30343	0.749333
0.563604	1.61819	1.70208
0.531962	2.57848	1.08731
1.73464	1.73445	2.64076
3.10079	1.74553	1.50357
1.26537	2.39612	2.59455
1.13868	1.59751	0.92075
0.492659	2.64006	2.54262
1.53703	1.70405	2.54065
0.811024	0.747865	2.55591
0.677182	2.62313	1.52717
1.49604	2.06607	2.66203
2.53259	2.63442	2.71932
0.857777	2.33739	2.56157
0.834339	1.85735	2.38932
0.520736	2.76104	2.55909
0.570039	0.733133	2.43885
1.5498	2.22864	2.48764
0.546346	1.26646	1.71913
0.53017	2.58291	2.49033
1.47734	2.53568	2.54335
2.55129	0.93745	1.70969
0.596636	0.761438	0.836793
0.922474	1.29875	0.765042
0.518041	0.837038	1.74241
0.569464	3.42462	2.55964
1.05308	1.81867	2.53134
1.61811	2.32254	2.67011
2.60981	1.70146	2.59205
1.11594	1.69752	1.70035
1.25963	0.64475	2.668
1.69946	2.8074	2.47062
0.552928	2.65405	2.37914
0.565306	1.76798	0.860019
0.525177	1.20188	0.87218
0.968479	2.74081	3.4042
1.22416	1.74687	1.70401
1.23764	1.74835	2.18327
0.586041	0.564825	2.60621
1.94131	1.54068	2.57814
1.39762	0.576322	0.724754
1.86913	1.60191	0.787929
1.82175	1.24121	2.66943
1.23842	1.40605	0.869298
0.477989	0.775505	0.858824
1.80386	0.789033	2.07079
1.79683	2.91631	2.5871
0.78464	0.825417	1.70991
0.575987	0.538284	0.868738
1.59629	2.80029	2.57377
1.46891	0.68314	0.807405
1.80024	1.38103	0.897378
1.34922	1.5729	2.72781
1.66703	1.49758	0.817906
1.76182	1.41158	0.827303
1.6242	2.56828	0.912409
1.56696	1.5345	2.64461
0.873203	2.6096	0.758105
1.24807	0.575561	0.854755
0.65629	1.6074	2.48387
1.48894	2.46773	0.90301
0.973167	1.76145	2.59432
1.755	0.903088	0.792313
1.22709	1.10739	0.849619
0.564052	2.6675	2.52025
1.53378	1.68638	2.49932
1.93445	0.667018	0.834611
0.540244	2.52933	0.784543
0.757407	1.34864	0.816646
0.655625	2.5586	0.825921
1.51674	0.82003	1.61769
1.69133	1.0324	0.820342
0.718969	1.54367	0.792019
2.37007	1.58866	0.818482
0.471712	2.53307	0.815333
0.5296	2.70307	0.890863
1.00893	1.60916	0.894544
1.47822	0.5796	2.79231
0.506616	1.681	1.69356
1.95173	2.45985	1.36071
1.16641	2.69219	2.40372
1.63933	0.551469	1.43803
1.62819	2.31226	2.43931
1.68525	1.69488	1.42819
1.73672	1.01604	1.81413
0.709508	1.44738	0.798029
1.29055	1.00534	1.42139
1.68695	2.50688	1.37802
1.72067	0.61238	2.5245
0.508436	2.80755	2.63318
1.58286	1.55851	2.0746
2.56225	1.23522	3.68555
1.7821	2.57099	2.61253
2.43806	1.2952	1.18403
1.55448	2.84569	0.992457
0.977777	1.72024	0.858827
1.292	0.523229	2.55368
1.75661	0.897757	2.67341
0.789527	0.885247	2.70648
1.56953	1.72611	0.789543
1.30696	1.40406	2.67036
2.6939	1.03976	2.64243
1.63867	3.43157	0.679624
1.49852	1.49722	0.62954
0.849253	0.855368	2.80202
1.7151	1.77472	0.631858
1.58959	1.61984	0.658572
1.81792	1.48798	0.629299
1.85676	0.702338	0.655144
0.553116	2.68256	2.69151
0.536947	2.74719	1.74024
0.65283	2.60052	1.91559
1.74084	2.70224	0.615789
0.618791	1.6369	2.66302
0.529756	2.53976	0.727518
1.37136	1.89278	2.60124
0.61592	1.04489	1.75437
1.25962	2.61628	0.885249
1.73695	0.543319	0.864081
1.52413	2.49743	0.854431
0.472533	1.02871	2.64559
1.70328	1.56183	2.69553
1.74305	2.60541	0.838852
1.62816	0.778869	0.856529
1.18107	1.24893	0.727289
0.542182	1.03017	2.55875
1.55611	0.731792	0.747123
2.86181	0.855712	1.71506
1.12718	2.72293	1.16606
2.59986	1.79819	0.622285
2.12572	2.6308	0.772838
1.72334	2.53019	2.44541
1.80335	1.35153	1.64578
2.61762	0.717281	2.67819
1.67934	0.622044	0.635492
1.62843	2.64202	0.644119
2.1195	3.86827	1.67788
1.77421	2.28785	1.69769
1.32514	2.78874	3.57003
0.499296	0.946396	3.70075
1.53382	2.544	2.62753
1.28612	2.685	1.64675
1.27223	0.772371	3.63219
3.47319	1.73612	3.66619
1.60522	0.664657	1.66567
1.18298	0.871049	1.58855
1.63698	0.613313	3.33919
1.5405	1.4097	1.64641
2.46182	0.750704	1.71162
1.61777	0.867041	1.66281
0.497056	2.65849	0.717637
1.32947	0.570129	0.777112
1.61008	2.74987	1.6889
0.737877	2.80939	1.65676
1.81661	4.05877	0.671704
0.600942	1.65246	1.64463
1.66808	2.56833	0.814685
1.7295	1.67019	1.30818
0.981184	2.54993	2.68034
1.75402	2.59354	2.67376
1.02182	1.65017	1.61678
1.268	1.53704	1.65835
1.07036	2.5928	2.43541
1.01663	2.67558	2.6057
1.58029	1.70002	2.692
1.88394	2.62415	2.57896
1.78405	2.65141	2.73564
0.811805	2.03713	2.65501
0.492555	2.68697	0.788126
1.67164	0.876802	0.646144
0.832665	1.16329	0.716149
0.649297	0.950349	2.74727
1.52871	2.58975	0.721927
1.98379	2.44882	2.79462
1.66149	1.28858	0.652291
1.32356	2.62753	0.825295
1.76564	3.44955	0.645907
1.2942	1.52792	1.69886
1.06973	2.98667	1.65748
1.39332	2.6192	2.59347
1.091	1.31751	2.51156
1.43855	2.58433	2.55422
0.493151	2.93258	0.781035
0.474869	0.71338	0.999811
0.979518	3.74634	1.05669
1.59635	0.782373	2.71808
1.51157	2.64683	2.60773
0.490832	1.27515	2.65838
1.61288	2.77317	2.61779
1.15289	1.13533	0.933638
1.21062	2.21087	0.670562
2.49787	2.5557	2.53399
1.09367	1.58448	0.851979
1.66077	0.659971	2.51367
1.3768	2.77237	0.661633
2.64519	2.68537	0.874145
0.591834	2.69431	1.02119
0.512665	1.71987	2.59642
0.497692	2.57994	0.677954
2.42728	0.928212	0.653633
0.596573	1.40007	0.975161
1.62832	3.30827	0.655368
1.2592	1.701	1.68457
0.504613	2.66555	0.680046
1.41998	0.890508	2.79112
0.603342	1.45259	3.24749
0.476813	1.70589	0.73656
1.90855	1.92847	2.7324
0.67135	2.70307	0.692973
1.50914	2.54301	0.670819
1.85556	0.523855	2.68976
1.60432	1.45257	0.644864
0.703152	0.740575	0.73507
1.4363	2.60949	0.877956
0.950563	2.82536	0.665706
1.77713	2.55985
1.70573	1.68456
1.85976	0.84408
1.95077	1.22503
0.885617	2.80073
1.35821	0.640249
1.67306	2.76295
1.28745	1.53515
1.56597	1.48194
0.742301	0.489319
0.823519	2.65527
1.64765	1.77727
1.68626	2.54623
1.42735	0.73306
1.58408	1.63886
1.60951	1.56057
0.514296	0.813082
0.727164	3.58222
0.542132	1.70146
0.544647	1.64654
1.14122	2.63162
2.42709	2.61422
0.527997	1.48406
0.718063	1.8765
0.57007	0.629228
0.555519	1.68768
1.21323	2.45672
1.24318	2.76532
1.36021	2.6923
0.655843	0.84699
1.56486	0.626705
1.52185	1.27849
0.542026	1.70444
1.35221	1.44681
1.64691	0.81551
0.814977	1.72422
0.506947	2.76316
0.991418	1.05056
1.18423	2.54498
1.09247	2.4895
1.38546	2.70162
1.20638	0.843463
2.53389	1.54617
0.509677	2.31033
1.49897	2.64739
0.760962	2.64912
2.73339	1.56429
1.7719	2.46077
1.6519	1.77008
1.59264	1.56086
0.57043	0.627204
2.84941	2.66449
1.11065	2.76495
1.65246	2.47552
1.54749	0.812006
0.530838	2.61817
0.683256	2.62349
1.17429	2.11145
1.47056	0.616659
2.44208	1.45047
1.30729	0.860575
1.3956	2.62434
0.547792	0.722763
1.63447	2.63578
0.76348	2.64456
1.63735	0.71234
2.8273	1.65735
0.494054	0.67015
1.15456	2.2944
0.490591	1.53936
1.41164	1.8293
1.60351	2.49327
2.79361	1.54876
0.562707	1.54152
1.26363	2.65859
2.55722	1.8392
1.69608	1.1899
0.545716	2.7205
1.74656	1.70768
1.68583	1.31489
1.55251	0.909759
0.962727	2.77077
1.52191	1.65289
1.69208	1.31852
1.03063	2.72123
1.27726	0.79646
1.83011	1.35463
1.65685	2.20622
1.89818	2.69461
1.49017	1.71335
1.6566	2.49403
2.17104	2.72631
1.40426	0.751445
0.953271	1.5562
0.70328	2.36237
0.544699	2.71325
0.939597	1.54918
2.36034	2.84533
1.22392	0.76853
0.589773	1.55161
2.21666	2.5312
1.59341	0.551219
0.484785	2.65951
2.5166	1.76697
0.454866	1.56568
2.77204	2.58703
1.69235	2.54257
0.624237	2.49541
2.61525	0.554457
0.681181	0.665825
1.54674	2.29248
0.704101	2.6062
1.28637	1.16549
1.59025	1.247
1.39214	0.654625
1.60825	2.55777
1.66724	1.7552
2.85399	0.654765
0.606515	2.67418
1.33894	2.61635
2.09017	0.506644
1.58738	2.6813
0.494921	2.59778
1.1702	2.35316
0.479494	2.57387
1.13444	1.30887
1.40226	1.34132
0.508368	0.670839
2.20677	1.24834
1.66311	2.74507
0.948177	0.558669
1.66922	0.744447
0.895136	2.34366
1.42135	0.623913
2.63412	1.75382
0.636413	1.56915
1.79606	0.567067
0.551456	1.77307
0.842783	2.56289
0.808255	1.77799
1.91647	1.70534
1.26874	1.84065
0.535453	1.59572
0.566496	1.51349
2.49745	2.56822
2.63789	1.27764
1.27156	1.60926
0.746546	1.9056
0.488412	2.59742
0.44248	1.53931
0.861235	1.48162
1.6492	0.528438
2.69619	1.85543
2.5723	1.83472
0.828009	1.88933
1.59681	1.58552
0.663482	1.81562
1.71751	0.694332
0.674175	2.77412
0.738851	1.67583
1.34851	0.954745
0.598148	0.543957
1.38088	1.52797
1.76716	0.619325
0.981413	1.62504
1.39137	1.78344
0.512818	1.81333
1.3691	1.48713
0.861297	1.81628
0.654899	2.75512
0.515275	0.86089
1.6821	1.47564
1.49775	1.80855
2.31246	1.55632
1.63588	1.11806
1.85935	1.62924
2.9168	1.19608
1.63976	0.565194
0.7147	1.52233
1.15392	2.35365
1.62835	2.55231
1.76167	3.45069
1.17322	2.55848
1.66322	1.27859
2.55471	2.54959
0.551893	2.65956
0.499353	2.83795
0.441043	0.618559
1.04894	2.55651
1.84216	2.5468
0.688873	2.70648
0.775066	2.51452
2.48486	1.92755
1.64756	1.52033
0.496239	2.54214
0.586989	2.76033
1.85697	2.61573
1.74771	1.65134
1.52812	1.3197
1.58414	0.64035
1.7601	2.5037
1.5386	2.68707
1.20538	0.774638
0.511365	1.62883
1.69624	2.67075
1.68089	2.68051
0.586943	2.67023
2.0384	1.73856
1.27746	1.40827
1.63524	0.688245
1.44291	3.36186
1.06419	0.530283
0.535308	2.75832
1.64523	2.70212
1.24191	1.24587
1.04117	2.64591
1.26367	1.65672
0.507998	1.3973
0.967884	2.63927
0.517003	0.781061
0.645469	2.73949
0.650884	0.65091
0.488469	1.80081
0.595607	2.57853
1.41656	2.66633
0.505464	0.994251
1.5495	2.59335
0.564495	0.623225
1.64915	0.54762
0.54309	2.69058
0.499115	2.0847
1.53063	1.24733
1.66294	1.59689
0.862535	1.87113
0.813702	2.64917
0.536538	1.17221
1.35532	1.84329
1.55306	2.5705
0.536869	3.50784
1.82146	2.65891
1.26026	2.39986
1.35388	2.64341
1.10532	2.47769
1.5648	1.71671
1.56643	2.82466
0.5539	1.89915
1.92467	1.6925
2.41122	1.43034
0.560365	2.40777
1.66418	0.971873
1.26291	1.80017
0.599341	1.86032
0.472036	1.73772
0.903943	1.43716
0.693719	1.07032
1.06582	1.73856
0.557305	0.77149
1.67726	1.05685
1.79334	1.79329
1.44692	0.721844
2.73858	1.06548
0.546949	1.50584
1.16983	2.46465
0.56802	2.54084
2.48877	2.44172
0.538606	2.19008
2.67512	0.918994
1.09511	1.79864
1.10448	0.521187
1.1248	2.72316
1.40012	1.66664
0.687034	1.65306
2.5713	1.98839
1.00678	2.54466
1.02964	2.54652
1.52063	2.71594
0.580755	1.69257
1.27099	2.68372
1.54951	2.51169
1.58389	2.6459
1.76613	2.26881
1.205	2.61247
0.547816	2.62292
0.59372	0.716239
0.607884	2.59444
1.66722	1.73
0.516623	1.42039
0.951975	1.19794
1.51505	2.7086
1.58879	1.77592
1.37347	2.41727
1.0499	2.58499
0.708152	0.608568
0.827493	2.33538
1.68108	2.51892
0.498506	1.5859
1.58492	2.69008
1.52568	2.50218
0.815259	2.83864
1.10366	1.5838
1.57157	3.0096
0.652924	2.72086
2.52272	0.53212
0.829466	1.87358
1.68178	2.82806
1.71893	3.71386
1.35713	1.66416
1.61644	0.604895
2.62985	2.57794
0.448768	1.34948
1.56444	0.52457
1.57834	3.38679
0.720864	0.710501
1.72684	1.36597
1.51334	1.46632
0.52597	0.866183
0.466839	1.17555
0.537586	1.82295
1.52749	1.62883
2.64331	1.60808
0.567719	0.763431
1.4641	1.72716
1.30048	0.909638
1.73268	2.60481
1.59166	0.919432
2.53409	0.740582
1.78625	2.55673
1.58552	1.85227
1.5486	2.59881
1.70982	1.56807
1.33645	2.65779
1.30134	0.536894
0.472188	1.70301
1.49021	2.67227
3.42028	0.919851
1.45718	2.59066
1.82781	1.49808
0.524634	1.53327
0.685145	1.52951
2.44196	2.7083
1.61812	2.52651
2.23296	0.585282
0.51089	2.51014
1.42568	0.984116
0.800127	1.28434
1.28129	1.51078
0.593283	1.73864
1.69031	0.768211
1.57417	1.51226
1.20729	0.628565
1.78545	2.46075
0.769659	1.52344
0.515233	1.62103
2.49646	0.660336
1.40453	1.51409
1.22706	1.82435
0.473626	1.61487
1.39629	1.05173
0.456853	1.7751
0.897455	1.66422
1.52502	1.83935
2.36853	2.66534
2.5524	0.524787
0.970435	2.72076
2.59847	1.68564
2.55068	1.70715
0.478997	1.66394
1.75943	0.540144
2.40202	1.39153
1.59716	2.58031
2.5569	1.11946
2.52937	2.56797
0.624486	2.34162
2.4376	0.967547
1.08163	2.64277
2.54984	1.89141
0.495156	1.65551
0.923702	1.8069
0.753134	2.54505
2.41625	2.45235
0.531764	1.616
0.737266	1.40915
2.52509	1.80663
0.918922	2.60283
0.666311	2.61156
0.949903	1.63554
1.69797	0.87119
0.602188	2.59504
0.516069	0.962954
2.44614	1.60229
2.41757	0.926309
0.5322	0.576927
0.833599	0.696838
0.499194	1.76327
0.519276	2.71893
1.09323	3.8833
0.525237	2.66135
1.73827	0.609758
1.07364	2.47786
2.67853	0.633079
1.20701	3.84481
2.7746	2.74546
0.699559	0.929517
1.61449	2.72332
0.516494	1.633
1.47424	1.73973
1.16825	2.53937
1.47619	1.70928
1.55027	0.621616
0.984844	1.05418
0.698207	2.72189
0.649606	2.55353
0.451779	1.593
1.16557	2.61504
1.19071	2.63357
0.607012	1.11779
2.59119	1.94951
1.05418	2.61858
2.73327	2.67418
1.60098	2.52502
1.24411	1.02191
0.951026	0.904746
1.84448	0.89861
1.46313	2.44893
0.488175	2.6304
1.36858	0.784527
1.0234	0.846753
1.6946	2.65964
1.16749	1.55199
2.37443	0.575192
1.24174	0.82183
2.01412	3.30654
1.07811	1.53643
1.19045	1.27227
1.364	0.696908
0.507497	1.86671
1.16572	3.95268
1.54669	2.75954
1.14711	1.59849
1.66813	2.3882
2.38163	3.01104
1.53882	1.33536
1.97721	2.5711
1.49482	2.22374
1.7435	0.893622
1.41143	2.78001
1.54265	1.8253
2.55686	2.58097
0.748222	2.52206
0.883215	2.49327
1.0155	2.5916
0.551294	2.46696
1.85643	2.61518
1.4863	1.0777
0.918825	2.46947
1.01369	2.66116
1.40645	2.3909
1.76261	2.75537
0.547636	2.56307
1.68908	0.606744
1.61185	1.41282
0.759062	1.53527
0.544402	1.52464
0.817654	1.6737
1.11467	1.08155
1.68851	1.6322
0.800255	2.6604
1.67123	1.73578
1.37297	0.563845
0.676298	2.76105
0.688814	0.747906
1.71583	2.61039
0.513642	1.06415
1.18853	2.6007
0.513239	2.62997
1.40528	1.55326
0.969956	2.06204
1.61393	0.942669
1.74499	1.67782
1.44439	1.67907
0.573108	1.50367
1.41001	1.78947
1.57641	2.53528
0.520897	1.64515
0.453102	0.729378
0.590341	2.44873
0.637346	2.67718
0.812962	2.63286
0.915425	2.71242
0.556164	1.59707
0.504527	2.54504
0.957055	1.5499
0.743296	2.3954
1.58206	1.04888
0.598271	0.572347
0.852615	1.62433
0.763376	2.68141
0.626748	2.41363
0.50627	1.23768
1.56005	1.4656
1.41892	1.47861
2.52124	1.81699
1.84957	1.52998
0.682623	1.41601
1.80388	1.35137
0.561305	1.59657
0.553428	4.59224
1.55358	2.66929
1.91483	1.88413
2.60376	1.43719
1.70626	2.73821
2.74368	2.51821
1.16691	2.51497
2.69159	2.54495
1.06642	1.57241
2.60254	1.31454
1.68376	0.8662
2.54494	0.743217
0.502271	1.36026
1.67824	1.63457
1.673	0.653731
2.60302	1.5525
3.0061	2.4587
1.87395	1.5217
2.61696	0.89058
3.81926	0.984232
1.65531	1.81462
1.66062	1.07695
1.48029	1.72579
1.01869	1.76335
0.929191	1.76169
1.71985	1.87792
0.508084	0.946148
0.550043	1.12259
1.7949	1.85332
1.46625	2.79843
0.698041	1.61278
1.75465	1.741
1.60568	0.74468
0.676898	1.83866
2.79525	0.827381
1.61243	1.80375
1.7659	0.741919
1.42126	1.57879
0.501755	1.41592
0.475504	1.40328
0.47937	2.5305
1.63569	0.958303
1.72997	0.578268
2.28657	2.65658
1.05338	0.872477
0.793958	2.57075
0.958902	2.69772
1.65257	0.693835
2.62381	0.658564
0.961517	2.16994
1.01166	0.723249
0.578325	1.5871
1.57792	1.041
1.77031	1.49781
0.497586	0.671462
0.617832	0.661532
1.74247	2.73061
0.581554	1.26581
2.65623	0.749559
2.68135	1.10395
0.464479	1.48683
4.20723	1.67358
2.66478	1.03974
2.68274	1.65686
2.58579	1.09656
1.11855	0.778042
2.5108	0.668419
1.70028	1.47784
1.32342	0.799402
1.47017	0.563704
2.56627	2.24513
0.520467	0.9429
0.985246	1.44967
2.68137	1.08692
0.688727	2.5296
2.6971	2.83705
2.68285	0.862339
1.69931	0.684832
1.14677	1.61675
0.716299	2.5063
0.458103	1.72719
2.60954	2.52338
1.02427	1.69987
1.5522	1.43495
1.72365	0.901571
0.59331	1.37557
1.61417	1.18588
1.79757	2.80221
1.71389	0.890688
0.554972	0.706428
1.69531	0.871361
1.28972	1.2278
0.68511	1.01207
0.938597	2.74211
0.489783	1.8808
0.533358	1.15174
1.64462	0.632015
1.53428	0.715233
0.467815	1.77286
1.44479	1.7254
1.64683	0.603608
0.995776	1.68356
2.57556	1.80681
1.81177	0.683092
2.60712	1.69211
1.58834	1.50463
2.03078	1.50499
2.65178	2.46277
1.57501	1.35064
0.562099	1.03147
1.36889	2.8968
0.528788	0.565602
0.552298	1.72572
1.37528	2.55502
0.7205	2.4757
0.540364	2.47603
1.27597	0.635758
2.10799	1.72636
0.812888	1.37961
2.53628	1.73779
0.499756	1.77395
2.3121	2.42644
2.61281	2.54992
1.66845	1.3549
2.5473	1.44065
2.63092	1.71434
0.490342	2.6871
1.3018	1.32769
1.3984	1.80258
1.60776	1.23061
2.40678	1.26946
2.56223	1.18014
2.69158	1.81777
1.81776	2.48814
2.71712	0.885038
0.971222	2.46589
1.25585	2.49086
0.639828	1.66794
0.5068	0.556678
1.8914	0.845559
1.78469	2.33053
0.562956	1.64511
1.93344	2.73399
0.581266	2.55874
0.773076	0.571784
0.591163	2.65055
1.40772	1.51385
0.508267	1.67047
1.42322	1.32254
1.28362	2.60434
1.56961	2.66546
0.546789	2.76799
2.04232	1.01403
0.53136	1.67958
1.62789	2.68858
2.6078	2.67677
0.586288	2.48846
1.7669	1.66202
1.29634	2.38665
1.10494	0.751823
2.57488	2.10951
1.5256	1.45237
1.29165	0.788577
1.27158	2.72336
1.4892	2.44069
2.37819	2.65096
0.421214	2.5479
1.18143	0.837596
2.30941	1.24586
0.744797	0.817907
0.5429	0.791827
1.61515	2.61911
2.68411	2.69367
2.91103	2.523
0.637303	2.52447
0.588161	1.64475
2.64918	2.5779
1.596	2.77807
1.41845	1.28107
2.61811	1.39676
1.0751	2.75115
0.527167	1.24441
1.79537	2.40942
1.34908	1.62228
1.65822	2.74461
1.04417	1.39635
0.562441	2.12872
1.52988	1.83496
0.474313	0.882215
1.41385	1.51082
0.607417	2.04424
0.515457	2.30762
1.71846	2.74373
2.24733	2.56472
0.511852	0.579884
1.4326	1.64132
1.70693	3.55449
1.37067	1.78485
1.18392	0.939499
0.524608	1.76771
1.05798	2.6784
0.500249	2.74986
1.51747	2.35433
1.5635	1.58341
1.49391	2.21695
1.59614	3.74491
2.47744	2.53422
0.871275	1.07676
1.06839	2.5887
0.669602	1.1172
2.6244	0.813691
2.15775	0.711749
1.54598	2.43269
1.55931	0.610407
1.89691	2.18883
2.64284	1.50404
0.888238	2.46568
2.69817	1.71742
0.591362	1.26008
0.682654	2.53554
1.48466	2.63903
0.967591	2.5978
0.538569	1.68067
0.542985	0.912102
0.746241	2.54367
1.6218	0.507316
1.48719	2.24467
2.69358	1.88953
0.630343	1.77046
3.38341	0.858969
1.64635	1.24007
1.66805	2.4454
2.66499	1.63561
0.604253	1.81206
0.491216	0.923959
0.54453	1.74469
1.78146	1.23008
1.23063	1.61728
1.34441	0.860845
0.691341	0.547884
0.704744	2.58486
1.71443	0.98863
1.75124	0.947531
1.27196	1.34968
2.3501	0.713497
1.70772	2.71221
1.47888	0.755478
1.07446	1.51108
1.37511	0.922559
1.72885	0.66915
1.12699	1.42369
2.62656	2.54248
2.86162	0.76801
0.919342	2.56133
2.65846	0.624538
0.803922	1.30535
2.36825	0.556508
1.26308	1.65216
2.2916	1.12546
1.61597	1.70296
0.532045	2.65732
2.50183	0.713443
0.587815	2.70569
1.75817	1.6859
1.28203	1.2158
0.50327	2.67661
2.16311	2.52476
1.51605	2.6661
1.5862	2.61095
2.70155	1.79057
1.38093	1.68483
2.753	1.62341
1.84308	1.61206
1.69498	2.55578
1.63371	1.81119
0.544855	2.77211
1.39831	2.6644
0.482666	1.49657
2.25993	0.791902
1.80124	1.81883
3.69706	2.68977
1.01181	1.64143
1.75948	1.47314
1.78307	1.76241
0.555929	2.6392
0.833202	0.966111
1.04147	1.64887
0.48304	1.79383
0.469929	0.97729
1.45128	1.59626
1.71488	0.86267
0.525544	0.576242
2.54883	1.6363
1.95496	1.71658
0.934687	1.84997
0.484407	2.57111
1.57984	2.54009
1.01198	4.4321
2.85987	1.60763
1.19239	1.61047
1.56892	1.64564
2.70311	3.45021
1.44612	2.67032
1.29021	2.53603
2.53512	3.64139
1.07217	1.0668
2.7292	0.891977
0.543906	1.46588
1.59111	2.4654
1.81608	1.74851
1.05565	1.02261
0.819715	2.6095
1.27729	1.76363
1.26582	0.812156
1.48953	1.59877
1.52008	1.03153
2.07705	3.49695
1.31039	0.536954
0.594429	2.19582
1.69339	2.94436
1.6006	1.57055
1.48792	3.62877
1.56392	0.762255
1.42434	2.22675
0.489582	0.507424
1.4267	1.23475
1.61135	2.59572
1.61122	1.66683
1.55423	2.70996
1.3483	2.53473
2.91733	2.66399
1.34553	0.552461
1.38761	0.951917
1.72515	0.62964
0.487074	2.45348
0.669129	2.70898
1.66772	2.1629
2.57063	2.62687
1.58132	3.42802
1.27707	0.783557
0.512881	0.748584
0.881177	2.61547
0.604329	0.738224
1.60531	2.26186
0.793525	2.56888
0.572693	2.64057
0.507769	1.76396
0.553782	1.73107
0.544102	1.65673
0.854192	1.4855
1.57085	1.73826
0.854947	1.62546
0.47669	1.41205
2.60784	0.714733
1.52472	2.64904
0.591606	2.63494
1.88537	2.78128
1.72643	1.62489
2.56169	2.61291
0.495707	1.90056
0.511788	2.72625
0.939601	0.464397
0.598586	2.58732
1.54124	2.6914
0.712538	1.87276
0.438584	0.803215
1.18272	1.2868
0.541817	1.4066
0.742251	1.41203
1.68123	0.75478
0.603407	0.704824
2.45354	2.52025
0.81164	0.640577
0.490282	0.671517
0.499941	1.76898
0.823666	1.70266
2.74825	0.837912
1.56231	1.82455
1.1313	0.80352
2.71329	0.781229
0.760172	0.699805
0.526861	2.63456
1.34689	1.75174
1.27768	1.55987
1.67743	2.47752
0.570211	0.94168
1.76925	3.52988
1.87348	3.3275
0.785562	0.696499
1.44445	2.44171
0.510664	0.799643
1.55803	0.548308
1.58265	0.807765
1.78501	0.694721
1.74526	0.887486
0.678171	2.42674
0.542799	0.722493
2.68923	2.65172
1.51069	0.835018
2.62843	2.75252
0.757386	1.65113
1.6547	2.3392
1.65614	1.92987
2.81728	0.615148
0.717667	1.6432
1.39898	1.52694
1.853	1.87242
1.61894	1.71827
1.7597	0.613839
1.80127	1.66774
2.66385	1.46936
1.2607	1.64524
1.43074	0.981007
2.69944	1.07657
1.82523	1.7515
0.524733	0.58311
2.58562	1.42872
1.68202	1.51401
2.43241	0.606836
2.43007	2.61003
2.846	1.63258
2.5707	0.556558
0.879599	1.91875
2.11528	1.96689
1.8852	1.8372
0.446809	2.54518
1.80214	0.890733
2.61712	0.746247
3.11322	1.72275
2.4511	1.0589
0.997923	0.733582
2.72152	2.60163
0.578309	0.766672
1.44649	1.03407
1.54396	1.72203
2.80846	1.71511
0.976045	1.84973
0.46166	0.802567
0.544174	0.685834
0.8685	1.95724
2.48465	2.76047
2.01577	0.623232
0.565719	1.71898
0.777474	0.553546
2.53448	1.20035
1.25016	1.68372
0.694247	1.30438
0.612068	2.35316
1.70172	2.6022
2.61068	2.10925
1.31212	1.66167
1.08212	2.60358
1.75007	1.78502
1.49536	2.61963
2.51049	2.92488
1.74067	2.60954
0.507531	2.12247
1.36212	0.597785
1.51712	1.78814
0.879137	0.893064
0.526183	1.24849
0.606929	1.88744
2.88386	2.6814
0.933642	0.781911
1.69267	1.58083
1.75923	2.14331
2.65249	2.5725
1.68617	2.60296
1.09889	2.77974
2.64575	2.64406
0.521776	0.827009
2.1881	2.47357
1.71627	1.56212
1.18799	0.55424
1.53385	2.57707
2.66193	1.69787
1.66702	1.24336
0.823867	2.55609
1.6024	1.52129
1.42196	2.43536
1.13988	0.825312
0.953033	1.07886
1.71243	2.59743
1.38097	2.57308
1.61101	0.610742
0.459557	1.67178
1.57901	0.884436
1.5619	1.78275
0.536214	0.638498
1.45173	0.697967
1.3398	1.72763
0.509384	1.5044
0.779872	1.71113
0.707724	0.777127
0.707356	2.58341
0.472139	1.8053
0.493556	0.503769
1.49671	1.81196
0.729773	1.17432
0.589286	2.36036
0.577767	2.53455
1.56118	1.71803
1.02317	2.77666
1.12487	1.85034
2.67046	2.5435
0.568014	0.632743
2.33109	2.68353
1.7452	2.75747
1.6293	2.73947
0.564196	3.65453
1.09736	1.25907
0.657634	2.61159
1.30061	0.936999
0.844585	2.66422
1.95455	3.67161
1.90558	2.57907
1.76033	2.43389
0.781399	2.66123
2.04308	0.676495
1.23372	2.41494
0.511271	2.54405
1.02489	2.59654
1.61124	3.39586
1.05551	2.59971
1.55807	0.877635
[truncated: 16,752 more rows]

## Sheet: SI_Fig3
Contrasts Panel a (%)	Contrasts Panel b (%)	Contrasts Panel c (%)	Contrasts Panel d (%)	Contrasts Panel e (%)	Contrasts Panel f (%)
1.79965	3.78842	2.69657	2.9792	3.8339	2.06889
2.84344	3.70059	2.82575	2.88784	4.03796	4.12381
2.69588	2.84959	3.81539	3.94647	4.01962	0.906742
3.73541	2.89121	3.85115	2.01933	3.86234	1.00188
2.71741	3.57513	2.8153	1.03166	3.0323	2.20233
2.77317	1.77551	3.61343	3.99206	3.07165	2.03617
0.972977	0.924972	3.70028	0.874532	3.02483	1.97678
1.90607	0.938917	2.68517	1.97582	4.04266	2.9604
2.76903	2.92256	1.8307	1.98718	3.94362	3.97973
1.83887	3.83496	0.896652	1.98703	3.95767	1.04269
1.71668	1.85291	1.06995	1.03527	1.9611	3.9984
0.925786	2.78718	1.78316	3.96357	3.98992	4.00238
2.80885	3.75722	1.79994	0.95226	1.05978	3.87102
2.72712	2.84086	1.85531	2.02384	2.00556	3.00749
3.78351	2.79864	0.893878	2.94657	3.933	1.07594
2.89096	0.947385	3.78704	3.95468	2.04674	2.94351
1.09856	1.82578	0.913165	1.05643	1.90898	2.3013
0.915695	0.864089	1.87862	0.993081	3.91269	3.92895
2.89473	2.83562	3.73651	2.03564	2.06139	3.06851
3.71382	0.988897	1.08364	2.9355	3.97753	3.00396
2.85348	2.07991	2.82072	4.02294	3.04865	3.06276
3.6748	1.76155	0.814031	1.03765	3.01583	1.98778
1.72369	1.95561	1.85321	3.03439	0.999839	4.01313
0.88272	2.8023	2.68863	2.96421	3.02703	0.965594
3.81929	1.01503	0.983398	2.87675	3.89863	2.0501
0.908196	1.84962	3.75264	0.954845	3.01141	1.04671
1.83981	3.73058	3.66262	2.0878	4.01668	4.12724
2.81195	2.82387	2.01064	0.92988	0.973601	1.9839
2.77065	3.86559	1.01217	1.96117	1.05945	3.03108
1.79538	2.78839	1.96843	2.02463	2.01487	4.03606
3.70565	3.52096	2.71463	4.1321	2.08764	3.15493
2.78046	0.838702	2.73819	2.95298	3.99597	3.91868
2.81575	0.918797	1.85751	0.966846	0.958793	3.88625
2.88238	3.74794	3.74782	3.0288	0.929141	2.05317
1.83987	3.80861	2.92829	1.07328	2.10883	3.9223
3.62639	1.87448	1.11332	2.9214	1.02376	3.05483
2.85567	3.73692	2.88661	0.97157	3.07934	3.93358
1.93676	1.83206	1.0743	1.03401	2.97602	3.90005
0.860277	3.78937	3.34669	4.03272	2.9336	4.08892
3.64371	3.78146	3.78555	3.02892	1.04344	3.02156
2.79539	0.866829	1.94666	2.06812	2.01002	2.11906
0.874707	2.84471	1.90592	4.02559	2.94297	3.01026
1.87067	1.78437	3.60691	3.09652	2.25661	0.969334
1.84846	0.96194	3.67577	3.02967	2.9323	4.08746
3.79765	1.8183	2.95612	3.20589	4.00562	3.84573
3.80124	1.80077	2.79654	1.99127	3.98054	2.03334
3.77442	3.8003	3.83019	2.97221	2.01703	0.948211
3.81609	2.76791	2.76048	4.06208	4.04397	2.97162
3.74571	1.88447	3.78099	3.94724	1.92685	3.1237
0.980633	3.76177	2.79234	0.980118	2.89213	3.03168
0.946614	0.941468	0.943807	0.951428	1.03907	3.12218
2.83888	3.79108	1.92888	0.947179	2.06885	1.91554
2.8387	2.84182	1.83685	4.04643	3.99367	3.88293
1.91995	1.87132	2.83267	0.975356	2.97462	1.06926
3.77238	0.927712	3.28336	4.02392	3.8971	2.94525
2.83491	2.92236	0.960713	1.94448	4.04015	1.88116
2.92648	0.906395	1.90565	2.95659	0.956925	2.92206
3.85952	2.84053	2.79699	0.965806	3.94872	2.94014
3.82894	2.80251	2.977	3.91796	3.96364	3.90417
3.79897	3.78926	1.9568	0.968466	3.96148	2.9299
3.77352	2.8677	0.827364	3.95605	4.18659	3.17714
1.87502	3.70708	0.973579	4.01946	1.02042	2.11075
3.77819	0.983472	2.65698	0.997906	2.03699	3.28725
2.74328	3.81217	1.99144	1.03883	2.92902	2.01401
1.89265	1.88398	2.84068	1.00546	2.00008	2.06887
1.83516	1.12885	3.84555	3.03841	4.05966	1.05947
0.84566	2.82597	1.81808	1.04028	1.98139	3.10418
0.889419	1.79752	2.73419	2.02574	4.00394	4.02808
0.884608	1.88224	1.9622	2.97691	2.99897	4.0336
0.890676	3.84737	1.86077	2.96934	1.0065	0.937094
2.85994	3.79547	0.910505	2.09075	2.07941	4.01804
0.940817	3.75594	0.883446	2.92136	4.09435	1.14398
3.71569	3.85848	1.79661	0.971587	3.92798	2.92335
0.920059	3.56445	2.9232	3.05354	1.97952	2.00573
2.82397	0.867813	3.66508	0.943036	4.00882	2.01844
2.75838	2.81075	2.90245	2.9064	3.99495	3.96776
2.7729	3.8435	2.87911	1.04495	0.975853	3.97561
1.8711	3.59419	1.97904	3.93118	4.08935	3.81634
1.88402	0.929675	1.89292	1.97985	1.01225	1.05118
2.57569	3.69155	1.8874	0.960942	3.99716	2.83964
3.71963	3.87264	3.86756	2.24549	2.98801	1.9691
1.81174	3.67138	3.78851	1.9305	4.07011	1.96599
3.81667	3.79233	0.891248	0.954812	3.09202	3.06061
0.872256	3.75151	1.73219	2.01188	3.95029	3.97021
2.82681	0.988967	2.74459	0.962251	3.98466	3.94703
0.78516	3.95056	3.64573	1.97344	3.05457	3.05098
2.8406	2.78011	3.88311	1.95237	3.93241	3.98166
1.92346	1.83159	2.86245	0.995999	2.02228	1.96992
2.77892	3.70632	1.87132	3.87725	2.14936	3.98395
3.88473	1.90727	2.74354	3.86956	1.14861	1.12734
2.82045	2.86056	2.77426	3.93406	1.98808	2.0839
3.81758	1.8749	2.89903	1.00938	2.94193	3.05543
2.86466	3.66753	1.79281	0.927031	2.93564	4.20829
2.8187	1.85835	0.935893	1.03164	3.92552	3.87587
0.913216	1.87605	1.7833	1.02119	4.01944	3.79017
1.82726	1.77938	2.87042	3.95732	4.05772	2.90943
3.88076	1.82644	0.877929	3.90995	1.09759	2.95371
0.810547	2.79665	3.9018	3.95243	0.985133	2.04466
2.7625	3.85288	2.75762	1.0466	0.942022	2.90229
0.890256	0.921756	1.09904	1.11012	0.995727	3.97601
3.81261	3.81579	0.99961	4.04794	4.06612	1.04086
3.89153	2.83883	3.54633	3.99769	2.08302	1.01091
3.69736	2.83138	2.77619	2.99043	4.01344	2.10758
3.86944	2.84732	2.66711	2.022	4.07965	4.16135
2.85425	1.78772	1.82667	1.05767	3.92479	1.98853
2.8326	2.80063	3.79647	3.96059	1.01795	4.01273
2.76907	3.74241	1.86934	1.08612	1.06646	2.99145
0.900892	1.9091	2.67801	2.03806	1.99464	2.9977
1.82502	1.91927	3.84404	0.990526	3.93395	1.89626
0.874241	1.88301	3.04456	1.99534	1.00215	3.0374
2.69924	0.941444	1.92463	2.93176	2.03537	2.09877
1.98958	1.62399	2.90029	2.01703	3.97733	2.94817
1.75602	0.917124	1.91506	1.09214	1.98245	3.15684
2.81261	2.69289	3.60579	2.99653	2.89543	3.02459
3.65655	3.65625	1.84387	2.9735	3.01293	3.921
3.82373	1.86719	3.75703	3.91333	2.04865	1.07478
3.68399	1.88634	2.83568	4.15347	0.979257	4.05895
0.876775	2.82337	3.75274	4.00576	3.96459	3.93337
3.73789	2.76898	3.95272	1.07078	2.07941	2.95392
0.89334	1.88182	1.97242	2.01978	2.00059	3.87902
2.77932	0.908899	3.7162	0.94188	0.988778	2.35311
1.87695	3.94731	3.76619	2.98486	0.932653	3.72642
1.87009	0.956372	0.868669	3.96468	2.02954	4.148
1.0141	1.86831	2.89462	1.95728	1.98155	3.96676
0.884516	1.86906	3.73683	0.978926	2.94171	2.93953
2.74062	2.92696	0.940611	2.99971	0.952632	2.06876
1.76638	2.79246	2.71187	2.88379	3.11295	3.94731
2.79972	0.847785	2.88383	2.93554	2.93922	3.09347
2.7836	3.72399	2.8415	2.01428	3.92265	3.90731
1.82413	2.78725	3.74689	1.99338	3.0808	0.998732
0.920146	2.8161	1.81185	3.95351	1.00117	2.8653
1.96861	0.922025	2.58685	3.92739	1.98629	3.17348
1.76502	3.80724	3.75584	2.01696	2.97	4.06811
3.82949	3.68925	2.77217	4.11601	3.11863	2.04503
0.999445	2.74998	1.84592	1.02019	1.99652	2.0963
1.77441	3.83486	3.60884	3.00302	2.95152	3.03868
3.64287	2.0283	3.83142	2.01417	1.02678	4.12012
3.78072	1.87917	1.91254	2.97304	2.09842	2.95637
0.858162	1.87918	2.70826	3.95237	1.98685	3.95555
0.763154	2.76428	2.67186	3.93604	3.93642	3.00201
0.789747	3.83618	3.70384	3.0327	1.97149	4.01654
1.8286	2.85563	0.934587	2.03667	1.97684	1.02241
2.87193	3.77869	2.68389	1.00688	0.973096	4.05409
3.77637	0.953005	3.78643	1.01791	2.97417	2.04312
3.45561	1.88826	3.89479	2.97392	1.031	1.97551
1.7428	2.81034	2.87484	2.98423	3.84046	2.93723
2.81414	3.70258	0.813701	3.92925	3.93721	2.88056
2.68469	2.69589	2.87564	2.88505	1.01944	2.99342
3.73911	2.75036	1.98424	1.04303	2.94929	3.99479
3.7178	2.80375	3.14925	1.00122	3.049	4.13724
2.77456	0.880792	3.68181	0.994981	2.00772	4.01719
3.68837	2.77154	2.7072	3.00399	3.02263	1.06858
1.84014	2.86001	2.89709	4.02382	0.980243	3.04156
2.72417	3.81815	1.88595	3.98299	4.0514	2.99209
0.946031	2.83436	2.93821	2.08165	3.00914	4.14476
0.91328	1.8962	1.79178	3.07108	2.95334	4.07223
0.857861	2.72356	2.90161	3.92659	1.93443	3.97148
0.884092	0.858374	3.72829	1.09333	4.00464	3.06969
3.80866	1.77415	1.93717	0.949813	2.94787	3.8846
0.915	2.81495	0.839637	1.00057	4.00774	4.17297
1.69619	2.78702	2.79423	0.931955	1.93902	2.3572
3.75885	1.78047	1.0304	4.04463	0.975542	3.95093
3.67442	2.77843	0.876497	1.96876	3.90553	1.00068
0.987173	3.84705	1.01245	1.981	2.079	3.06497
1.90929	1.87125	3.01532	3.97635	1.01666	1.9591
2.77487	0.971714	0.907757	3.97597	2.99046	2.97857
1.84451	3.87068	1.82139	1.03742	2.87782	0.979121
3.77026	2.78934	1.00698	4.00526	3.95333	2.02129
0.744841	1.91507	2.79707	2.97954	1.94678	3.95198
3.77547	3.81101	2.94324	1.03332	3.99423	2.95542
3.74027	2.80162	1.90523	4.02229	1.01618	3.91462
2.73294	1.86488	1.06493	1.9894	2.98108	0.991085
3.72539	1.87168	2.84919	3.94041	1.998	3.18827
1.82781	2.79185	2.82591	3.93389	3.05174	4.1308
1.88598	0.914799	1.86755	3.08444	3.07016	1.09733
2.7999	2.96484	2.81743	4.0451	3.96959	4.14992
3.81754	1.82118	0.950471	0.925603	3.91018	1.93764
3.74163	2.67661	1.79646	3.01313	1.02864	4.00892
3.78532	2.78844	1.78674	1.87813	1.96921	3.10872
3.80062	1.83706	1.7756	2.01766	3.95222	3.88995
2.78636	1.89636	0.877526	4.03999	1.00393	3.04541
3.69105	2.78226	3.84646	4.08693	1.04835	3.97154
2.95471	3.83239	1.90314	3.00329	3.97025	1.8977
0.960699	2.91476	3.74852	3.88507	4.01723	3.06249
3.76718	1.79128	1.74307	3.02528	0.993605	2.86832
1.87592	0.978723	2.78972	1.93717	1.0275	3.97498
3.73246	2.82182	2.73884	3.89821	2.86362	2.0792
2.74539	2.74513	3.70738	4.01054	2.12773	2.1134
0.948605	2.87859	0.843037	2.0485	3.94375	3.00958
2.76511	2.8748	1.9356	0.94635	4.04288	2.00274
2.69336	2.89051	1.96824	1.01938	0.939003	3.10691
3.81478	2.91554	2.7594	4.12635	1.06334	2.15232
0.782309	1.87934	2.73501	1.96031	3.96812	3.12027
0.844653	3.76106	3.67121	1.97881	3.02796	3.88674
1.79131	0.85752	0.768349	3.06516	3.88473	3.97011
0.907305	0.879232	1.97477	1.02471	2.95873	4.02413
3.79447	1.80008	2.99073	3.93178	1.0248	1.80351
0.937845	0.871313	2.76196	2.85956	1.01911	1.98395
2.69245	1.89846	0.823429	1.00896	3.05093	0.989916
0.923067	0.899986	1.82153	3.95561	2.07599	3.12247
1.81577	2.79623	0.827391	4.06152	2.95606	1.73838
1.83293	2.81577	2.85494	4.01675	3.07497	3.95263
1.86491	3.75878	0.862452	2.96204	2.99032	3.9172
0.939971	3.81988	0.779024	3.08575	3.08693	1.8644
3.66626	3.90682	1.72148	3.96835	3.90078	3.24417
3.70762	3.62055	2.90218	0.896867	0.99278	4.01183
1.67672	1.7729	3.77991	1.98975	3.88245	3.85853
0.900606	0.88696	3.68322	0.921829	2.95787	2.18597
1.87175	2.6478	2.82679	3.10255	4.00894	3.94445
3.74893	2.8204	3.76525	3.01825	3.99894	2.95414
0.989551	3.79328	3.84087	2.95392	1.99305	4.03825
0.893221	3.843	0.888159	3.04721	3.04294	2.92766
0.887918	3.69755	2.75978	0.904871	3.03962	2.18047
2.71246	3.72197	2.74481	3.01646	2.01824	4.00542
1.9528	3.70817	0.912863	2.00512	2.93109	3.1063
3.77452	2.80499	1.9318	1.01445	1.9788	3.9774
3.80123	0.90284	2.88769	4.0353	3.97847	3.00026
1.82813	0.987939	2.92802	2.02527	4.01458	2.99814
3.77723	1.88587	2.7082	1.06963	3.08809	1.81016
2.74369	2.81676	2.73741	4.06638	3.98186	1.12803
3.76323	0.99122	1.82297	2.97442	1.99182	4.546
1.82695	3.7932	2.85398	1.92765	2.04719	2.04366
3.77917	1.83963	4.02475	3.92741	1.99513	2.01958
0.912679	3.79586	3.69453	0.981575	3.95792	4.05387
0.934283	2.86223	1.84354	2.92962	3.15882	2.9826
2.73068	3.77014	2.86118	1.14893	0.932071	1.14598
3.80207	2.88001	3.72088	3.09265	2.90819	2.98951
0.818696	0.744126	0.843314	0.993957	3.98824	1.13069
2.70838	3.6811	4.14177	3.9797	2.97808	3.03822
2.87432	3.80306	1.9448	1.03667	2.00551	2.02502
0.954762	2.82035	1.94394	2.04059	4.0514	3.00218
0.861777	2.76078	3.70246	3.8862	3.98262	2.17573
3.78952	2.6465	0.940542	2.91116	3.96007	3.04115
1.8258	3.77656	2.88896	2.91485	1.02123	4.12281
3.83925	3.83786	1.789	2.11151	3.96092	1.88555
1.80015	1.93729	2.48283	0.981325	2.9924	2.98091
2.87824	1.74796	2.80472	2.90976	2.99344	4.18834
0.829592	0.90542	1.9656	1.0306	3.1079	3.08261
2.79518	3.821	3.88798	1.00104	4.00946	1.05209
0.937503	0.916028	2.89507	2.9377	3.98604	3.97264
1.85137	1.88586	3.80895	1.10533	3.92967	1.99508
0.822691	2.77086	3.89769	0.904917	4.07764	2.04912
0.795589	3.80965	3.98229	2.9466	4.20133	3.03275
1.83568	1.93382	1.87134	1.04153	1.02432	2.8252
1.8146	1.9595	2.76329	3.03787	0.98036	4.32479
3.76512	3.74793	2.85964	3.93401	3.02972	1.05692
2.84038	2.67206	2.66185	2.84805	3.06064	4.08584
0.86029	3.66631	1.91371	4.02337	1.88691	3.99575
0.95032	2.82994	4.04128	3.88261	2.03033	3.96682
0.90359	2.75746	2.82981	3.04859	3.8888	2.08764
0.949741	2.83859	1.92626	1.95397	2.08774	0.995731
1.92958	0.980639	2.86519	3.97825	3.95478	1.99423
1.04776	2.86148	0.878915	3.00276	2.90956	2.9955
1.87614	2.77114	3.80442	0.996656	1.00251	3.94504
2.8528	0.979031	3.83178	3.93782	3.9486	4.14319
3.70002	1.8917	2.74496	3.93585	3.75118	4.15522
1.7964	1.81557	3.88254	3.01335	4.03102	1.85482
3.69751	1.74404	2.71889	1.96284	2.03489	2.9533
2.65383	3.84715	2.7049	1.95966	4.00897	1.03392
0.903709	2.81255	1.99412	2.99199	1.04888	3.97934
2.70503	2.55574	2.87034	0.982808	2.9566	0.989883
0.902143	2.82441	3.74403	3.14759	1.16771	3.96767
2.79644	1.8754	2.89902	4.00684	2.07784	3.08257
0.912065	2.77879	2.84156	3.98165	2.00545	2.15098
2.74239	0.899607	2.79956	2.9861	1.02377	1.92548
0.851326	2.79625	3.67136	3.86316	3.94524	2.13913
2.73865	0.824796	2.93139	3.92631	2.07475	1.9565
0.855618	2.85931	3.79405	3.88216	0.986272	2.03338
2.79031	1.82108	2.92742	4.07582	1.04224	2.16561
0.812561	0.929473	3.99333	2.04408	1.99607	2.85958
3.72082	2.72726	0.928018	2.01244	2.05167	2.12039
1.81279	0.866919	3.49957	2.96161	2.87091	3.05281
3.87527	0.837605	1.77672	0.98696	4.03202	3.20632
2.80929	1.62806	2.84568	1.96875	2.09618	3.26235
2.77743	2.77112	3.61219	2.00972	3.07993	1.03437
3.77132	2.90135	0.828388	3.99424	1.0682	2.99069
1.79762	0.926418	0.93437	1.01499	1.08026	1.01486
2.85109	1.79467	2.04924	3.03052	4.01444	3.10462
0.868224	0.914089	1.793	3.06548	2.02725	2.95625
3.7752	1.86405	0.872121	1.90319	1.90995	3.94263
2.81787	2.83386	3.90744	1.10081	3.05407	3.96344
3.91966	0.861017	2.79231	3.02078	3.96998	3.0561
1.80199	0.888201	1.85913	3.92083	3.83164	2.99377
3.75617	3.83505	1.61591	1.00178	2.98026	2.93758
2.8707	0.804972	0.865591	2.02779	1.95015	2.10197
0.940796	3.85424	1.91437	2.02451	2.94986	3.78894
3.89813	1.68467	1.71947	0.946448	2.98062	4.10606
1.76089	3.75642	0.890903	1.1182	3.99528	3.05335
0.927867	1.83895	0.992295	1.16553	2.01761	4.05753
2.85015	3.73848	3.03648	1.02984	2.93316	3.0703
2.82796	2.81958	2.08525	0.947544	4.0005	2.08053
2.82111	2.90033	3.65415	1.93905	2.95536	2.88104
2.95025	2.83985	2.71814	2.02075	2.01877	2.11527
2.83434	1.86575	3.83148	2.95614	3.97717	2.9421
2.8787	0.97305	1.82462	3.97025	2.96978	2.94425
0.932941	2.71612	2.80971	1.05672	2.09308	3.00446
1.78604	3.76792	1.6085	0.998983	4.02395	1.16844
2.78546	3.81234	0.819084	2.95228	1.95467	3.88921
0.931521	0.941474	0.854419	3.02881	2.00646	4.00457
0.945739	3.71567	1.99757	2.90178	2.96139	2.9918
3.83906	3.82548	2.73354	1.0397	1.97275	3.94566
2.66068	3.7593	0.825988	2.91679	0.995409	3.88577
3.71493	2.72574	0.881701	3.06368	2.9853	1.04863
0.877398	3.75903	0.767825	3.10444	3.97756	3.98858
3.75602	2.88363	2.12573	3.10478	3.96548	3.93516
0.980208	3.7895	3.74009	1.97056	3.8003	4.0192
3.72405	2.76259	2.7516	0.987347	1.06319	0.957168
1.84831	1.83303	3.66936	3.99885	2.97604	4.20918
0.916898	0.830115	0.977456	2.98661	3.85955	2.04556
2.87714	1.78686	2.79568	3.96246	3.05996	3.12586
1.80607	0.909866	3.79528	1.93359	3.08747	3.98689
2.87068	1.93843	1.8251	2.99547	2.94024	1.00977
3.77819	0.908612	1.78895	1.12677	3.00644	1.02943
3.8193	2.71294	2.9781	3.08858	4.05971	1.99415
1.84253	3.7142	1.82376	1.9532	2.01787	2.01936
2.53585	0.806776	1.78348	3.02118	2.91132	2.03725
0.911233	1.77162	0.795352	2.98882	3.06376	2.07564
1.80944	2.76639	1.82378	2.898	2.98558	3.96287
0.923131	1.76754	0.956446	3.96421	1.04788	3.80649
0.819555	3.68399	2.93241	2.91493	4.06605	3.9261
1.94372	1.9318	2.90733	2.0278	1.9955	2.94912
1.8308	3.68648	2.82213	4.07542	2.96443	2.86949
3.65968	2.79332	1.77001	1.99286	1.98658	2.91372
0.934168	3.01467	3.74247	3.01109	2.02167	2.09565
1.02705	0.888978	3.86726	2.05302	3.94266	2.91779
2.76014	3.79707	2.82525	1.93414	1.99635	3.88137
1.95689	1.80987	1.81308	0.995351	1.91462	1.95584
2.79916	1.87644	1.85583	4.0902	2.08615	2.85985
2.8328	2.82103	2.85932	2.0385	1.95573	1.00525
1.81167	0.997759	2.75261	2.94615	1.0416	2.80745
0.929032	1.86452	3.82621	2.93474	4.04839	2.04061
0.892801	0.80345	3.68551	0.991484	3.03846	3.96183
2.80044	0.904424	1.88282	3.05423	1.99321	1.03491
1.8712	1.85909	1.7942	2.01804	1.00306	0.997485
1.76283	2.81069	1.84968	1.98782	1.93185	3.09552
2.79969	2.67719	3.62786	1.05581	1.02613	1.03484
1.8629	1.78513	3.85204	2.98266	2.99477	2.36819
3.81157	3.77802	2.85011	3.96077	4.12065	1.04223
2.7549	1.78186	3.63656	3.97857	3.00764	2.03056
0.862265	3.73568	1.716	4.04759	1.99875	3.93336
1.90185	0.999652	3.15083	2.93965	1.98617	4.05854
2.82657	1.87106	1.97378	2.97818	1.93268	3.126
3.78886	0.884495	3.73305	1.11931	3.04258	2.02858
1.73127	2.73114	0.822339	1.91346	3.91285	2.06248
1.82466	2.84647	1.97323	1.94366	2.92627	2.0704
3.73464	1.92994	2.82027	1.93604	2.05984	4.01588
2.46497	2.74723	3.69202	2.90397	3.00655	3.92074
0.943922	0.855193	1.90716	3.91663	2.04838	1.89833
3.75688	3.74507	1.79511	3.95208	3.90174	3.88501
2.94221	3.8796	0.97625	2.01359	3.09156	2.93591
0.853184	3.83738	2.68805	2.96997	2.06812	3.32478
2.80079	3.69319	3.7792	3.09745	1.95428	1.1159
3.67613	0.899699	1.83654	0.989717	1.90825	3.02854
3.77868	1.94917	0.90564	3.99302	2.9481	2.03255
3.0338	3.86816	1.8633	2.10561	1.96717	2.96136
3.68829	3.75545	3.71127	1.91831	1.99926	3.22802
1.07609	1.81833	3.82557	2.91473	3.97073	1.23956
2.78346	1.76733	2.80356	2.12217	4.00207	3.56317
0.970386	1.81683	0.976005	2.97715	3.95098	2.95572
2.71493	0.777295	2.82298	4.01006	1.99091	2.02008
3.73476	2.84979	0.998305	3.98755	0.976143	3.28705
2.7285	2.7379	2.78453	1.09876	2.99663	2.07264
1.87132	0.939417	0.833868	2.04074	1.97345	0.880933
3.80327	3.7807	2.66926	1.02812	1.001	3.19234
0.949922	0.954057	1.94983	2.00826	4.0542	3.09911
3.75625	1.85509	1.74795	2.06959	2.8803	1.89853
3.75641	3.67254	0.879148	3.04674	3.97831	2.01386
1.82754	2.72033	3.79767	1.98225	3.096	1.11378
3.67722	1.77965	2.88437	3.99976	1.95174	2.94003
1.8847	1.89143	1.93115	2.96011	1.12292	3.05032
2.78256	3.80238	1.01164	2.00906	1.03225	1.00253
2.78832	3.77965	2.86803	1.02955	1.00438	1.03435
3.77092	2.86471	3.80361	2.07524	2.9004	1.10023
2.79625	0.90282	0.856973	3.78768	1.06114	1.9311
2.65178	1.85754	0.797121	3.90034	2.89976	4.01105
3.6439	3.77148	2.79359	0.960236	2.00313	1.06279
3.82151	1.79642	0.839452	1.0524	2.09001	1.03203
3.70768	3.80028	0.899931	1.00533	3.94868	4.0203
2.74373	3.59983	0.84935	3.96821	1.82938	1.75982
3.88135	3.83974	3.70077	3.00968	0.97209	1.25985
3.76354	3.68694	2.66327	3.04341	3.94472	3.99435
2.88367	3.84699	0.88844	1.06634	1.03323	0.985665
1.71636	2.87337	2.73396	1.07669	2.99007	4.07215
2.76193	3.64378	2.80924	0.963818	4.07432	3.03374
2.79551	3.72324	0.870778	2.93586	1.98504	0.932746
0.892478	3.64102	2.73049	2.97459	3.88927	1.11673
0.894964	0.907093	0.952269	3.08996	0.96375	1.9994
0.915341	1.93286	1.81184	3.95935	2.05151	1.0473
0.764014	1.8459	2.79179	4.03523	4.0256	1.07532
3.5234	3.73888	3.73518	1.00865	3.97638	2.03918
2.77828	1.77599	2.84448	1.08152	1.99562	3.12439
0.740617	0.875471	3.83287	2.02804	4.04581	4.00784
2.84013	0.878036	2.79055	1.04788	4.01757	2.04817
3.752	3.70574	2.68777	3.98193	3.98958	1.93292
1.93931	2.81863	3.03825	1.95762	4.05233	0.996169
0.870967	1.90543	0.950738	1.87648	1.01384	3.02717
2.84256	3.76359	0.934923	3.97344	1.12222	2.99361
1.82778	0.877687	2.81078	3.05774	3.07303	2.97955
1.83233	3.76884	3.28981	0.989851	1.06289	0.902393
3.78128	0.896507	0.9138	2.93701	3.03336	3.01697
2.96512	1.76374	3.88355	3.01556	0.902006	2.00532
2.77755	1.94529	2.89423	1.06863	1.8586	3.81931
2.83505	3.71343	2.75033	3.99479	4.02722	4.00373
3.7952	2.77259	2.79453	1.00178	2.04916	3.05117
1.8097	3.75543	2.04268	1.03255	1.1026	3.93395
1.7723	0.853076	3.88746	1.92325	1.91272	2.9562
1.77818	1.85489	2.141	1.95946	2.00757	1.93257
2.83122	1.83794	2.92141	2.03293	4.07842	3.96735
3.7481	2.85788	0.908719	1.03183	2.06378	4.01261
1.83665	3.76239	0.90174	2.01325	3.05493	4.05748
2.82135	3.82687	2.9407	2.99307	1.0175	3.00739
0.935718	2.88184	3.78488	4.0881	2.98403	1.02098
0.832101	3.70062	2.85193	3.04659	4.04135	3.14481
3.83377	1.78677	2.85821	2.9168	0.982915	4.05054
3.74871	1.85835	3.74904	3.14717	1.92433	1.0081
2.80517	3.86752	2.74917	2.99108	2.05805	4.1091
0.834549	0.77667	3.77825	2.00742	1.86198	3.99907
2.85524	0.9387	3.80018	3.95811	4.06538	2.87539
0.923402	0.91538	1.93023	2.06221	1.04134	3.03661
1.83837	0.858231	2.94399	2.01186	2.97599	4.2629
3.71371	2.77284	0.93448	0.978126	1.02549	2.0067
0.840843	3.79175	1.87644	3.01702	3.9703	3.85078
0.832887	3.68677	3.8443	2.89847	3.99159	2.9688
2.82616	1.87094	2.78818	2.94284	2.95888	2.99477
3.74569	0.767723	1.88276	1.99417	0.965135	3.88132
2.75917	3.80136	3.78512	1.97985	2.03483	1.96082
3.76378	2.80306	1.72349	3.97114	4.0495	3.04542
2.76599	1.7886	1.74138	1.10055	2.86232	2.8809
2.70583	3.63156	3.7788	2.0166	3.94803	2.27608
2.82616	3.82127	3.10332	1.949	1.05652	1.00588
1.78007	0.899346	2.77801	3.10343	1.97722	2.99972
2.76324	3.711	3.79649	3.87483	1.99995	1.95111
1.87484	2.87773	3.93258	1.01035	3.00501	2.05175
0.909168	2.62924	2.73666	2.02983	0.916292	1.1551
2.80644	3.73858	1.84616	1.95116	3.0539	2.9974
1.81811	1.83592	1.8611	3.8811	1.02078	0.983901
0.934663	3.70476	1.76316	3.94758	4.01016	4.04709
0.907309	2.81423	2.90133	1.0598	3.01737	3.0078
0.889167	2.88702	1.93931	3.95661	0.980802	1.02111
3.90306	1.77344	2.86282	2.94213	1.11048	4.07298
1.86383	3.7456	0.851652	2.92873	3.90769	3.05022
1.74435	3.78999	3.94359	0.963357	3.96718	2.97108
3.83004	1.03691	2.85216	1.05392	2.08501	3.96793
1.76005	0.97835	2.79458	0.961164	0.95883	4.14535
0.876656	2.7263	1.93267	3.02854	2.00473	4.34757
0.916889	3.88881	0.901098	1.95917	2.11557	2.06169
2.7776	0.979204	1.77893	1.888	4.10514	2.05586
2.85055	0.914174	3.6869	3.98479	2.05129	4.02884
2.81447	0.900944	1.92824	1.93289	1.16913	3.03361
0.858627	3.61758	3.57472	3.02108	0.978547	4.12962
2.72283	0.905707	2.80098	3.92966	2.93562	2.75927
2.83486	1.72491	3.56313	1.99625	3.92524	1.96802
0.900248	0.817287	3.76023	1.9548	2.93771	1.14344
0.832487	2.84786	0.942862	3.13131	4.02428	3.06144
0.835019	2.87725	2.81818	2.03711	2.71554	1.02453
0.996089	2.70807	2.71756	1.07774	0.964999	3.83656
0.799409	1.85437	3.12537	2.07528	1.97169	2.02823
0.803991	1.90682	2.88374	0.930501	2.95376	3.2584
3.8495	1.96507	3.72245	2.07634	1.02037	2.92637
1.84387	1.80845	3.7462	2.07551	2.01038	3.11582
1.86034	2.73874	1.9429	1.06814	1.99198	4.0102
3.61985	0.991441	2.70897	4.05644	1.11245	2.04258
0.934587	1.94318	2.08056	2.01987	1.11567	1.11242
0.784123	0.853347	1.85136	2.96881	2.95503	3.92909
0.898617	1.92434	2.83147	3.18709	0.986796	3.99467
2.89864	2.78423	3.79931	2.04894	2.0455	1.02991
2.76087	3.77367	2.8023	4.09724	3.94598	4.08097
3.83249	1.74295	1.74318	2.01851	3.94857	4.03441
2.79038	2.72676	2.82571	3.86386	1.84859	4.09211
0.970125	1.87566	3.95859	4.08071	2.02484	1.10295
3.71019	0.884323	2.86154	3.03859	3.89521	3.00002
2.81367	3.85559	2.79133	1.97078	1.97693	2.05949
3.7964	3.84317	2.8601	2.02929	2.06166	2.81799
2.84266	0.946951	3.55836	2.98418	4.06419	2.84946
0.875185	0.807273	3.47399	1.03252	1.04422	2.23394
0.876311	1.86998	2.82536	2.99203	2.91457	2.9156
1.83322	3.7856	3.71947	3.85755	2.00025	2.92416
3.64224	3.64782	3.73466	2.03725	3.94981	1.01136
2.81724	1.8829	2.03416	0.984016	0.976888	2.91154
1.88681	2.91739	2.63991	1.03406	4.09594	3.96498
3.7307	0.87783	3.85667	3.97501	2.07849	1.01245
1.84395	1.87008	1.87441	0.987137	2.9238	4.0225
0.9204	2.82573	2.79994	0.957184	3.08811	4.00902
2.93871	3.77927	1.73049	3.98466	3.08614	2.00129
1.83829	2.72678	1.85608	3.98239	1.97909	3.95039
3.78268	3.82852	1.77594	2.92301	1.9766	1.92502
3.72059	2.86504	3.7693	1.99229	4.04239	3.09459
0.927067	2.78744	1.03804	2.96634	2.13885	1.88938
1.89572	2.88992	1.9623	0.938394	3.09651	1.9853
3.76468	1.75958	2.81906	2.05733	1.97966	4.04083
1.79536	3.7356	1.8634	3.06696	3.97959	2.84053
1.90511	1.81814	3.68125	3.05606	1.04366	1.02776
1.02426	1.80202	2.82691	3.02188	0.929141	3.93583
2.85467	1.02929	3.90572	1.98416	2.03823	3.06672
1.82404	3.69335	2.82992	3.9444	1.03826	4.26819
3.80259	2.8315	1.94393	2.09157	3.94393	4.16951
0.763522	0.96087	2.20906	3.89605	1.97777	4.17821
2.84403	2.67602	1.11434	1.0128	0.96584	3.99436
1.73807	0.867267	1.88703	3.99034	0.966741	1.03828
1.8926	2.79808	0.93186	1.03369	1.98317	2.03782
1.7677	3.81347	2.86475	4.00456	3.05718	3.2057
1.79682	2.8112	2.78845	2.97638	1.96219	3.0161
0.853729	3.82806	3.04901	2.97681	3.90944	4.00467
1.73369	3.81759	1.94339	1.98735	0.974156	4.06302
0.972404	0.949148	3.60882	3.01165	0.952076	1.79174
1.84191	3.67417	3.7774	4.055	3.04079	3.95188
1.70359	3.10401	1.87999	2.07507	4.04004	2.70443
0.820275	2.76505	3.62608	3.02514	3.96263	4.08534
0.823195	2.76843	0.938244	3.86848	2.92902	3.90426
0.914303	1.81883	2.84741	0.894953	3.98662	3.97974
3.81062	0.900442	1.91037	1.99574	1.04879	1.96102
2.86245	3.75879	1.17392	1.02756	0.949434	2.00256
0.912384	1.8628	0.912956	3.97892	1.83453	1.93061
1.80626	3.86246	1.78134	1.02503	2.00962	2.88864
2.81673	3.75331	3.74172	2.86374	3.91352	2.2394
0.824691	3.78092	1.73133	1.06024	1.05287	2.81556
3.87364	0.846289	0.928001	0.978959	1.0379	3.8209
0.852401	3.78009	1.83115	1.02465	2.97267	3.96901
1.732	2.853	2.88144	1.02951	2.0008	0.890263
1.8737	2.84141	2.80403	3.99785	3.2741	4.05386
3.76852	2.81261	3.75329	3.92834	2.99328	3.10853
0.884215	3.75676	3.93834	1.05072	3.93032	3.04982
2.79724	2.02014	1.89609	1.98563	3.97753	0.996898
3.78714	2.79129	0.876707	1.00109	2.93693	2.9332
0.885995	0.915842	2.84835	0.935931	2.06739	3.98335
3.82193	3.77013	3.80169	2.95679	2.04964	3.84982
2.75553	3.81445	0.909469	3.00477	3.82177	3.79992
2.80696	2.84197	2.91078	3.11597	1.9896	3.0809
0.954301	2.82408	2.87776	3.93446	1.18831	2.98027
1.8095	3.68395	0.923238	1.06422	1.09128	3.02964
1.85207	1.82141	2.88278	2.0277	1.04601	4.03708
1.81838	0.829314	0.91713	3.93952	3.05701	1.02779
3.80423	3.74566	2.89915	1.04939	2.99251	4.02286
1.83429	1.80886	1.8775	1.98737	1.09751	2.05459
1.7038	1.78742	1.83755	1.12444	3.95188	4.06928
3.73529	1.91146	2.76797	2.94498	1.92736	4.09014
2.72417	2.73112	3.61616	1.94805	3.93997	3.87107
2.84211	3.84719	2.85546	2.18118	1.97571	2.01231
1.87787	2.73977	1.7754	1.99527	3.9035	1.8599
1.8519	2.78494	2.7695	2.03011	1.97421	2.85962
3.79496	3.76475	1.8602	2.97981	3.00189	2.92331
3.74981	1.8798	3.63594	1.94165	3.93268	4.07256
1.84723	2.72026	1.88802	4.07543	1.98314	2.74043
1.86191	3.96827	3.7578	1.03298	3.05569	2.98697
3.80218	1.83887	2.75113	0.950519	0.943056	3.01967
3.85267	3.65697	1.86077	2.02984	1.0302	2.96392
3.77425	3.72809	2.88712	0.998559	2.06449	2.04464
2.70741	3.77176	2.86177	2.99567	2.10492	2.99936
1.74508	0.83916	3.66556	3.02021	4.18417	2.13955
2.81825	2.79069	1.90072	1.98084	3.95092	3.9271
2.8468	2.8341	2.76604	3.06151	3.10386	2.98156
1.84717	1.80994	1.79019	3.05694	0.976822	3.95166
3.81272	3.70082	1.81142	3.9421	1.98954	2.92999
2.75236	2.80264	1.855	3.01936	2.00695	2.03641
0.892601	3.68998	2.97422	2.91516	3.99233	1.99074
3.73742	3.79475	1.82419	2.05326	2.91834	0.930073
3.7347	0.917864	2.07429	1.10664	1.05392	1.98862
1.00306	1.88607	1.86175	3.94236	3.07954	3.86441
2.88333	0.97827	2.88155	2.93746	1.03487	2.97561
3.80011	2.79605	1.90943	3.89537	0.975769	2.72105
1.8218	3.78986	3.82651	3.00256	3.01808	3.89767
3.89871	2.77476	1.85244	1.02513	2.88711	2.42653
1.86484	2.69448	3.96306	4.04534	4.14005	0.974006
2.80008	3.90254	1.88187	3.87773	2.02333	2.01101
3.7285	3.89532	3.74412	1.0655	1.07114	2.10179
0.937303	1.88314	1.86467	4.06717	2.03105	2.08468
2.90956	3.69971	2.74911	2.97047	3.02464	1.0164
3.68361	0.934989	3.78215	2.93996	1.1282	3.82351
1.76822	0.861766	0.923089	2.87057	1.03771	2.95949
3.66434	2.7874	0.865686	1.99047	1.08456	4.06043
2.78132	3.81085	0.86366	1.89384	2.95289	4.01231
2.82483	0.936968	3.90864	1.93605	1.9754	1.99347
1.85868	2.72954	0.907993	1.04527	0.971209	4.16937
2.80682	2.85253	1.91383	2.9884	3.0039	3.94061
1.78631	2.76843	2.78687	4.05046	2.00536	3.9614
0.919216	0.856472	3.77403	2.07821	3.00116	2.21815
0.898161	3.84815	3.68405	1.9898	1.98069	1.9659
2.88393	2.8585	1.92496	1.0041	2.18258	2.27129
0.923056	0.902133	2.70722	3.9406	0.978739	3.16246
1.67204	1.92338	3.81838	3.88017	3.98889	2.07241
1.8369	3.67342	1.85675	1.9836	4.04605	1.98932
2.60451	2.75244	2.92039	2.00819	2.97913	1.07849
1.89977	0.859938	1.86674	1.997	2.10578	3.98472
3.62739	0.852013	3.56636	1.96492	2.15871	2.00123
0.884321	3.71943	3.44373	3.95004	3.09396	2.93656
0.912777	0.923879	1.85852	0.980328	3.08879	1.91084
1.88619	3.81015	1.76522	2.87046	3.18401	3.97271
3.81027	0.913258	4.0718	2.95971	3.91533	3.70552
1.92609	2.76823	3.77431	3.95888	1.02568	3.00094
3.7019	2.78822	0.951191	1.01295	1.95707	4.03664
2.73406	0.932241	0.848334	3.98151	2.87427	3.90998
3.76723	3.82352	3.35841	1.96591	3.88865	2.06015
1.78361	2.82448	3.71094	3.9026	2.07062	3.06888
2.81672	3.75091	3.95317	1.05977	2.07228	4.04699
1.86149	2.80204	1.78627	1.88172	3.04185	4.10354
2.74936	2.76732	0.825375	1.01876	0.976114	3.07129
0.929526	0.826233	3.73726	2.02637	1.94364	3.98886
3.89257	0.987307	0.863407	0.964831	2.91888	3.07693
0.861162	0.924835	2.76231	3.96742	3.06211	2.04686
1.80931	0.88959	2.70503	1.10432	3.94763	2.06177
3.70876	1.85189	0.873106	1.03196	4.02601	4.07162
1.90983	3.37396	3.98096	0.974419	3.99156	4.28418
2.61385	2.83677	2.70114	1.04978	2.99842	2.03771
2.76018	3.63683	2.85795	0.978635	3.96757	1.97672
3.75805	2.86297	3.74187	4.10096	0.993723	2.09749
0.827614	3.7392	2.78088	1.92754	2.01374	3.9221
1.81333	2.85892	3.11549	3.02768	3.09491	3.08498
0.895442	2.87756	3.83582	3.08742	1.0369	1.05068
3.79896	2.7808	2.70668	0.971694	1.03922	2.09161
3.78403	2.88529	1.07248	0.991808	1.93209	1.03416
2.78294	0.963208	3.66717	2.00784	4.36653	3.04199
0.808155	2.81277	3.0566	0.929315	0.998734	4.01026
0.903006	3.79277	2.717	2.95094	2.90317	2.10981
3.68869	3.72808	3.70291	0.913122	2.91483	4.01276
2.8954	2.84315	3.90975	1.00092	2.9759	2.10628
3.84459	0.825961	1.87509	1.92481	3.02739	1.92245
2.64642	3.79541	0.84327	1.93217	3.04304	2.02997
0.843364	3.96751	2.86922	2.04224	3.94614	1.93512
0.907424	3.79702	0.837291	4.12164	4.07164	4.01387
1.83123	1.73061	3.97489	4.00208	2.94068	2.97041
1.89728	0.993686	0.855517	4.00343	4.01424	3.96154
2.85739	2.75213	3.81882	1.01603	1.01121	3.88645
0.877602	1.85727	1.70351	4.11251	2.97456	2.01955
3.88427	2.72671	3.71509	1.90424	2.01856	3.98308
1.89816	3.91698	0.832529	2.0699	1.05791	3.03991
1.73628	1.92742	0.771278	4.03789	3.97948	1.00217
1.91576	1.84607	3.75423	3.04654	3.10934	2.10263
2.74567	2.91162	3.71445	2.97963	3.96738	3.85922
0.920406	2.84211	1.00596	2.97984	2.00211	2.94662
3.70362	0.789243	3.64397	1.00351	2.98268	4.01004
1.80092	2.86191	1.95143	1.9303	2.00161	4.15696
3.8014	1.02257	1.94118	1.00182	2.02654	3.12937
1.98113	2.94947	2.82306	2.93648	2.03518	3.00229
3.78605	1.06889	1.83448	1.98076	0.969828	3.95136
1.67044	0.856617	2.79595	0.979294	1.06676	3.04824
0.910096	1.81739	3.76394	3.87704	3.96172	4.0528
3.77989	1.85083	2.9322	2.00336	2.93094	2.83686
3.77908	0.884233	1.73041	0.950207	2.02821	3.07685
1.80821	3.78422	2.65372	0.894297	3.00198	2.94146
3.73738	2.93721	1.87684	1.0107	0.938711	3.80097
3.73553	1.85762	3.75837	1.01357	1.96183	3.01211
2.87951	0.927788	3.8594	2.07183	3.9426	0.967907
2.8905	3.77447	2.80509	1.9603	4.08773	3.99388
1.81135	1.94866	2.80547	0.869053	1.1171	4.03512
1.82104	1.82651	0.985391	1.06644	0.997055	3.06088
3.69777	3.70838	1.86672	2.99894	3.96929	3.95874
1.88431	2.79274	0.863202	0.910638	1.0395	3.02356
2.80306	2.84981	2.83469	4.07146	1.04373	3.9629
2.75345	3.70365	0.834127	3.95338	3.88137	3.89769
2.75124	0.879045	0.905266	2.00925	3.94551	3.02747
3.70882	0.851163	0.8411	2.97138	2.01112	4.0162
2.82135	3.77033	1.04691	1.02631	1.06249	1.25291
0.917348	2.77342	2.85394	3.05426	3.98875	4.06428
2.83363	0.814534	3.79193	2.03249	3.03407	3.98814
1.8358	0.946012	3.53298	2.91451	3.87592	3.96702
0.898528	3.66994	0.97448	1.99585	3.02562	3.97156
0.8793	2.72736	3.93811	4.03737	3.03376	1.876
3.79296	2.90909	1.8856	2.04939	0.974384	2.15182
3.84619	0.767693	1.84062	3.93336	1.98047	2.01369
2.85703	3.74766	2.77362	2.05022	3.12017	1.9604
3.66431	2.8202	1.8419	1.06715	4.03541	3.04166
0.889631	1.81502	0.887134	0.991778	2.05866	1.96288
2.71299	2.71101	0.875535	0.993015	3.01045	3.8386
1.78743	0.958714	3.9123	4.00551	3.89207	2.03454
3.81228	1.82215	1.84797	1.00549	1.87559	1.8668
3.68574	3.80853	2.8164	1.00945	0.982783	2.95594
3.74491	0.89085	2.59115	4.03659	2.9695	2.04879
3.75297	1.77919	3.75913	3.10259	1.97062	3.02982
2.78837	2.81389	3.73548	1.02317	2.98797	3.90679
1.86807	0.870086	2.79089	2.97691	1.9184	3.92172
1.7758	2.73918	2.88736	1.0619	3.01914	2.99624
2.81814	3.73244	2.76789	1.04075	2.04267	1.02446
1.84616	2.7375	3.74588	3.9332	1.9281	4.11875
0.983872	0.856764	2.82882	4.08481	3.95001	3.96698
3.7549	0.882637	3.45547	2.97809	4.02482	4.12442
3.81337	3.6538	3.71314	3.00196	1.05517	4.05515
0.918791	2.90491	1.82513	2.05186	3.05971	2.94532
0.933442	0.922195	1.87184	3.96924	2.19225	2.96878
1.80461	1.74837	2.95238	2.99948	2.99355	3.05121
1.88026	0.857947	2.73632	3.92931	2.00106	0.968378
1.87378	2.74215	1.80855	4.05329	4.17884	0.87885
0.891788	0.877111	3.78912	1.01486	1.04002	3.84859
1.87178	3.7947	0.961963	2.94952	1.03751	3.99433
2.76126	0.887794	1.90289	2.84118	1.06836	2.02808
3.67927	3.74922	2.76587	3.97344	1.01464	4.00075
2.78087	1.91159	1.8505	4.02446	3.92834	2.0734
0.894812	2.70318	3.64676	2.97675	1.85857	4.16003
0.851644	2.77344	3.00052	1.96124	1.06769	3.74768
0.93467	1.78689	0.937746	2.11349	1.97159	4.14171
2.81348	0.873829	3.70139	2.95506	4.04443	3.9299
3.79894	0.921057	1.78595	1.96884	1.95639	3.95445
1.95392	2.77606	1.8881	2.96741	3.844	2.01138
3.88173	2.93735	3.04747	2.91732	2.97622	4.00516
2.88775	2.79118	3.79338	2.96159	3.02606	4.17722
0.891688	3.77215	4.10113	1.93023	1.91754	1.96425
0.900136	3.73042	0.955329	2.99054	0.976405	2.96809
0.885561	2.77808	2.85853	1.02121	3.05373	0.959472
3.7005	0.953281	1.76772	3.02754	2.99368	2.10837
0.887917	2.76091	3.67809	3.98284	3.05344	4.13068
1.95193	2.81493	3.84891	2.98075	1.99943	3.8756
1.81118	0.873025	0.796123	2.99916	3.94885	1.75405
1.85001	3.80949	1.72222	3.88783	1.85125	1.04657
3.79617	3.60071	2.83711	2.99917	3.97197	0.986775
1.79794	3.70671	1.01428	0.978461	0.886392	2.98913
3.7335	3.73896	1.99034	3.9484	0.920802	2.09695
2.72065	2.70528	2.8044	3.9728	2.95437	2.93195
1.85013	0.905127	1.82603	1.92985	3.92066	3.87002
1.78692	0.790234	3.85469	3.01768	1.00697	3.13583
0.848432	3.80227	3.8254	3.11368	0.857304	4.06206
3.75286	0.898082	2.87562	3.09319	0.96261	3.15554
0.865122	0.894563	3.90358	1.06074	2.01614	4.10264
0.891923	0.877556	1.88617	1.96613	3.99058	4.05771
1.86272	2.85246	1.7968	3.92135	1.95732	2.05137
0.839074	1.80116	1.8259	2.00229	1.81856	2.97155
2.97372	2.92017	2.89792	3.08229	2.96029	2.86601
1.76439	2.77547	2.79142	2.93117	3.02058	3.08219
2.86711	3.82379	2.70792	2.08414	1.13131	1.9117
0.933017	1.77335	3.75363	1.99621	3.93218	4.13697
3.74498	2.70776	2.725	3.01012	3.01346	3.98328
3.78774	1.74544	3.62434	4.02477	3.88638	2.88829
3.81522	2.82764	1.7906	3.88495	0.991205	4.05182
0.901469	0.804047	3.78853	3.99496	1.888	2.97496
1.82784	3.61654	1.84306	1.93525	3.91254	0.924951
2.77965	1.80697	3.9125	3.95727	4.1019	3.90389
2.7365	1.83913	3.85687	2.93499	2.02454	3.04988
1.88733	0.895003	1.74455	3.94775	3.94047	4.0499
3.8488	3.76323	3.83392	3.89678	3.9784	3.91012
1.8791	1.82754	2.79235	2.13597	1.92	1.00046
0.914501	3.70008	3.78133	2.96317	1.984	3.97634
0.888252	2.70435	3.76218	2.85617	2.9117	1.03922
3.77638	2.72109	0.850652	3.00808	4.01963	2.03004
3.8543	0.868966	2.76982	2.95016	2.12886	4.02414
3.78498	2.02211	3.9002	2.04309	4.00477	1.93668
1.83968	1.89861	2.05728	1.04512	3.9149	2.02291
2.78818	1.99012	1.79427	2.97171	1.89143	3.99198
3.7557	2.81777	2.24234	2.00308	4.12393	0.994716
3.77673	3.75908	1.92488	2.94264	1.97622	4.10259
2.66432	3.74032	3.80329	1.06964	1.01998	1.22434
3.71626	1.71781	3.80065	3.05371	2.11017	4.25537
2.99391	0.869108	0.920818	2.96087	3.91313	3.0724
1.70129	3.65399	2.80061	3.96976	3.85947	2.81963
1.73167	0.860415	3.69497	3.06611	3.02272	3.0362
2.93699	3.72072	3.82026	1.97513	3.99276	3.03862
0.838998	3.85916	2.79582	4.16151	0.944087	2.04153
3.66967	3.91217	1.83055	1.00321	3.93516	1.06961
1.81775	0.908259	1.87341	2.93639	0.999554	2.20242
3.74506	1.97236	2.78953	2.01068	3.87793	3.15921
2.78804	1.89346	2.91226	3.87236	2.93546	4.0701
0.831444	3.65459	0.96354	0.969546	3.99152	4.02529
0.854829	2.76109	0.85085	3.02092	3.88058	2.22503
3.69241	0.980934	3.78702	0.913006	0.981692	0.96489
0.941629	1.94999	2.74942	2.11389	3.95868	2.96109
1.81542	2.96726	0.983023	3.02783	2.98216	3.00647
1.8132	1.84746	2.92859	3.94656	3.96107	1.9101
2.95354	0.713798	3.70082	2.02201	2.87049	3.18154
3.7628	0.843189	0.913937	1.01791	0.943759	3.13613
2.82303	2.82418	3.71256	4.0111	3.99192	2.86032
1.78053	1.76068	3.85446	1.09322	1.94165	3.94265
1.85926	3.58442	3.70249	0.948412	0.926379	1.85748
3.6974	2.74055	3.67349	0.993599	4.00624	0.990955
3.81966	3.84226	3.86689	3.87885	1.03328	3.87642
2.88927	1.65648	2.76056	0.980812	0.996	3.97588
0.801286	1.91703	1.76429	4.04292	1.14259	3.09355
2.81253	1.02896	1.91425	3.00598	4.05868	1.88054
2.71888	0.823866	1.91455	0.940648	3.9868	3.079
1.80507	2.74486	2.75671	0.985926	3.81727	1.04404
2.85517	3.74168	3.68885	2.15313	3.9947	1.00098
2.71944	0.89186	1.81416	2.03891	2.9524	4.01933
0.884396	1.91541	3.82465	1.04155	0.928765	1.03685
0.874605	2.59701	3.68482	2.03706	2.90489	2.89361
0.852863	1.00129	2.91328	0.972823	3.95273	3.94849
0.970135	0.910606	3.86877	2.98044	2.00409	3.23501
2.81662	1.86335	4.07205	1.013	1.9751	2.03937
2.74343	0.992761	3.83593	2.04337	3.08028	2.02676
0.920028	0.815445	2.84514	0.982319	2.04616	1.10987
3.77831	1.64558	0.928324	1.10506	2.95172	4.22035
2.81209	0.89322	0.984447	0.959945	2.06712	1.92926
3.85939	3.34061	2.76128	3.01609	3.23568	2.99981
2.84567	0.87321	3.78034	2.96074	2.0172	4.02897
2.84573	3.67453	1.93439	3.97333	3.97317	3.09626
3.89501	2.87178	1.90201	2.99488	2.90635	2.99382
3.69625	2.8902	2.81152	2.95716	3.95546	1.96373
3.78506	2.73934	1.94165	1.04343	1.00788	4.05827
3.78488	1.79813	2.71206	3.96892	4.06056	1.05376
1.76831	1.02592	1.78909	1.11018	2.08407	4.02403
3.69203	1.89818	1.93933	1.96158	2.79502	3.95109
2.79886	0.806287	3.89853	1.06911	4.06988	3.2195
1.84774	0.90739	2.64477	2.00942	3.94514	2.52525
1.77196	2.85055	2.75448	1.94699	3.00741	3.96848
1.79965	2.83051	1.89373	1.93066	3.86534	2.09077
3.7815	1.81406	0.837344	2.10443	3.98459	3.99236
0.884777	4.05428	3.83117	3.97967	2.04009	2.90055
2.81733	2.88793	2.01397	1.93674	2.96776	3.01681
1.98845	2.85369	0.897571	2.92414	1.94266	2.20008
1.99962	2.70346	2.87358	2.92685	3.96767	2.08225
3.83859	3.77559	0.903844	3.03735	3.94992	3.11733
0.910611	3.7365	0.825093	2.06994	3.953	2.03106
2.90371	3.77759	3.56632	3.95847	3.94754	4.11278
1.06377	3.68255	3.80904	3.12477	2.04227	2.03388
0.9033	3.74449	1.79241	3.0039	0.876735	2.0463
3.8585	0.885366	3.74117	3.95657	1.99613	3.10932
2.86284	3.65203	2.86556	1.9691	3.98528	2.00589
0.910622	3.81806	2.03008	3.9531	0.950807	2.06299
1.75861	2.87587	1.96017	3.04766	2.84827	2.9042
2.87684	2.80433	2.56969	2.88056	4.00887	4.03138
2.99557	1.79575	2.78342	3.97692	3.90967	2.93893
2.8758	1.83337	1.92117	4.02289	1.06351	3.90562
3.83329	1.87111	3.78202	0.975442	3.156	3.89764
0.888977	2.93794	0.887249	1.0624	3.05469	1.97802
1.70958	3.72492	1.82042	3.97717	1.06205	3.0835
1.84438	3.82868	0.811475	2.95472	3.01678	3.92176
0.951501	0.869761	3.04406	3.05768	2.98519	2.05437
1.73542	1.78138	1.85736	1.94795	1.00873	4.01981
3.85616	3.62913	1.83073	2.96163	1.90807	2.90508
0.894502	1.77898	2.88154	3.01344	2.87657	4.14031
2.8304	0.996341	0.889912	2.92619	3.91886	3.91029
2.84982	3.73545	4.21663	3.9094	1.04505	3.9392
0.745581	0.931524	0.832029	1.02529	0.965717	3.08683
0.902371	0.93419	2.77437	1.96441	4.01157	2.9506
3.88807	0.924559	1.97034	3.21101	2.99614	1.05671
3.86752	2.75595	2.79957	2.00782	3.1516	3.95753
0.844954	3.79333	1.79831	4.0258	2.95341	3.9748
1.78481	2.84715	1.85866	1.05258	2.00171	2.04587
0.903506	2.74527	2.70677	4.06509	2.95461	2.08736
3.75764	3.77341	3.60958	1.03238	4.02136	0.919187
0.888254	3.76324	4.07014	4.02364	0.949005	2.08153
0.891801	0.908395	3.88532	1.99396	1.93471	3.00053
1.85501	0.966603	1.88308	3.00258	3.98329	1.88429
2.6526	3.92788	2.69518	3.00265	4.05411	2.21852
2.85314	3.78497	3.65696	4.00367	1.93806	3.95469
2.81904	3.7383	0.845831	3.98895	1.91215	2.9911
3.79218	1.72403	3.81342	2.87333	0.928518	2.8821
3.76581	1.87671	1.80003	1.02099	3.04241	3.15438
2.82116	2.77053	0.893414	4.03298	1.93458	3.81389
1.76018	0.963527	1.73195	2.98319	2.88279	3.83861
0.902257	1.91786	1.82861	3.90895	3.02149	3.91205
0.883717	3.67429	2.75504	1.02392	2.94811	3.82446
0.991586	3.75809	3.61821	2.01309	1.06534	2.02315
3.76996	1.85587	3.95121	2.04669	1.98122	3.06408
2.78818	0.816439	3.85092	3.01619	2.8706	2.91449
0.945934	1.87879	0.909372	1.94985	3.91734	0.986055
1.66822	1.82893	3.84422	1.00682	2.01311	3.91855
3.74583	3.69747	1.89178	3.94927	1.03299	1.12768
0.917566	3.85359	0.891427	2.07281	2.95959	3.99774
1.82297	3.88143	3.64308	1.01632	3.02815	2.04753
0.889229	3.7961	0.963646	1.06604	1.04254	2.01175
1.85766	0.900111	3.71695	1.00669	3.96925	1.96013
1.76764	0.949614	0.89722	1.00476	3.05533	3.99754
1.79434	1.94572	1.98653	3.01323	1.07304	2.91215
3.81034	2.82129	1.65546	3.99668	1.95878	3.0728
3.88271	3.85781	3.83726	3.99881	1.0759	3.89694
0.910622	2.72255	0.801189	1.96287	1.91191	3.13413
3.75393	3.80707	0.877832	2.95479	2.11678	2.07785
2.74066	1.78174	2.70258	1.08305	3.96995	3.11778
3.82962	0.921543	2.87172	1.02375	3.03567	1.17847
2.84185	2.77438	2.66092	2.94529	0.958125	0.97451
1.88061	1.90573	2.92472	3.93821	2.98481	2.96107
3.77979	2.85703	3.73928	1.90362	2.01765	1.02988
0.898713	1.95304	0.9373	3.05031	4.10223	1.98114
1.84779	1.9709	3.79061	0.926386	1.01863	1.92771
1.70308	3.83663	3.71171	1.98597	1.06041	3.92822
1.89913	1.88926	0.919892	1.82711	4.0145	3.13155
3.81144	0.862413	3.86035	1.06227	1.92595	2.11276
2.76689	1.84628	3.71937	2.9388	4.03477	3.02783
2.79615	0.910764	3.74185	2.01665	2.91106	1.12423
2.75764	0.806024	1.81129	3.02988	3.0346	2.91812
1.8648	0.942282	3.89824	2.86259	3.12109	1.88215
1.72985	2.71865	1.87086	3.97911	3.11414	2.90243
0.889606	2.95755	3.04093	1.99267	1.98089	4.07558
1.79335	1.74694	1.89846	3.91599	4.12077	3.12569
0.846627	2.73516	3.85781	3.05525	2.6852	1.11576
3.73347	2.81159	3.91795	3.97729	2.99352	4.20332
3.55603	2.88568	3.78934	1.11758	3.98759	3.99906
3.79971	1.94197	3.68921	1.07904	3.04083	4.02781
1.72517	3.77067	3.86154	3.97884	1.94046	3.93103
0.872381	3.74126	3.84634	4.01065	4.01935	2.78947
3.946	1.90816	3.62927	3.93155	3.17963	3.55864
2.92569	2.75338	0.806621	3.97453	3.95862	3.80595
2.79873	3.7816	3.69229	3.07586	1.05812	3.91739
2.8193	2.90196	3.90141	3.00208	2.05402	2.86211
3.70431	2.80654	3.82917	3.05644	1.00545	3.9273
2.84065	0.963144	0.900515	2.92047	4.05874	2.94649
3.81831	3.74648	3.81058	2.89392	2.9817	1.95291
0.948234	3.84149	0.863894	2.08549	3.95647	3.93815
1.76847	0.850695	3.79362	2.06911	2.96001	3.0315
3.55767	3.88545	2.90842	1.0128	1.93001	3.15494
2.87096	3.86851	3.75279	1.01438	2.89051	4.17397
3.70585	0.969969	3.76946	0.999953	1.91764	4.14099
2.70715	2.70904	3.08479	3.97993	1.92185	3.1342
2.926	2.75029	3.87639	1.97802	3.95296	3.00361
3.67729	0.86738	2.84707	2.97966	1.94289	1.84346
0.944276	0.844693	2.79706	3.99516	3.01223	4.14345
2.78095	3.8356	1.9346	2.97005	2.87503	3.95342
3.75946	2.791	1.82661	3.0236	4.06955	1.89931
3.88275	3.81568	3.7792	2.82728	2.97403	3.07528
2.85522	1.86576	2.87528	0.983209	1.99377	3.91717
3.73295	3.7555	1.84086	2.05969	2.06166	3.00418
1.96237	2.79885	1.7451	0.996546	3.87608	2.90463
3.70071	3.84207	2.04718	0.989864	2.91876	3.02143
1.71296	0.888955	0.947549	1.12354	2.06596	2.99537
0.908597	1.81715	3.81805	2.96842	2.06057	2.9625
2.81458	1.75905	1.92974	3.94202	2.91755	4.07983
1.86014	2.73276	3.00388	1.96837	2.0397	1.08489
0.915872	0.8727	0.996098	1.00031	1.94838	1.90839
2.82382	2.8205	1.58245	2.99058	3.03107	3.08832
1.88724	3.77182	0.917583	4.00316	1.02986	3.98927
3.75669	2.85109	2.97348	1.03414	4.05423	4.11203
1.78187	3.7804	3.79087	2.99862	3.93231	4.00789
2.84338	1.8418	2.74396	1.91465	1.04814	1.14825
3.90432	0.880034	3.68124	1.83996	3.90963	3.941
3.77605	3.77988	1.89192	1.96236	3.89826	1.96726
2.81916	0.9066	1.08593	3.97941	3.04744	2.12382
3.79307	2.76609	1.98022	1.96163	0.980373	3.45922
1.91076	1.90557	0.84355	3.00714	3.07581	1.131
3.76486	2.76841	3.85501	0.959052	2.97976	3.97394
0.85836	3.8288	2.83093	3.85159	3.98672	1.0247
3.73918	3.84101	2.85386	2.94076	2.03424	3.24603
3.73293	0.87379	1.99177	3.92389	0.97769	2.16586
1.79161	3.83926	1.97914	2.99637	4.03721	1.07525
2.76466	2.7705	2.8346	2.00421	3.02371	3.12937
0.899814	1.62326	3.78652	4.00723	3.94248	2.04876
0.925799	0.845421	1.02072	2.06452	2.97637	2.10994
3.62802	1.85833	1.76402	1.03756	3.07574	3.93471
3.82143	3.77997	0.82125	2.00918	3.01985	3.91805
2.6963	2.82325	3.87807	4.07783	2.03259	2.02786
1.88453	3.71554	2.65263	2.06109	4.00947	4.14389
2.80051	1.96223	0.858274	4.14392	1.98706	1.09673
0.91921	1.88726	3.72401	0.989576	2.93527	4.03507
3.72964	0.849722	3.86228	0.944132	2.00244	2.04178
2.82948	0.909393	3.8413	2.99563	1.06712	2.05521
1.78975	2.80155	1.93902	3.97538	2.99836	2.9778
2.84152	1.76856	2.8605	1.04267	4.0122	2.88677
1.83171	0.965228	3.75714	4.03951	1.8908	4.19169
1.79999	3.7672	3.51402	3.97313	3.85304	3.00017
0.965322	2.77646	3.72853	1.93345	3.97584	2.89699
3.59221	2.77666	3.78833	2.9459	2.92349	3.88348
0.925255	0.958377	1.88957	1.00545	2.97244	3.05813
0.856482	3.7978	2.94878	2.95777	3.06773	3.19048
3.80696	1.00163	2.04618	1.90863	3.09593	3.00617
3.74606	3.75756	2.86401	2.93356	2.01412	1.93861
3.69301	3.7713	3.73325	4.02699	1.04677	2.90211
2.79288	2.85054	0.9921	1.99287	0.947316	2.91195
1.80853	3.82637	2.8126	1.05939	3.98236	4.01637
1.91664	1.83783	3.76118	1.02137	3.00705	2.80987
3.92351	1.7768	2.89873	1.94991	1.92992	4.01816
1.8231	2.85829	4.07857	0.963053	3.96418	3.89248
1.83029	2.76762	1.90354	3.97472	2.93037	1.85123
1.76393	3.86006	0.899045	1.02436	3.91412	2.923
0.869564	1.01249	2.78317	1.98133	2.92796	3.0123
3.77173	0.917728	3.33687	2.02519	2.07543	3.18175
2.71752	3.84195	1.86267	1.03236	3.07666	1.98535
1.84551	2.61197	3.75704	2.11047	3.87392	2.94752
3.80085	3.83903	1.86421	3.99344	0.987085	3.94966
1.88425	1.84913	3.72963	1.86495	2.97652	0.868586
1.89608	2.7983	2.84739	2.02395	1.99069	1.12105
2.71796	0.84448	1.94048	1.97089	2.95588	0.95323
3.86129	3.79016	0.956129	3.93404	1.97334	3.02723
0.92344	3.80188	0.918996	3.8984	2.93264	3.19074
0.840666	2.73082	2.87452	2.01084	0.950177	3.11025
1.77043	1.83423	3.72107	2.05232	2.98952	2.8473
0.948785	3.86082	2.76157	3.02447	2.89536	1.95239
3.74886	2.78353	0.897797	2.95148	1.98263	2.09523
3.74391	2.81782	0.850878	3.00644	0.988569	1.08459
2.77207	2.68229	1.82355	4.00083	3.91516	4.10346
2.83582	0.9927	1.04631	1.96791	1.94792	1.96623
1.85986	3.54142	2.85487	1.02692	2.05173	3.1833
3.76515	3.69346	2.17419	4.00602	2.07978	4.04197
0.899646	1.85031	1.67697	1.10661	0.951327	4.11614
0.73874	3.78024	2.73816	2.06143	1.05069	3.94775
1.87212	1.75882	3.96735	3.00214	2.95485	3.89731
2.95603	1.80455	3.78508	3.93363	2.0327	3.04814
1.79981	0.882245	0.998177	3.91232	1.98408	1.98555
2.82684	1.84489	2.75653	0.981875	3.00691	3.04619
0.892054	0.900603	2.71961	3.0048	2.95337	2.79048
1.85792	2.8054	0.822794	2.88267	1.98327	1.09318
3.71609	1.02155	2.72843	4.00308	3.93761	3.95569
2.81473	1.90034	0.899403	1.99067	1.98872	3.8929
0.850784	1.76137	3.82344	1.13544	1.16805	3.04428
0.919679	2.86631	3.85725	0.909022	3.98921	1.86599
0.859419	0.849618	4.06548	3.91606	2.02422	2.97074
0.954505	1.82505	1.46916	2.06146	1.99536	3.00684
1.85994	1.81093	3.99395	3.00791	2.96232	2.58668
1.79994	3.89575	2.80378	1.97894	1.03018	2.92311
1.84306	3.84742	3.0368	3.01113	3.04331	3.97587
3.73211	2.83737	2.80296	3.96192	1.06958	2.89861
3.75827	3.79419	2.9642	1.99373	2.06711	2.97761
0.986914	2.86006	1.7898	3.98715	3.05193	4.15784
0.986278	2.73689	0.931014	2.00621	0.907405	3.9193
3.83631	3.68378	2.75317	2.01332	1.95521	2.05634
0.96201	1.76232	2.86656	3.92244	1.03656	2.12669
0.888907	1.79928	2.84446	2.99795	1.90832	2.97016
3.72064	1.90693	2.05228	2.9949	1.07295	3.02515
1.82153	3.85246	2.90597	4.01182	1.035	2.66228
3.88311	1.89401	1.68375	1.99568	3.04256	1.08426
2.86732	3.70617	2.81319	1.95742	1.00671	2.04134
2.89538	3.76751	1.86527	0.948098	3.07566	3.99043
2.76386	3.85903	3.70059	3.9447	1.01505	3.95622
3.67304	3.81971	3.78422	2.96856	2.06595	3.42758
2.761	2.81083	1.7986	2.04806	3.01326	2.88938
1.84922	3.76895	2.88367	2.94696	2.97658	1.00252
1.88996	3.73073	1.78183	2.18909	1.92032	2.9831
3.85014	2.78717	0.714636	0.963743	3.10042	2.11284
3.78887	2.83028	3.91891	3.96786	1.99444	3.91682
3.84129	1.85223	1.84614	4.0343	3.95406	2.99621
0.909033	2.90045	0.848565	3.00626	3.10435	1.02501
3.83462	3.61745	2.82747	3.14245	3.99655	2.00237
3.90789	1.00097	1.07374	3.9008	1.06595	3.95423
3.77437	0.913032	1.83678	4.00708	2.10948	3.20764
2.66648	1.72066	1.01488	0.989877	3.0396	3.12228
2.83603	1.89578	2.85939	1.04238	3.909	1.02058
3.87894	3.83824	2.75731	2.98093	3.98976	1.93988
3.72783	0.914195	1.89148	2.98207	1.03239	2.93354
2.70816	0.88843	2.93284	1.97317	3.93772	0.884808
2.74592	0.80175	2.67438	2.05226	4.0354	1.04759
3.67047	1.95479	2.97493	3.97956	4.00375	3.04751
1.76557	0.922534	1.77367	1.99649	3.89985	2.90463
0.877359	2.77018	1.02265	0.926618	2.04906	1.02997
0.914955	0.95355	0.921053	1.03212	2.98152	1.9362
2.84894	3.71713	2.96192	1.04689	2.99423	3.05468
1.76566	0.88921	1.76249	1.9561	2.9065	1.06873
1.89782	1.79224	0.909182	3.94548	1.05559	0.965082
1.91631	1.84325	1.78483	3.01526	3.88532	4.01255
0.842053	1.81244	2.80943	2.93707	4.08968	2.98889
3.8334	2.95559	3.6343	2.01762	2.82095	2.93263
2.83606	1.79961	1.93188	3.967	3.95028	2.00796
2.83212	0.841842	2.87035	0.910718	2.92628	4.08416
3.71246	1.85	0.868773	2.02426	2.03837	4.07223
3.62919	2.85482	3.75473	3.96727	2.03118	1.00682
1.87436	3.79024	2.88329	3.94363	1.98809	1.12964
3.80375	2.81467	2.94141	3.96606	1.96612	3.8822
3.78844	2.65657	3.76064	1.01825	3.00587	1.15096
1.79955	0.94728	2.74988	2.99692	0.983165	4.04298
3.76006	2.96405	0.837762	3.27025	1.95747	1.06417
0.898432	2.8598	3.57094	3.09773	3.91463	3.94862
2.83666	1.80249	2.05703	0.972894	3.01406	3.12959
0.855214	1.85783	3.84112	0.943355	1.03493	2.99514
0.813488	0.799584	1.90044	4.03769	2.04834	0.904712
3.79255	0.983087	0.989853	1.9672	1.14354	4.05251
2.90318	0.939382	0.876009	2.01654	1.0841	1.90005
0.85983	2.85277	2.76074	0.977813	4.18016	3.1095
0.790438	2.71774	3.80298	1.07461	3.9701	1.11225
1.97319	1.77278	2.71039	1.88972	1.99499	0.848899
2.78819	3.76737	1.93648	2.04578	3.04441	1.95067
3.74054	2.68395	1.95821	1.01288	0.969781	2.11113
1.7595	0.832499	3.71032	1.96511	0.985613	2.92719
1.85438	1.65442	3.87135	3.99213	3.8732	1.95965
1.87596	0.986386	2.68175	1.96669	2.05308	3.03329
3.71426	1.91605	1.96669	3.96323	1.91708	3.91523
3.86301	2.89057	3.92026	2.96005	3.95141	3.84694
0.874591	2.79479	2.5981	2.07663	2.0069	1.01088
3.5486	1.81972	3.75468	1.90913	4.12376	3.8585
0.943075	2.86572	2.69174	1.98418	1.01373	3.93625
1.946	1.81821	0.929249	1.00486	2.92543	4.0436
3.97162	1.79218	2.96873	2.00645	3.00052	1.07634
0.828005	3.74911	3.65879	1.05435	4.06544	2.73328
1.82293	2.75483	1.90361	1.07659	3.01919	3.83538
0.91356	3.87521	1.71368	2.05533	3.007	1.11235
2.81008	1.91126	3.95559	0.954356	1.06641	1.91545
2.83102	2.8818	3.66371	3.90579	1.99644	3.03578
1.88288	0.945968	2.95871	2.03339	2.91965	4.10722
0.859972	0.969819	2.97697	2.01235	3.05571	2.95091
3.73714	3.81446	2.88556	0.978346	1.06751	1.8636
1.90543	1.96809	2.89357	1.00482	2.91981	3.97367
3.73806	2.71613	3.70624	3.04112	2.99347	3.14606
2.78313	1.92969	2.7586	4.04168	1.93688	3.98854
3.65629	1.8592	3.70459	3.90828	3.98119	0.977587
1.86871	0.925689	0.887691	2.04884	3.07297	1.04191
1.01113	1.77054	3.7441	4.02147	3.09047	3.89734
2.85637	2.84374	3.5897	2.83082	1.01495	3.68339
3.77505	3.76387	3.80773	4.10873	2.95583	2.89647
1.79535	2.74367	1.80721	1.90701	0.966541	2.09932
0.92653	2.7863	2.67358	2.98775	4.06764	1.95144
2.88622	0.886097	0.918198	0.990432	1.00356	3.83142
0.897294	1.92252	3.70697	2.93343	2.80159	3.08193
2.7733	1.59227	1.76566	2.98772	3.05818	1.05613
3.81431	1.69747	3.6762	2.04402	3.98743	3.75775
1.69578	2.7596	3.91854	2.93904	1.06642	3.16054
2.82521	1.84984	1.84684	3.8713	0.983178	3.11062
0.902024	0.860809	0.927369	3.97471	4.10882	4.12974
1.84313	3.76965	2.88079	1.92447	2.13838	3.95555
2.70618	3.75884	2.86052	3.95783	4.00789	3.33989
2.87351	1.77474	3.72316	3.96609	3.18968	3.86299
2.81592	2.98289	2.67723	4.07125	1.05347	3.00276
1.79014	3.70926	2.75568	1.02211	2.83841	2.05262
3.68676	2.09617	2.77157	3.91823	1.00975	1.03949
2.84612	1.84714	2.85624	2.98589	0.932359	3.98389
1.83534	0.907409	3.74898	3.96662	1.92735	2.88794
3.75938	1.80542	2.93443	2.03221	3.0145	3.86128
0.846082	3.67518	0.893474	3.88856	4.14087	3.99293
3.70797	2.79975	3.85741	0.974212	3.20828	1.93076
2.84702	3.74363	3.85886	2.00037	0.918392	2.086
2.91693	3.77693	2.96693	2.04562	4.08062	0.970253
1.84207	1.86418	2.9699	0.935702	2.00099	2.11267
3.81407	1.83324	2.81407	1.01555	1.97371	4.00467
3.79115	1.8755	2.68154	2.95565	3.97017	3.04584
2.87724	0.764884	3.76909	2.96893	2.8738	1.92664
3.85883	2.78347	2.8041	3.98515	0.991987	3.95107
3.77261	2.83074	3.89026	4.04776	2.98552	3.10959
2.84792	3.80444	0.81352	2.08957	3.12984	2.0684
0.902792	0.83985	3.89639	4.02649	0.996111	2.71469
1.94306	1.79878	1.76766	0.983846	1.04045	1.94759
1.01625	2.69302	2.84991	2.99092	2.01855	2.00509
3.66184	3.77752	0.944303	3.08605	3.92691	2.88031
2.73847	1.88274	0.943131	4.01563	1.04902	1.90813
2.72203	1.83586	1.86764	1.97659	3.04702	4.00162
2.86511	2.81597	2.88506	2.99306	3.03447	0.983341
2.81352	3.69253	3.63142	1.06999	2.99011	2.94192
2.90168	2.87306	0.873184	2.97258	0.912292	2.03057
2.75484	1.92024	3.79914	1.00208	3.99843	4.52632
2.81237	1.9327	0.927612	1.04837	2.07522	3.04513
1.79108	2.79255	2.77812	4.01918	4.16483	4.00115
0.828845	3.78569	2.87841	0.912628	1.06207	1.8958
1.82392	0.845602	2.81224	2.02172	2.00243	2.08592
1.86007	3.85106	2.7987	1.97421	1.95093	0.988963
3.76139	3.8337	0.98696	3.98268	3.00271	2.97888
0.904773	2.85728	2.86384	1.05081	1.05379	1.05304
1.82027	3.74918	3.84718	2.96469	2.97363	2.93377
3.7629	2.76726	3.86974	2.01405	3.03497	1.03856
0.849694	1.83683	1.95012	2.02706	3.9847	4.11608
2.80858	3.66524	2.7838	1.04542	0.890146	3.07807
3.84842	3.83154	3.73515	0.916594	4.02585	2.03771
1.80804	1.81721	0.797292	2.95779	2.96713	4.0408
0.96847	3.75586	2.77383	0.955052	1.00377	3.79603
0.89445	0.922621	0.893168	0.977768	3.94807	0.95264
3.70935	3.6483	3.80689	4.04381	2.09135	2.2156
0.900755	1.90768	0.900293	3.96889	3.97143	3.03979
2.62581	0.874404	4.07804	2.88549	3.04117	1.99379
1.8687	2.72284	2.89945	2.08768	3.86428	3.29855
2.8027	2.78739	2.75409	0.964394	0.931687	3.08399
3.61078	2.79159	3.76899	2.06171	3.90976	2.94754
2.78304	1.03165	2.889	2.9333	4.19099	2.08549
3.81956	3.83514	0.822662	0.983047	1.04292	2.06043
3.82286	2.79869	3.7258	1.04047	2.97552	1.89136
0.970715	2.77725	3.91879	3.13693	1.98026	1.93079
2.83211	3.80492	3.76691	2.99531	2.01189	2.92966
0.809155	3.66544	3.68412	0.921522	2.95517	3.92354
1.84882	3.6293	2.95669	3.97955	3.89851	4.15288
2.7835	1.94915	2.74425	4.02912	1.00267	2.97881
3.70731	0.945625	3.91343	0.988827	1.09603	1.94546
2.80758	1.79757	1.90751	3.06612	1.01112	2.92846
3.76281	3.90704	3.72827	1.93097	2.0497	2.91884
2.82156	0.922154	3.9068	2.05638	1.05034	4.0762
0.891408	0.806373	0.908612	1.01113	2.92723	2.79034
3.76178	3.77542	2.86858	2.9281	3.95908	1.03958
0.880361	1.78422	3.84765	3.02763	3.97246	2.08481
0.861571	1.95017	1.69226	0.978646	3.97294	3.88041
2.78314	2.88449	3.7154	0.994904	1.11691	4.00967
0.937797	3.84857	3.91937	0.98222	1.9679	2.93018
1.78513	0.841602	2.79371	3.93995	1.95734	0.984627
2.76072	2.79433	0.82399	1.07395	0.937904	2.07796
2.8508	2.73503	0.951531	2.95891	2.98616	1.96777
3.70638	1.74594	2.88357	0.937825	3.02797	2.87644
1.85798	0.864416	0.734224	2.00565	1.00205	4.0214
2.7349	2.77904	2.83943	2.95249	2.01597	2.11604
3.75207	3.96122	1.8656	0.98239	1.97894	4.14575
1.87821	3.79508	1.92032	1.93893	1.03869	3.05144
1.84455	2.83291	1.93985	1.02975	2.98635	3.91619
2.89816	3.67804	1.82252	0.971122	4.03341	4.34383
3.75383	1.76682	3.85783	3.93079	2.99619	1.8684
1.81244	1.79709	3.83914	1.02453	3.90129	2.94081
1.85308	3.75691	3.89751	2.97371	3.02257	2.83573
3.76045	3.65604	3.55231	1.08947	3.13737	2.97719
1.93051	1.83807	0.925904	1.99842	1.00865	2.80133
2.68048	1.84807	3.87717	1.91575	3.95352	2.03892
2.80084	2.82267	1.84145	3.03717	1.97664	1.04655
3.74899	1.92646	2.88593	2.06462	0.899661	3.26049
2.84216	1.96268	2.12598	2.91177	1.08424	3.47902
2.86234	1.86316	3.72927	1.04937	3.93555	2.98369
1.72035	0.864616	1.0278	2.00113	3.04717	3.96476
3.62718	2.93027	2.70641	2.00413	4.03083	2.03076
1.83962	3.88087	3.74546	2.94427	3.96308	3.91288
0.885605	3.77679	2.84834	1.9359	2.00224	1.06959
0.838041	3.7964	1.84421	2.95353	1.04763	2.89002
2.78184	3.80929	4.07185	3.98841	2.01265	4.17048
3.67377	2.78926	2.62078	3.96204	1.06384	2.06431
2.8119	2.91512	2.78458	2.00509	1.9542	3.00905
1.84403	0.799646	2.68105	4.05536	2.97025	2.91951
3.75266	2.74579	3.87407	3.92349	3.00808	3.96209
3.77845	2.78959	2.98781	4.00952	4.11756	3.0189
2.78968	3.80721	0.929284	4.11533	3.09111	2.94322
2.77224	3.91206	3.8819	0.932019	0.940833	3.87285
2.73189	3.66426	3.76475	4.05706	4.01643	4.07992
2.83716	0.754861	2.88831	2.98956	3.98445	4.07401
0.902363	1.75562	3.71663	2.92471	2.98818	2.95576
2.74279	0.911592	1.83235	1.95865	3.99607	1.99149
0.891635	1.89307	1.9553	2.98779	3.06984	3.1513
3.86039	1.84187	3.98406	4.09582	1.01533	2.04043
0.922133	0.938047	3.68721	3.06773	3.94693	3.97929
2.70482	0.921356	3.84536	1.02482	3.96304	1.03998
1.83393	2.83632	3.7729	2.94546	4.04591	4.00646
0.926123	0.903111	0.843135	3.92422	1.00496	3.04572
2.73003	3.6567	2.89704	2.06514	3.95555	4.08084
3.88078	3.77799	1.88322	2.93952	3.1343	1.04124
1.95636	2.79967	1.94978	1.07312	0.982538	4.05084
0.934863	0.859391	0.969829	4.03892	4.05708	3.07926
2.81724	3.78386	3.87254	3.98337	3.95934	3.90774
0.972695	3.70504	2.97923	3.00741	1.01437	2.02427
3.81799	1.61861	3.81189	3.91543	3.04543	0.986298
2.68394	2.85279	2.86218	3.04566	3.08029	2.85532
2.7	0.966591	2.73005	3.0128	4.0027	3.10794
0.952975	2.8352	3.80267	2.9979	3.91722	3.97123
1.90829	3.60889	1.86025	3.82663	0.97145	2.2558
3.9116	0.893422	3.00435	3.01255	1.03326	3.05834
1.7997	0.999312	3.50664	2.06418	3.06477	4.03276
2.83396	0.882623	1.78469	3.93415	4.04845	4.12475
3.75079	0.977457	2.91003	1.90141	3.08019	0.974496
3.83785	0.902211	1.82126	1.02523	2.0682	3.03072
3.78034	3.7399	2.92599	1.00456	1.05083	2.96034
2.82844	1.8519	2.75659	2.03746	2.0098	3.08549
0.914479	1.81055	3.77258	1.03912	2.02246	1.91057
2.77466	0.884284	3.76534	2.99051	2.05465	2.99587
0.838771	3.72917	0.936278	4.03074	3.01086	1.98211
3.82922	3.81643	1.96982	3.95188	1.01185	1.9753
3.80186	0.994143	3.77596	2.10369	2.87311	3.98897
0.936162	1.85247	0.88527	4.00201	3.02482	4.03118
0.83396	3.74969	2.07635	2.08553	3.08882	1.9993
3.66364	0.901656	3.62086	1.88691	4.07015	2.99755
0.837717	3.82455	2.83832	1.07365	0.966325	3.17394
2.87473	2.88215	3.66674	2.94055	3.06501	3.13848
0.810264	0.898712	3.80306	3.89197	2.90054	2.93937
2.80096	1.91977	3.71467	2.96713	3.99886	3.90695
2.82357	1.89655	3.04621	4.01029	3.98875	3.90142
3.80811	3.78886	1.74657	3.86399	2.98763	4.19445
1.76786	3.81879	1.9273	0.914446	1.96575	1.90859
1.8486	3.72139	1.91834	1.01288	1.07458	3.07997
0.892475	2.88703	3.84733	2.97222	1.98645	1.10905
1.84298	0.931221	3.79785	3.92897	1.00469	0.945673
0.857995	2.87814	3.84154	3.96217	2.93425	4.0053
0.885005	1.71665	2.80597	3.95702	4.02968	4.09942
1.90984	3.73958	2.59395	4.03116	2.98264	1.07554
2.83163	3.75777	3.1061	4.06774	2.10436	1.98089
0.929115	2.56965	2.8882	1.02407	0.978924	2.8708
1.9102	0.843565	2.05379	3.92992	2.96226	3.96599
1.80878	1.86902	3.71637	3.05469	0.987533	2.06342
2.83172	0.80102	3.82494	4.01223	3.97013	3.19621
0.863759	1.77394	2.89435	1.0867	3.98472	2.88794
2.88432	2.63148	3.95151	3.93463	3.87061	1.96544
0.889196	1.86304	3.7577	2.03009	3.98901	1.95782
0.887506	2.78346	2.9196	2.93926	2.05229	3.98204
1.93506	3.63982	3.75918	1.08319	1.05043	1.93035
2.86287	2.72302	2.83983	3.96737	0.984732	2.13398
0.870596	2.87808	0.873901	4.02609	3.86195	3.97223
3.68848	1.83868	3.65304	3.96959	4.02873	3.97661
0.850322	1.83636	1.94309	2.0381	4.1413	4.00443
0.948008	0.966744	1.89129	1.02695	1.01858	2.03571
0.938782	1.96745	3.69478	1.96321	4.01151	3.78808
2.85381	0.984794	3.86194	3.99185	3.04701	2.06052
1.68701	3.66259	2.97539	2.02482	2.06001	2.88646
0.937837	2.77523	2.82756	1.05146	1.88459	3.1145
3.73777	1.79064	2.90868	0.995459	4.14148	2.95182
0.957981	1.9293	2.81538	0.952005	1.04025	3.95923
1.908	1.87363	3.96786	3.05147	0.985222	1.95149
2.79638	2.89676	3.70704	1.02105	1.99443	2.03579
2.82462	1.93803	3.73565	2.92793	3.96294	3.04034
3.78377	1.01672	2.81913	1.11316	0.885286	3.16907
3.76336	1.9811	2.8161	2.96456	1.01494	3.73197
0.912566	1.74835	3.76275	0.987221	3.93078	3.00623
2.78336	0.933431	0.852957	4.10223	2.05293	4.03858
0.951363	3.78494	1.83874	3.04688	1.00857	2.17229
3.79457	3.67232	0.935769	1.98798	2.93278	1.94055
3.82035	1.73022	1.77277	1.08223	2.94791	3.18739
0.910334	1.86957	3.81268	3.08703	3.99155	1.95515
2.79409	3.68653	3.86382	3.96965	3.06405	4.27037
2.82993	3.71387	2.72064	1.96625	2.03449	2.72632
3.75607	0.918116	0.955731	0.962765	3.0013	3.06372
1.841	3.76452	2.95275	4.0065	3.02313	1.02511
0.946382	0.853323	0.881299	2.09926	1.03753	0.866961
0.968602	3.80781	1.67472	0.97912	3.95787	4.27558
2.70693	3.79754	0.88158	3.98481	3.99021	2.98676
3.80477	0.957817	3.73857	2.99537	1.12075	4.06852
3.75318	1.02031	3.00219	2.98974	3.04222	0.980533
2.77926	0.886344	1.98184	3.91798	3.98483	1.88989
1.70862	0.894516	1.74563	2.02094	4.12975	3.91694
3.83838	1.02571	3.72775	2.93782	3.02879	0.961331
0.917124	1.78838	0.889929	1.94623	3.03685	3.01491
0.902852	0.809935	3.79236	3.02871	2.93749	1.96459
2.7142	3.76578	0.775839	1.99919	2.97886	0.977161
3.68785	1.86715	2.83342	3.03982	1.00817	2.9929
3.85431	3.86462	2.7015	0.987827	2.08037	2.98092
3.02163	1.85322	3.86937	3.91332	1.04186	3.98125
2.91181	0.854451	3.86292	2.92418	4.20825	3.9129
2.75106	2.73348	3.92792	1.95591	4.00592	2.20227
2.71236	3.77594	2.58723	0.992669	1.02481	2.00655
2.74709	0.879876	2.90613	3.8953	3.88629	3.99722
0.800939	3.63903	1.97097	4.06855	1.05118	2.20827
1.89794	0.943245	3.83755	4.00366	1.9924	2.9548
1.82358	2.82478	2.89007	1.99869	2.95487	2.13126
2.86997	2.78957	3.69063	2.90098	2.06235	3.50816
1.79943	2.81941	2.69633	0.973578	1.93521	3.08883
2.7086	3.84899	3.62345	1.01503	1.05088	4.12354
2.83468	0.916849	1.89331	1.99218	2.02535	3.02856
2.7594	3.79092	0.881229	2.10846	1.03193	3.02021
0.926281	3.80954	1.93605	2.98859	2.99488	4.05382
2.81161	1.90414	2.10085	1.01405	1.01165	2.10505
0.85342	2.81394	2.83573	1.04483	4.08871	4.05257
0.899831	2.79217	2.82636	1.95258	1.9796	2.94072
0.876834	0.813651	1.94745	4.04015	3.04472	2.91341
3.7566	1.73952	2.77518	2.97693	4.01467	2.94803
3.71347	1.83077	0.909968	0.988908	3.9644	1.98435
2.77339	1.83239	3.8359	3.76327	3.89742	2.03669
0.817563	0.930403	4.14288	0.99137	4.01601	3.04297
3.80038	3.85967	1.93131	2.94582	1.98048	2.97538
3.79802	1.81321	3.74428	3.9648	3.03919	1.90904
0.87289	3.63193	2.80512	0.969246	1.03603	2.12316
0.819753	1.81409	2.73199	1.02013	3.92933	2.0468
3.73264	1.86327	3.7347	2.9787	0.97385	3.02856
1.90994	2.77562	2.73557	0.99928	2.0327	2.01107
1.79302	2.82015	3.61641	1.07224	0.91222	1.13468
0.859383	2.73938	0.742642	1.03176	1.96545	0.996617
1.66319	3.83434	3.864	2.11258	4.00031	3.05423
1.84629	2.78086	0.839534	3.96735	3.91792	1.01101
3.77207	0.844945	1.87559	3.92467	4.0059	4.01574
0.858481	1.86229	2.65383	2.94648	2.96888	2.13602
1.83267	1.82299	2.87687	4.03128	4.02237	3.91165
3.89365	3.72341	2.71981	2.96159	4.06644	3.08783
2.89981	3.75153	2.89798	4.2644	4.01128	4.1388
3.75192	1.81616	3.63362	1.00483	1.01966	1.32699
0.906072	0.887698	1.75057	2.04548	2.0231	3.94056
3.70258	1.87636	0.922279	1.99345	2.99292	2.10208
3.71552	0.939785	3.84816	3.01486	3.95238	2.92435
1.81209	3.84679	1.79364	1.03539	4.02753	2.95274
0.799754	1.88193	2.74275	4.05206	3.18774	4.09548
2.76716	2.88398	3.01679	4.11495	2.00148	3.876
2.88739	3.82414	3.70806	3.92798	2.0271	4.05143
3.77491	0.934685	2.88292	0.891287	3.05034	3.6813
2.83408	1.90299	2.82728	2.89925	1.97038	1.92815
2.79298	0.84498	3.76256	3.00796	3.10296	3.02149
1.71712	2.8017	1.79303	2.94462	3.07921	2.97182
3.7991	3.68863	1.81845	1.03945	3.96348	4.12445
1.8722	1.82083	3.6993	1.90905	0.984627	1.04256
1.96354	1.75737	2.86112	0.889297	2.02257	4.04889
1.91409	3.76718	3.54439	3.9258	1.08222	3.9358
2.79303	3.83278	2.87908	1.03942	3.03212	2.06451
0.898014	2.85659	0.947823	0.993874	2.96119	4.09215
0.867761	3.88351	2.82369	1.04174	4.04996	3.02643
2.82148	3.91812	0.822968	1.99113	3.90113	2.94144
2.70155	3.73633	2.7098	1.94855	0.938466	1.01187
0.813016	1.79275	1.98383	0.945556	2.95553	1.01899
1.86319	2.83149	2.71436	0.993562	1.02377	2.02228
1.83401	0.843919	3.62595	1.04439	2.9527	2.17869
2.87123	3.73064	2.87269	1.99268	3.91363	4.07132
0.931759	2.67877	2.71817	3.98571	0.962292	2.93299
1.81282	3.7143	2.88477	3.98364	0.984037	3.94218
1.01508	0.934464	2.89067	2.03674	2.98087	1.98803
0.899335	2.98136	2.75109	2.05108	4.02614	1.99369
1.81805	2.7415	1.7319	3.92602	1.87215	3.15921
3.76817	1.81848	2.92958	1.98671	1.95011	1.01073
0.939826	2.8248	3.63427	1.93176	3.96688	1.05006
1.68824	2.6917	3.80926	1.08257	3.01941	2.90693
1.80715	0.794149	0.897897	1.96549	3.89855	3.06817
3.80656	0.785122	1.89672	2.97548	4.00413	4.04263
1.77553	1.79429	2.11076	1.01231	3.85928	2.0097
0.895762	2.80633	2.81492	1.03732	1.94077	1.91801
0.931337	2.80653	2.06181	1.98558	1.95667	3.001
0.861522	0.941706	2.93236	2.05093	1.92027	0.98374
1.02348	3.77287	3.0564	1.99492	2.96301	2.93082
0.825885	0.950749	2.76577	4.11603	3.92379	1.97084
1.78187	1.94054	3.92673	1.01048	1.02433	4.0101
2.78766	0.882627	3.71644	2.03019	3.06358	1.90345
3.90241	0.956534	3.78485	0.965332	3.94558	3.99448
2.88802	3.81573	1.93398	1.04743	1.02853	3.86667
0.906372	0.888471	1.83042	1.04487	0.946546	2.06105
3.65419	0.888729	3.72782	3.08248	3.17498	1.02305
3.75385	1.80851	3.71704	0.954485	3.13009	2.11337
1.74231	3.8112	0.764412	2.98009	2.89494	4.14696
0.850122	2.77857	3.8417	4.14112	4.01113	1.97771
1.92848	0.962012	3.5804	3.04148	2.95693	2.091
3.78995	3.76981	3.76868	3.08205	1.00825	3.98645
0.838588	0.842861	3.79847	4.02529	0.924636	3.27298
1.73723	3.7481	2.78518	1.97143	2.90828	1.8967
2.84473	2.71547	3.7122	3.04767	2.01355	1.08828
0.894832	2.83633	2.83836	1.99905	2.02951	2.92813
3.81079	2.80815	3.81299	1.92922	1.05269	1.99605
0.866594	1.86251	3.74049	0.713049	3.08655	1.04326
2.80937	3.73473	2.63713	3.93224	1.99157	3.81132
3.929	3.75525	3.7931	1.08312	1.93027	1.05133
1.00966	1.89134	0.903654	2.92003	1.98633	3.99618
3.81069	3.92738	0.904115	3.92905	3.96518	3.96463
3.74174	3.81775	1.81688	3.98996	2.02234	4.05591
2.86546	0.922318	0.814612	1.9856	1.8428	3.87518
1.87737	1.80468	1.87225	3.00871	4.16464	2.88091
2.90482	0.916911	2.09909	4.0109	4.01189	3.95006
3.88378	3.77911	3.68651	2.95274	1.00568	3.88944
3.86562	0.96392	3.73921	2.91439	4.07793	1.95251
1.86116	0.941827	0.832891	3.02658	3.89303	3.29064
2.9231	2.87814	1.84906	3.9824	2.9766	1.96512
0.894959	0.950556	1.97445	1.06298	3.93057	1.87157
0.882033	0.95778	2.86618	1.99392	2.05834	4.08775
	3.79168	3.02043	2.03734	3.00919	3.94197
	1.83673	2.54371	1.99267	3.05397	2.15756
	2.70502	1.82642	3.03289	3.08687	3.00434
	2.85332	1.76636	1.95989	2.96921	4.0807
	1.89431	3.81789	3.09294	3.99206	3.03497
	0.984823	3.91718	1.95046	1.97536	1.00149
	1.76655	3.84982	2.96746	2.89995	4.08926
	2.84361	2.60791	1.05119	1.96315	4.04274
	0.896794	2.87635	3.0828	3.97309	2.08784
	3.73507	2.96304	2.90195	3.08539	3.15045
	2.77962	1.95695	2.93891	1.94075	2.04438
	2.84624	2.6374	3.95821	2.06292	1.0225
	3.76946	3.84879	3.0132	1.95763	3.96993
	2.86097	1.85749	2.12944	4.00379	2.92849
	0.948697	2.74204	3.93452	1.98345	3.96634
	1.84806	1.90891	4.00571	1.98687	2.02441
	0.835198	3.07641	1.98879	2.00167	3.99914
	2.83998	1.94414	3.93756	1.99428	3.05041
	3.68185	3.7617	2.98921	1.98448	3.93764
	1.83153	2.83366	3.94187	3.95249	3.81044
	3.71415	3.96792	3.03813	3.92775	2.9284
	2.89224	1.0246	1.90331	1.89454	1.96881
	3.72614	2.59407	3.90995	2.99773	1.12828
	2.69301	2.85611	3.97977	4.05909	3.94325
	3.82905	2.76502	1.95078	4.01544	2.94933
	0.915998	3.63226	3.93216	4.15952	3.08453
	1.92534	2.74809	2.98788	2.01414	1.02485
	2.79491	3.65312	3.01446	2.16566	2.00297
	1.96584	3.75266	1.96582	1.93041	3.13933
	3.79337	2.88053	4.00843	3.93013	3.04188
	3.75759	3.70636	1.96194	3.96438	2.89049
	3.74949	3.66691	4.00699	2.89833	4.02275
	3.83696	2.96087	2.93287	4.05791	1.97423
	0.883391	1.59141	2.06673	1.88156	0.972713
	0.932004	2.86718	3.97108	1.08366	3.99371
	0.912112	1.06909	0.976643	2.94844	3.90334
	1.81611	3.70347	3.95048	1.0636	2.82552
	2.83014	2.01781	2.9945	0.989163	3.94735
	3.72554	2.71225	2.94003	0.953172	2.96518
	0.96996	3.78848	1.01843	1.02835	1.91474
	0.945926	2.68701	2.99362	1.9993	3.00317
	3.82703	2.88691	2.00941	2.97935	2.03561
	1.96148	2.84107	1.97269	2.06354	0.960074
	0.914177	1.79857	4.05243	2.10637	2.05037
	3.75379	3.05979	3.91713	3.92044	1.94957
	1.8157	3.8219	1.09071	1.0302	2.9368
	0.860308	4.25841	3.96952	3.17425	2.9871
	1.89902	1.92334	3.98295	3.92585	1.99759
	1.68581	3.71559	1.02413	3.11615	4.01551
	3.85277	2.0436	1.00293	0.99508	3.90978
	1.02136	2.69814	2.97448	1.94245	2.04014
	3.76379	0.865236	2.93715	1.07222	3.63945
	1.71226	0.83368		0.909777	4.01381
	2.04084	2.74386		1.02589	2.96816
	3.86776	1.76493		3.02471	3.04917
	0.918843	3.26616		3.93607	3.83978
	2.86814	0.783841		1.00388	3.89505
	2.74401	1.81115		3.06618	4.06258
	3.67194	0.840746		2.02024	1.04235
	1.78223	2.85749		2.98544	4.07242
	1.90315	1.75013		2.08394	3.86371
	3.79531	3.8406		1.01312	0.880547
	2.08986	3.62722		3.04735	3.06422
	2.82488	2.85398		4.08246	2.94453
	2.89583	1.86478		3.00368	3.06627
	3.92153	0.831785		3.05078	3.99912
	1.83035	3.7667		1.01287	1.9394
	0.846723	3.61602		3.03952	3.13325
	2.73414	2.78603		4.04582	3.0276
	3.77205	2.82804		3.03056	4.09
	1.86639	0.908058		1.93695	1.96632
	1.7951	2.91273		1.92012	3.0423
	3.76569	2.90726		1.0137	4.01035
	0.876672	3.70685		2.19886	2.99016
	2.8483	0.975886		1.02923	1.90443
	3.79982	3.70623		4.17067	3.04502
	2.79601	3.67346		3.02874	2.11511
	1.76088	3.81026		1.05012	2.07781
	1.86159	2.97508		3.95574	3.90821
	3.74974	2.778		1.03432	4.13143
	2.85441	2.72134		3.94904	3.1196
	3.6769	3.97252		1.14005	4.07219
	3.71396	1.81901		3.02935	1.09697
	1.88522	3.82536		2.01842	3.9891
	0.849755	0.943038		1.00478	1.00485
	2.76274	0.960353		3.96904	2.93169
	2.85613	2.68678		1.99452	3.02101
	3.85075	3.82929		2.9007	0.996478
	2.77641	2.70762		1.01038	4.3625
	1.82047	3.73012		3.94788	2.98566
	2.86599	0.8195		2.96112	2.11653
	1.86931	3.86427		2.95229	2.88523
	2.85706	3.77842		1.04837	3.08892
	1.8727	3.75685		2.97558	3.05007
	3.75246	0.934972		1.1339	2.02707
	0.922957	1.86541		1.99601	3.14715
	1.87345	1.84286		0.914704	3.01612
	0.855687	3.884		2.1073	3.04246
	1.83099	3.86413		4.09288	3.02323
	0.937533	3.71254		1.97408	1.90093
	2.88826	3.82683		2.96187	2.86946
	3.71289	3.68442		0.961186	3.9149
	1.81037	3.8044		2.97608	0.860406
	3.80267	1.00386		3.95552	2.02638
	0.996546	0.776928		1.98448	2.85566
	1.79172	3.96377		3.85646	3.05276
	0.889109	0.987784		1.99581	1.0119
	2.76374	1.87328		3.00544	3.09881
	2.76188	1.98359		2.99546	1.95724
	2.88663	1.80628		1.90518	3.15245
	3.73831	1.06156		3.0618	2.97798
	3.65217	0.935904		2.01803	0.99806
	2.78186	3.57537		2.98014	2.00979
	3.79226	0.854328		2.00457	3.91139
	3.75093	1.83463		2.09757	3.05227
	0.837565	2.92811		2.04542	2.98991
	2.83517	2.80323		3.96683	3.09946
	2.80766	2.78107		2.10667	3.0056
	0.946129	2.58406		2.07064	3.70155
	2.95168	0.967991		2.93302	2.87188
	1.77531	1.66965		3.03345	3.90135
	2.74263	3.84756		3.02442	1.81976
	2.82337	3.82996		1.07847	2.97711
	3.74463	2.74657		4.08264	1.99727
	0.8667	1.82598		4.02927	2.90153
	2.77745	3.82384		3.00903	1.92162
	3.84489	2.78577		4.02002	4.15664
	1.89304	2.89359		1.04386	3.04783
	0.869712	3.70552		4.00818	0.958753
	2.82528	3.25779		4.0542	3.03909
	3.91792	1.99329		2.93875	2.00083
	0.915593	2.70944		3.93612	2.91869
	2.82828	2.73435		3.9865	2.97924
	2.91931	1.74966		3.93462	1.9995
	3.69785	3.79183		2.9514	3.99046
	2.82609	3.99456		2.9917	3.11596
	3.79567	2.82238		3.93898	3.9769
	3.80825	3.83379		2.96941	2.04667
	3.82393	1.83686		2.04775	2.21284
	1.67952	1.97913		3.00693	2.04005
	2.78632	2.84262		0.984009	3.05071
	3.82696	3.86221		3.04346	3.02822
	2.80869	0.822312		0.99482	2.05094
	3.78033	0.958555		2.95132	3.9731
	3.72481	3.83247		1.04472	1.09904
	2.83156	1.973		3.92794	3.14049
	3.92733	3.76057		3.01008	3.08629
	2.74497	1.73255		0.975639	3.88891
	2.85229	1.98869		3.95197	1.09527
	3.80512	3.73545		4.00317	4.06235
	3.76055	2.01563		2.98691	1.22133
	2.73892	3.88384		1.94285	3.15401
	3.81823	2.7475		2.96934	4.05601
	3.8616	0.779811		2.05594	3.13009
	2.90035	2.72911		3.07143	3.10375
	3.74633	2.85264		3.98047	2.05378
	0.907039	3.91436		2.94823	2.92299
	1.91987	1.97083		1.06471	2.2303
	2.89403	1.93871		0.944292	1.14344
	1.91788	1.81128		4.01974	3.90891
	3.77919	0.837025		4.07101	3.96384
	1.83201	1.85353		2.08495	1.98815
	3.74937	0.885617		2.01042	3.09574
	1.93151	2.83511		1.00911	1.99622
	2.79699	2.8117		3.07141	2.98027
	0.903936	1.87882		1.04774	3.90422
	3.71002	1.89515		2.91251	3.99132
	2.75702	1.79944		1.96586	3.94677
	2.84201	0.997347		2.02956	3.04449
	2.89232	1.84906		1.00113	1.96663
	1.95248	0.981746		3.99435	2.00058
	2.87908	0.972566		1.1089	2.01531
	2.78396	1.87186		0.944771	2.98493
	3.79818	3.8367		1.06493	2.10815
	1.84681	2.65399		1.03665	3.03859
	1.86795	3.77874		3.97866	3.03659
	1.01493	3.5672		1.96368	0.995578
	3.80352	1.88428		0.992389	0.991203
	1.86003	3.6592		4.08179	2.96931
	2.7539	0.878197		0.992024	2.79552
	3.71145	0.994695		0.959429	4.00304
	0.989352	3.68154		0.994373	1.00734
	3.83575	2.77357		2.97881	2.98769
	3.83182	2.76252		3.95819	1.91467
	1.73431	0.800491		1.08365	2.12088
	0.887517	3.16412		2.95652	3.84332
	2.78761	0.908943		1.02009	1.88667
	1.7875	3.00359		1.99149	3.05668
	0.885505	2.60442		2.02458	3.15089
	3.76807	2.88499		3.01155	4.12693
	3.86186	3.84537		1.0271	1.87837
	3.77586	3.75404		1.06727	0.994505
	1.78094	0.887997		2.01979	0.988902
	2.66724	2.77762		3.92839	0.985712
	1.69596	0.875835		2.88198	3.44404
	0.85036	1.78022		3.02959	4.00271
	0.892289	0.808557		3.05147	3.15259
	1.81074	0.870057		4.09195	2.99515
	0.869068	3.06126		0.96675	4.05526
	2.79407	2.9078		1.05587	0.975623
	1.82336	1.00446		2.8723	2.99492
	2.77343	1.06202		4.00441	2.11465
	2.67316	1.87649		1.9764	3.1944
	1.80675	2.83593		1.97102	2.0071
	0.906778	2.93477		2.05252	3.99293
	1.83656	1.73072		4.00462	2.12046
	2.75587	0.914944		1.96848	3.12642
	0.934109	3.85862		3.02578	2.14266
	0.899124	0.933478		3.07351	3.02279
	1.88934	1.75471		2.88232	4.15717
	1.83615	3.54579		0.89892	3.04905
	2.78216	3.8941		2.93977	3.99742
	3.92966	0.94842		1.00808	1.94349
	0.959462	3.01265		4.06629	1.09267
	2.80494	1.88906		2.92578	3.08578
	2.84359	1.03002		3.02284	2.03764
	0.827578	0.798437		2.01542	2.14668
	2.74906	1.73888		4.03396	2.87914
	0.88928	1.62957		3.04868	3.02495
	1.85253	3.71244		1.04344	1.86608
	3.72581	1.69472		3.89136	1.87285
	3.77144	2.66168		1.05618	2.12209
	3.78441	3.80578		3.94485	3.01971
	3.7016	3.82408		3.00567	0.94288
	1.92575	2.78682		3.04254	1.95796
	0.824441	0.973795		1.95474	4.13521
	3.75691	3.64071		4.04918	1.93704
	3.74255	2.93396		4.00058	3.08972
	1.8989	3.83657		2.12773	3.9679
	2.89994	2.94518		2.00937	2.00164
	3.75662	3.71553		4.14755	2.01078
	1.90327	3.73278		1.93305	3.13025
	2.76871	3.86311		3.92233	3.02053
	0.825468	2.75644		2.07423	2.00938
	1.80081	1.91301		3.99139	2.07911
	1.80379	0.888466		1.92286	3.13587
	1.82474	1.85223		4.00948	4.05702
	0.981178	2.86024		1.93161	4.13613
	2.8089	2.85894		2.8918	4.01021
	2.81454	3.79039		0.95951	1.02386
	2.73603	3.0407		1.00235	3.1049
	2.64693	0.991884		1.95779	0.973661
	1.76723	3.64148		1.98908	2.88196
	1.83947	2.94553		4.03754	0.972903
	3.79699	1.87047		0.946957	2.86851
	2.73759	1.91557		1.95379	2.08519
	1.87791	0.804768		4.03896	3.10332
	2.88704	2.68298		2.96844	1.11757
	1.71829	3.67261		1.90143	3.95291
	2.69595	3.66167		4.0931	1.95581
	1.88229	3.79311		2.02851	3.10039
	3.72826	1.84258		3.01653	3.03702
	1.78118	3.69253		4.05451	0.920752
	3.76483	3.78272		1.97744	1.97154
	3.77489	3.02401		4.05012	3.91342
	0.86997	3.83064		4.03103	3.94455
	2.76094	0.982383		4.04626	1.0859
	0.911765	3.59636		1.00642	3.9354
	0.916694	2.68865		2.91967	4.21959
	0.923815	2.98944		2.04785	3.99283
	3.77286	3.83225		1.95892	3.99494
	2.78714	2.80186		2.96634	4.04354
	3.74511	3.9593		2.01527	2.01065
	3.79369	2.84402		4.11097	3.05182
	3.82036	2.82024		3.03606	2.00569
	2.87995	2.72138		4.03517	1.98566
	3.72177	3.28734		2.08869	2.93648
	2.85744	3.73042		1.00493	3.81677
	1.76789	0.844013		2.0769	2.23846
	1.79179	0.787826		0.998976	4.15856
	2.78505	0.900198		3.00887	3.07827
	3.84695	0.850425		2.96525	2.061
	2.76015	3.79293		4.03221	4.12383
	0.923659	0.76815		4.02116	2.04478
	1.84429	2.81788		0.927194	2.90798
	3.8091	0.912569		4.11856	3.99838
	1.91125	0.866121		3.02734	4.12981
	1.90149	2.93408		2.01814	2.00057
	3.75567	3.73596		2.91949	3.94101
	2.75537	2.94042		3.84715	2.97766
	1.93176	3.69859		2.93825	4.10418
	3.83843	3.70029		3.14082	4.04001
	3.72199	1.86565		2.85961	1.90067
	2.78061	1.89733		2.97967	2.96609
	1.84997	2.90549		2.88778	1.02665
	0.792224	1.75873		3.83636	1.0745
	3.58051	2.84129		3.9734	3.96926
	2.87618	3.67955		1.0282	2.91291
	3.82931	1.96318		1.01803	2.9784
	3.70871	0.856463		0.893753	3.96347
	3.84815	2.51005		0.922476	0.996469
	0.914214	2.84878		3.04489	1.97994
	3.65067	2.75217		2.98742	3.01195
	0.954092	0.943638		2.00278	2.22223
	1.92281	2.21403		2.01427	4.1876
	1.87247	2.98225		2.88119	2.95044
	3.74572	3.75908		4.11986	3.0159
	3.78124	3.8532		1.02264	3.8505
	2.74759	3.6816		1.03504	1.92998
	3.81173	3.85612		1.9921	1.02158
	0.936138	1.8712		1.10039	1.97059
	2.92259	1.80636		3.01629	3.96241
	2.87018	3.17217		4.07847	4.07879
	3.69972	2.89431		1.93769	3.9305
	3.72626	2.59788		0.988576	4.10992
	1.82826	3.94892		4.11011	3.14417
	3.81518	0.949896		2.97199	4.12271
	2.87388	2.61054		0.983255	1.09767
	1.79203	1.93635		4.02617	2.99468
	3.59894	1.81455		0.931688	4.04095
	0.841587	2.76214		1.0109	1.89473
	2.90669	1.89034		4.04084	4.05131
	3.73364	3.77041		3.99851	1.02943
	2.75872	3.62404		1.08001	1.98828
	1.86034	2.69338		0.954998	3.01369
	1.89755	2.81187		1.05123	2.99922
	1.74445	2.67502		2.9818	3.94748
	1.73268	2.82843		1.92118	4.00143
	1.90043	1.83316		1.09951	2.86533
	1.75786	3.8279		1.03367	3.95566
	2.80034	3.73776		0.909466	3.21001
	1.71865	3.878		1.93831	1.90452
	2.78968	2.87348		3.98257	4.07267
	1.79627	0.814001		1.06223	1.02255
	2.67539	2.99977		3.01193	3.98855
	1.02294	1.86889		2.01555	3.9536
	3.67749	3.76549		2.10991	1.97622
	1.87704	3.97293		1.94625	1.9929
	2.78995	2.82354		2.9649	1.04015
	1.73644	3.83345		3.9463	4.18356
	3.68879	2.89938		4.02744	3.12367
	1.04182	3.82802		1.03908	1.92962
	3.7654	3.75653		3.02048	2.91566
	3.86151	1.71758		2.98669	1.0858
	2.72137	3.94188		3.04346	4.07954
	3.7596	3.85279		4.03583	2.03801
	0.852961	3.60993		4.02324	1.02212
	3.73498	3.81608		3.93075	3.77298
	3.64164	3.92136		3.01747	3.02953
	0.930875	2.80968		0.891729	4.07179
	0.802568	0.884854		0.983407	2.12867
	0.846663	1.86393		1.04933	3.956
	1.85623	2.80676		1.8874	2.16184
	1.82571	3.08739		3.22078	2.9971
	1.8767	3.02004		2.04314	2.00311
	2.86911	3.62867		2.97591	4.00345
	3.81964	2.90515		3.8911	1.92894
	1.909	2.94063		3.83715	3.94035
	1.77849	2.87819		1.02772	2.94249
	1.78539	0.931701		3.99796	3.08089
	2.70321	2.81343		3.78805	2.03488
	2.91566	2.50472		1.04016	1.9506
	1.76285	2.78468		1.139	2.81384
	2.76958	3.00193		0.952439	3.04115
	0.975452	2.69988		1.97595	2.04054
	3.86509	3.83807		0.984565	4.05079
	2.74007	3.65529		0.949677	2.11748
	2.93171	1.85626		1.06826	1.09433
	2.84276	2.82475		2.89976	2.14975
	1.72828	1.95196		2.94605	1.99203
	2.70259	1.71619		3.05621	2.94236
	0.902255	3.98077		1.94461	2.86413
	0.960316	0.908814		1.97098	3.85336
	2.76372	1.90134		3.9262	1.9166
	0.918918	2.62463		1.98945	1.10349
	2.88636	3.78223		2.10875	3.07738
	3.87107	3.56942		3.04251	1.91244
	1.78743	3.62917		3.04449	2.63701
	0.920037	2.70462		2.9329	3.98343
	0.940321	1.97164		0.98635	3.00476
	0.851622	1.84274		1.88465	3.99872
	3.82053	3.72291		3.96383	2.03498
	2.73655	1.68876		3.96093	4.02127
	3.72065	3.6804		2.02635	1.13854
	2.73749	1.87722		0.976625	1.94559
	2.87069	3.9175		2.95723	2.99273
	0.83823	2.73586		3.02321	3.07362
	2.77888	3.82345		3.95087	2.94225
	1.6841	2.672		0.930417	4.03235
	2.84728	4.09495		1.0134	2.99208
	0.929273	3.83693		1.01987	4.01409
	2.76138	2.94173		4.17467	3.01329
	3.60403	2.84541		0.989808	2.08618
	1.83863	2.99029		3.92918	3.96304
	2.71931	3.93814		3.03979	2.03107
	3.64546	0.868967		1.94076	3.91124
	2.93028	3.73836		1.9259	2.91311
	0.952124	3.78449		3.03126	2.98922
	1.78322	0.90275		2.96664	0.952853
	2.85046	2.75744		2.08063	3.03536
	0.873983	2.68629		1.83838	4.24837
	2.83422	1.85947		2.9987	3.0073
	3.76669	2.77088		2.08205	3.95788
	2.75891	2.78216		0.890134	3.92189
	1.9616	1.93473		3.88689	3.89558
	0.910997	3.75844		2.00857	3.19721
	1.86886	2.70059		2.92355	3.10597
	2.83731	0.953606		1.90891	2.12533
	2.89494	2.83722		4.00574	2.93788
	0.832221	3.70037		2.98002	3.94308
	0.795215	1.7061		1.01366	1.88142
	1.92556	3.8043		0.973878	4.14849
	1.81242	3.86666		2.05883	2.74251
	2.78707	1.77171		4.06658	4.20611
	0.929303	3.86344		1.94884	2.89161
	0.775614	3.79249		1.15065	1.00759
	2.76478	3.92867		1.02131	3.16004
	3.05577	3.8315		3.96069	3.27739
	2.77168	3.71224		0.896945	3.92217
	0.869818	2.93552		4.02461	3.95937
	3.81434	1.8352		1.03048	3.11756
	2.67909	3.84606		0.963487	1.04662
	2.77839	3.75605		1.98872	3.10398
	3.71551	2.69028		2.01103	4.03693
	1.83285	3.83374		4.02752	1.97084
	2.81246	2.8483		3.05973	3.05248
	1.8038	3.90747		2.01222	4.02638
	2.8341	3.80739		4.03696	3.09018
	0.946653	2.89065		2.979	3.14911
	1.81393	3.76762		1.97241	3.91572
	2.66169	0.899881		2.0278	1.03872
	2.82742	2.78739		1.03933	2.96945
	3.7539	2.70279		1.92449	3.11337
	3.73729	2.88702		3.90292	2.01473
	2.69568	1.90886		2.09817	2.07708
	3.8009	3.85458		2.89822	4.02174
	1.83781	1.76377		4.10936	3.07411
	1.95404	0.874218		1.9746	3.97147
	3.86135	1.94445		3.98237	0.907798
	2.71576	2.82546		2.92788	2.07479
	3.63622	2.8142		2.90143	2.0196
	2.76375	1.88904		3.97895	3.04064
	3.67328	2.74975		2.0052	3.91706
	0.815585	3.61165		2.98006	1.09429
	3.78108	3.59726		3.07912	1.04193
	1.87905	0.827335		2.03171	4.0256
	1.77432	1.87119		2.95214	4.21889
	3.83561	3.69943		1.90466	1.9406
	3.00591	3.73485		2.99469	1.9226
	0.935918	2.91431		2.0107	3.88511
	3.94977	3.86517		2.03171	2.00841
	1.76793	1.87265		2.92578	1.08833
	3.71215	2.80436		2.05859	4.06592
	3.82396	1.95824		0.897173	3.02993
	1.8309	1.03617		1.98122	2.10834
	1.92314	0.895762		1.0183	3.29161
	0.807117	3.78774		2.08106	3.08128
	1.0058	1.87706		1.95683	4.30183
	3.65987	1.03991		1.9671	1.08106
	0.882511	3.74375		3.87355	2.01877
	2.79509	1.78241		2.91037	4.01816
	3.71019	2.01447		1.96924	1.03214
	1.84634	2.78112		1.01168	2.91869
	2.13195	3.89627		1.98157	3.85022
	3.78216	0.867687		3.92079	3.59279
	2.84993	0.95604		0.960209	2.17116
	2.82322	3.70555		4.0312	3.00174
	3.74878	2.89356		3.9904	2.07666
	1.78862	2.83991		2.97888	3.44382
	2.84286	2.8171		2.98204	1.99497
	1.77922	0.909337		1.96914	2.97485
	2.78312	1.93641		3.02203	2.98226
	1.80536	3.85212		1.00513	3.0043
	3.87789	3.79724		3.968	0.974487
	0.935419	1.89281		3.00184	4.00827
	1.90906	1.699		1.97541	1.87375
	0.846086	3.00612		0.988913	0.954759
	1.80453	1.8079		3.11088	4.18771
	1.79654	0.886553		3.93481	2.94647
	3.7978	2.86153		3.99793	1.99605
	0.912591	3.85946		2.00577	3.15233
	1.80402	2.73123		0.974524	4.10002
	3.77075	1.68656		3.07624	3.20826
	3.6261	2.69338		2.05225	2.03886
	2.79463	2.89717		2.95929	4.17454
	2.84684	3.63282		3.07017	0.942076
	1.74773	0.895084		3.97856	2.00662
	3.85494	2.86495		1.97215	4.0865
	2.80804	1.8655		2.05072	4.03012
	1.82201	3.78742		3.01146	3.92272
	0.935325	1.79202		1.93317	3.89081
	0.946833	3.87845		2.99559	3.98012
	3.97839	1.00066		3.14286	2.92747
	0.876251	0.911988		3.03048	1.95418
	1.85884	3.81251		1.02002	2.05987
	0.867307	3.75309		2.9999	2.9739
	0.789217	3.76199		4.057	3.05172
	0.981627	0.98965		2.06371	1.99657
	1.84251	2.84201		2.93856	3.99929
	2.79179	0.960197		4.00605	4.01301
	1.82621	0.900279		4.05533	3.95866
	1.83398	2.06342		3.01332	1.9147
	3.80127	1.87777		0.941338	3.02276
	1.85851	1.8813		1.93714	3.97387
	2.89371	1.84092		3.05205	3.99428
	2.86654	0.924451		3.00472	2.90739
	3.77564	2.86286		2.01546	3.89476
	2.81053	3.74081		3.89739	4.0518
	0.926329	3.75945		0.938048	4.19898
	1.82888	3.78032		3.91947	4.15111
	3.72303	1.85894		1.98763	2.99875
	2.75755	2.78896		2.00005	3.02303
	0.862215	0.815162		2.96866	3.10969
	3.58335	1.96956		2.02406	2.0571
	3.80725	2.79612		3.00053	2.99384
	2.80366	0.993095		1.0149	2.08937
	2.71858	2.82513		3.9377	1.95702
	1.85572	0.98199		2.97081	2.99009
	2.94383	2.84414		2.98215	4.01456
	1.75685	3.61006		1.9995	1.02907
	2.8273	1.81161		2.98025	2.98359
	3.58193	0.840344		1.79181	1.95057
	0.939282	1.96461		1.93057	3.88652
	1.88531	0.958149		3.94186	3.81897
	2.74644	3.93703		3.91792	2.05686
	0.941324	3.78284		3.0993	3.06754
	0.875219	3.66627		2.03607	2.95736
	2.60059	1.81101		1.94154	1.04296
	1.93695	0.92607		2.02129	4.05626
	0.863518	2.8512		1.97811	3.94307
	2.79391	3.78353		2.95257	2.90144
	3.63738	3.76538		4.04039	2.36217
	3.77662	3.88091		2.01048	3.9152
	2.752	3.81637		1.9071	2.99447
	2.88032	2.87195		1.99024	3.92771
	1.8341	1.8882		1.9298	4.05403
	1.02523	2.61503		3.8572	4.03967
	2.86262	2.6362		4.07103	4.03323
	1.96626	3.75963		1.03594	3.92265
	3.68487	0.885213		4.17589	3.77629
	1.81368	3.77111		0.917593	4.02607
	1.84433	1.92936		2.97947	3.44224
	0.825383	3.77513		2.93689	3.87831
	3.86644	3.77012		3.00637	1.98901
	3.6925	1.79493		1.02133	1.90638
	3.78956	1.88551		4.11225	2.03507
	2.72704	2.66732		1.93066	4.17123
	2.91706	2.92782		1.96866	4.40661
	2.98512	2.80872		3.86212	3.92844
	3.62436	3.82344		2.03004	2.98071
	2.84902	4.0045		3.93367	2.93955
	2.76261	3.67089		1.09065	3.98309
	3.84495	1.83813		3.98589	2.92407
	3.77556	1.86928		2.01226	3.90275
	1.93426	3.79064		3.94795	2.11607
	0.910167	0.934643		3.07655	2.9174
	3.84797	0.920129		4.07564	4.15886
	3.84436	3.8674		3.03237	2.97529
	1.89994	2.07193		2.9815	4.03167
	3.74058	1.83348		3.00768	0.997317
	0.776946	2.95759		3.01299	4.14835
	1.86928	3.68887		2.90961	2.122
	3.71884	1.93344		3.0735	2.91058
	0.802316	1.8102		2.05641	3.05088
	1.84094	3.86984		2.93711	4.0048
	0.970279	2.78453		2.01784	2.95793
	2.79931	3.08366		1.9896	2.97429
	2.67147	2.70081		1.96629	2.11738
	0.870791	3.82165		1.91489	3.92466
	2.72774	2.74876		3.97145	1.8886
	2.85012	2.13653		3.93501	2.96984
	3.90301	1.97793		4.03489	3.98288
	0.872382	2.85067		4.02784	2.12798
	3.72746	1.92527		2.97639	4.10021
	3.73248	3.82875		1.95321	4.12486
	3.75876	3.80376		1.02201	3.96019
	2.77993	3.70275		4.04825	1.90075
	1.7897	0.931487		3.9983	2.98794
	3.7411	0.792643		2.03311	4.11045
	1.84013	1.7361		2.8566	1.94265
	1.84549	1.76093		2.06221	2.00888
	1.90229	3.79826		3.94855	4.00401
	3.77548	3.87053		1.00035	3.97328
	1.75093	2.79482		4.04582	3.02101
	1.81949	1.84089		1.01315	2.01563
	1.84753	2.74846		1.01379	3.90139
	1.04972	3.70151		2.94057	3.04402
	3.7184	1.01223		1.99096	4.06818
	0.910609	3.56827		4.05827	0.977351
	0.911394	1.96415		3.99607	0.90042
	1.76164	0.906275		2.02115	1.00172
	3.73878	1.76191		3.97422	2.03281
	0.868714	0.918948		3.14273	1.84567
	2.80119	0.966283		3.94277	2.94852
	3.76437	2.83184		1.0722	2.85043
	1.82453	1.75193		1.92652	3.02936
	3.71897	2.74273		3.00391	2.27387
	0.984299	2.00179		3.31334	2.07934
	1.82037	1.88171		4.06112	3.08111
	3.86514	0.838393		4.04489	2.9485
	3.02913	3.67281		1.00648	3.22677
	3.92154	1.87292		0.891663	3.97044
	1.79909	3.01978		2.94063	4.05061
	1.9071	0.863678		2.97878	3.09091
	2.80351	0.815376		4.09305	1.97205
	3.79467	2.56203		2.0401	3.12524
	0.90046	2.75583		1.00386	3.99512
	2.78592	3.78211		2.97233	3.87825
	1.87183	1.84217		2.00054	3.01276
	1.77959	3.01948		3.06561	2.00649
	3.76712	1.75422		1.00422	2.95737
	0.922778	1.81626		0.907209	0.957234
	0.739857	2.84462		2.05334	3.02835
	0.881293	2.78998		2.96472	3.75744
	0.855828	3.6666		3.0282	2.95652
	1.85295	1.67234		3.06162	2.69535
	1.91286	3.74457		2.04775	4.01118
	1.86526	3.73338		1.9792	2.89754
	1.81785	2.75421		1.99491	3.88078
	2.86971	3.7685		2.95239	2.99219
	3.79028	1.867		1.04956	0.999879
[truncated: 3,820 more rows]

## Sheet: SI_Fig4a
Missing values indicate gaps in the trajectory (excluded in displacements)
Frames gap filled	x / μm	y / μm	2D 1-frame displacements / μm	Cumulative probability	CDF_steps (micrometres)	1-mobility fit	2-mobility fit	3-mobility fit
3797	9.22037	2.65864	0.0307853	0	0	0	0	-0.000242038
3798	9.18971	2.66135	0.0232734	0.0348086	0.01	0.0232302	0.0264907	0.0348851
3799	9.18059	2.68276	0.080393	0.111056	0.02	0.0897329	0.10112	0.109972
3800	9.16362	2.76135	0.00618234	0.215482	0.03	0.190662	0.210931	0.215969
3801	9.16399	2.76752	0.0436439	0.339632	0.04	0.313445	0.33884	0.340087
3802	9.20272	2.7474	0.0444948	0.462788	0.05	0.444345	0.468301	0.466707
3803	9.162	2.72947	0.0385939	0.585612	0.06	0.570938	0.586839	0.583789
3804	9.12776	2.71166	0.0217556	0.685563	0.07	0.683904	0.687504	0.684347
3805	9.13326	2.69062	0.0606061	0.764628	0.08	0.777822	0.768356	0.766064
3806	9.18686	2.66233	0.0100188	0.833582	0.09	0.851006	0.830832	0.829865
3807	9.17685	2.66191	0.0359614	0.881817	0.1	0.904672	0.877956	0.878319
3808	9.1409	2.66107	0.0535855	0.916128	0.11	0.941809	0.913014	0.914414
3809	9.18941	2.68385	0.0309174	0.939831	0.12	0.966109	0.938871	0.940891
3810	9.15854	2.68203	0.0454405	0.95823	0.13	0.981169	0.957771	0.960012
3811	9.17796	2.64095	0.0582817	0.970661	0.14	0.990017	0.971413	0.973567
3812	#NUM!	#NUM!	0.0170644	0.979446	0.15	0.994951	0.981087	0.982966
3813	9.19688	2.7451	0.152684	0.985082	0.16	0.997563	0.987795	0.989316
3814	9.13948	2.75521	0.0555563	0.98906	0.17	0.998878	0.992328	0.993485
3815	9.1432	2.73856	0.0146678	0.992707	0.18	0.999507	0.995306	0.996141
3816	9.00536	2.67289	0.004314	0.994696	0.19	0.999793	0.997206	0.99778
3817	8.97859	2.62421	0.0689416	0.995856	0.2	0.999917	0.998383	0.99876
3818	8.97826	2.60954	0.049632	0.996188	0.21	0.999968	0.99909	0.999328
3819	8.97493	2.6068	0.0671154	0.997016	0.22	0.999989	0.999502	0.999646
3820	9.04303	2.59606	0.0426759	0.997679	0.23	0.999996	0.999735	0.999819
3821	9.09186	2.60494	0.0472428	0.998508	0.24	0.999999	0.999863	0.999911
3822	9.06566	2.66674	0.0540008	0.998674	0.25	1	0.999931	0.999957
3823	9.05358	2.70767	0.0314796	0.99884	0.26	1	0.999966	0.99998
3824	9.05526	2.66045	0.0713544	0.999005	0.27	1	0.999984	0.999991
3825	9.0305	2.61247	0.0870826	0.999171	0.28	1	0.999993	0.999996
3826	9.05156	2.63586	0.0586973	0.999503	0.29	1	0.999997	0.999998
3827	9.08028	2.57054	0.0708646	0.999668	0.3	1	0.999999	0.999999
3828	9.0819	2.48347	0.0627518	0.999668	0.31	1	0.999999	1
3829	9.0796	2.42482	0.105964	1	0.32	1	1	1
3830	9.15043	2.42266	0.0618559	1	0.33	1	1	1
3831	9.14558	2.48522	0.0692162	1	0.34	1	1	1
3832	9.12017	2.58809	0.131735	1	0.35	1	1	1
3833	9.14753	2.64357	0.0378845	1	0.36	1	1	1
3834	9.09275	2.60127	0.0791232	1	0.37	1	1	1
3835	9.00761	2.50074	0.0740445	1	0.38	1	1	1
3836	8.96979	2.49857	0.00991525	1	0.39	1	1	1
3837	8.97362	2.41954	0.0925066	1	0.4	1	1	1
3838	8.9584	2.34708	0.0816574	1	0.41	1	1	1
3839	8.9552	2.35646	0.0593162	1	0.42	1	1	1
3840	8.87948	2.40961	0.0499231	1	0.43	1	1	1
3841	8.81688	2.46204	0.073126	1	0.44	1	1	1
3842	8.81347	2.52125	0.0871958	1	0.45	1	1	1
3843	8.86011	2.50345	0.0375124	1	0.46	1	1	1
3844	8.87439	2.43174	0.131785	1	0.47	1	1	1
3845	8.95868	2.45405	0.145237	1	0.48	1	1	1
3846	8.92806	2.47572	0.11651	1	0.49	1	1	1
3847	8.79647	2.48277	0.0937761	1	0.5	1	1	1
3848	8.88615	2.36853	0.0866763	1	0.51	1	1	1
3849	8.87236	2.48422	0.0824334	1	0.52	1	1	1
3850	8.80507	2.41891	0.0768041	1	0.53	1	1	1
3851	8.72509	2.38551	0.0221725	1	0.54	1	1	1
3852	8.70238	2.46476	0.0405522	1	0.55	1	1	1
3853	8.6308	2.49259	0.0396308	1	0.56	1	1	1
3854	8.63799	2.51357	0.0475596	1	0.57	1	1	1
3855	8.60175	2.49537	0.0620507	1	0.58	1	1	1
3856	8.61478	2.45794	0.0117786	1	0.59	1	1	1
3857	8.60492	2.41142	0.0582156	1	0.6	1	1	1
3858	8.59712	2.34986	0.0464267	1	0.61	1	1	1
3859	8.59469	2.33833	0.0719006	1	0.62	1	1	1
3860	8.55943	2.38465	0.0480198	1	0.63	1	1	1
3861	8.5758	2.34121	0.0155668	1	0.64	1	1	1
3862	8.57672	2.4131	0.0693387	1	0.65	1	1	1
3863	8.58583	2.46025	0.0328615	1	0.66	1	1	1
3864	8.57236	2.45245	0.101168	1	0.67	1	1	1
3865	8.57256	2.38311	0.0303791	1	0.68	1	1	1
3866	8.55021	2.40721	0.0753593	1	0.69	1	1	1
3867	8.54903	2.50837	0.0251528	1	0.7	1	1	1
3868	8.55414	2.53832	0.027457	1	0.71	1	1	1
3869	8.50195	2.48396	0.0522892	1	0.72	1	1	1
3870	8.52378	2.47146	0.0383365	1	0.73	1	1	1
3871	8.52457	2.4989	0.0594091	1	0.74	1	1	1
3872	8.50722	2.44958	0.126274	1	0.75	1	1	1
3873	8.54272	2.46405	0.0897433	1	0.76	1	1	1
3874	8.55062	2.40517	0.0104492	1	0.77	1	1	1
3875	8.63985	2.31582	0.125055	1	0.78	1	1	1
3876	8.67182	2.23196	0.163598	1	0.79	1	1	1
3877	8.68226	2.23196	0.125088	1	0.8	1	1	1
3878	8.7566	2.33252	0.115113	1	0.81	1	1	1
3879	8.87955	2.44045	0.0357938	1	0.82	1	1	1
3880	8.95073	2.33758	0.103918	1	0.83	1	1	1
3881	9.00539	2.23628	0.108952	1	0.84	1	1	1
3882	9.03096	2.21122	0.0265406	1	0.85	1	1	1
3883	9.05153	2.31309	0.0871892	1	0.86	1	1	1
3884	9.11919	2.39848	0.0396432	1	0.87	1	1	1
3885	9.10705	2.37488	0.102907	1	0.88	1	1	1
3886	9.02045	2.36478	0.104483	1	0.89	1	1	1
3887	9.01221	2.326	0.0829763	1	0.9	1	1	1
3888	9.0716	2.41004	0.0956435	1	0.91	1	1	1
3889	9.16116	2.46386	0.0742208	1	0.92	1	1	1
3890	9.20498	2.53432	0.0672214	1	0.93	1	1	1
3891	9.1574	2.45135	0.0328341	1	0.94	1	1	1
3892	9.08357	2.4437	0.0450509	1	0.95	1	1	1
3893	9.0263	2.4085	0.0835394	1	0.96	1	1	1
3894	9.03931	2.37836	0.0677531	1	0.97	1	1	1
3895	9.06957	2.34498	0.0386407	1	0.98	1	1	1
3896	9.00158	2.29646	0.0938516	1	0.99	1	1	1
3897	9.00926	2.22914	0.177725	1	1	1	1	1
3898	8.97905	2.25323	0.0439738	1	1.01	1	1	1
3899	8.91674	2.18305	0.0692007	1	1.02	1	1	1
3900	8.74513	2.13683	0.0222239	1	1.03	1	1	1
3901	8.76183	2.09615	0.0109417	1	1.04	1	1	1
3902	8.7145	2.04566	0.0829904	1	1.05	1	1	1
3903	8.70182	2.06391	0.0424922	1	1.06	1	1	1
3904	8.71081	2.05768	0.0241847	1	1.07	1	1	1
3905	8.638	2.01785	0.0747354	1	1.08	1	1	1
3906	8.66825	2.04769	0.0214818	1	1.09	1	1	1
3907	8.69231	2.04532	0.148087	1	1.1	1	1	1
3908	8.68046	1.97153	0.0238103	1	1.11	1	1	1
3909	8.66624	1.98764	0.0386336	1	1.12	1	1	1
3910	8.71901	1.84927	0.0394153	1	1.13	1	1	1
3911	8.71831	1.82547	0.0341447	1	1.14	1	1	1
3912	8.69823	1.85848	0.116121	1	1.15	1	1	1
3913	8.67329	1.82795	0.0295257	1	1.16	1	1	1
3914	8.7019	1.84658	0.0527059	1	1.17	1	1	1
3915	8.65915	1.95455	0.0240555	1	1.18	1	1	1
3916	8.65214	1.92586	0.105301	1	1.19	1	1	1
3917	8.64752	1.97837	0.0589739	1	1.2	1	1	1
3918	8.67154	1.97708	0.130989	1	1.21	1	1	1
3919	8.64482	1.87523	0.103687	1	1.22	1	1	1
3920	8.6821	1.82953	0.0202751	1	1.23	1	1	1
3921	8.80071	1.88512	0.0652237	1	1.24	1	1	1
3922	8.88835	1.82972	0.0392281	1	1.25	1	1	1
3923	8.90637	1.82042	0.0270002	1	1.26	1	1	1
3924	8.85346	1.78228	0.0284891	1	1.27	1	1	1
3925	8.87862	1.81237	0.0364335	1	1.28	1	1	1
3926	8.90345	1.80178	0.0316801	1	1.29	1	1	1
3927	8.9196	1.82525	0.093446	1	1.3	1	1	1
3928	8.92173	1.86162	0.0208817	1	1.31	1	1	1
3929	8.8931	1.84806	0.00984846	1	1.32	1	1	1
3930	8.93138	1.76281	0.0545667	1	1.33	1	1	1
3931	8.95212	1.76524	0.0646764	1	1.34	1	1	1
3932	8.94628	1.75731	0.0468451	1	1.35	1	1	1
3933	8.96684	1.80786	0.0248981	1	1.36	1	1	1
3934	9.02481	1.83652	0.0868937	1	1.37	1	1	1
3935	9.05349	1.87356	0.125392	1	1.38	1	1	1
3936	9.03472	1.88992	0.0669701	1	1.39	1	1	1
3937	9.11705	1.86213	0.0374139	1	1.4	1	1	1
3938	9.19203	1.76163	0.122524	1	1.41	1	1	1
3939	#NUM!	#NUM!	0.145176	1	1.42	1	1	1
3940	#NUM!	#NUM!	0.0162844	1	1.43	1	1	1
3941	#NUM!	#NUM!	0.0275463	1	1.44	1	1	1
3942	#NUM!	#NUM!	0.0125398	1	1.45	1	1	1
3943	#NUM!	#NUM!	0.124596	1	1.46	1	1	1
3944	#NUM!	#NUM!	0.0569061	1	1.47	1	1	1
3945	#NUM!	#NUM!	0.0385374	1	1.48	1	1	1
3946	#NUM!	#NUM!	0.0439205	1	1.49	1	1	1
3947	#NUM!	#NUM!	0.0778798	1	1.5	1	1	1
3948	#NUM!	#NUM!	0.0535164	1	1.51	1	1	1
3949	#NUM!	#NUM!	0.12804	1	1.52	1	1	1
3950	#NUM!	#NUM!	0.0901224	1	1.53	1	1	1
3951	#NUM!	#NUM!	0.0545555	1	1.54	1	1	1
3952	#NUM!	#NUM!	0.0885249	1	1.55	1	1	1
3953	#NUM!	#NUM!	0.0355517	1	1.56	1	1	1
3954	#NUM!	#NUM!	0.0588455	1	1.57	1	1	1
3955	#NUM!	#NUM!	0.0411355	1	1.58	1	1	1
3956	#NUM!	#NUM!	0.0476723	1	1.59	1	1	1
3957	#NUM!	#NUM!	0.0168337	1	1.6	1	1	1
3958	#NUM!	#NUM!	0.0333973	1	1.61	1	1	1
3959	#NUM!	#NUM!	0.171651	1	1.62	1	1	1
3960	#NUM!	#NUM!	0.0728526	1	1.63	1	1	1
3961	#NUM!	#NUM!	0.0407806	1	1.64	1	1	1
3962	#NUM!	#NUM!	0.047836	1	1.65	1	1	1
3963	#NUM!	#NUM!	0.06598	1	1.66	1	1	1
3964	#NUM!	#NUM!	0.0414207	1	1.67	1	1	1
3965	#NUM!	#NUM!	0.0512072	1	1.68	1	1	1
3966	#NUM!	#NUM!	0.0529645	1	1.69	1	1	1
3967	#NUM!	#NUM!	0.0724202	1	1.7	1	1	1
3968	#NUM!	#NUM!	0.0701682	1	1.71	1	1	1
3969	#NUM!	#NUM!	0.0920013	1	1.72	1	1	1
3970	#NUM!	#NUM!	0.105802	1	1.73	1	1	1
3971	#NUM!	#NUM!	0.0632498	1	1.74	1	1	1
3972	#NUM!	#NUM!	0.0480502	1	1.75	1	1	1
3973	#NUM!	#NUM!	0.017845	1	1.76	1	1	1
3974	#NUM!	#NUM!	0.10175	1	1.77	1	1	1
3975	#NUM!	#NUM!	0.0136291	1	1.78	1	1	1
3976	#NUM!	#NUM!	0.0248512	1	1.79	1	1	1
3977	#NUM!	#NUM!	0.0856229	1	1.8	1	1	1
3978	#NUM!	#NUM!	0.066071	1	1.81	1	1	1
3979	9.24259	1.84123	0.0685941	1	1.82	1	1	1
3980	9.177	1.85479	0.101172	1	1.83	1	1	1
3981	9.13991	1.84987	0.0408559	1	1.84	1	1	1
3982	9.02572	1.80545	0.0927828	1	1.85	1	1	1
3983	8.88079	1.79712	0.0207102	1	1.86	1	1	1
3984	8.89436	1.80612	0.0397602	1	1.87	1	1	1
3985	8.91694	1.8219	0.0248499	1	1.88	1	1	1
3986	8.90788	1.83057	0.0560482	1	1.89	1	1	1
3987	8.90448	1.70602	0.0291896	1	1.9	1	1	1
3988	8.94905	1.74141	0.0214396	1	1.91	1	1	1
3989	8.98217	1.72171	0.0375266	1	1.92	1	1	1
3990	8.98621	1.67798	0.105631	1	1.93	1	1	1
3991	8.99225	1.60033	0.077925	1	1.94	1	1	1
3992	8.98407	1.54745	0.0845077	1	1.95	1	1	1
3993	8.85626	1.53973	0.0904527	1	1.96	1	1	1
3994	8.79251	1.60343	0.0188425	1	1.97	1	1	1
3995	8.84443	1.62018	0.0600615	1	1.98	1	1	1
3996	8.84717	1.70866	0.030838	1	1.99	1	1	1
3997	8.84433	1.67322	0.0441597	1	2	1	1	1
3998	8.80101	1.6334	0.107561	1	2.01	1	1	1
3999	8.78751	1.67225	0.0740269	1	2.02	1	1	1
4000	8.83053	1.69278	0.0728954	1	2.03	1	1	1
4001	8.84482	1.70169	0.012125	1	2.04	1	1	1
4002	8.81657	1.71952	0.0705898	1	2.05	1	1	1
4003	8.66397	1.64093	0.00446604	1	2.06	1	1	1
4004	8.70399	1.58005	0.128174	1	2.07	1	1	1
4005	8.74455	1.57587	0.0376264	1	2.08	1	1	1
4006	8.70942	1.5434	0.143008	1	2.09	1	1	1
4007	8.65574	1.50504	0.0591598	1	2.1	1	1	1
4008	8.66344	1.46434	0.105723	1	2.11	1	1	1
4009	8.69881	1.50137	0.0764406	1	2.12	1	1	1
4010	8.7171	1.55108	0.120243	1	2.13	1	1	1
4011	8.64488	1.54577	0.0491182	1	2.14	1	1	1
4012	8.65101	1.61567	0.0874507	1	2.15	1	1	1
4013	8.62736	1.70458	0.0612255	1	2.16	1	1	1
4014	8.54796	1.7745	0.0513217	1	2.17	1	1	1
4015	8.5767	1.83084	0.00867245	1	2.18	1	1	1
4016	8.55021	1.79076	0.0836177	1	2.19	1	1	1
4017	8.53238	1.7916	0.064654	1	2.2	1	1	1
4018	8.53978	1.89308	0.0483489	1	2.21	1	1	1
4019	8.54286	1.90636	0.083722	1	2.22	1	1	1
4020	8.54822	1.88209	0.0957792	1	2.23	1	1	1
4021	8.63376	1.88574	0.0415732	1	2.24	1	1	1
4022	8.64797	1.82121	0.0418689	1	2.25	1	1	1
4023	8.65579	1.88936	0.0167606	1	2.26	1	1	1
4024	8.62648	1.79253	0.0716652	1	2.27	1	1	1
4025	8.58741	1.78056	0.0792898	1	2.28	1	1	1
4026	8.67938	1.76827	0.0676149	1	2.29	1	1	1
4027	8.69573	1.75556	0.0867047	1	2.3	1	1	1
4028	8.73504	1.76151	0.0296081	1	2.31	1	1	1
4029	8.74013	1.78584	0.0880451	1	2.32	1	1	1
4030	8.72626	1.73153	0.0775858	1	2.33	1	1	1
4031	8.69815	1.72366	0.101426	1	2.34	1	1	1
4032	8.71511	1.71054	0.115782	1	2.35	1	1	1
4033	8.69691	1.67772	0.051629	1	2.36	1	1	1
4034	8.60304	1.62928	0.0304086	1	2.37	1	1	1
4035	8.53564	1.66839	0.12082	1	2.38	1	1	1
4036	8.55022	1.75163	0.0932643	1	2.39	1	1	1
4037	8.53213	1.84026	0.0530438	1	2.4	1	1	1
4038	8.54895	1.83177	0.059214	1	2.41	1	1	1
4039	8.53453	1.89008	0.0535859	1	2.42	1	1	1
4040	8.50657	1.90308	0.146615	1	2.43	1	1	1
4041	8.47023	1.92816	0.0203738	1	2.44	1	1	1
4042	8.57261	1.89518	0.0385854	1	2.45	1	1	1
4043	8.60253	1.96289	0.107384	1	2.46	1	1	1
4044	8.64548	2.02179	0.00967589	1	2.47	1	1	1
4045	8.65761	2.02198	0.103904	1	2.48	1	1	1
4046	8.72127	1.99148	0.0615018	1	2.49	1	1	1
4047	8.72573	1.9912	0.0489574	1	2.5	1	1	1
4048	8.65425	1.88481	0.0211016	1	2.51	1	1	1
4049	8.62348	1.86315	0.0367867	1	2.52	1	1	1
4050	8.48053	1.85908	0.0611414	1	2.53	1	1	1
4051	8.42263	1.84692	0.0870602	1	2.54	1	1	1
4052	8.49897	1.77378	0.10951	1	2.55	1	1	1
4053	8.49958	1.85022	0.0961964	1	2.56	1	1	1
4054	8.61079	1.89596	0.037981	1	2.57	1	1	1
4055	8.65612	1.91488	0.0572473	1	2.58	1	1	1
4056	8.61216	1.83928	0.0788865	1	2.59	1	1	1
4057	8.55119	1.84483	0.0929687	1	2.6	1	1	1
4058	8.58687	1.88173	0.0754852	1	2.61	1	1	1
4059	8.58366	1.87367	0.0195233	1	2.62	1	1	1
4060	8.55643	1.79461	0.0439956	1	2.63	1	1	1
4061	8.62089	1.79963	0.0518646	1	2.64	1	1	1
4062	8.65097	1.83748	0.119338	1	2.65	1	1	1
4063	8.70823	1.89856	0.0190112	1	2.66	1	1	1
4064	8.62524	1.85075	0.0413367	1	2.67	1	1	1
4065	8.66642	1.84508	0.0987289	1	2.68	1	1	1
4066	8.69205	1.87819	0.0589467	1	2.69	1	1	1
4067	8.70359	1.89034	0.0512623	1	2.7	1	1	1
4068	8.67904	1.82301	0.0621671	1	2.71	1	1	1
4069	8.70484	1.74803	0.0487819	1	2.72	1	1	1
4070	8.64602	1.78137	0.053259	1	2.73	1	1	1
4071	8.61368	1.70092	0.138378	1	2.74	1	1	1
4072	8.60443	1.6728	0.0690618	1	2.75	1	1	1
4073	8.51735	1.65981	0.0244492	1	2.76	1	1	1
4074	8.48792	1.7316	0.0161344	1	2.77	1	1	1
4075	8.41245	1.79936	0.0582627	1	2.78	1	1	1
4076	8.30228	1.83496	0.0426557	1	2.79	1	1	1
4077	8.27915	1.78881	0.028966	1	2.8	1	1	1
4078	8.27011	1.75977	0.0619384	1	2.81	1	1	1
4079	8.17283	1.83143	0.000237397	1	2.82	1	1	1
4080	8.13469	1.91654	0.0446106	1	2.83	1	1	1
4081	8.15079	1.96708	0.282987	1	2.84	1	1	1
4082	8.10124	1.9995	0.0859366	1	2.85	1	1	1
4083	8.14915	2.02351	0.0221758	1	2.86	1	1	1
4084	8.0035	2.00664	0.0293266	1	2.87	1	1	1
4085	7.98877	2.02071	0.0774343	1	2.88	1	1	1
4086	8.0262	2.01134	0.0385588	1	2.89	1	1	1
4087	7.99415	1.90885	0.0359714	1	2.9	1	1	1
4088	7.99388	1.89918	0.0664791	1	2.91	1	1	1
4089	8.05056	1.8121	0.0898979	1	2.92	1	1	1
4090	8.03377	1.75293	0.00958065	1	2.93	1	1	1
4091	8.02547	1.80118	0.0232308	1	2.94	1	1	1
4092	8.02315	1.82215	0.047696	1	2.95	1	1	1
4093	8.0588	1.83125	0.0864086	1	2.96	1	1	1
4094	8.08961	1.77844	0.0256812	1	2.97	1	1	1
4095	8.10777	1.6933	0.0508612	1	2.98	1	1	1
4096	8.15774	1.59585	0.0660537	1	2.99	1	1	1
4097	8.25378	1.59044	0.0552858	1	3	1	1	1
4098	8.22034	1.60846	0.106343	1	3.01	1	1	1
4099	8.23533	1.55321	0.0874334	1	3.02	1	1	1
4100	8.23668	1.47433	0.0703703	1	3.03	1	1	1
4101	8.18891	1.55409	0.133465	1	3.04	1	1	1
4102	8.19378	1.62942	0.163875	1	3.05	1	1	1
4103	8.17536	1.63588	0.0905949	1	3.06	1	1	1
4104	8.14163	1.66413	0.0327581	1	3.07	1	1	1
4105	8.17498	1.70385	0.0598858	1	3.08	1	1	1
4106	8.12862	1.59388	0.0106782	1	3.09	1	1	1
4107	8.11387	1.60588	0.0945831	1	3.1	1	1	1
4108	8.13864	1.57279	0.0823569	1	3.11	1	1	1
4109	8.20688	1.50144	0.132546	1	3.12	1	1	1
4110	8.17673	1.55209	0.0308897	1	3.13	1	1	1
4111	8.19089	1.60136	0.034098	1	3.14	1	1	1
4112	8.13092	1.585	0.094282	1	3.15	1	1	1
4113	8.08216	1.58366	0.14103	1	3.16	1	1	1
4114	8.09797	1.63452	0.0481414	1	3.17	1	1	1
4115	8.08483	1.77227	0.105974	1	3.18	1	1	1
4116	8.15153	1.75437	0.115245	1	3.19	1	1	1
4117	8.13169	1.74009	0.0911876	1	3.2	1	1	1
4118	8.14047	1.75362	0.0163414	1	3.21	1	1	1
4119	8.08424	1.7689	0.0726573	1	3.22	1	1	1
4120	8.10209	1.80764	0.099666	1	3.23	1	1	1
4121	8.10991	1.83553	0.0146374	1	3.24	1	1	1
4122	8.15418	1.79221	0.0355379	1	3.25	1	1	1
4123	8.15403	1.7924	0.0473388	1	3.26	1	1	1
4124	8.1196	1.82076	0.0753127	1	3.27	1	1	1
4125	7.8484	1.90156	0.0621664	1	3.28	1	1	1
4126	7.82307	1.98368	0.0712465	1	3.29	1	1	1
4127	7.83788	1.96718	0.0162764	1	3.3	1	1	1
4128	7.8086	1.96556	0.0533219	1	3.31	1	1	1
4129	7.87826	1.93176	0.0846034	1	3.32	1	1	1
4130	7.84533	1.9117	0.0945715	1	3.33	1	1	1
4131	7.83434	1.94595	0.0546448	1	3.34	1	1	1
4132	7.79764	1.89052	0.0546098	1	3.35	1	1	1
4133	7.80409	1.98019	0.312665	1	3.36	1	1	1
4134	7.81326	1.98296	0.0390528	1	3.37	1	1	1
4135	7.82155	2.00466	0.0749765	1	3.38	1	1	1
4136	7.77386	2.00541	0.045089	1	3.39	1	1	1
4137	7.7215	2.07415	0.0467686	1	3.4	1	1	1
4138	7.71078	2.05081	0.146476	1	3.41	1	1	1
4139	7.68834	2.00517	0.0554764	1	3.42	1	1	1
4140	7.63418	2.043	0.0262007	1	3.43	1	1	1
4141	7.64175	2.09776	0.067748	1	3.44	1	1	1
4142	7.68992	2.00295	0.0861723	1	3.45	1	1	1
4143	7.75749	1.94746	0.233391	1	3.46	1	1	1
4144	7.73271	1.8816	0.0270595	1	3.47	1	1	1
4145	7.59936	1.88708	0.0430659	1	3.48	1	1	1
4146	7.48726	2.00662	0.0626781	1	3.49	1	1	1
4147	7.41264	2.05799	0.0306038	1	3.5	1	1	1
4148	7.39644	2.08646	0.00944185	1	3.51	1	1	1
4149	7.34125	2.06323	0.0203565	1	3.52	1	1	1
4150	7.34658	2.07248	0.0480468	1	3.53	1	1	1
4151	7.27167	2.13023	0.0331029	1	3.54	1	1	1
4152	7.21393	2.18896	0.0389499	1	3.55	1	1	1
4153	7.18295	2.06009	0.0309496	1	3.56	1	1	1
4154	7.15216	2.0626	0.057878	1	3.57	1	1	1
4155	7.1815	2.07997	0.0308999	1	3.58	1	1	1
4156	7.0944	2.11606	0.0805552	1	3.59	1	1	1
4157	7.13525	2.25104	0.0369858	1	3.6	1	1	1
4158	7.13835	2.29908	0.0303543	1	3.61	1	1	1
4159	7.13671	2.19312	0.0971297	1	3.62	1	1	1
4160	7.08704	2.08912	0.027177	1	3.63	1	1	1
4161	7.09516	2.17995	0.0365169	1	3.64	1	1	1
4162	7.10454	2.16657	0.0730358	1	3.65	1	1	1
4163	7.08672	2.23701	0.0484661	1	3.66	1	1	1
4164	7.00387	2.29239	0.157482	1	3.67	1	1	1
4165	7.01614	2.28442	0.0447907	1	3.68	1	1	1
4166	7.01851	2.31988	0.0907594	1	3.69	1	1	1
4167	7.02618	2.27317	0.0552933	1	3.7	1	1	1
4168	7.10058	2.28489	0.0334571	1	3.71	1	1	1
4169	7.14615	2.32716	0.0235017	1	3.72	1	1	1
4170	7.17325	2.39306	0.0487192	1	3.73	1	1	1
4171	7.16817	2.37759	0.0609801	1	3.74	1	1	1
4172	7.15961	2.32496	0.0508256	1	3.75	1	1	1
4173	7.10111	2.38608	0.0952696	1	3.76	1	1	1
4174	7.10861	2.48035	0.0211683	1	3.77	1	1	1
4175	7.16166	2.49349	0.0662698	1	3.78	1	1	1
4176	7.10848	2.48104	0.0544207	1	3.79	1	1	1
4177	6.96263	2.7576	0.0849367	1	3.8	1	1	1
4178	6.97348	2.72009	0.0311459	1	3.81	1	1	1
4179	7.04644	2.70284	0.0105857	1	3.82	1	1	1
4180	7.04682	2.65775	0.0515585	1	3.83	1	1	1
4181	7.00526	2.63629	0.0913078	1	3.84	1	1	1
4182	6.95756	2.77479	0.0376932	1	3.85	1	1	1
4183	6.99694	2.73571	0.0563532	1	3.86	1	1	1
4184	6.97574	2.72031	0.156937	1	3.87	1	1	1
4185	7.00939	2.77911	0.0434471	1	3.88	1	1	1
4186	7.05936	2.84932	0.132365	1	3.89	1	1	1
4187	6.8263	2.83679	0.0375173	1	3.9	1	1	1
4188	6.80432	2.821	0.0190157	1	3.91	1	1	1
4189	6.83456	2.85167	0.0999947	1	3.92	1	1	1
4190	6.80505	2.90697	0.0624743	1	3.93	1	1	1
4191	6.78274	2.92791	0.0853523	1	3.94	1	1	1
4192	6.7812	2.9186	0.0496745	1	3.95	1	1	1
4193	6.78268	2.9389	0.0792263	1	3.96	1	1	1
4194	6.75609	2.89888	0.0609514	1	3.97	1	1	1
4195	6.72721	2.88271	0.19654	1	3.98	1	1	1
4196	6.71982	2.92095	0.0229003	1	3.99	1	1	1
4197	6.74761	2.93458	0.0654375	1	4	1	1	1
4198	6.75979	2.99116	0.0882863	1	4.01	1	1	1
4199	6.72903	2.99403	0.0888733	1	4.02	1	1	1
4200	6.64892	3.00247	0.0225378	1	4.03	1	1	1
4201	6.6228	2.97629	0.0678216	1	4.04	1	1	1
4202	6.60444	3.00046	0.026281	1	4.05	1	1	1
4203	6.60383	3.09759	0.0307869	1	4.06	1	1	1
4204	6.60428	3.12476	0.0840017	1	4.07	1	1	1
4205	6.6234	3.09365	0.0986684	1	4.08	1	1	1
4206	6.57316	3.14666	0.181942	1	4.09	1	1	1
4207	6.52995	3.16861	0.0473078	1	4.1	1	1	1
4208	6.67908	3.118	0.0222112	1	4.11	1	1	1
4209	6.7234	3.11158	0.0638915	1	4.12	1	1	1
4210	6.81083	3.13596	0.0537548	1	4.13	1	1	1
4211	6.8553	3.10309	0.0306253	1	4.14	1	1	1
4212	6.8505	3.06998	0.0498743	1	4.15	1	1	1
4213	6.82717	3.06719	0.0307372	1	4.16	1	1	1
4214	6.87572	3.07121	0.0851629	1	4.17	1	1	1
4215	6.81481	3.0741	0.0506501	1	4.18	1	1	1
4216	6.76999	3.05013	0.182957	1	4.19	1	1	1
4217	6.839	3.11582	0.179893	1	4.2	1	1	1
4218	6.81793	3.11793	0.064638	1	4.21	1	1	1
4219	6.84509	3.05748	0.0557394	1	4.22	1	1	1
4220	6.87369	3.01118	0.0462276	1	4.23	1	1	1
4221	6.93083	3.07402	0.078687	1	4.24	1	1	1
4222	6.93762	3.10442	0.0310402	1	4.25	1	1	1
4223	6.94315	3.0954	0.023962	1	4.26	1	1	1
4224	6.94857	3.04412	0.0974589	1	4.27	1	1	1
4225	6.86638	3.00436	0.0745932	1	4.28	1	1	1
4226	6.88918	3.03437	0.103715	1	4.29	1	1	1
4227	6.87464	3.08882	0.0568104	1	4.3	1	1	1
4228	6.84817	3.2435	0.056184	1	4.31	1	1	1
4229	6.80648	3.25576	0.0744601	1	4.32	1	1	1
4230	6.90059	3.16268	0.0486748	1	4.33	1	1	1
4231	6.93752	3.15608	0.0147395	1	4.34	1	1	1
4232	6.91851	3.15659	0.112782	1	4.35	1	1	1
4233	6.8205	3.13677	0.0443291	1	4.36	1	1	1
4234	6.76039	3.15378	0.0653714	1	4.37	1	1	1
4235	6.68016	3.12466	0.15291	1	4.38	1	1	1
4236	6.63427	3.10563	0.124006	1	4.39	1	1	1
4237	6.56545	3.06637	0.116134	1	4.4	1	1	1
4238	6.52506	3.02073	0.0459435	1	4.41	1	1	1
4239	6.56835	2.82902	0.0419015	1	4.42	1	1	1
4240	6.57248	2.85154	0.0422492	1	4.43	1	1	1
4241	6.57697	2.78626	0.0600202	1	4.44	1	1	1
4242	6.66002	2.75629	0.0592093	1	4.45	1	1	1
4243	6.7487	2.75049	0.0298308	1	4.46	1	1	1
4244	6.74807	2.72796	0.0576511	1	4.47	1	1	1
4245	6.68633	2.75603	0.0926329	1	4.48	1	1	1
4246	6.71066	2.74608	0.0778236	1	4.49	1	1	1
4247	6.68522	2.72874	0.0335418	1	4.5	1	1	1
4248	6.60262	2.71343	0.103074	1	4.51	1	1	1
4249	6.56791	2.62107	0.00571721	1	4.52	1	1	1
4250	6.45254	2.48038	0.0308597	1	4.53	1	1	1
4251	6.49912	2.47207	0.0208738	1	4.54	1	1	1
4252	6.52079	2.4672	0.00812831	1	4.55	1	1	1
4253	6.4586	2.48184	0.123188	1	4.56	1	1	1
4254	6.40554	2.49048	0.100015	1	4.57	1	1	1
4255	6.3972	2.51995	0.0252492	1	4.58	1	1	1
4256	6.43825	2.49163	0.0150324	1	4.59	1	1	1
4257	6.46886	2.49449	0.109403	1	4.6	1	1	1
4258	6.49098	2.57673	0.0485271	1	4.61	1	1	1
4259	6.52433	2.61485	0.0740682	1	4.62	1	1	1
4260	6.65677	2.74108	0.123026	1	4.63	1	1	1
4261	6.66701	2.92068	0.0836097	1	4.64	1	1	1
4262	6.72661	2.89568	0.072982	1	4.65	1	1	1
4263	6.78235	2.89524	0.0736882	1	4.66	1	1	1
4264	6.82818	2.88916	0.07762	1	4.67	1	1	1
4265	6.90352	2.86647	0.0883755	1	4.68	1	1	1
4266	6.91359	2.83711	0.114376	1	4.69	1	1	1
4267	6.89022	2.83178	0.183976	1	4.7	1	1	1
4268	6.81591	2.89483	0.0932378	1	4.71	1	1	1
4269	6.79119	2.96521	0.0992434	1	4.72	1	1	1
4270	6.78432	3.0687	0.0353237	1	4.73	1	1	1
4271	6.75891	3.11951	0.0724711	1	4.74	1	1	1
4272	6.70684	3.14063	0.0591071	1	4.75	1	1	1
4273	6.77404	3.10856	0.087225	1	4.76	1	1	1
4274	6.81328	3.07975	0.065246	1	4.77	1	1	1
4275	6.80168	3.07065	0.0239909	1	4.78	1	1	1
4276	6.90637	3.1126	0.0567949	1	4.79	1	1	1
4277	6.86204	3.11286	0.131521	1	4.8	1	1	1
4278	6.79709	3.12031	0.0729538	1	4.81	1	1	1
4279	6.90702	3.2266	0.0953628	1	4.82	1	1	1
4280	6.96386	3.33681	0.002052	1	4.83	1	1	1
4281	6.97408	3.45249	0.0320878	1	4.84	1	1	1
4282	6.94868	3.49078	0.0235673	1	4.85	1	1	1
4283	6.98924	3.48025	0.0962496	1	4.86	1	1	1
4284	6.98808	3.52248	0.132139	1	4.87	1	1	1
4285	6.93397	3.4965	0.0920774	1	4.88	1	1	1
4286	6.99237	3.48671	0.0727694	1	4.89	1	1	1
4287	7.01475	3.50643	0.0843129	1	4.9	1	1	1
4288	7.07143	3.51694	0.21958	1	4.91	1	1	1
4289	7.12174	3.43916	0.0529054	1	4.92	1	1	1
4290	7.19744	3.42111	0.0505683	1	4.93	1	1	1
4291	7.19336	3.4544	0.0346904	1	4.94	1	1	1
4292	7.09114	3.46765	0.0415515	1	4.95	1	1	1
4293	7.08774	3.46306	0.0450182	1	4.96	1	1	1
4294	7.05961	3.45037	0.070542	1	4.97	1	1	1
4295	7.04054	3.44189	0.0657122	1	4.98	1	1	1
4296	7.0481	3.44488	0.0478237	1	4.99	1	1	1
4297	7.13463	3.3572	0.0460404
4298	7.15032	3.45597	0.0605138
4299	7.12743	3.46663	0.0748993
4300	7.11508	3.45807	0.144827
4301	7.03925	3.53694	0.0132761
4302	7.03922	3.48841	0.0309289
4303	7.03277	3.41462	0.0344007
4304	6.91721	3.45682	0.0770316
4305	6.83519	3.44061	0.0475087
4306	6.79229	3.38157	0.033015
4307	6.81522	3.4516	0.0892595
4308	6.85355	3.51909	0.24971
4309	6.87798	3.43416	0.0600106
4310	6.87706	3.31979	0.0670119
4311	6.69997	3.26992	0.0122434
4312	6.64969	3.1914	0.0631446
4313	6.67513	3.09548	0.0412525
4314	6.7024	3.11794	0.0818581
4315	6.70086	3.19039	0.0498612
4316	6.72579	3.1368	0.0907876
4317	6.77457	3.06448	0.11411
4318	6.77136	2.99932	0.0664007
4319	6.78196	2.9778	0.0365696
4320	6.83486	2.95713	0.00612937
4321	6.7096	2.91705	0.0421636
4322	6.67003	2.97834	0.0126939
4323	6.72604	2.90116	0.0401608
4324	6.72448	2.89984	0.0379125
4325	6.72256	2.93187	0.0121298
4326	6.70197	2.9204	0.0589083
4327	6.62635	2.86086	0.112495
4328	6.54324	2.75814	0.0651674
4329	6.62868	2.79245	0.0511588
4330	6.55657	2.80225	0.0650554
4331	6.62957	2.84444	0.0769684
4332	6.67213	3.05986	0.0474078
4333	6.62596	3.08569	0.0754402
4334	6.67518	3.09726	0.0802523
4335	6.64093	3.09176	0.0829592
4336	6.59974	3.09724	0.0135463
4337	6.57007	3.13109	0.0515856
4338	6.56063	3.201	0.0645374
4339	6.49676	3.18557	0.0564281
4340	6.48707	3.2324	0.112006
4341	6.50033	3.18831	0.0627559
4342	6.50093	3.24882	0.119626
4343	6.55025	3.30519	0.0672479
4344	6.61063	3.17355	0.0988837
4345	6.60271	3.18421	0.0703619
4346	6.59482	3.21411	0.0664251
4347	6.56358	3.19971	0.0440839
4348	6.5245	3.13333	0.0484147
4349	6.51026	3.17865	0.117074
4350	6.52242	3.20935	0.00724556
4351	6.54047	3.29676	0.0877197
4352	6.66461	3.51343	0.055542
4353	6.72424	3.52012	0.0774237
4354	6.79051	3.51014	0.071876
4355	6.80275	3.51022	0.0711817
4356	6.79447	3.44763	0.0292436
4357	6.77709	3.41021	0.037103
4358	6.81436	3.33733	0.0196842
4359	6.86144	3.3209	0.0454043
4360	6.90876	3.39838	0.0534166
4361	7.02083	3.41987	0.10585
4362	6.98827	3.47774	0.0991273
4363	6.97077	3.50985	0.0928434
4364	6.96939	3.51582	0.0806635
4365	7.0039	3.4916	0.0310061
4366	6.99162	3.49481	0.0787615
4367	6.99278	3.53496	0.011148
4368	7.0302	3.54107	0.0635967
4369	7.02855	3.55309	0.0760703
4370	6.97506	3.57778	0.06464
4371	6.87124	3.62108	0.0770237
4372	6.85312	3.68368	0.103727
4373	6.90317	3.67311	0.0287865
4374	6.92523	3.61191	0.0307849
4375	6.97288	3.55146	0.0144209
4376	6.97826	3.50436	0.0631704
4377	6.98281	3.42906	0.0663669
4378	7.05046	3.38588	0.0583219
4379	7.06807	3.30481	0.0563525
4380	7.07826	3.29589	0.218952
4381	7.03837	3.26319	0.100565
4382	7.09416	3.29564	0.0643565
4383	7.11126	3.24186	0.0224278
4384	6.99937	3.24702	0.0614188
4385	6.95397	3.29035	0.0135936
4386	6.846	3.34186	0.0428121
4387	6.80866	3.28593	0.022458
4388	6.80788	3.18705	0.0497169
4389	6.8353	3.25186	0.031246
4390	6.86874	3.30925	0.100941
4391	6.91032	3.3239	0.163094
4392	6.95873	3.32314	0.0813371
4393	7.00613	3.21609	0.0510538
4394	7.00022	3.21189	0.0631174
4395	6.91413	3.19505	0.0643626
4396	6.86415	3.17083	0.0486694
4397	6.9296	3.21219	0.101421
4398	6.99786	3.18971	0.0155622
4399	6.93223	3.16216	0.0245131
4400	6.93558	3.13311	0.0948148
4401	6.9162	3.10147	0.156753
4402	6.89967	3.11216	0.108643
4403	6.9423	3.12781	0.0880787
4404	6.96152	3.17764	0.0383822
4405	6.97272	3.2829	0.174012
4406	6.99598	3.37926	0.076375
4407	6.91641	3.42711	0.0574252
4408	6.91623	3.50777	0.0104742
4409	6.92643	3.53705	0.024243
4410	6.90059	3.61145	0.064789
4411	6.9026	3.62242	0.136229
4412	6.95792	3.65379	0.0466403
4413	7.02712	3.68536	0.0410842
4414	6.97465	3.64762	0.0419589
4415	6.94361	3.57712	0.0757058
4416	6.84288	3.60188	0.0162409
4417	6.86814	3.58807	0.0751224
4418	6.88622	3.56316	0.126302
4419	6.89476	3.55153	0.11541
4420	6.92304	3.60802	0.101455
4421	6.9687	3.65618	0.0444202
4422	6.98502	3.60018	0.0143314
4423	7.03979	3.58693	0.0208786
4424	7.23871	3.49544	0.180457
4425	7.17341	3.57192	0.0888794
4426	7.14383	3.62907	0.090431
4427	7.1465	3.60681	0.0614735
4428	7.19791	3.5732	0.0279895
4429	7.18713	3.58147	0.0515179
4430	7.16469	3.54501	0.0922636
4431	7.14224	3.54461	0.0423651
4432	7.19195	3.54446	0.0591684
4433	7.19122	3.57569	0.0433806
4434	7.27146	3.63694	0.0560811
4435	7.43426	3.62723	0.085079
4436	7.43357	3.5459	0.0411903
4437	7.38352	3.53586	0.0876131
4438	7.35088	3.58988	0.107463
4439	7.39002	3.64097	0.0783797
4440	7.38441	3.68931	0.0726453
4441	7.42682	3.78145	0.0867272
4442	7.41544	3.77083	0.0281074
4443	7.43357	3.75433	0.0447047
4444	7.44223	3.65992	0.0901525
4445	7.38592	3.51363	0.0258091
4446	7.32146	3.42617	0.0179255
4447	7.40946	3.42985	0.0533139
4448	7.38015	3.40507	0.0295204
4449	7.44993	3.24566	0.00796509
4450	7.52366	3.22575	0.0192559
4451	7.53314	3.28238	0.023462
4452	7.5389	3.27364	0.017247
4453	7.5231	3.29202	0.0295866
4454	7.55409	3.23513	0.0349508
4455	7.43085	3.29317	0.0576198
4456	7.42839	3.2466	0.00329983
4457	7.44027	3.20727	0.0805423
4458	7.44131	3.16532	0.0932062
4459	7.50954	3.13252	0.0965372
4460	7.50163	3.14671	0.0618719
4461	7.55389	3.09274	0.288124
4462	7.67012	3.04333	0.108915
4463	7.78548	3.03978	0.0453163
4464	7.77965	2.9385	0.0894849
4465	7.79242	2.89595	0.0101611
4466	7.80662	2.89405	0.0605069
4467	7.81864	2.87698	0.111622
4468	7.97715	2.79072	0.0149947
4469	8.0631	2.76809	0.0970795
4470	8.15243	2.75399	0.106814
4471	#NUM!	#NUM!	0.0794553
4472	8.26159	2.69237	0.0511686
4473	8.32128	2.67766	0.0428217
4474	8.29344	2.6747	0.0540645
4475	8.24193	2.67401	0.0761147
4476	8.16115	2.62943	0.0888417
4477	8.20101	2.61509	0.0205936
4478	8.25929	2.62534	0.0919946
4479	8.27942	2.66377	0.111922
4480	8.30952	2.61645	0.0583664
4481	8.27195	2.69278	0.124493
4482	8.27003	2.65164	0.114715
4483	8.23509	2.57129	0.0583156
4484	8.27178	2.47029	0.0119384
4485	8.34493	2.44212	0.133079
4486	8.41242	2.46899	0.0589578
4487	8.42902	2.38386	0.0270913
4488	8.45616	2.37657	0.0223339
4489	8.43422	2.33762	0.0190681
4490	8.37409	2.40478	0.0581849
4491	8.37106	2.43041	0.105745
4492	8.36626	2.44768	0.165773
4493	8.41712	2.43171	0.0325769
4494	8.41968	2.46111	0.0786796
4495	8.41303	2.4655	0.0813138
4496	8.43201	2.46878	0.0682339
4497	8.41441	2.45327	0.0274658
4498	8.4202	2.46951	0.0472424
4499	8.43329	2.49604	0.0551678
4500	8.46811	2.49906	0.0463032
4501	8.41125	2.5084	0.0938181
4502	8.41053	2.50518	0.0698455
4503	8.41192	2.42465	0.0703719
4504	8.40138	2.33204	0.081997
4505	8.49344	2.3611	0.074047
4506	8.48521	2.42242	0.0721984
4507	8.67122	2.20238	0.0974446
4508	8.73423	2.29122	0.018665
4509	8.76334	2.32595	0.0524373
4510	8.7539	2.23696	0.0808505
4511	8.75493	2.24707	0.0999011
4512	8.79203	2.29486	0.0578353
4513	8.8727	2.37201	0.055678
4514	8.88722	2.36828	0.0214682
4515	8.9843	2.36707	0.0390163
4516	9.08292	2.32604	0.0423853
4517	9.1051	2.24975	0.172475
4518	9.09875	2.19897	0.0222987
4519	9.06912	2.16806	0.0364131
4520	9.03546	2.12575	0.0230929
4521	8.9595	2.13071	0.0498371
4522	9.03232	2.07981	0.0693527
4523	9.0228	2.06155	0.0418357
4524	8.94083	2.01978	0.0158651
4525	8.91888	2.12953	0.0333749
4526	8.94598	2.07784	0.0880384
4527	8.8333	2.13076	0.0280114
4528	8.76471	2.03881	0.0313652
4529	8.82195	2.04993	0.0280854
4530	8.82063	2.06179	0.0778472
4531	8.75088	2.17513	0.128871
4532	8.7184	2.22434	0.0252234
4533	8.71202	2.25067	0.103355
4534	8.70429	2.22972	0.0621455
4535	8.72095	2.22044	0.0720333
4536	8.6989	2.1666	0.0488555
4537	8.67476	2.06365	0.0805753
4538	8.64359	2.22646	0.0827189
4539	8.6246	2.25293	0.0214505
4540	8.70231	2.24059	0.0795003
4541	8.74399	2.17077	0.0290351
4542	8.75475	2.23815	0.0500173
4543	8.77987	2.24925	0.0300853
4544	8.79279	2.20381	0.106621
4545	8.82904	2.16223	0.0305954
4546	8.82807	2.11594	0.020864
4547	8.83273	2.02223	0.0446782
4548	8.89096	2.06079	0.0162529
4549	8.86388	2.12574	0.0396917
4550	8.7965	2.07901	0.0551355
4551	8.72415	2.06324	0.0513617
4552	8.65218	2.05758	0.0415546
4553	8.57939	2.12237	0.123572
4554	8.59805	2.12292	0.158762
4555	8.60659	2.07119	0.0397582
4556	8.55704	2.00731	0.0467297
4557	8.50838	1.92005	0.0191584
4558	8.46494	1.95823	0.0818862
4559	8.41689	1.93011	0.0520269
4560	8.43821	1.92761	0.0863081
4561	8.43596	1.96656	0.0151273
4562	8.45322	2.00528	0.0263394
4563	8.40256	1.84041	0.0227621
4564	8.41144	1.81995	0.150861
4565	8.43117	1.85056	0.0539091
4566	8.44021	1.82931	0.0182225
4567	8.39678	1.85374	0.0810296
4568	8.33078	1.87505	0.0767408
4569	8.29758	1.84959	0.0520045
4570	8.29723	1.86545	0.0831577
4571	8.30041	1.89868	0.0820122
4572	8.35442	1.9682	0.0673513
4573	8.37085	1.99089	0.0510154
4574	8.38876	1.96514	0.0374841
4575	8.37806	1.99111	0.296785
4576	8.32956	1.93022	0.0703885
4577	8.27935	1.81153	0.0398762
4578	8.26232	1.79292	0.041205
4579	8.17877	1.85376	0.030841
4580	8.12036	1.87498	0.0455399
4581	8.16795	1.92905	0.03077
4582	8.18246	1.97571	0.0819483
4583	8.2012	2.05407	0.0549364
4584	8.28352	2.06216	0.0301724
4585	8.30497	2.0624	0.109773
4586	8.22842	2.08385	0.0605858
4587	8.20037	2.09135	0.0349169
4588	8.21231	2.04278	0.02652
4589	8.23084	2.06648	0.124782
4590	8.12896	2.0979	0.0310885
4591	8.14804	2.07399	0.0120911
4592	8.13743	2.09195	0.117808
4593	8.13681	2.13662	0.0553989
4594	8.14386	2.12198	0.0589257
4595	8.17554	2.09807	0.0832768
4596	8.21267	2.13883	0.0276168
4597	8.26269	2.12715	0.0427612
4598	8.24172	2.09128	0.0541275
4599	8.2813	1.97421	0.0419248
4600	8.43621	1.93945	0.00973335
4601	8.39762	1.9299	0.0621023
4602	8.35306	1.91581	0.076145
4603	8.33536	1.90848	0.0334597
4604	8.41315	1.93405	0.0610889
4605	8.38935	1.98032	0.0307537
4606	8.31884	2.03009	0.0581608
4607	8.33281	2.02429	0.0417898
4608	8.34208	1.99963	0.0527031
4609	8.33813	2.02205	0.0583775
4610	8.35521	2.17194	0.0702418
4611	8.39538	2.20789	0.0153533
4612	8.38675	2.19184	0.0191235
4613	8.30595	2.18575	0.0136451
4614	8.24405	2.2311	0.0323251
4615	8.19209	2.22876	0.054108
4616	8.142	2.29513	0.0126227
4617	8.0624	2.31486	0.0361833
4618	8.04808	2.38067	0.0379932
4619	8.02936	2.33321	0.0225868
4620	8.01315	2.36701	0.0269008
4621	8.11935	2.64414	0.048209
4622	8.07149	2.69575	0.0458569
4623	8.10411	2.67283	0.0370833
4624	8.07219	2.64677	0.0368437
4625	8.04166	2.65114	0.0267469
4626	8.06305	2.69135	0.0918846
4627	8.08828	2.70896	0.111173
4628	8.12494	2.63567	0.0223633
4629	8.1788	2.6465	0.0109964
4630	8.15743	2.6252	0.0834349
4631	8.05797	2.67164	0.0535957
4632	8.00084	2.69181	0.0344063
4633	8.03475	2.70012	0.0316612
4634	8.02819	2.72582	0.0643179
4635	7.90429	2.74063	0.013091
4636	7.87618	2.7539	0.051125
4637	7.88699	2.75933	0.117023
4638	7.85645	2.87311	0.0485958
4639	7.87184	2.92633	0.0327972
4640	7.88032	2.86802	0.049869
4641	7.96331	2.87495	0.0646328
4642	7.93977	2.88938	0.00291205
4643	7.91189	2.85696	0.0265695
4644	7.95157	2.82015	0.0459221
4645	7.99196	2.8089	0.0745586
4646	7.99127	2.79919	0.0648467
4647	8.04959	2.77784	0.0989781
4648	8.12325	2.75853	0.0241356
4649	8.15665	2.76038	0.0279399
4650	8.13457	2.81733	0.0852865
4651	8.16063	2.83367	0.0480758
4652	8.18822	2.88486	0.0308495
4653	8.18497	2.92652	0.0167712
4654	8.2051	2.87782	0.0838177
4655	8.16369	2.83667	0.0130812
4656	8.22919	2.81129	0.0222463
4657	8.23026	2.82661	0.130274
4658	8.24421	2.83969	0.0291599
4659	8.24208	2.85317	0.0577078
4660	8.21211	2.84105	0.0679036
4661	8.19013	2.8905	0.0751992
4662	8.19887	2.88139	0.0452189
4663	8.21427	2.84865	0.104682
4664	8.25199	2.85318	0.0332065
4665	8.2677	2.83695	0.0995733
4666	8.29407	2.84228	0.0891187
4667	8.33716	2.86389	0.0377838
4668	8.37035	2.89553	0.0866325
4669	8.36202	2.8594	0.0445356
4670	8.38366	2.82958	0.0692649
4671	8.37425	2.85461	0.0995878
4672	8.31174	2.92197	0.113692
4673	8.34499	3.02805	0.00815088
4674	8.36734	3.02721	0.0376582
4675	8.35715	3.02307	0.0807119
4676	8.41354	2.96158	0.0304329
4677	8.41057	2.90807	0.0199925
4678	8.37628	2.90521	0.116256
4679	8.40745	2.91076	0.0702694
4680	8.46211	2.94466	0.0546073
4681	8.45106	2.93764	0.0548058
4682	8.49887	2.91952	0.139907
4683	8.46961	3.03282	0.037124
4684	8.51752	3.02471	0.00753015
4685	8.50451	3.05481	0.00493807
4686	8.55291	3.0668	0.0170035
4687	8.60226	3.02507	0.0138408
4688	8.59936	3.02528	0.0130111
4689	8.58538	3.00269	0.0504688
4690	8.54421	2.98235	0.0313469
4691	8.47563	3.0116	0.077976
4692	8.4829	2.94716	0.0220433
4693	8.53891	2.86555	0.00994564
4694	8.52458	2.84613	0.0690775
4695	8.49856	2.83596	0.0271917
4696	8.53434	2.91338	0.0432223
4697	8.55455	2.957	0.0316974
4698	8.5596	2.98744	0.0253896
4699	8.57621	2.98511	0.0246375
4700	8.538	3.05972	0.101345
4701	8.54184	3.04721	0.0673654
4702	8.56135	3.03652	0.088304
4703	8.61661	3.1545	0.023541
4704	8.6145	3.18358	0.0593519
4705	8.59792	3.1283	0.0463575
4706	8.65438	3.16604	0.0417871
4707	8.72797	3.1815	0.0619631
4708	8.75378	3.14437	0.0137003
4709	8.72902	3.04266	0.0743104
4710	8.72311	3.00998	0.0926007
4711	8.74736	2.9134	0.0842168
4712	8.82029	2.96461	0.0957124
4713	8.82977	2.92804	0.0198845
4714	8.84649	3.01304	0.0380593
4715	8.80376	3.02561	0.0257044
4716	8.77465	2.96276	0.0345139
4717	8.85921	2.91015	0.129862
4718	8.77141	2.83794	0.0430222
4719	8.76398	2.83458	0.0743772
4720	8.76878	2.87193	0.0453881
4721	8.72365	2.80501	0.0368975
4722	8.75061	2.79087	0.14062
4723	8.77055	2.79231	0.0352952
4724	8.69829	2.70124	0.0772382
4725	8.63301	2.67522	0.0342477
4726	8.65213	2.72638	0.0702122
4727	8.68064	2.77318	0.0270881
4728	8.69174	2.91264	0.0769693
4729	8.71002	2.94495	0.0616502
4730	8.71741	2.94643	0.0562531
4731	8.71699	2.94151	0.0367913
4732	8.72033	2.95818	0.0164833
4733	8.70655	2.95943	0.0682828
4734	8.69585	2.95203	0.061569
4735	8.74304	2.96991	0.0185171
4736	8.73935	2.93878	0.0705887
4737	8.66192	2.92955	0.0653593
4738	8.63997	2.93156	0.0417197
4739	8.64717	2.93843	0.18494
4740	8.70957	2.96805	0.0841668
4741	8.73472	2.95771	0.0885251
4742	8.77792	2.95641	0.101863
4743	8.76825	2.98659	0.0579979
4744	8.79312	2.98148	0.0470775
4745	8.81712	2.97592	0.0360258
4746	8.7212	2.94321	0.0132268
4747	8.7884	2.94789	0.034143
4748	8.87667	2.95028	0.0499043
4749	8.86059	2.96748	0.0229449
4750	8.83695	2.91303	0.0275851
4751	8.86951	2.94604	0.0694289
4752	8.83534	2.92198	0.0892737
4753	8.7738	2.92919	0.057601
4754	8.76019	2.93078	0.114564
4755	8.83025	2.95555	0.0767819
4756	8.74231	2.98457	0.0827063
4757	8.71885	3.06545	0.04307
4758	8.70085	3.15946	0.0137046
4759	8.69451	3.17831	0.100059
4760	8.66595	3.20346	0.0657022
4761	8.68767	3.1897	0.00999915
4762	8.66544	3.21611	0.0772558
4763	8.67793	3.34537	0.0400692
4764	8.65473	3.3816	0.0662636
4765	8.5867	3.41166	0.0821087
4766	8.60233	3.36905	0.0217845
4767	8.61239	3.40455	0.0341433
4768	8.67567	3.53013	0.0550184
4769	8.65404	3.55802	0.0372936
4770	8.65598	3.63524	0.0734421
4771	8.6775	3.6086	0.0714033
4772	8.74768	3.61077	0.111789
4773	8.76551	3.63117	0.0558157
4774	8.80973	3.69417	0.0218087
4775	8.87055	3.68411	0.121139
4776	8.82744	3.72024	0.0418204
4777	8.79198	3.73005	0.0697119
4778	8.80214	3.71708	0.05318
4779	8.80851	3.78506	0.0606382
4780	8.79197	3.84437	0.0847149
4781	8.80473	3.83095	0.0569394
4782	8.81413	3.76099	0.0553429
4783	8.79058	3.70002	0.154506
4784	8.74888	3.69876	0.0236124
4785	8.61448	3.57172	0.0287028
4786	8.60575	3.65543	0.0192983
4787	8.67867	3.70563	0.0403822
4788	8.75259	3.77571	0.0800854
4789	8.81046	3.7796	0.0298916
4790	8.82959	3.82261	0.028885
4791	8.80122	3.80042	0.051721
4792	8.8144	3.79941	0.0256969
4793	8.84855	3.79947	0.0190022
4794	8.8957	3.8158	0.058063
4795	8.8867	3.8369	0.0422502
4796	8.91246	3.84676	0.0159878
4797	8.98161	3.8405	0.0219796
4798	8.99502	3.92876	0.0254371
4799	9.0309	3.97382	0.0590318
4800	9.07037	4.08137	0.0213146
4801	9.00001	4.05062	0.0454187
4802	8.92149	4.02466	0.0615246
4803	8.93767	4.06457	0.0185724
4804	8.92962	4.05348	0.086552
4805	8.85766	3.98395	0.0895103
4806	8.91085	3.94538	0.0274034
4807	8.90825	3.93572	0.0683377
4808	8.97779	3.96938	0.0565979
4809	9.01258	3.94951	0.0449236
4810	9.05432	4.00098	0.0319066
4811	8.97222	4.00247	0.0578766
4812	8.95449	4.01513	0.077215
4813	8.94658	3.98191	0.0771334
4814	8.8947	3.96359	0.0461254
4815	8.85995	3.95004	0.0543819
4816	8.93246	3.96173	0.0566675
4817	8.9694	4.02284	0.0671496
4818	9.0709	4.0697	0.0430316
4819	9.10902	4.11047	0.0768844
4820	9.11898	4.12987	0.0159937
4821	9.19858	4.22118	0.0559032
4822	#NUM!	#NUM!	0.0571018
4823	9.2293	4.17539	0.0664705
4824	9.19458	4.1987	0.0167753
4825	9.21059	4.26655	0.0709303
4826	#NUM!	#NUM!	0.0283041
4827	#NUM!	#NUM!	0.0145083
4828	#NUM!	#NUM!	0.0436035
4829	9.20999	4.15817	0.0220374
4830	9.15776	4.14816	0.0390688
4831	9.10233	4.12357	0.0971994
4832	9.13356	4.04482	0.0578174
4833	9.10384	4.09338	0.0283524
4834	9.09324	4.03907	0.0223649
4835	9.15023	3.89546	0.0839906
4836	9.1573	3.87293	0.136957
4837	9.18534	3.87905	0.0196003
4838	9.16744	3.87184	0.0522899
4839	9.13263	3.8923	0.0593279
4840	9.07043	3.84184	0.039517
4841	9.09412	3.86007	0.0687508
4842	9.09689	3.88882	0.110056
4843	9.14744	3.87787	0.0381858
4844	9.17249	3.87213	0.0371255
4845	9.16184	3.85639	0.0246842
4846	9.12806	3.80916	0.0530138
4847	9.10892	3.7715	0.035452
4848	9.12479	3.77343	0.0368884
4849	9.10627	3.7616	0.143438
4850	9.13057	3.7691	0.0173394
4851	9.18685	3.75128	0.0358829
4852	9.20077	3.76742	0.0189266
4853	9.2084	3.72264	0.06624
4854	9.2172	3.78354	0.0286567
4855	9.20711	3.76794	0.070521
4856	#NUM!	#NUM!	0.0577627
4857	#NUM!	#NUM!	0.061922
4858	#NUM!	#NUM!	0.0204591
4859	#NUM!	#NUM!	0.0518274
4860	#NUM!	#NUM!	0.0475943
4861	9.30741	3.61524	0.070464
4862	#NUM!	#NUM!	0.0611206
4863	9.35145	3.61024	0.0166371
4864	#NUM!	#NUM!	0.0597979
4865	#NUM!	#NUM!	0.10139
4866	9.23408	3.55852	0.0928158
4867	9.15295	3.58867	0.0655409
4868	9.10234	3.6625	0.115968
4869	9.1297	3.66399	0.0401428
4870	9.13228	3.73228	0.0444739
4871	9.0874	3.76677	0.0422703
4872	9.13098	3.75585	0.0367554
4873	9.14484	3.78458	0.0360514
4874	9.1491	3.72686	0.0264871
4875	9.15352	3.64977	0.0828851
4876	9.18478	3.57926	0.0572158
4877	9.19931	3.53548	0.0353104
4878	9.19063	3.58917	0.0589581
4879	9.2316	3.62831	0.0594218
4880	9.26323	3.56908	0.041294
4881	#NUM!	#NUM!	0.0609478
4882	#NUM!	#NUM!	0.0395622
4883	9.23131	3.5664	0.0535566
4884	9.20804	3.5302	0.0991609
4885	9.21854	3.45403	0.0835886
4886	9.23448	3.45277	0.0836525
4887	9.18395	3.47668	0.0650744
4888	9.19989	3.53151	0.126043
4889	9.16888	3.47272	0.118167
4890	9.15278	3.47743	0.103072
4891	9.10467	3.4253	0.0618631
4892	9.07646	3.42762	0.0632384
4893	9.07897	3.44191	0.0505559
4894	9.05108	3.4084	0.0870432
4895	9.03738	3.42566	0.135026
4896	9.01019	3.39761	0.0806915
4897	8.92867	3.34468	0.0688446
4898	8.8957	3.29718	0.0639503
4899	8.87977	3.27373	0.0801754
4900	8.85752	3.2715	0.0120141
4901	8.82697	3.34974	0.0897294
4902	8.94635	3.28262	0.0129935
4903	8.93022	3.29374	0.0577487
4904	8.98244	3.29634	0.0148304
4905	9.02031	3.34201	0.00459346
4906	8.99989	3.37583	0.0605682
4907	9.0097	3.30779	0.0196309
4908	9.05346	3.40877	0.0314307
4909	9.0597	3.44644	0.0272861
4910	9.02691	3.42903	0.0452517
4911	9.03079	3.45341	0.021488
4912	8.97963	3.46733	0.0999094
4913	8.97354	3.50225	0.10728
4914	8.98826	3.53608	0.0494707
4915	8.92945	3.66691	0.0419614
4916	8.92667	3.68402	0.0575918
4917	8.96209	3.68977	0.109756
4918	8.95761	3.70816	0.0393707
4919	8.89942	3.67651	0.0646704
4920	8.88671	3.7022	0.0696562
4921	8.90198	3.77105	0.0292405
4922	8.95432	3.79547	0.0653215
4923	9.00234	3.75637	0.0576475
4924	9.02224	3.75162	0.0458893
4925	9.01975	3.69985	0.0380755
4926	9.00019	3.74324	0.081569
4927	9.01346	3.81244	0.0376588
4928	8.95242	3.81549	0.021634
4929	8.93928	3.80529	0.0527016
4930	8.9081	3.85631	0.122109
4931	9.0031	3.89174	0.0876569
4932	9.09373	3.91177	0.0474808
4933	9.03069	3.89384	0.0657216
4934	9.00437	3.7809	0.0340076
4935	8.99373	3.81961	0.0683467
4936	9.02286	3.85321	0.118361
4937	8.99282	3.88295	0.0850905
4938	8.95768	3.89372	0.135884
4939	8.92529	3.87789	0.0297661
4940	8.95172	3.87619	0.02542
4941	8.92541	3.7976	0.147799
4942	8.89404	3.74975	0.0971075
4943	8.86601	3.72827	0.0430929
4944	8.89234	3.78102	0.0268786
4945	8.92966	3.82726	0.0619516
4946	8.96776	3.84319	0.0636867
4947	9.01653	3.80664	0.0597555
4948	9.04507	3.77924	0.0115619
4949	9.02053	3.82685	0.0186031
4950	9.01025	3.92547	0.054896
4951	9.08014	3.87962	0.0373544
4952	9.16361	3.88524	0.0395631
4953	9.19518	3.82834	0.0388235
4954	9.12466	3.72386	0.0108597
4955	9.0934	3.60991	0.0238286
4956	8.99387	3.58312	0.0942825
4957	9.04315	3.62052	0.045457
4958	9.06858	3.67842	0.0544501
4959	9.11652	3.69448	0.0279969
4960	9.04699	3.74684	0.0864473
4961	8.99283	3.87053	0.0214729
4962	8.94232	3.93346	0.176648
4963	8.95389	4.00132	0.156091
4964	8.89009	3.99702	0.018061
4965	8.85128	4.06718	0.0153349
4966	8.8619	4.06157	0.0042977
4967	8.83837	3.97499	0.035774
4968	8.8324	3.98653	0.061084
4969	8.88605	4.0079	0.020934
4970	8.87122	4.00807	0.0244974
4971	8.86664	4.00847	0.0645356
4972	8.81778	3.97269	0.0663151
4973	8.79917	3.97895	0.0734185
4974	8.77243	3.99546	0.0532047
4975	8.75335	3.97595	0.054468
4976	8.70942	3.9651	0.0767853
4977	8.71251	3.98637	0.0437828
4978	8.81122	3.97091	0.0296095
4979	8.72544	4.03534	0.0536763
4980	8.6774	4.04715	0.0973786
4981	8.71922	4.04369	0.0967698
4982	8.67132	4.01171	0.0495571
4983	8.57668	4.06729	0.0870947
4984	8.60973	4.04589	0.0442877
4985	8.58588	3.98578	0.0645985
4986	8.57038	4.05369	0.0538847
4987	8.56901	4.0829	0.0330516
4988	8.58952	4.14492	0.0257202
4989	8.55942	4.19408	0.0386763
4990	8.51358	4.19634	0.0224597
4991	8.52979	4.16189	0.0474258
4992	8.60417	4.12841	0.0562216
4993	8.57992	4.15721	0.0900791
4994	8.57827	4.17878	0.0635509
4995	8.55914	4.12968	0.140813
4996	8.60948	4.01842	0.032266
4997	8.55926	3.94658	0.0513349
4998	8.60664	3.94341	0.0623917
4999	8.64871	3.89292	0.0884477
5000	8.6825	3.8891	0.085381
5001	8.74778	3.86886	0.0397517
5002	8.81624	3.7723	0.00667916
5003	8.73123	3.77595	0.232143
5004	8.60037	3.81256	0.0509583
5005	8.62959	3.80692	0.0480819
5006	8.63909	3.8305	0.083612
5007	8.56481	3.70272	0.0440515
5008	8.66181	3.69806	0.0399893
5009	8.61921	3.69154	0.0539708
5010	8.64609	3.69169	0.08157
5011	8.5929	3.72345	0.0190404
5012	8.54471	3.76509	0.0927104
5013	8.59825	3.73855	0.0367904
5014	8.60699	3.73098	0.0616157
5015	8.58917	3.73632	0.108747
5016	8.6404	3.75605	0.108288
5017	8.60444	3.74593	0.118319
5018	8.61439	3.70763	0.0321983
5019	8.59061	3.73832	0.00654782
5020	8.58504	3.729	0.0460861
5021	8.60721	3.73774	0.0160878
5022	8.6833	3.68208	0.0928368
5023	8.68511	3.63666	0.00765377
5024	8.63824	3.60894	0.0887956
5025	8.66624	3.6093	0.0356867
5026	8.65787	3.69534	0.0698291
5027	8.67906	3.69189	0.0374601
5028	8.63041	3.52208	0.0184777
5029	8.59137	3.37095	0.0984154
5030	8.59662	3.35367	0.0488997
5031	8.58694	3.36556	0.0333708
5032	8.588	3.36972	0.0186453
5033	8.58397	3.40527	0.024098
5034	8.5398	3.44747	0.169074
5035	8.5348	3.42714	0.0503956
5036	8.53025	3.40307	0.076474
5037	8.48338	3.35871	0.0182158
5038	8.48	3.29248	0.0326793
5039	8.45577	3.22317	0.0580952
5040	8.4746	3.27294	0.0773887
5041	8.49087	3.32492	0.0557231
5042	8.41418	3.32877	0.0518812
5043	8.37453	3.3102	0.131716
5044	8.34625	3.31897	0.0339242
5045	8.34277	3.37253	0.0118948
5046	8.26302	3.42841	0.0692528
5047	8.17796	3.47455	0.0192189
5048	8.16732	3.52296	0.0643731
5049	8.16911	3.61003	0.00951253
5050	8.21203	3.62093	0.0554099
5051	8.20944	3.55639	0.0802119
5052	8.26329	3.55453	0.106715
5053	8.26548	3.52155	0.0055126
5054	8.2786	3.49942	0.0422918
5055	8.28979	3.53645	0.152633
5056	8.31007	3.54609	0.0481174
5057	8.26406	3.53458	0.0453601
5058	8.20794	3.5379	0.0220962
5059	8.12702	3.57749	0.0248784
5060	8.17755	3.61604	0.0059538
5061	8.07576	3.71334	0.026252
5062	8.05673	3.68728	0.0655227
5063	8.01444	3.65818	0.145794
5064	8.00611	3.59635	0.0651736
5065	8.0106	3.68468	0.103502
5066	8.02857	3.76815	0.0369014
5067	8.06533	3.78329	0.0303202
5068	8.06158	3.77776	0.0747661
5069	8.18001	3.97742	0.0319146
5070	8.22508	3.95364	0.0304292
5071	8.27122	3.94008	0.0519438
5072	8.18867	3.92677	0.00605129
5073	8.15988	3.89342	0.0323944
5074	8.17054	3.93196	0.106556
5075	8.16376	3.98551	0.108449
5076	8.24532	3.98415	0.146034
5077	8.25165	4.00211	0.0734447
5078	8.21032	4.0851	0.0802074
5079	8.19083	4.05389	0.0994522
5080	8.24083	4.0899	0.0343619
5081	8.147	4.14487	0.0394379
5082	8.04691	4.10354	0.0865675
5083	7.93901	4.15209	0.0504149
5084	7.96626	4.16925	0.113386
5085	7.971	4.17377	0.0759456
5086	8.01399	4.19038	0.0790172
5087	8.01081	4.20615	0.0505919
5088	7.95114	4.13503	0.0783335
5089	7.94414	4.13813	0.0346421
5090	7.88129	4.07541	0.104198
5091	7.84596	4.07035	0.0783504
5092	7.89417	4.01983	0.077341
5093	7.93094	4.01269	0.12996
5094	7.91592	4.02345	0.112333
5095	7.81879	4.03932	0.0462239
5096	7.77758	4.06564	0.134068
5097	7.77197	4.09854	0.0329597
5098	7.76268	4.08237	0.0104247
5099	7.78035	4.06599	0.0426939
5100	7.93684	4.00199	0.031284
5101	7.88749	4.01218	0.0501102
5102	7.91989	3.94291	0.0577277
5103	7.91865	3.96108	0.0397136
5104	7.92691	3.9927	0.0605337
5105	7.98499	3.99165	0.0457559
5106	7.92269	3.94576	0.0674271
5107	7.86756	3.95388	0.0189059
5108	7.82771	3.92066	0.0407444
5109	7.70473	3.87348	0.0447984
5110	7.72078	3.90337	0.028897
5111	7.72472	3.9146	0.0246033
5112	7.79367	3.92103	0.0657986
5113	7.80249	3.90396	0.0612839
5114	7.79911	3.83967	0.064715
5115	7.79407	3.84775	0.0390347
5116	7.82541	3.89344	0.0525178
5117	7.85887	3.96634	0.167952
5118	7.94175	3.89912	0.116685
5119	7.94289	3.89373	0.0215707
5120	7.95941	3.93266	0.0346225
5121	7.96778	3.78026	0.0334818
5122	8.0159	3.77987	0.0617143
5123	7.99148	3.8181	0.148374
5124	8.0003	3.83836	0.0292716
5125	7.98491	3.85791	0.0444747
5126	7.98485	3.85195	0.0656697
5127	7.96694	3.83276	0.145842
5128	8.03181	3.842	0.0900233
5129	7.93599	3.73212	0.0588749
5130	7.87796	3.76179	0.0118314
5131	7.89573	3.65982	0.121922
5132	7.86474	3.67987	0.0569888
5133	7.83455	3.67707	0.0918706
5134	7.75985	3.67403	0.0265987
5135	7.7882	3.65937	0.129413
5136	7.76576	3.67992	0.094007
5137	7.71422	3.68643	0.102178
5138	7.70895	3.68346	0.172964
5139	7.71847	3.65249	0.102206
5140	7.6152	3.67875	0.0790965
5141	7.64646	3.57491	0.0189738
5142	7.69182	3.4361	0.053325
5143	7.7343	3.49601	0.0124185
5144	7.65436	3.5026	0.0817212
5145	7.55595	3.48824	0.0734576
5146	7.52375	3.50023	0.0141752
5147	7.53784	3.4634	0.038319
5148	7.45539	3.43703	0.112938
5149	7.45485	3.38661	0.0636634
5150	7.56638	3.40706	0.0215754
5151	7.61591	3.46464	0.0504636
5152	7.64993	3.53596	0.0527995
5153	7.67772	3.57823	0.0392928
5154	7.68493	3.65623	0.0479194
5155	7.65301	3.64277	0.0653019
5156	7.6816	3.74297	0.0396005
5157	7.69659	3.81987	0.0534915
5158	7.67198	3.89319	0.0863905
5159	7.57929	3.98429	0.149011
5160	7.54533	4.09137	0.0469209
5161	7.57084	4.05282	0.043974
5162	7.53573	3.92344	0.219008
5163	7.53757	3.95634	0.000303604
5164	7.54579	3.96276	0.0978318
5165	7.57145	3.99688	0.046966
5166	7.55616	4.02418	0.0398002
5167	7.6057	4.03174	0.0636778
5168	7.6516	3.99674	0.0599401
5169	7.68035	3.96934	0.0784885
5170	7.68985	4.02913	0.135606
5171	7.6918	3.98341	0.0338878
5172	7.67379	4.04839	0.0357928
5173	7.6607	4.06203	0.0749567
5174	7.63457	4.09329	0.0339182
5175	7.59828	4.06703	0.0527024
5176	7.57996	4.08937	0.0453857
5177	7.55536	4.08983	0.0553231
5178	7.50998	4.04218	0.0402415
5179	7.4604	4.07819	0.0461402
5180	7.52502	4.08169	0.136101
5181	7.55965	4.06368	0.128096
5182	7.5141	4.08982	0.0760683
5183	7.58096	4.24389	0.0405125
5184	7.69755	4.23913	0.0795195
5185	7.6799	4.22672	0.0882671
5186	7.64775	4.23956	0.107439
5187	7.65448	4.27236	0.0298533
5188	7.60509	4.30936	0.0353183
5189	7.46552	4.259	0.0859933
5190	7.47786	4.28555	0.0595095
5191	7.52232	4.28627	0.109598
5192	7.56135	4.33909	0.0586354
5193	7.69891	4.38753	0.0748547
5194	7.77758	4.43129	0.0813771
5195	7.83054	4.45702	0.0189871
5196	7.83582	4.44643	0.0354144
5197	7.74727	4.53024	0.0195479
5198	7.7174	4.57877	0.0827211
5199	7.731	4.48792	0.0593819
5200	7.73653	4.51393	0.0547727
5201	7.60863	4.49419	0.111637
5202	7.53736	4.5555	0.0467901
5203	7.43547	4.54777	0.0215287
5204	7.28332	4.63004	4.74001e-05
5205	7.20043	4.57025	0.0767398
5206	7.27528	4.59581	0.0736797
5207	7.27873	4.57716	0.0583832
5208	7.26513	4.62872	0.0221918
5209	7.27485	4.62099	0.101956
5210	7.31669	4.69119	0.054339
5211	7.36363	4.7477	0.147621
5212	7.36252	4.73357	0.0666868
5213	7.39613	4.71516	0.0966752
5214	7.50658	4.69158	0.135999
5215	7.55381	4.73427	0.0622313
5216	7.53801	4.71958	0.0350422
5217	7.49649	4.74827	0.0892827
5218	7.45236	4.71928	0.0427469
5219	7.46766	4.68308	0.124018
5220	7.47821	4.63634	0.10211
5221	7.47569	4.57109	0.0290524
5222	7.50957	4.59159	0.058366
5223	7.51421	4.64488	0.0101453
5224	7.56153	4.71716	0.0823757
5225	7.65036	4.59752	0.0800915
5226	7.66052	4.55171	0.0286945
5227	7.67373	4.59365	0.0404673
5228	7.4575	4.55892	0.128901
5229	7.45748	4.55922	0.0257554
5230	7.45163	4.46157	0.0647719
5231	7.47998	4.42413	0.0370566
5232	7.44329	4.40871	0.0778633
5233	7.41082	4.35393	0.060778
5234	7.46873	4.33844	0.031786
5235	7.40626	4.38596	0.0385105
5236	7.30871	4.48016	0.0880669
5237	7.27758	4.49356	0.0792868
5238	7.24214	4.49857	0.141968
5239	7.16745	4.50486	0.0677534
5240	7.1341	4.51101	0.0943989
5241	7.14944	4.56143	0.0671742
5242	7.18511	4.58948	0.00309132
5243	7.14988	4.63214	0.181006
5244	7.15876	4.67138	0.0882903
5245	7.14432	4.71521	0.0227773
5246	7.2747	4.67614	0.0885479
5247	7.38077	4.60433	0.0354671
5248	7.42769	4.6642	0.0388501
5249	7.46756	4.67143	0.0877607
5250	7.54569	4.65665	0.0338859
5251	7.60056	4.58751	0.0338507
5252	7.66775	4.50367	0.0221083
5253	7.69583	4.49355	0.0316874
5254	7.72619	4.5116	0.064839
5255	7.65428	4.46444	0.0594733
5256	7.63304	4.52003	0.0473129
5257	7.69979	4.60696	0.040469
5258	7.75588	4.58988	0.130364
5259	7.82719	4.61264	0.0634708
5260	7.89821	4.5729	0.103395
5261	7.90442	4.55496	0.031498
5262	7.93826	4.54449	0.0495583
5263	7.92103	4.53526	0.0588877
5264	7.99957	4.50929	0.0768057
5265	8.04048	4.46626	0.106025
5266	8.0448	4.41166	0.108121
5267	7.93529	4.43333	0.0957948
5268	7.90149	4.46569	0.0295392
5269	7.9216	4.47339	0.0897135
5270	7.92165	4.4734	0.0849185
5271	7.98792	4.51209	0.0861093
5272	7.91799	4.53529	0.0965504
5273	7.93602	4.47976	0.0806737
5274	7.9211	4.49619	0.0553589
5275	7.84219	4.43163	0.0699264
5276	7.86918	4.47879	0.0772612
5277	7.80049	4.60946	0.0263573
5278	7.74263	4.6426	0.0402625
5279	7.65988	4.59261	0.0250082
5280	7.54927	4.67173	0.071273
5281	7.48719	4.67609	0.0953212
5282	7.49522	4.64198	0.0324465
5283	7.40644	4.65146	0.0295078
5284	7.36376	4.6491	0.0337642
5285	7.29641	4.54496	0.185732
5286	7.2316	4.62386	0.0714582
5287	7.24309	4.65055	0.055119
5288	7.2389	4.59233	0.0454299
5289	7.22949	4.58856	0.0541435
5290	7.23507	4.67075	0.105307
5291	7.25648	4.74792	0.0894135
5292	7.28339	4.75789	0.142881
5293	7.3061	4.79138	0.0348469
5294	7.36519	4.67682	0.0540578
5295	7.39035	4.67134	0.0518254
5296	7.33497	4.70492	0.180282
5297	7.33054	4.66813	0.0806595
5298	7.36962	4.60078	0.0554259
5299	7.42621	4.57862	0.0842757
5300	7.45708	4.58621	0.0254916
5301	7.47783	4.61866	0.0524653
5302	7.54817	4.56567	0.0734806
5303	7.61339	4.52058	0.0545961
5304	7.68565	4.39838	0.0686686
5305	7.61921	4.38511	0.0221992
5306	7.52482	4.38645	0.0752767
5307	7.48201	4.33469	0.0556593
5308	7.47982	4.33251	0.0521406
5309	7.65765	4.36627	0.0635138
5310	7.60101	4.43401	0.123546
5311	7.57992	4.4426	0.132345
5312	7.58993	4.53058	0.0842809
5313	7.59452	4.56575	0.0761881
5314	7.57322	4.59824	0.0297733
5315	7.507	4.54064	0.0930381
5316	7.47809	4.5583	0.0683788
5317	7.50904	4.54461	0.16753
5318	7.5307	4.54906	0.0554614
5319	7.50763	4.57078	0.0844406
5320	7.4872	4.63231	0.0703318
5321	7.43432	4.60508	0.0364492
5322	7.39311	4.58184	0.100328
5323	7.37668	4.61883	0.080616
5324	7.44412	4.50726	0.0575762
5325	7.47534	4.452	0.0291984
5326	7.48342	4.34892	0.0883789
5327	7.47324	4.31912	0.110877
5328	7.46079	4.27115	0.0559379
5329	7.51577	4.25006	0.0283102
5330	7.52953	4.32562	0.0314693
5331	7.62725	4.36674	0.0581074
5332	7.68427	4.27487	0.0329429
5333	7.76262	4.32999	0.0380682
5334	7.74329	4.30766	0.150884
5335	7.83298	4.30607	0.0733858
5336	7.91707	4.31795	0.0543062
5337	7.95427	4.39561	0.111583
5338	8.03188	4.45304	0.0993469
5339	7.97723	4.39369	0.0494438
5340	7.93495	4.35797	0.0892244
5341	7.99718	4.32608	0.0936179
5342	7.96345	4.25657	0.0391189
5343	7.97089	4.28185	0.0340182
5344	7.97937	4.32121	0.0265193
5345	7.98195	4.29634	0.0436599
5346	8.05286	4.30354	0.051495
5347	8.11491	4.37591	0.0515438
5348	8.10498	4.40679	0.0436078
5349	8.09877	4.37795	0.0572532
5350	8.06663	4.36759	0.122009
5351	7.92303	4.2498	0.0160681
5352	7.85479	4.271	0.0230532
5353	7.86335	4.32545	0.0273165
5354	7.83187	4.35821	0.0242101
5355	7.81276	4.40887	0.0531702
5356	7.70747	4.41029	0.0542478
5357	7.62	4.39174	0.0498281
5358	7.52868	4.50163	0.0654403
5359	7.49442	4.508	0.0954285
5360	7.50233	4.56147	0.0645668
5361	7.4534	4.54441	0.0585053
5362	7.28469	4.48085	0.041081
5363	7.22611	4.53629	0.0432418
5364	7.20168	4.48654	0.0887038
5365	7.12119	4.51149	0.00748807
5366	7.10162	4.52783	0.0291659
5367	7.14804	4.55227	0.0113782
5368	7.187	4.48997	0.0822916
5369	7.21539	4.5366	0.0314162
5370	7.25149	4.59501	0.0890104
5371	7.2359	4.57921	0.048868
5372	7.17034	4.54221	0.036527
5373	7.15015	4.49035	0.0647522
5374	7.10925	4.458	0.0650511
5375	7.048	4.44121	0.0404688
5376	6.94057	4.50222	0.0537961
5377	6.87329	4.61619	0.0856504
5378	6.85738	4.53342	0.0216854
5379	6.8534	4.45734	0.0612931
5380	6.82756	4.44255	0.0234372
5381	6.73864	4.46994	0.00969041
5382	6.68033	4.43422	0.0311097
5383	6.57783	4.30171	0.0114518
5384	6.59439	4.24878	0.0411745
5385	6.56693	4.32863	0.0745223
5386	6.54836	4.39647	0.0539146
5387	6.58323	4.40706	0.0691152
5388	6.67099	4.45569	0.0259388
5389	6.7302	4.51039	0.0751366
5390	6.72191	4.56737	0.0580949
5391	6.70185	4.58859	0.0177778
5392	6.61954	4.55641	0.112743
5393	6.52075	4.60674	0.037365
5394	6.55767	4.64877	0.0252218
5395	6.53132	4.65914	0.0321751
5396	6.53719	4.62822	0.0324719
5397	6.50168	4.67422	0.018998
5398	6.52006	4.64688	0.0575336
5399	6.48761	4.66679	0.0322346
5400	6.44644	4.81195	0.0867532
5401	6.42472	4.88205	0.0395575
5402	6.3759	4.90583	0.050692
5403	6.27271	4.9483	0.0210514
5404	6.2207	4.86366	0.0169254
5405	6.22105	4.9131	0.0292788
5406	6.2712	4.9869	0.116376
5407	6.36433	4.99644	0.0568916
5408	6.35881	4.95771	0.0670042
5409	6.32668	4.94654	0.0442248
5410	6.30101	4.95318	0.0454181
5411	6.34463	4.95511	0.0600577
5412	6.3905	4.93171	0.0426085
5413	6.40819	4.98012	0.0884829
5414	6.42758	5.01918	0.00977195
5415	6.48439	5.02632	0.0185215
5416	6.39382	4.94457	0.0925937
5417	6.37826	4.94056	0.03522
5418	6.3637	4.92268	0.0552414
5419	6.36232	4.94997	0.0207282
5420	6.38607	4.95467	0.0271341
5421	6.33577	4.93744	0.014983
5422	6.38236	4.90964	0.066499
5423	6.41956	4.94278	0.0478623
5424	6.45658	4.88882	0.0748928
5425	6.3896	4.82084	0.104285
5426	6.34531	4.77386	0.0836339
5427	6.36257	4.71795	0.101764
5428	6.37868	4.68016	0.0359515
5429	6.40696	4.71287	0.0783736
5430	6.46385	4.78093	0.0370078
5431	6.45646	4.77975	0.0646516
5432	6.46091	4.75093	0.0339844
5433	6.47077	4.75661	0.126008
5434	6.55278	4.76343	0.0690228
5435	6.52247	4.7717	0.0559341
5436	6.59018	4.82947	0.080216
5437	6.63835	4.82123	0.0737552
5438	6.60937	4.84347	0.0727972
5439	6.58283	4.90253	0.107693
5440	6.52238	4.87851	0.0303322
5441	6.54903	4.90896	0.0370438
5442	6.54245	4.85557	0.0161585
5443	6.62809	4.8573	0.112197
5444	6.6353	4.83684	0.155022
5445	6.57974	4.81095	0.0640761
5446	6.60306	4.81332	0.0653652
5447	6.61036	4.81969	0.0218568
5448	6.61947	4.78995	0.0179195
5449	6.61617	4.80092	0.0307393
5450	6.61589	4.75974	0.0281363
5451	6.67565	4.80427	0.0856875
5452	6.72857	4.79398	0.0283186
5453	6.75369	4.85837	0.075506
5454	6.77739	4.84783	0.0547916
5455	6.80392	4.77753	0.114866
5456	6.86202	4.77795	0.0953309
5457	6.84526	4.77202	0.0466556
5458	6.93096	4.84527	0.0684875
5459	6.9023	4.86925	0.0138948
5460	6.9141	4.84696	0.112372
5461	6.88865	4.86665	0.0590219
5462	6.92112	4.86656	0.0986844
5463	6.90547	4.85579	0.00275041
5464	6.92922	4.9082	0.134601
5465	6.93334	4.94017	0.134893
5466	6.85136	4.9118	0.021578
5467	6.81537	4.92822	0.0453231
5468	6.76477	4.92517	0.0659974
5469	6.74378	4.92683	0.0650327
5470	6.73123	4.91548	0.0656852
5471	6.74509	4.8897	0.039748
5472	6.73644	4.77364	0.0245058
5473	6.78297	4.74091	0.107001
5474	6.80806	4.67878	0.0520586
5475	6.7639	4.67626	0.0596833
5476	6.80828	4.68593	0.0718795
5477	6.84114	4.63567	0.0493889
5478	6.83308	4.59383	0.0340338
5479	6.75598	4.63723	0.053313
5480	6.75586	4.647	0.0406056
5481	6.75007	4.66459	0.051592
5482	6.83647	4.69789	0.0385592
5483	6.8625	4.72161	0.0678899
5484	6.85327	4.66714	0.0341128
5485	6.87085	4.65615	0.11608
5486	6.86517	4.62962	0.0640882
5487	6.8758	4.61906	0.0879545
5488	6.88176	4.68529	0.0196695
5489	6.86727	4.63968	0.0125539
5490	6.89755	4.70818	0.0607267
5491	6.82813	4.786	0.0579058
5492	6.76938	4.84552	0.0559877
5493	6.67803	4.89037	0.0509871
5494	6.66639	4.85636	0.0543442
5495	6.69838	4.78481	0.0846762
5496	6.67594	4.81424	0.0205046
5497	6.63001	4.76874	0.115636
5498	6.64433	4.73792	0.0537108
5499	6.58693	4.62575	0.0108042
5500	6.5496	4.56769	0.0405698
5501	6.52771	4.51622	0.0327898
5502	6.49521	4.44288	0.0229819
5503	6.5683	4.43299	0.0904972
5504	6.63692	4.40867	0.0213196
5505	6.65932	4.30333	0.0669247
5506	6.68828	4.29434	0.0344208
5507	6.6514	4.2909	0.0782408
5508	6.65359	4.30691	0.0687279
5509	6.64198	4.19531	0.0722478
5510	6.57282	4.05657	0.036759
5511	6.62915	4.02601	0.0484169
5512	6.69405	4.03376	0.0433377
5513	6.70497	4.01482	0.0418306
5514	6.6954	4.02998	0.0991266
5515	6.67535	4.00668	0.0900185
5516	6.66438	4.03259	0.0523623
5517	6.59776	4.08648	0.111813
5518	6.62141	4.07091	0.00272119
5519	6.67729	4.02012	0.0439598
5520	6.62346	4.03035	0.0641869
5521	6.66148	4.13874	0.0572597
5522	6.7368	4.19718	0.0521613
5523	6.78043	4.21371	0.0172875
5524	6.71529	4.19255	0.0537344
5525	6.70536	4.18283	0.0306001
5526	6.71569	4.29473	0.0680669
5527	6.67825	4.34036	0.0295459
5528	6.62105	4.42077	0.0866674
5529	6.62178	4.42342	0.150583
5530	6.53159	4.32351	0.0155103
5531	6.43181	4.23274	0.0294337
5532	6.452	4.22514	0.0497168
5533	6.47649	4.187	0.0335944
5534	6.52459	4.14182	0.0185103
5535	6.46183	4.15884	0.00370067
5536	6.52718	4.15217	0.0391158
5537	6.55675	4.12562	0.0597746
5538	6.53255	4.12177	0.094165
5539	6.56728	4.22298	0.046521
5540	6.51524	4.22448	0.0613814
5541	6.46754	4.26035	0.121282
5542	6.50584	4.32118	0.0646957
5543	6.54586	4.35012	0.0988798
5544	6.55484	4.38295	0.0583429
5545	6.5306	4.33547	0.108761
5546	6.55029	4.37098	0.0628035
5547	6.59244	4.40072	0.061292
5548	6.58045	4.43737	0.045749
5549	6.64446	4.46	0.0107747
5550	6.64537	4.4259	0.0834252
5551	6.52994	4.43813	0.0740797
5552	6.47172	4.46491	0.0786512
5553	6.45166	4.55055	0.0507272
5554	6.44953	4.531	0.0547547
5555	6.45016	4.51846	0.0504327
5556	6.45431	4.57904	0.0958982
5557	6.50931	4.59716	0.0617116
5558	6.56529	4.59793	0.0227919
5559	6.52379	4.62755	0.0666546
5560	6.57806	4.62478	0.0791534
5561	6.63362	4.68868	0.0625861
5562	6.61818	4.70217	0.0358088
5563	6.52865	4.77536	0.111998
5564	6.50695	4.72622	0.0494245
5565	6.49881	4.73333	0.0682982
5566	6.4631	4.71407	0.0744564
5567	6.43438	4.72989	0.0484807
5568	6.44103	4.70789	0.0445748
5569	6.39837	4.78771	0.0560474
5570	6.40507	4.76747	0.147862
5571	6.37621	4.70709	0.0324632
5572	6.35293	4.68173	0.0502417
5573	6.27529	4.67207	0.0329644
5574	6.21975	4.63158	0.0921422
5575	6.28116	4.66965	0.0328195
5576	6.29614	4.70321	0.120399
5577	6.24897	4.69233	0.0805589
5578	6.26774	4.73139	0.00450652
5579	6.30735	4.71796	0.0347369
5580	6.21065	4.73975	0.0637247
5581	6.23691	4.82585	0.156879
5582	6.28787	4.8379	0.0873405
5583	6.39175	4.87925	0.0200618
5584	6.39241	4.88189	0.0513721
5585	6.43498	4.87091	0.0839555
5586	6.46344	4.81338	0.0764054
5587	6.45582	4.87013	0.058708
5588	6.46942	4.92049	0.0218181
5589	6.47549	4.93668	0.0392815
5590	6.42179	4.9347	0.100746
5591	6.44185	4.9578	0.0768407
5592	6.41573	4.89495	0.127401
5593	6.44099	4.87961	0.0833435
5594	6.50594	4.93699	0.0727187
5595	6.58751	4.8104	0.103842
5596	6.57233	4.80721	0.124677
5597	6.6017	4.80917	0.100321
5598	6.64744	4.82865	0.0403378
5599	6.64297	4.86195	0.0703692
5600	6.64162	4.84349	0.0753626
5601	6.6436	4.84661	0.107889
5602	6.67605	4.82476	0.0225334
5603	6.69665	4.88088	0.0414184
5604	6.69086	4.97486	0.0728968
5605	6.70448	5.01935	0.107334
5606	6.6835	4.96166	0.109413
5607	6.67614	4.8406	0.0862577
5608	6.61255	4.8525	0.0621792
5609	6.51421	4.86278	0.0341165
5610	6.49299	4.80844	0.0135526
5611	6.58092	4.87245	0.0699129
5612	6.64138	4.88945	0.109757
5613	6.70231	4.89602	0.0232226
5614	6.68128	4.8554	0.0430198
5615	6.6791	4.84485	0.081933
5616	6.61688	4.78928	0.0962626
5617	6.59475	4.71858	0.053428
5618	6.51718	4.70556	0.0530081
5619	6.5056	4.65617	0.0138497
5620	6.49284	4.60292	0.0727972
5621	6.52965	4.56845	0.0454282
5622	6.62407	4.58523	0.0978098
5623	6.65518	4.63852	0.0375387
5624	6.63737	4.65275	0.0739217
5625	6.57114	4.6453	0.0744315
5626	6.49245	4.65384	0.0577436
5627	6.43148	4.6397	0.0589841
5628	6.40026	4.65725	0.0309002
5629	6.29451	4.62037	0.108014
5630	6.25692	4.65246	0.0515221
5631	6.24789	4.72016	0.0645368
5632	6.29204	4.78011	0.000755878
5633	6.32903	4.74878	0.0557598
5634	6.35089	4.70993	0.0190689
5635	6.38532	4.66571	0.0193356
5636	6.50172	4.57452	0.0445332
5637	6.5193	4.60181	0.0266471
5638	6.51259	4.65161	0.0240694
5639	6.48529	4.67008	0.10087
5640	6.52459	4.58674	0.0382382
5641	6.4918	4.58823	0.0368132
5642	6.38627	4.53027	0.0671221
5643	6.31071	4.50236	0.0483842
5644	6.31426	4.49958	0.0200816
5645	6.29191	4.47298	0.0275457
5646	6.2307	4.49069	0.0689081
5647	6.11523	4.59688	0.0873458
5648	6.18457	4.54379	0.0478786
5649	6.19996	4.53091	0.111661
5650	6.20552	4.47984	0.0778306
5651	6.19214	4.56272	0.131812
5652	6.11962	4.58679	0.0813451
5653	6.17146	4.55924	0.0876759
5654	6.18992	4.5476	0.0335718
5655	6.22671	4.53385	0.152966
5656	6.21784	4.4335	0.128834
5657	6.27837	4.48084	0.0429231
5658	6.24947	4.60492	0.0502787
5659	6.27555	4.68407	0.0183958
5660	6.34809	4.6891	0.0385065
5661	6.42904	4.75415	0.0270341
5662	6.38806	4.8719	0.0820622
5663	6.4161	4.96823	0.0806616
5664	6.44824	4.9926	0.0515329
5665	6.40144	4.94005	0.0681559
5666	6.4448	4.87842	0.108049
5667	6.48864	4.977	0.0541216
5668	6.49731	4.9562	0.0340778
5669	6.45922	4.93993	0.0152021
5670	6.50645	4.8844	0.0545856
5671	6.52702	4.77906	0.0623923
5672	6.50545	4.67179	0.0742201
5673	6.4966	4.7576	0.0495147
5674	6.438	4.73679	0.0417971
5675	6.42504	4.70524	0.0266789
5676	6.42432	4.71877	0.0420026
5677	6.36059	4.69004	0.0644122
5678	6.33406	4.58353	0.0484664
5679	6.31084	4.58283	0.0488806
5680	6.35284	4.57349	0.0124082
5681	6.42623	4.53707	0.0833275
5682	6.50035	4.59849	0.0330987
5683	6.52191	4.64738	0.158717
5684	6.48288	4.68325	0.0382929
5685	6.49414	4.67518	0.056031
5686	6.51025	4.60419	0.0453371
5687	6.46664	4.61693	0.0717078
5688	6.52097	4.5356	0.0740565
5689	6.53558	4.57018	0.0631425
5690	6.47965	4.61851	0.0584466
5691	6.49978	4.69017	0.0444122
5692	6.51939	4.74448	0.0676462
5693	6.57415	4.7664	0.0709966
5694	6.54772	4.78241	0.0183163
5695	6.47516	4.86242	0.0135441
5696	6.42716	4.88115	0.0637008
5697	6.47249	4.83521	0.0142912
5698	6.47245	4.83445	0.0452851
5699	6.44017	4.87992	0.0692399
5700	6.43949	4.86086	0.0562242
5701	6.42022	4.86235	0.0476173
5702	6.38481	4.88936	0.0620292
5703	6.38252	4.86281	0.0727377
5704	6.35959	4.87015	0.0878137
5705	6.27979	4.80846	0.119458
5706	6.27891	4.77024	0.0245062
5707	6.27349	4.73382	0.0495694
5708	6.21705	4.69749	0.0738677
5709	6.21049	4.74542	0.0298686
5710	6.19265	4.73622	0.0190027
5711	6.16994	4.75181	0.0476909
5712	6.23632	4.73332	0.034102
5713	6.27126	4.65327	0.0577045
5714	6.30902	4.68271	0.0119032
5715	6.22934	4.76094	0.0041921
5716	6.18172	4.8225	0.0679908
5717	6.05614	4.78246	0.0647021
5718	5.98877	4.73687	0.0353057
5719	5.99917	4.64982	0.0880994
5720	5.99609	4.61639	0.0451282
5721	6.11294	4.51767	0.0439482
5722	6.21314	4.43668	0.0493998
5723	6.23078	4.39755	0.0204406
5724	6.19468	4.43255	0.0259584
5725	6.21208	4.43853	0.101253
5726	6.17655	4.45336	0.087667
5727	6.15814	4.47316	0.0355605
5728	6.20129	4.54296	0.0770517
5729	6.17595	4.46638	0.103546
5730	6.22599	4.45407	0.0152157
5731	6.28347	4.49069	0.0222724
5732	6.23916	4.58923	0.0725075
5733	6.19422	4.6194	0.028927
5734	6.22059	4.64099	0.0704371
5735	6.2056	4.64354	0.014478
5736	6.19236	4.59059	0.0349793
5737	6.13164	4.57622	0.0560505
5738	6.05743	4.57721	0.0673707
5739	6.04271	4.52994	0.0128465
5740	6.01115	4.55735	0.0390141
5741	6.02634	4.57928	0.0670496
5742	6.00757	4.5417	0.0530807
5743	6.00259	4.47748	0.0630945
5744	5.98288	4.4332	0.0708064
5745	5.9401	4.40956	0.134359
5746	5.94733	4.41965	0.0802798
5747	5.9104	4.49434	0.0409115
5748	5.93837	4.51204	0.04567
5749	5.93134	4.6706	0.014632
5750	5.96939	4.67489	0.163792
5751	6.02268	4.65758	0.0968143
5752	6.06729	4.64947	0.0502045
5753	6.12994	4.61458	0.117488
5754	6.17276	4.55416	0.0939724
5755	6.21846	4.5106	0.0352632
5756	6.16747	4.48204	0.045284
5757	6.14731	4.44247	0.0525723
5758	6.20054	4.40073	0.0282986
5759	6.141	4.43939	0.0227902
5760	6.12352	4.44487	0.0840775
5761	6.11648	4.45644	0.113528
5762	6.07531	4.50505	0.0520267
5763	6.06142	4.5017	0.0204044
5764	6.02148	4.48036	0.103719
5765	5.99029	4.54218	0.0677961
5766	5.98788	4.486	0.0248763
5767	5.94061	4.48033	0.0812548
5768	5.91041	4.42614	0.0870612
5769	5.8927	4.3556	0.0209101
5770	5.96889	4.31194	0.109028
5771	5.95749	4.19303	0.0609431
5772	5.93367	4.1988	0.0629723
5773	5.88662	4.1832	0.0419326
5774	5.92139	4.11803	0.0162139
5775	5.89691	4.10091	0.0263437
5776	5.8883	4.08397	0.087315
5777	5.92949	4.108	0.0984439
5778	5.91698	4.13973	0.0175106
5779	5.95941	4.17883	0.0664367
5780	5.95335	4.18908	0.0541496
5781	5.9543	4.19316	0.0955422
5782	5.93368	4.25795	0.110531
5783	5.8714	4.24042	0.0366242
5784	5.84405	4.21808	0.0478117
5785	5.89804	4.14846	0.109255
5786	5.93414	4.12139	9.7627e-05
5787	5.97558	4.10675	0.0505686
5788	5.94063	4.07184	0.0340437
5789	5.92118	4.06557	0.0692995
5790	5.91443	4.09063	0.0514668
5791	5.9848	4.01783	0.065305
5792	5.96253	3.93304	0.0556893
5793	5.99802	3.93529	0.0891167
5794	6.06066	3.98017	0.0316887
[truncated: 4,181 more rows]

## Sheet: SI_Fig4b
Missing D1 values represent trajectories that were excluded based on the criteria described in the methods section Missing D2 values indicate that a particular trajectory only had 1 mobility component
D1 dimer (μm2/s)	D1 tetramer (μm2/s)	D1 hexamer (μm2/s)	D1 octamer (μm2/s)	D2 dimer (μm2/s)	D2 tetramer (μm2/s)	D2 hexamer (μm2/s)	D2 octamer (μm2/s)
1.13703	0.455943	0.328112	0.35974	#NUM!	#NUM!	#NUM!	#NUM!
0.998946	0.406997	0.514648	0.384775	#NUM!	#NUM!	#NUM!	0.00533426
1.03472	0.523292	0.241022	0.368788	#NUM!	#NUM!	#NUM!	#NUM!
0.852821	0.652599	0.57857	0.473883	#NUM!	#NUM!	#NUM!	0.00295223
0.864726	0.587244	0.326943	0.360388	#NUM!	#NUM!	#NUM!	#NUM!
0.875159	0.765857	0.45849	0.296266	#NUM!	#NUM!	#NUM!	#NUM!
#NUM!	0.574723	0.434029	0.350323	#NUM!	#NUM!	#NUM!	#NUM!
0.823031	0.38634	0.435735	0.183785	#NUM!	#NUM!	#NUM!	#NUM!
0.988661	0.380726	0.352443	0.305129	#NUM!	#NUM!	#NUM!	#NUM!
1.47764	#NUM!	0.531766	0.319953	#NUM!	#NUM!	#NUM!	#NUM!
0.279264	0.657437	0.398648	0.429176	#NUM!	#NUM!	#NUM!	#NUM!
1.27065	0.584859	0.45147	0.379847	#NUM!	#NUM!	#NUM!	#NUM!
1.09123	0.589084	0.254593	#NUM!	#NUM!	#NUM!	#NUM!	#NUM!
1.29598	0.625281	0.270129	0.415898	#NUM!	#NUM!	#NUM!	0.0481818
1.07572	0.327345	0.501285	0.33602	#NUM!	#NUM!	#NUM!	#NUM!
1.44344	0.603908	0.227523	0.367775	#NUM!	#NUM!	#NUM!	#NUM!
1.31175	0.383489	0.241733	0.395658	#NUM!	#NUM!	#NUM!	#NUM!
1.19279	0.337059	0.556493	0.305713	#NUM!	#NUM!	#NUM!	#NUM!
1.09309	0.496784	0.264743	0.260403	#NUM!	#NUM!	#NUM!	#NUM!
1.02035	0.522554	0.451182	0.573264	#NUM!	#NUM!	#NUM!	#NUM!
0.776245	0.621644	0.454726	0.311144	#NUM!	#NUM!	#NUM!	#NUM!
0.775686	0.680571	0.503083	0.417387	#NUM!	#NUM!	#NUM!	#NUM!
0.195092	0.479707	0.452047		#NUM!	#NUM!	0.059712
0.246931	0.751799	0.45801		#NUM!	#NUM!	#NUM!
	0.812277	0.452553			#NUM!	#NUM!
	0.804189	0.5302			0.0296405	#NUM!
	0.586254	0.473949			#NUM!	#NUM!
	0.690129	0.293247			#NUM!	#NUM!
	0.704038	0.478742			#NUM!	#NUM!
	0.664231	0.250998			#NUM!	#NUM!
	0.623617	0.483678			#NUM!	#NUM!
	0.954051	0.462026			#NUM!	#NUM!
	1.18713	0.57152			#NUM!	#NUM!
	0.731548	0.53407			#NUM!	#NUM!
	0.544568	0.400936			#NUM!	#NUM!
	0.52866	0.48196			#NUM!	#NUM!
	0.684376	0.323448			#NUM!	0.114087
	0.398878	0.440024			#NUM!	#NUM!
	0.510753	0.489613			#NUM!	#NUM!
	0.675533	0.410283			#NUM!	#NUM!
	0.58593	0.462719			#NUM!	#NUM!
	0.669941	0.337189			#NUM!	#NUM!
	0.526133	0.399955			#NUM!	#NUM!
	0.569469	0.349634			#NUM!	#NUM!
	0.688527	0.438002			#NUM!	#NUM!
	0.713487	0.359943			#NUM!	#NUM!
	0.46496	0.323472			#NUM!	#NUM!
	0.651587	0.441558			#NUM!	#NUM!
	0.567867	0.438248			#NUM!	#NUM!
	0.680499	0.368201			#NUM!	#NUM!
	0.755186	0.401444			#NUM!	#NUM!
	0.421004	0.469748			0.00383508	#NUM!
	0.386695	0.490333			#NUM!	#NUM!
	1.00511	0.438017			#NUM!	#NUM!
	0.626544	0.400638			#NUM!	#NUM!
	0.928636	0.368515			#NUM!	#NUM!
	0.623035	0.374443			#NUM!	#NUM!
	0.528428	0.476166			#NUM!	#NUM!
	0.882965	0.398592			#NUM!	#NUM!
	0.741159	0.463852			#NUM!	#NUM!
	0.745767	0.274534			#NUM!	#NUM!
	0.80863	0.5243			#NUM!	#NUM!
	0.727621	0.416802			#NUM!	#NUM!
	0.799833	0.489148			#NUM!	#NUM!
	0.500766	0.434873			#NUM!	#NUM!
	0.688446	0.471648			#NUM!	#NUM!
	0.572111	0.399362			#NUM!	#NUM!
	0.599092	0.379779			#NUM!	#NUM!
	0.432537	0.426049			#NUM!	#NUM!
	0.463204	0.480714			#NUM!	#NUM!
	0.427213	0.493053			#NUM!	#NUM!
	0.531493	0.520033			#NUM!	#NUM!
	0.475838	0.393524			#NUM!	#NUM!
	0.557351	0.433307			#NUM!	#NUM!
	0.604126	0.326708			#NUM!	#NUM!
	0.592756	0.311744			#NUM!	#NUM!
	0.578403	0.528373			#NUM!	#NUM!
	0.567121	0.337494			#NUM!	#NUM!
	0.603915	0.491907			#NUM!	#NUM!
	0.626065	0.410546			#NUM!	#NUM!
	0.588344	0.473101			#NUM!	#NUM!
	0.63638	0.514633			#NUM!	#NUM!
	0.634946	0.722776			#NUM!	0.208005
	0.554882	0.374995			#NUM!	#NUM!
	0.755816	0.494716			#NUM!	#NUM!
	0.582523	0.477727			#NUM!	#NUM!
	0.704133	0.421497			#NUM!	#NUM!
		0.396096				#NUM!
		0.527914				#NUM!
		0.500532				#NUM!
		0.393764				0.0878541
		0.576641				#NUM!
		0.544327				#NUM!
		0.434711				#NUM!
		0.486098				#NUM!
		0.555812				#NUM!
		0.511494				#NUM!
		0.526017				#NUM!
		0.470926				#NUM!
		0.455362				#NUM!
		0.458988				#NUM!
		0.344036				#NUM!
		0.442249				#NUM!
		0.306353				#NUM!
		0.437017				#NUM!
		0.33327				#NUM!
		0.251668				#NUM!
		0.62159				#NUM!
		0.324966				#NUM!
		0.267645				#NUM!
		0.596691				#NUM!
		0.488575				#NUM!
		0.300853				#NUM!
		0.476983				#NUM!
		0.366123				#NUM!
		0.481681				#NUM!
		0.558836				#NUM!
		0.341262				#NUM!
		0.555014				#NUM!
		0.451379				#NUM!
		0.566176				#NUM!
		0.387508				#NUM!
		0.483684				#NUM!
		0.454595				#NUM!
		0.517414				#NUM!
		0.58287				#NUM!
		0.326901				#NUM!
		0.445817				#NUM!
		0.425191				#NUM!
		0.384495				#NUM!
		0.324623				#NUM!
		0.479943				#NUM!
		0.454347				#NUM!
		0.927512				0.00569463
		0.464934				0.00852684
		0.403438				#NUM!
		0.395146				#NUM!
		0.422506				#NUM!
		0.549746				#NUM!
		0.386795				#NUM!
		0.529035				#NUM!
		0.364375				#NUM!
		0.566531				#NUM!
		0.536623				#NUM!
		0.453875				#NUM!
		0.48488				#NUM!
		0.589738				#NUM!
		0.310823				#NUM!
		0.488352				#NUM!
		0.377082				#NUM!
		0.408969				#NUM!
		0.42519				#NUM!
		0.414162				#NUM!
		0.48874				#NUM!
		0.480494				#NUM!
		0.43345				#NUM!
		0.569491				#NUM!
		0.513788				#NUM!
		0.396295				#NUM!
		0.421559				#NUM!
		0.407669				#NUM!
		0.470262				#NUM!
		0.36859				#NUM!
		0.294491				#NUM!
		0.497304				#NUM!
		0.492248				#NUM!
		0.336571				#NUM!
		0.677805				#NUM!
		0.441483				#NUM!
		0.349531				#NUM!
		0.372375				0.00194227
		0.447948				#NUM!
		0.480248				#NUM!
		0.470894				#NUM!
		0.340622				#NUM!
		0.375284				#NUM!
		0.479048				0.00444702
		0.415143				#NUM!
		0.464484				#NUM!
		0.766318				#NUM!
		0.53314				#NUM!
		0.413716				#NUM!

## Sheet: SI_5a
ΔPRD									WT
Tetramer		Hexamer		Octamer		Decamer			Dimer		Tetramer		Hexamer		Octamer
1-mobility fraction	2-mobility fraction	1-mobility fraction	2-mobility fraction	1-mobility fraction	2-mobility fraction	1-mobility fraction	2-mobility fraction		1-mobility fraction	2-mobility fraction	1-mobility fraction	2-mobility fraction	1-mobility fraction	2-mobility fraction	1-mobility fraction	2-mobility fraction
0.952381	0.047619	0.975	0.025	0.92	0.08	0.961538	0.0384615		1	0	0.976744	0.0232558	0.973118	0.0268817	0.923077	0.0769231
0.931818	0.0681818	0.966443	0.033557	0.938462	0.0615385	1	0		0.75	0.25	0.933333	0.0666667	0.956989	0.0430108	0.970588	0.0294118
0.956522	0.0434783	0.972656	0.0273438	1	0	1	0		0.775862	0.224138	0.972222	0.0277778	0.938776	0.0612245	1	0
0.979167	0.0208333	0.981884	0.0181159	0.979167	0.0208333	1	0		0.833333	0.166667	0.954545	0.0454545	0.924051	0.0759494	0.769231	0.230769
									0.945946	0.0540541	0.985915	0.0140845	0.972727	0.0272727	0.863636	0.136364
									0.923077	0.0769231	0.978723	0.0212766	0.97006	0.0299401	1	0
									0.88	0.12	1	0	0.98827	0.0117302	1	0

## Sheet: SI_Fig6
Contrasts panel a (%)	Contrasts panel b (%)	Contrasts panel c (%)	Contrasts panel d (%)	Contrasts panel e (%)	Contrasts panel f (%)	Contrasts panel g (%)
2.72883	2.53706	2.35722	2.26761	2.07657	2.23	2.86715
2.74954	2.67164	0.6431	0.536855	1.61582	2.27397	1.37294
3.62768	2.54646	1.0672	1.47533	1.98895	0.638031	2.28689
2.82252	2.537	0.691709	2.45987	2.12338	2.25901	2.31684
1.72677	1.70121	2.55148	2.35033	1.717	2.29182	2.22586
3.65717	4.16913	2.42608	2.27918	2.1542	2.25619	0.906474
2.54802	1.7348	2.47983	2.20202	2.12838	2.26364	2.17055
2.69526	2.68483	0.781047	1.41353	2.19319	2.17245	2.23292
1.76698	2.45039	2.4163	0.960775	2.0671	1.43583	2.03496
2.66545	1.77942	2.45415	0.972183	2.16085	2.11817	1.48146
2.63057	1.48763	2.43097	2.22222	2.06158	1.46246	2.23966
2.67771	2.54538	2.32518	1.36673	2.08001	2.24155	2.15942
2.65377	2.40635	0.665599	2.23568	2.13123	2.97703	2.13109
2.75779	1.73602	2.40873	2.15865	2.24463	2.2128	2.24344
2.58504	2.42721	0.775785	0.700195	0.83967	2.17889	2.18731
2.06777	2.52323	0.827139	1.4402	0.793038	2.16763	2.21793
2.62879	2.48045	0.688145	1.46388	0.838522	2.14867	2.03989
2.61138	2.39769	0.692521	3.01898	0.770084	1.93377	2.15313
1.786	1.70748	0.89659	2.91645	1.46828	2.23549	2.00852
1.98142	0.621241	1.38466	1.52273	0.776015	2.15067	1.56151
2.62861	3.50764	1.69035	2.95353	2.18094	2.24078	2.11133
2.40623	2.63057	2.51499	1.4355	2.08185	2.06659	1.50472
2.72298	2.47568	1.1137	1.47117	0.631373	1.92886	2.20958
1.79734	2.29088	2.38844	2.35468	2.00766	0.921267	1.47351
2.76101	2.50807	1.44496	1.48233	2.20151	1.47172	2.12316
2.66596	2.44701	0.934869	1.50342	2.17671	2.01401	1.44849
2.68241	2.59245	0.606592	1.42746	2.18673	1.41035	2.23523
1.72801	2.50097	0.613702	1.42254	2.13541	2.07232	2.21606
2.62133	2.60795	2.37936	1.43788	2.18079	2.13327	2.12608
2.65223	2.45193	2.28928	1.4462	0.554949	2.09364	1.45698
2.75979	2.57847	1.44502	1.42431	1.99972	1.98446	2.11928
2.73198	2.36164	2.26319	1.49119	1.73842	2.22509	2.31254
2.66049	2.47151	2.32617	2.36128	0.63102	2.02314	2.36554
2.73741	2.50059	2.30845	2.84412	0.756	1.44081	2.1692
2.61429	2.32908	2.42518	1.46331	0.712666	1.34911	2.29002
2.92194	2.61851	0.56789	1.41811	0.755643	1.48292	2.32869
2.52192	2.65015	1.20334	1.43129	2.19126	2.98581	3.10279
1.85071	3.37892	2.27362	2.21081	0.734605	0.639318	2.30725
2.61273	3.26638	2.42375	2.16856	2.05671	2.01675	2.163
2.60035	2.57567	2.28404	1.50269	2.18047	2.09626	2.84718
2.5863	2.47488	2.24613	1.53409	2.22005	2.00304	3.45873
2.78869	2.6544	2.25088	0.705739	2.07445	2.85193	2.87676
2.68923	2.50847	1.21572	1.61955	0.681478	2.85134	2.12891
2.68479	2.53651	0.816302	1.41928	2.08836	2.80199	2.12083
2.80798	3.17261	2.18232	1.34928	1.41921	0.793578	2.93012
2.7485	2.4511	2.80294	1.37969	2.9371	2.84882	2.16341
2.69326	2.56083	0.955676	1.43323	1.49204	1.99914	1.53964
1.64565	3.16269	2.21354	1.3473	0.69592	0.844973	0.734669
2.68292	1.68426	0.650291	1.3736	0.782185	0.73444	2.11599
2.66078	2.49026	2.26674	2.26277	1.3319	2.07887	2.21477
1.7926	1.70352	2.37707	0.889507	2.18702	1.94442	2.22214
1.7462	2.38598	2.17455	2.17893	1.46008	1.8366	2.91039
2.74279	2.34467	2.21677	0.692734	2.15568	0.690872	2.25933
2.63562	1.59011	0.899263	2.16478	2.14471	2.83821	2.1981
2.80014	1.66048	2.278	2.0953	2.17572	2.07842	2.1768
0.867283	2.49512	0.631999	2.94579	2.12061	2.03224	2.2764
0.872742	1.62869	2.19145	0.921643	2.11956	2.08232	2.14559
2.65466	2.51338	2.08403	0.711933	2.1054	2.05222	2.30728
4.05803	3.27594	0.695908	0.619735	2.10241	0.68799	2.21703
1.88531	3.31233	0.706374	2.20689	0.772407	0.743858	2.09531
2.67122	3.31638	0.813864	1.42186	2.21933	0.640913	2.2282
2.63096	3.23513	1.86456	1.50669	2.86232	0.701699	2.19001
2.78018	3.44254	1.96743	1.42439	0.645628	2.09121	2.18494
2.76665	2.24441	1.16362	2.00844	0.627039	0.628612	0.569079
2.67914	2.44569	0.713282	2.13487	0.592837	2.65404	1.51014
2.65561	1.52319	2.03954	2.16669	0.625618	2.17124	0.626257
2.72615	2.51925	0.783539	0.849666	1.95446	1.98394	0.569788
2.74867	3.34307	0.721521	1.56763	0.765797	2.02296	2.14415
1.72371	2.38839	0.644721	2.13036	2.16037	1.50501	2.15722
2.28967	2.45581	0.691981	1.46774	1.4566	1.99622	2.30157
2.61777	2.37311	1.26454	0.626857	1.47643	2.27603	2.2737
1.7438	2.35104	0.790241	2.15495	1.53127	1.47543	2.14843
2.65659	2.45987	1.81029	2.29062	2.10482	2.16554	2.31279
2.33325	2.44987	0.76186	0.633486	1.44168	1.45905	2.22359
1.76686	2.46643	0.678976	0.824897	2.27966	1.97683	0.931303
2.56221	3.81356	0.594578	0.698533	2.10058	2.11231	2.15346
2.5791	2.50906	0.67873	2.26107	1.50478	1.38357	1.46446
2.76162	3.8551	0.707423	2.28467	1.52319	1.38929	1.4718
2.7636	2.31493	0.740962	0.598262	1.39783	1.53223	2.14882
3.45222	2.24696	1.8506	1.4819	2.04598	2.17043	2.14289
2.56216	2.37609	0.692985	2.20904	2.24288	2.19436	2.23616
2.70189	2.48601	1.91811	0.629748	2.17398	2.10495	1.36989
2.69894	2.46313	0.702168	2.31636	2.11781	2.30598	1.38719
1.75382	2.38917	0.777377	2.34275	1.44988	2.23443	2.07239
2.6269	1.50318	1.85832	0.557852	2.176	1.54207	2.04905
2.65338	2.38603	0.664795	0.578307	2.27075	2.24573	1.43811
2.60068	2.48684	0.732114	2.2093	2.20692	1.58031	2.15147
2.57886	2.4078	0.642385	1.54066	1.95026	2.30022	2.14496
2.7667	2.33786	1.81151	1.38486	2.20925	0.798468	0.65589
2.57439	2.46105	1.78074	0.542089	2.11359	2.16216	2.23042
3.44297	2.31727	1.74859	0.570562	2.17449	2.13625	2.30169
1.87241	2.36613	0.600681	0.584224	2.14964	2.23294	1.38041
2.57516	0.934069	2.38054	2.19792	2.24852	2.23374	2.05664
1.67158	2.25103	0.693043	0.827448	2.2586	1.54654	2.15192
2.61828	2.31624	0.691603	1.51653	2.15737	2.32669	1.83061
2.75559	2.30437	2.31863	1.4836	0.615591	1.39107	0.774949
1.74254	2.32753	0.621472	0.893613	0.565344	2.14515	1.46314
2.70064	1.48165	0.683351	2.65124	2.05409	2.20491	1.89249
2.66312	2.45001	1.49382	0.634809	0.746065	2.24337	1.65167
2.67304	1.58302	0.620079	3.15669	2.13914	2.1585	1.37666
2.75376	2.24716	1.51487	2.63449	0.652437	2.11742	1.24522
1.786	2.92786	0.61999	0.662956	0.730326	2.14119	0.672032
2.68967	2.33218	0.641639	2.23703	2.11986	2.1291	3.695
2.67746	3.13977	2.44119	2.30199	0.571296	2.20108	2.23573
2.78698	2.30352	0.687228	2.26822	0.672224	2.172	2.25677
2.48301	2.45878	2.46304	2.24355	1.42523	1.17547	2.2169
2.4694	3.15479	0.616334	2.2418	0.534504	2.21513	2.12264
1.77835	2.98521	1.4955	2.28749	1.38718	2.08265	1.45661
2.67843	2.37008	0.745855	2.11034	1.46287	0.710503	1.51927
2.55567	3.00533	1.56967	0.756059	1.36527	1.46845	2.16879
2.55809	2.37059	2.3279	2.35479	2.06627	1.44178	2.16445
2.54623	2.23673	2.36617	2.28754	1.04662	2.17801	2.2172
3.55704	2.37929	3.13804	0.625855	1.03531	2.09135	2.18944
1.794	2.31059	3.14141	0.712476	2.09853	2.14152	1.40722
1.76352	2.46821	2.1783	2.21739	2.10842	1.93268	2.21047
4.44278	2.29839	2.25604	2.26259	1.11943	1.45219	2.24357
1.60816	2.48093	0.785495	2.14208	1.42398	1.38165	2.0551
2.55216	2.52988	0.773712	2.24803	0.694243	0.593901	2.15632
2.63139	1.67862	0.755823	3.05022	0.5401	2.27083	2.06706
2.64221	2.63306	2.39162	2.23112	0.532792	2.21141	2.18515
1.7382	2.51426	1.50433	2.24243	2.10243	2.20078	2.12891
1.75934	2.65511	2.45518	1.42345	0.759303	2.23558	2.21892
1.78115	2.51755	2.38425	0.629165	1.94132	1.61059	2.20963
3.53046	2.45394	2.433	2.18582	1.46446	2.17416	2.14419
2.72075	1.93803	2.33448	1.52757	2.40951	2.16482	2.11632
2.59978	2.48415	2.38275	1.50923	0.566371	2.14792	2.82121
2.5985	3.36749	0.65692	1.54162	2.04306	2.20013	1.48828
1.75346	2.62719	1.71426	2.08291	2.06062	2.09315	1.41916
1.77646	2.46998	0.706196	2.21456	2.15553	2.12563	2.07572
2.65615	2.46939	1.74766	1.56229	2.08232	2.10215	2.17171
1.69744	2.4647	2.36945	1.58423	2.41054	2.13727	2.24141
2.57235	2.57953	1.61346	2.21534	2.06521	1.8868	2.21835
1.78015	2.2599	2.43662	1.59831	2.25926	2.15712	0.637177
1.69839	2.63694	1.58873	1.43113	1.55306	2.23889	2.09415
1.85335	2.45754	0.60058	1.44266	2.1493	2.92535	2.12669
3.71722	1.70775	4.00291	0.831245	0.548009	2.13488	2.86636
2.60351	2.42132	1.6034	0.620807	2.09209	2.92833	2.19335
3.62572	2.43355	0.586286	2.1618	2.15024	1.42068	2.8717
3.46347	2.49135	1.58556	2.28902	0.588702	1.90956	1.53297
2.43853	2.5257	1.64448	2.36702	2.10218	2.82915	3.28341
0.708647	2.45952	1.58457	1.5053	2.00542	1.42169	2.20692
2.75555	2.58853	2.50223	1.48452	1.48468	2.94676	2.0848
2.70949	0.630438	1.65937	0.755112	2.17765	2.73445	1.46377
0.688693	0.751373	1.66096	0.974355	2.13601	1.38125	2.20142
0.642717	1.69822	2.56782	1.97313	2.06508	2.15021	2.18757
1.76803	1.60317	2.29021	1.97675	1.483	1.35754	2.89204
2.70453	2.63052	1.59503	2.1874	1.42792	1.35165	2.04901
1.57427	2.32915	2.46748	2.24934	2.1759	1.34679	2.19391
3.35539	2.4292	2.55787	0.703452	2.06473	2.15092	2.16832
1.77058	1.60072	2.43672	1.55096	2.21616	2.85518	2.18475
2.62509	2.52406	2.53511	3.06717	1.93995	2.30149	2.08992
1.88299	3.3858	0.676964	0.692205	1.39541	1.81696	2.90949
3.54811	2.26375	2.50881	1.53172	2.09366	2.32782	2.17251
1.85305	1.6641	2.59701	2.20353	2.04486	1.45507	2.11843
1.73512	2.55874	0.689534	0.739521	2.09233	1.29759	2.1141
2.63977	2.39625	0.665426	2.3073	2.14753	2.26023	2.19129
0.837996	2.4486	3.25133	2.33005	0.622005	2.23148	2.06156
2.59858	1.64032	2.45789	2.30666	2.93892	1.42414	2.21911
0.845007	1.65647	0.797592	2.15154	1.44796	2.27563	2.18453
1.83777	1.51702	1.62406	2.20952	0.62079	2.20827	1.42132
2.56077	1.71129	1.21477	2.20812	2.13401	2.96679	2.1511
0.890572	1.6806	0.812246	1.46466	2.00805	1.3013	2.20228
1.79536	1.6175	0.798359	1.46645	2.10979	2.88833	1.42355
1.73588	2.60073	0.816286	2.14551	2.09104	1.41888	2.06994
1.84809	2.31763	0.775873	2.20902	1.39339	2.8984	4.17791
2.6446	2.62795	1.61199	2.208	2.09587	2.10025	2.06704
2.55348	0.940606	0.661055	2.23654	1.34954	2.86879	2.21413
2.63326	0.73163	1.61423	2.27382	2.15669	1.48256	2.20141
2.56562	2.54812	2.46245	1.44896	2.09709	1.43501	1.38602
2.71287	2.50541	1.64171	2.06971	2.11609	2.12182	2.00212
2.58953	2.40971	2.45529	1.45008	2.10057	2.11098	2.16821
1.76637	1.6576	2.38502	1.49846	2.09401	2.75452	2.13645
2.63023	2.49788	0.806183	2.22135	2.17604	2.2468	2.84373
0.845256	2.47169	2.30505	2.28875	2.12408	3.57889	2.1489
2.73115	2.51666	2.38358	2.22996	1.31484	0.783347	1.35163
2.73525	2.48489	0.921768	2.16946	2.11013	2.09086	2.83577
3.59238	2.45991	0.939615	2.30584	2.1433	0.83107	2.16871
2.74925	2.77416	3.45184	3.07876	2.06918	3.04254	2.19616
1.64882	2.46302	1.69731	2.88705	2.04517	2.13365	1.49324
2.74652	2.52473	2.45909	1.3987	2.02917	0.735499	1.45455
1.61894	2.70932	1.63112	1.38128	2.15492	1.47757	2.14082
2.90154	2.50834	1.6053	1.45934	2.1243	2.26824	1.49914
1.57983	2.53792	0.886458	1.45777	2.10792	2.06267	2.10612
2.62682	2.57551	0.868991	1.47462	2.92332	2.20551	1.993
2.51244	2.55112	2.44524	1.51533	2.01874	0.748774	1.38344
2.70088	2.49971	0.806708	2.83314	2.07131	0.70945	2.08934
3.53636	2.53173	2.44134	1.54745	2.00136	0.760488	1.47091
2.7039	2.41272	2.57682	1.57147	1.51652	2.12382	2.07407
2.64766	0.907775	2.434	0.693381	1.43915	2.24976	1.40845
3.49307	0.780206	2.63331	0.82126	2.13401	2.17849	2.25299
0.814626	2.54327	2.22295	2.12548	2.03649	2.18405	2.13639
3.56071	2.52422	2.43965	2.22081	2.05745	2.25591	1.40434
1.73924	2.60286	2.3292	0.719583	1.35815	2.12757	2.12865
1.81491	2.56208	2.46617	2.27863	1.94165	2.12477	2.10143
2.68036	0.765653	2.51957	2.27535	2.93782	1.29852	2.16713
2.52336	2.5075	2.20711	0.641031	1.9875	2.16342	1.37968
1.71178	0.688768	2.21767	2.26628	2.91777	2.2625	2.11862
1.76082	0.603942	0.718656		2.11699	2.09191	2.1017
1.76731	0.643367	1.66979		0.600447	0.754582	1.35272
2.67406	0.670166	0.711997		2.20434	2.08991	2.07483
2.64391	2.44167	2.34964		2.09353	2.92239	1.41026
1.75621	0.832408	0.676132		2.09343	2.18614	1.34045
1.80129	2.55612	1.59617		1.38274	0.764264	1.38679
1.83712	2.55678	1.55331		2.04491	2.12068	2.10996
2.56275	2.18369	0.772747		2.07704	2.16885	1.01545
2.60782	0.825491	0.806811		2.02217	1.33989	2.11804
2.54462	2.6811	0.755159		0.560744	2.14385	1.38725
2.60635	0.846611	0.748303		2.08509	2.20324	2.00967
2.52992	2.55626	0.747856		2.08229	2.2454	1.35604
2.59772	2.51751	0.764095		2.05664	3.82831	2.76164
1.61593	2.31065	2.42929		2.12964	2.27101	2.21667
2.59247	0.828424	2.49934		1.28554	1.3024	2.09824
1.75925	0.639597	2.27581		2.02134	2.86387	2.11001
1.65664	0.72526	0.682506		2.15698	2.89952	2.06414
2.665	2.51585	2.49138		2.14907	2.13461	1.93218
2.60105	1.61384	2.45897		0.745086	2.05978	2.12172
2.53835	0.755554	1.61749		0.614155	3.02383	2.14309
2.69595	0.746243	2.45203		2.22922	2.17615	1.3982
3.55181	0.756037	2.4252		0.70197	2.04638	2.11514
0.726863	2.53643	1.60972		2.09784	2.08288	2.13879
2.82535	0.675103	2.44681		1.10532	2.25144	2.14154
2.62238	3.459	0.709694		2.14063	1.58386	0.644382
2.69536	0.638285	0.680603		2.89687	2.18422	2.03903
2.65854	0.713901	0.68136		2.13307	1.42033	2.04127
2.66082	2.35719	0.641947		2.16025	2.23705	2.03662
2.4859	2.43335	2.52553		2.26667	2.23716	2.11784
2.53431	2.47811	2.45738		0.639342	2.00771	1.3545
2.69935	1.75066	2.25777		2.11843	2.10707	1.37392
2.59594	1.71504	2.42154		2.10826	1.43403	1.2998
2.61842	1.71707	1.58285		2.13307	1.46112	1.37038
3.56912	1.73017	1.73325		0.625126	1.44294	1.38081
3.51348	0.783619	1.59862		0.718071	2.28777	1.70933
2.93115	2.46245	0.621633		0.579452	2.27618	1.28515
2.5112	1.67956	1.51059		0.703729	1.48621	1.31752
2.72041	0.792836	1.65857		2.17196	1.4301	1.32279
2.63642	0.758679	0.739437		2.10238	2.17726	2.08904
2.53904	1.71817	0.738544		2.29727	2.12731	2.07583
2.50224	0.743974	2.42117		1.93497	1.45985	1.2811
2.50389	2.47779	2.4526		3.37395	3.03997	2.12905
2.70706	2.47863	2.49855		2.12849	1.43211	2.02868
0.828594	0.858577	0.678377		2.13407	0.581361	2.1412
0.865842	2.57738	2.38777		2.22959	1.45013	2.08791
3.62862	2.63955	1.66805		1.99243	2.88362	0.651112
1.7773	2.63758	2.37294		2.32681	1.37887	2.11802
3.41734	1.54002	0.742016		1.2008	2.17561	1.36137
2.5774	2.7352	0.787721		0.600374	0.72693	1.38277
2.67921	2.62449	2.2178		2.10687	0.705784	1.37311
2.5549	2.75147	1.65453		2.73961	1.54433	2.75857
1.61822	2.60482	1.57793		1.42302	2.2532	4.75401
2.61401	1.69826	1.62223		2.00263	0.741638	2.72742
2.65004	1.81091	1.6138		2.18406	2.25871	2.06452
2.58827	2.53416	1.60655		2.05214	0.716711	2.09051
1.65702	3.42912	0.650614		2.11044	0.772307	1.37493
2.70579	1.72188	1.63799		2.23622	2.08771	1.83203
3.56225	1.68094	1.57918		1.87259	0.728577	2.78372
1.97745	2.5998	1.43623		2.1632	0.790205	2.12429
1.72105	1.71026	1.77634		2.15841	1.39897	2.03814
1.71538	2.58869	2.45024		0.825568	2.25219	1.74007
1.71617	1.62282	2.47454		2.19331	2.15728	2.06906
1.6246	2.78563	2.3442		0.711184	2.93794	1.95588
1.6489	0.615563	2.439		2.21409	2.19821	2.58243
2.49775	2.63194	0.697425		2.02811	1.48199	2.08768
2.79309	2.0906	2.18358		2.19969	2.11149	2.0982
2.60398	2.66057	3.26177		1.20693	2.15604	2.02075
1.7006	2.55024	3.30217		2.13471	1.42266	2.00265
2.56898	2.62915	2.45811		1.80569	1.54842	2.77737
2.71393	2.66479	3.25403		2.11388	2.04552	2.66427
2.5822	2.4102	3.20615		2.00177	2.23244	2.22723
2.48485	2.5761	0.677191		1.4635	2.12526	2.17293
1.73029	1.7013	2.08074		0.744998	2.89325	2.33482
2.55014	0.829539	2.1052		2.05611	1.43532	2.17702
0.789429	2.66235	2.45795		2.05719	2.24394	2.33999
1.75496	1.69303	2.37613		2.16438	2.09621	0.614101
2.58675	2.55207	2.34515		2.05429	2.14041	2.28814
3.42673	1.7618	2.46628		1.46566	2.25633	2.16563
2.14938	2.53551	2.48298		1.42687	2.20247	2.15911
2.60463	2.55687			2.13852	2.15985	2.13378
2.58112	3.49858			1.49723	3.56703	1.42487
0.765398	2.57054			2.1308	2.24925	0.707697
2.66108	4.42917			1.13179	2.22073	2.05341
0.82964	4.29553			1.15299	2.29051	2.22653
0.858559	2.70093			2.01884	1.00886	2.23129
2.58555	1.69154			2.10801	2.08169	2.09174
0.900381	2.5327			1.15796	2.00597	0.765308
2.76576	2.51288			2.14083	2.16638	2.11595
0.806415	2.55497			1.19597	2.18607	2.06902
2.63018	0.660431			0.95612	2.11517	0.685385
0.83645	2.48434			3.00332	2.10789	2.22551
0.904409	2.43564			2.07472	1.95619	2.76889
0.785454	2.56971			0.821718	1.45677	2.82465
0.832965	2.5377			2.16545	1.46251	1.48302
1.67564	2.56168			2.08144	2.1018	2.13382
0.860689	2.57129			2.10189	2.17598	2.14609
0.797811	2.57226			2.04887	1.3808	2.22956
1.69891	2.61892			0.602027	2.22191	2.21834
2.4643	2.46924			0.658625	0.691048	2.25737
1.43692	2.3339			2.12147		2.18103
1.78304	2.54127			2.19451		0.922239
0.772088	2.59466			2.1372		1.35852
1.42397	1.62753			2.21396		2.23897
2.57615	2.5021			2.17832		0.625041
2.72744	2.72417			1.55552		2.12296
0.749471	1.54275			1.66961		2.08747
2.67191	1.45088			2.13438		2.62442
2.64103	0.850276			2.2077		1.98109
2.80883	0.831127			2.12067		2.0313
0.624555	1.50253			2.09354		2.11
0.644504	0.742008			2.28803		2.20872
0.616974	0.701473			2.13551		2.13924
1.73783	2.51086			2.10165		1.36093
0.610952	3.09609			2.16187		2.88042
2.65595	0.801544			2.1865		1.44027
1.74562	2.35615			2.22226		1.41331
1.70935	2.58125			2.1236		2.2417
2.46709	1.37345			2.11229		0.851728
1.68855	2.21088			2.10645		2.05606
1.69347	0.686461			2.1016		2.07794
3.57926	3.31056			2.06644		2.61918
3.71957	0.679538			2.06014		2.0575
1.65392	3.33767			2.86073		1.5755
3.70084	3.29701			2.83977		2.24284
1.68501	3.3004			2.28015		1.51114
1.65692	1.6838			2.14418		2.23348
1.72006	1.69613			2.04173		1.46663
1.64265	3.30905			2.06381		2.12006
1.67725	2.38099			2.10525		1.45632
1.65962	1.6705			1.19474		0.735442
1.6306	0.662052			2.13561		2.18913
2.69896	1.54803			2.15906		2.19508
1.61373	0.635137			2.12003		2.64435
1.66946	2.59571			0.665805		2.17576
2.70076	1.49165			2.04713		2.18333
2.57374	1.60905			2.06403		2.02661
2.75008	2.38757			2.82721		2.17371
2.68848	0.619455			2.20607		0.745772
0.709488	2.21578			2.10487		2.09677
1.72688	1.05877			2.16014		1.39121
1.69464	1.46279			2.06503		0.709848
2.58916	2.46151			2.04488		2.09751
0.762991	2.42966			0.660664		2.00583
2.75496	2.39697			0.662724		1.4068
2.61636	1.5025			2.94784		1.29308
0.64768	1.42661			0.722616		2.15085
	2.42106			2.79002		2.89251
	1.57792			2.76773		1.95647
	3.38124			1.4319		1.45278
	1.48608			2.80143		1.96509
	2.48119			2.10803		0.694686
	1.49904			2.17078		2.18571
	3.24986			0.748393		2.1556
	2.50779			0.653497		0.653062
	1.57646			0.966059		0.66769
	1.58263			1.24195		0.735837
	1.69254			2.82758		0.644793
	2.49555			2.81123		2.07373
	2.46481			2.06316		0.68165
	0.639779			1.2497		1.40766
	2.51966			2.84151		0.786788
	1.59167			1.51994		0.520445
	0.6632			2.1732		2.13543
	2.5099			1.32366		2.09404
	2.60384			1.46472		0.594928
	0.614583			0.720171		2.09343
	1.58107			1.38088		2.17195
	1.65411			0.72331		2.09635
	2.35997			1.4299		2.05613
	0.642401			1.34714		2.22761
	1.54442			2.03704		2.05094
	0.647931			2.11664		2.12224
	2.52387			2.09416		1.43066
	2.71613			2.04168		1.3515
	2.46015			1.26268		2.08626
	1.6605			0.636089		1.42118
	2.55424			1.21054		2.0891
	1.54178			1.24567		2.1638
	2.42919			2.10145		0.600188
	3.30224			0.684041		2.08187
	1.63628			2.05456		0.750962
	2.43908			2.04643		2.03188
	1.59751			1.25249		0.688957
	1.52199			2.22708		2.14781
	1.52344			1.28339		0.660374
	2.43474			1.22736		2.0836
	1.47431			1.21954		0.698977
	1.50427			1.97565		2.15891
	3.1371			1.39975		2.14926
	2.33387			1.9686		1.48046
	2.39966			1.9844		2.11705
	2.52133			2.09535		1.37603
	2.47569			1.33903		1.34034
	2.29379			1.28171		2.26391
	2.51592			1.21326		2.23283
	1.43314			2.1069		2.15821
	2.49382			1.22539		2.19673
	2.37184			1.33413		2.21589
	2.43138			2.06474		2.85155
	2.43563			2.10779		2.1838
	1.68944			2.14475		2.10772
	2.5853			2.13822		2.09462
	1.59081			1.35759		2.08484
	2.47266			1.96908		2.14906
	0.821562					2.53593
	2.39722					2.13787
	2.60623					2.17309
	2.60322					1.42636
	2.4829					1.46022
	2.51483					1.45185
	2.64674					1.45085
	2.61467					1.44019
	2.61175					1.43595
	2.42191					1.48622
	2.56584					1.40795
	2.47403					2.93358
	2.55654					1.44599
	2.49967					2.94148
	2.55203					1.47828
	1.63296					1.47497
	2.54008					2.08601
	2.47414					1.48373
	3.53839					2.12634
	2.50623					0.653793
	2.63785					0.56778
	1.67532					0.710283
	2.49138					2.17368
	2.55631					0.721054
	1.67427					2.06714
	3.47554					2.23687
	1.60385					2.13089
	3.37646					2.79851
	2.52909					0.630125
	2.6003					2.10781
	1.68987					0.723909
	2.55008					2.12603
	14.0833					0.681953
	2.5376					2.93276
	2.45442					2.97984
	2.66298					3.00378
	2.38806					2.88526
	2.56432					2.27582
	2.56875					1.4228
	2.56781					1.50542
	2.47806					2.10463
	2.55162					2.23716
	2.56955					2.12804
	2.46635					2.16169
	1.63423					2.16816
	2.45836					2.16552
	2.5583					1.46106
	2.59578					2.1919
	2.48028					2.27481
	2.55117					1.43369
	2.76786					1.38054
	2.53746					1.46175
	2.5197					1.41819
	2.44741					2.21467
	2.38313					2.19446
	3.35122					2.2469
	2.51618					2.09046
	1.69285					1.39852
	1.71046					2.37597
	2.54414					2.16036
	2.62593					1.92849
	3.36759					2.25372
	2.76051					2.03741
	2.63192					2.21135
	3.38856					0.583408
	3.41646					0.643117
	2.62613					2.21537
	2.65296					2.08067
	2.66568					2.10972
	2.45468					0.581449
	2.55046					2.1275
	2.60446					1.42632
	2.51881					1.45064
	2.39208					2.05884
	3.38137					2.16028
	2.51109					4.9521
	2.46937					0.531835
						0.770645
						2.16739
						2.18827
						2.18964
						1.43937
						2.18016
						1.44747
						2.09702
						2.14511
						1.75973
						2.1076
						1.3689
						2.13982
						0.609812
						2.12979
						0.715648
						2.29097
						1.46574
						2.11159
						0.720417
						0.638184
						0.605373
						1.52366
						2.04759
						1.14337
						1.47298
						1.11816
						0.575096
						1.49483
						1.12026
						1.06878
						1.1073
						2.014
						0.728596
						1.18675
						0.682756
						2.1969
						2.09925
						1.26276
						0.654117
						2.16604
						2.0983
						1.4292
						2.2296
						0.681539
						1.48428
						1.45708
						2.05653
						2.1569
						2.18297
						0.554094
						2.21786
						2.20718
						2.16401
						2.22285
						2.0686
						2.10155
						2.17288
						2.1211
						2.10433
						2.11899
						2.09768
						2.05997
						2.103
						2.19936
						1.39312
						2.17592
						0.590223
						1.44066
						1.43623
						0.578354
						6.87036
						1.28688
						1.33798
						2.19369
						1.33343
						2.76695
						2.09212
						2.77677
						2.8393
						0.581282
						2.072
						2.14709
						2.1411
						2.05764
						2.04498
						1.97889
						1.38519
						2.03802
						2.16271
						2.02418
						2.03605
						2.06777
						1.97271
						1.37148
						1.39606
						2.03733
						1.39992
						2.72613
						2.11838
						2.05892
						1.98806
						2.13732
						1.45713
						1.39111
						2.7376
						2.8307
						2.75825
						2.76114
						2.12237
						2.1129
						2.0592
						1.4394
						2.06072
						1.38986
						3.32151
						3.36405
						2.18
						2.20011
						2.10172
						2.14008
						2.10816
						2.04578
						2.11255
						2.77892
						2.01701
						4.56324
						2.94034
						2.09902
						1.94174
						2.16265
						2.1069
						2.11638
						2.13615
						2.1227
						2.04121
						2.01265
						2.2121
						1.97848
						2.05828

## Sheet: SI_Fig7
Missing values represent trajectories that were excluded based on the criteria described in the methods section
Measurement 1			Measurement 2			Measurement 3			Measurement 4			Measurement 5			Measurement 6			Measurement 7
DTetramer (µm2/s)	DHexamer (µm2/s)	DOctamer (µm2/s)	DTetramer (µm2/s)	DHexamer (µm2/s)	DOctamer (µm2/s)	DTetramer (µm2/s)	DHexamer (µm2/s)	DOctamer (µm2/s)	DTetramer (µm2/s)	DHexamer (µm2/s)	DOctamer (µm2/s)	DTetramer (µm2/s)	DHexamer (µm2/s)	DOctamer (µm2/s)	DTetramer (µm2/s)	DHexamer (µm2/s)	DOctamer (µm2/s)	DTetramer (µm2/s)	DHexamer (µm2/s)	DOctamer (µm2/s)
0.586022	0.522497	0.550816	0.895134	0.717599	0.470272	0.685567	0.678357	0.365604	0.839543	0.632454	0.519404	0.550188	0.605947	0.568726	0.610272	0.793341	0.610135	1.21656	0.705259	0.590926
0.666458	0.663401	0.504473	0.77685	0.789716	0.542528	0.798707	0.435003	0.649307	1.01665	0.493595	0.647789	0.502638	0.505627	0.713949	0.866382	0.458276	0.366063	0.793901	0.645987	0.447996
0.689025	0.357717	0.531271	0.847418	0.960068	0.430522	0.726187	0.52509	0.634393	0.0165319	0.815442	0.658936	0.593273	0.664903	0.493823	0.491705	0.351777	0.467618	0.841606	0.843229	0.387874
0.824667	0.708548	0.856912	1.04755	0.542037	0.492136	0.82357	0.61688	0.392306	1.03017	0.551879	#NUM!	0.870691	0.711606	0.480055	1.10682	0.611909	0.409301	0.63641	0.632559	0.513582
1.07056	0.234878	0.517228	0.57922	0.471027	0.536764	0.519746	0.484377	0.535121	0.645167	0.846961	0.431584	0.56695	0.553787	0.458455	0.747419	0.420682	0.57984	0.86563	0.716518	0.402281
0.774822	0.710762	0.352235	0.596505	0.612004	0.431073	0.692497	0.628903	0.565151	0.860879	0.717696	0.691245	#NUM!	0.840611	0.543709	0.725159	0.509934	0.507239	0.892526	0.415842	0.464134
0.730292	0.610416	0.385597	0.477425	0.485863	0.396769	0.892903	0.533274	0.60472	0.917596	0.565455	0.574367	0.865957	0.596113	0.393679	0.695272	0.694534	0.551769	0.043132	0.908148	0.498964
0.668071	0.722207	0.35226	0.601483	0.455907	0.445832	1.17075	0.563328		0.824607	0.811319	0.394626	1.1371	0.550998	0.435343	1.1925	0.659179	0.693669	0.498708	0.91737	0.462285
0.536285	0.455718	0.236266	0.605401	0.535405	0.581135	1.10023	0.822403		0.680821	0.580837	0.302473	0.806222	0.520127	0.622517	0.932328	0.461953	0.492847	0.670347	0.573071	0.635846
#NUM!	1.00172	0.561983	0.823599	0.643412	0.433949	1.21996	0.495306		0.853974	0.396879	0.531551	0.757188	0.42639	0.55276	0.71224	0.737901	0.648133	0.522229	0.920127	0.383264
0.859603	0.412136	0.369875	0.795331	0.589124	#NUM!	1.24343	0.768841		0.802846	0.532087	0.526267	0.706394	0.839352	0.443596	1.2294	1.04408	0.456814	0.968538	0.688543	0.490031
0.88915	0.444246	0.435139	0.693923	0.562591	0.439518	1.22612	0.507107		1.32737	0.494062		0.799073	0.661834	0.655021	0.755648	0.438044	0.464229	0.836185	0.47051	0.440432
0.718296	0.30709	0.670499	0.00987069	0.467273	0.466465	1.12251	0.538917		0.839272	0.493452		0.734778	0.498824	0.635365	0.500977	0.691237	0.299362	0.741617	0.446904	0.605888
0.748139	0.33648	0.524122	0.950106	0.687514	0.486089	0.96849	0.888985		0.779733	0.649955		0.787482	0.808716	0.491201	1.22173	0.338394	0.433389	0.424591	0.988312	0.466822
0.586641	0.872568	#NUM!	0.00661143	0.526036	0.542317	0.855863	0.75971		0.5612	0.622984		0.853445	0.821982	0.58011	1.00156	0.556477	0.471514	0.966837	0.690523	0.506315
0.813015	0.285563	0.35623	0.963671	0.552894	0.411321	0.821834	0.993369		0.800087	0.696761		0.928202	0.560016	0.434638	0.518543	0.534387	0.522631	0.625012	0.534859	0.509254
0.471661	0.288259	0.360792	0.690666	0.570488	0.558077	0.58373	0.550774		1.11197	0.990037		1.25783	0.520827	0.546342	0.800776	0.715495	0.764827	1.03604	0.862051	0.585257
0.363119	0.624755	0.471138	1.56106	0.598842	0.340537	0.420777	0.627375		1.06474	0.890911		0.822523	0.508884	0.688845	1.11705	#NUM!	0.467331	0.707447	0.640922	0.32123
0.593395	0.360004	0.651329	1.06869	0.554216	0.391117	1.31119	1.1596		1.02407	0.488376		0.983648	0.626749	0.453592	0.891902	0.685477	0.322185	0.648771	0.673367	0.804084
0.750755	0.535427	0.444391	1.09239	0.918252	0.371375	0.808623	0.481319		0.855096	0.494576		0.92715	0.590221		0.986429	1.05707	0.334956	0.526555	0.685437	0.856881
0.622627	0.749241	0.318112	0.758213	0.646233	0.490811	0.773883	0.480948		0.407554	0.615688		0.513369	#NUM!		0.854347	0.702664	0.454411	0.70006	0.858709	0.336465
0.802197	0.820042	0.634596	0.904894	0.399936	0.461325	0.739023	0.586123		1.22284	0.832453		#NUM!	0.740556		1.022	0.909526	0.429899	0.994711	0.652572	0.351767
0.544179	0.549066	0.434228	0.793144	0.628929	0.395113	0.753257	0.444455		0.944381	1.02041		0.440964	0.886096		1.41275	0.401186		0.89446	0.803985	0.301047
0.834848	0.616676	0.944404	0.925255	0.593744	0.291633	0.744164	0.538228		1.05731	0.590221		0.442897	0.642527		1.06282	0.799581		0.701355	0.670458	0.511841
1.16486	0.542043	0.400345	0.650448	0.821236	0.477952	0.777178	0.539481		0.868458	0.566324		0.90604	0.511112		0.819228	0.594822		0.732497	0.571076	0.335362
0.749222	0.61094		1.02683	0.382013	0.463175	0.954913	0.578893		1.38551	0.533408		0.424449	0.552047		0.771874	0.528436		0.861836	0.678417	0.660807
0.716439	0.643908		0.898115	0.612025	0.581336	1.11776	0.446421		1.69845	0.642915		0.729515	0.82931		0.956731	0.691128		0.840731	0.787639	0.446078
0.760254	0.289159		0.580166	0.593094	#NUM!	1.04728	0.959994		0.747015	0.738414		0.949859	0.765074		0.890499	0.716088		0.847647	0.71076	0.490407
1.00108	0.493274		0.00514132	0.67851	0.680723	0.809132	0.686323		1.01571	0.860643		0.549943	0.893428		1.13889	0.641588		0.638452	0.356089	0.463019
0.717454	0.310218		1.26534	#NUM!	0.474047	1.42832	0.689651		0.922057	0.543784		1.4579	0.587756		0.565492	0.631814		0.820964	0.699912	0.387358
0.778694	1.0592		0.899805	0.774559	0.790204	0.647802	0.697215		0.3735	0.536725		0.807522	0.606286		1.02997	1.07796		0.852958	0.848378	0.446696
1.22767	0.541533		0.749673	0.514617	0.545579	1.0926	0.717656		0.608798	0.648415		0.538416	0.635525		0.687289	0.562557		0.619488	0.600636	0.62215
0.994349	0.833508		0.699038	0.671731	0.423644	0.841798	0.584872		0.773658	0.961481		0.746693	0.574797		1.03164	0.794107		1.09761	0.302677	0.552513
0.609294	0.551201		0.768798	0.576788	0.396	0.798582	0.541536		0.716822	0.465824		0.763605	0.688182		0.897446	0.4778		0.547575	#NUM!	0.629427
0.643074	0.621964		0.582782	0.435561	0.407237	1.0837	0.49717		0.783838	0.466898		0.871426	0.632969		0.793139	0.48537		0.720053	0.458244	0.495191
0.706413	0.568319		#NUM!	0.671631			0.5042		0.65185	0.54489		0.0389592	0.758958		1.21246	0.748107		0.539821	0.637015	0.480169
0.579637	0.228672		0.736821	0.814573			0.671259		0.627989	0.511656		#NUM!	0.65755		0.832789	0.547659		0.792997	0.593324	#NUM!
0.688751	0.712047		0.500162	0.549884			0.472627		0.570735	0.68212		0.953714	0.477812		0.91989	0.819747		0.792129	0.665281	0.579609
0.649341	0.557361		0.817338	0.808127			0.533843		0.688331	0.603739		0.405618	0.760959		0.972547	0.863437		0.775701	0.752224	0.378606
0.723095	0.758264		0.762159	0.432085			0.478919		0.858338	0.71259		0.981753	0.650411		0.575742	0.828804		0.818695	0.62854	0.523592
0.924122	0.688678		2.10099	0.476982			0.587357		0.862037	0.707918		0.933988	0.520152		1.10044	0.674367		0.918244	0.648472	0.456036
0.567918	0.539743		0.680713	0.62535			0.45779		0.701537	0.690653		0.891132	0.557617		0.586268	0.590453		0.801703	0.468558	0.581892
0.725039	0.836717		0.923814	0.412918			0.629705		0.770075	0.644279		0.869255	0.637636		#NUM!	0.42028		0.872883	0.47656
1.24259	0.515805		0.867074	0.794671			0.670448		1.17219	0.697851		0.695414	0.69423		1.09534	0.632785		0.822954	0.557304
0.60371	0.550892		0.73385	0.655042			0.601416		0.819127	0.0173267		0.669957	0.794135		0.872574	0.597942		0.918828	0.47436
0.927081	0.495958		0.937103	0.735066			0.510029		1.24438	1.17421		0.507722	0.329829		0.944644	0.719451		0.927785	0.565321
0.853448	0.591213		1.31977	0.45448			0.613853		0.832661	0.981015		0.513366	0.60642		0.620714	0.490938		0.915854	0.531082
0.866639	0.488946		0.348247	0.602686			0.66742		1.18234	0.649189		0.664662	0.746028			0.792879		0.847531	0.504466
1.02077	0.649561		0.532306	0.466366			0.735913		0.815593	0.622762		0.848473	0.677705			0.7203		0.605763	0.429183
0.705395	0.632861		0.82645	0.525338			0.54116		0.836634	0.951778		0.508199	0.363977			0.669698		0.828972	0.551897
0.429653	0.619678		0.971953	0.494069			0.555597		0.707364	0.630773		0.778426	1.72631			0.640847		0.965457	0.508748
1.16168	0.425963		0.665521	0.537247			0.559059		0.715935	0.879399		1.89263	0.452256			0.477482		0.521385	0.526419
0.894664	0.754774		0.322153	0.777085			0.711852		0.643488	0.847891		1.49363	0.729233			0.451459		0.763529	0.801341
1.06291	0.575502		0.982922	0.682332			0.571483		0.820674	0.72644		0.414364	0.733878			0.527041		0.779901	1.30843
0.720418	0.508485		0.805799	0.33653			0.379529		0.514073	0.553082		0.986734	0.675304			0.564742		0.819445	0.60215
0.573429	0.494835		0.658462	0.838164			0.47215		0.868673	#NUM!		0.928728	0.448205			0.723929		0.879633	0.70961
1.19184	0.442054		1.11516	0.661842			0.525842		0.631617	0.705764		1.01203	0.896937			0.702362		0.767263	0.52301
0.944489	0.617634		0.742847	0.472014			0.703119		0.443061	0.616169		0.860043	0.651515			0.563823		0.967113	0.480881
0.833993	0.51542		0.763228	0.407995			0.627505		0.627276	0.645913		0.742763	0.592503			0.358429		1.26976	0.626534
1.29524	0.565116		0.554459	0.454193			0.774305		1.03848	0.690798		0.968593	0.655863			0.628626		0.722795	0.765178
0.936425	0.467014		1.02318	0.540068			0.634862		0.621687	0.617565		0.999332	0.75502			0.485744		1.49802	0.744862
0.997735	0.621655		0.866076	1.90074			0.577045		0.713386	0.532278		1.11778	0.601872			0.738924		0.601424	0.523461
0.542892	0.824324		0.733972	0.554562			0.56003		0.600836	0.635878		0.871903	0.538123			0.579986		0.713943	0.928305
1.29234	0.776238		1.18154	0.577645			0.672781			0.384948		1.13603	0.69143			0.474039		0.458865	0.668741
0.944864	0.61686		0.921282	0.721076			0.592815			0.687173		0.82662	0.659548			0.828229		2.00266	0.611927
0.862125	0.578876		0.934836	0.483249			0.714197			0.453092		1.05619	0.561991			0.596829		0.64098	0.6751
0.690252	0.776134		1.02047	0.774496			0.619681			0.933744		0.722522	0.760048			0.664021		0.610055	0.810136
0.590618	0.384408		0.668684	0.408167			0.670055			0.563868		0.691324	0.436822			0.514201		0.746886	0.554214
0.62913	0.549871		0.704025	0.890413			0.653414			0.81782		0.863648	0.628597			0.561048		0.471353	0.679118
0.648611	0.716988		0.759738	0.815992			0.568166			0.532423		1.08294	0.544724			0.694402		0.41315	0.580612
0.669948	0.57762		0.79993	0.469308			0.762586			0.61295		0.849493	0.596672			0.914076		0.698943	0.539139
0.785621	0.758445		2.03224	0.613516			0.591854			0.499659		0.845304	0.430026			0.591469		0.82879	0.789598
0.812883	0.525246		0.964699	0.737597			0.627839			0.719937		0.466456	0.557934			0.606547		1.01787	0.674451
0.70807	0.60921		0.885405	0.436562			0.676843			0.379111			0.82504			0.619001		0.782305	0.845761
0.701543	0.397138		1.3786	0.654278			0.742441						0.608883			0.622406		0.236478	0.447403
0.789057	0.410569		0.634475	0.898073			0.696543						0.678358			0.598505		0.891871	0.735246
0.717572	0.776218		0.889561	0.623311			0.530275						0.646919			0.455906		1.03323	0.42513
0.833088	0.455097		1.25119	0.986258			0.634326						0.691653			0.585385		1.09671	0.561923
0.762922	0.523964		0.592395	0.578188			0.635971						0.722122			0.571929		0.84058	0.38375
0.768872	0.540569		0.640898	0.6351			0.586025						0.630606			0.866518		0.927322	0.434873
0.833598	0.507974		0.678061	0.47325			0.736316						0.925926			0.735841		0.971873	0.843956
0.81913	0.635206		0.341218	0.891558			0.776072						0.617275			0.360058		1.29544	0.414338
1.16058	0.454898		0.619673	0.618587			0.699369						0.538296			0.541286		0.897625	0.426636
0.781386	0.474545		0.848105	0.512001			0.495175						0.630026			0.684859		1.07814	0.79236
0.847553	0.561861		0.799863	0.515422			0.66782						0.602365			0.825746		0.39233	0.504992
	0.688765			0.735795			0.59345						0.915749			0.380563		0.51243	0.515868
	0.52236			0.699523			0.547571						0.597427			0.789785		0.518699	0.381984
	0.531824			0.507428			0.733329						0.579377			0.514437		#NUM!	0.707692
	0.693003			0.735878			0.775836						0.354522			0.82564		0.676668	0.596729
	0.760891			0.909119			0.668942						0.84699			0.774594		0.694338	0.839216
	0.370551			0.424897			0.779457						0.403864			0.458489		0.777738	0.294228
	0.879692			0.481339			0.73132						0.648161			0.522185		1.32826	0.606256
	0.829302			0.497751									0.658904			0.68627		0.833875	0.539763
	0.529912			0.502845									0.66539			0.528447		1.14848	0.555324
	0.825218			0.440904									0.874134			0.584101		1.8668	#NUM!
	0.569963			0.597106									0.91063			0.763111		1.09142	0.819851
	0.723334			0.709625									0.562947			0.438044		0.919622	0.849952
	0.440376			0.774465									0.670631			0.796856		0.717737	0.608146
	0.579635			0.670085									0.541476			0.629641		0.955313	0.869056
	0.416571			0.447051									0.645963			0.718571		1.11152	0.703826
	0.601085			0.664137									0.544727			0.696949		0.954886	0.951824
	0.436655			0.374143									0.634715			0.67234		#NUM!	0.499707
	0.586757			0.860219									1.05105			0.51919		0.823981	0.643953
	0.405741			0.743887									0.544505			0.558647		1.16215	0.518851
	0.549135			0.541021									0.486866			0.666939		0.582327	0.529363
	0.468898			0.886758									0.662643			0.698675		0.578311	0.320859
	0.366649			0.411481									0.540397			0.670379		0.393625	0.659267
	0.616576			0.532175									0.692378			0.685516		0.749058	0.4624
	0.433034			0.402384									0.826471			0.260517		0.530289	0.845314
	0.327746			0.545833									0.643346			0.929898		0.451982	0.708287
	1.0885			0.639357									0.500944			0.738015		1.01764	0.655637
	0.634442			0.523219									0.635647			0.803587		1.47838	0.882817
	0.432148			0.562038									0.771398			0.662128		0.885937	0.592235
	0.486229			0.809058									0.76851			0.572996		0.354058	0.599997
	0.463215			0.652517									0.740423			0.493712		0.935295	0.906666
	0.545272			0.527264									0.62284			0.59353		0.739845	0.441913
	0.871609			0.472067									0.818138			0.798911		0.564745	0.61924
	0.464505			0.849058									0.828282			0.601928		0.625669	0.501916
	0.934577			0.640875									0.829863			0.457808		0.51688	0.605759
	0.540612			0.535455									0.559833			0.47536		0.502385	#NUM!
	0.643324			0.453041									0.75138			0.428187		1.0948	0.661121
	0.498105			0.473852									0.761488			0.88216			0.594473
	1.07123			0.639397									0.662015			0.689883			0.704182
	0.756252			0.565445									0.728486			0.883751			0.590129
	0.803995			0.670153									0.408436			0.696966			0.678039
	0.695995			0.666779									0.750485			0.665641			0.827557
	0.363752			0.560108									0.571325			0.693038			0.789966
	0.523042			0.359833									0.527783			0.532644			0.649122
	0.57343			0.662921									0.786183			0.727624			0.73418
	0.552089			0.478794									0.693375			0.533327			0.445929
	0.478541			0.705726									0.991897			0.657128			0.739448
	0.622102			0.623173									0.661327			0.428066			0.631374
	0.441445			0.548444									0.551658			0.55005			0.561717
	0.843634			0.600003									0.624809			0.902284			0.624962
	0.556197			0.776011									0.872316			0.729663			0.488647
	0.483457			0.55654									0.650936			0.827721			0.42756
	0.53982			0.620721									0.968572			0.578574			0.659476
	0.567915			0.796414									1.08892			0.765165			0.326636
	0.850205			0.564417									0.541224			0.593369			0.396963
	0.505375			0.534977									0.694137			0.547471			0.497479
	0.917335			0.703957									0.921323			0.875572			0.655396
	0.659893			0.527034									0.610944			0.563385			0.503514
	0.98378			0.710881									0.659079			0.773695			0.635497
	0.935324			0.32837									0.603214			0.761654			0.507726
	0.414049			0.506396									0.685432			0.930217			0.692116
	0.634021			0.632452									0.648457			0.555847			0.55729
	0.951083			0.708516									0.567219			1.13215			0.570894
	0.510566			0.702592									0.914427			0.400491			0.663383
	0.588492			0.800192									0.735079			0.894945			0.493983
	0.575302			0.38083									0.565653			0.454488			0.685727
	0.680229			0.50935									0.413052			0.74222			0.566423
	0.557272			0.805539									0.559006			0.653234			0.563015
	0.530025			0.475288									0.516174			0.736412			0.428301
	0.614989			0.850332									0.691967			0.929798			0.620723
	0.697939			0.443986									0.568714			0.7668			0.909351
	0.509342			0.726819									0.825648			0.628032			0.596874
	0.887207			0.712339									0.834685			0.662171			0.331046
	0.799301			1.44422									0.862029			0.581756			0.646102
	0.5			0.852286									0.778476			0.482341			0.606057
	0.560327			1.01324									0.912687			0.668319			0.462699
	0.625815			0.613352									0.90191			0.835643			0.399765
	0.796981			0.760859									0.783417			0.469092			0.627789
	0.502877			0.521391									0.736951			0.593409			0.32287
	0.407208			0.541853									0.643991						0.688766
	0.698158			0.666313									0.906226						0.664573
	0.673037			0.556067									0.420568						0.647702
	0.955245			0.595211									0.543135						0.61453
	0.544698			0.726536									0.647712						0.558719
	0.452724			0.479735									0.713348						0.725996
	0.554369			0.571654									0.558223						0.550164
	0.438843			0.614728									0.918939						0.83141
	0.826124			0.937383									0.654779						0.665579
	0.74785			0.426307									0.626605						0.518024
	0.454989			0.693972									0.772317						0.563214
	0.519075			0.835493									0.804225						1.06749
	0.649377			0.700539									0.626943						0.504473
	0.569121			0.787552									0.621437						0.782289
	0.743348			0.680213									1.26757						0.715229
	1.69867			0.72621									0.744584						0.46897
	0.682904			0.590462									0.54334						0.630732
	0.623039			0.813431									0.614817						0.534266
				0.646218									0.619756						0.578508
				0.545388									0.404667						0.589166
				0.479473									0.781881						0.665606
				0.54324									0.625101						0.625127
				0.674486									0.919497						0.39678
				0.515476									0.600083						0.968848
				0.771419									0.646667						0.938147
				0.711846									0.88117						0.877002
				0.673879									0.834946						0.816831
				0.360695									0.769081						0.837649
				0.584672									0.725759						0.472791
				0.689687									0.686305						0.697028
				1.22915									0.966942						0.630281
				0.452123									0.543447						0.502035
				0.693508									0.570209						0.735612
				0.767392									0.649869						0.954324
				1.02323									1.13698						0.414841
				0.807382									0.422708						0.603406
				0.613357									0.75461						0.856475
				0.624309									0.614692						0.622135
				0.640396									0.546494						0.640303
				0.274729									0.743442						0.619137
				0.748579									0.589364						0.48131
				0.66706									0.675232						0.727056
				0.525476									0.628841						0.626274
				0.516173									0.891069						0.524366
				0.621704									0.790461						0.537788
				0.554115									0.609716						0.567668
				0.905225									0.503286						0.525461
				0.484585									0.714578						0.625617
				0.694196									0.997992						0.464021
				0.442807									0.644938						0.707913
				0.601916									0.635546						0.602655
				0.59911									0.561748						0.734222
				0.907176															0.759758
				0.526727															0.468545
				0.674971															0.926379
				0.498923															0.723635
				0.39088															0.549561
				0.670962															0.6113
				0.68786															0.587071
				0.940888															0.97209
				0.499202															0.547537
				0.522654															0.550749
				0.522286															0.742608
				0.675547															0.427213
				0.646235															0.600065
				0.767993															0.673836
				0.354389															0.540903
				0.693572															0.657752
				0.406152															0.687907
				0.92096															0.888502
				0.517354															0.510506
				0.739801															0.456963
				0.719922															0.462945
				0.518702															0.760166
				0.969128															0.464826
				0.727574															0.651643
				0.644307															0.586806
				0.393296															0.387917
				0.629894															0.618837
				0.64524															0.455911
				0.30537															0.64824
				0.717324															0.774967
				0.748866															0.533792
				0.598323															0.343105
				0.764109															0.547413
				0.492343															0.545015
				0.510019															0.722832
				0.620023															0.414512
				0.511091															0.659583
				0.605844															0.439029
				0.448891															0.599968
				0.574465															0.493461
				0.557055															0.770573
				0.56209															0.435409
				0.687227															0.439461
				0.316901															0.632253
				0.610925															0.670119
				0.734545															#NUM!
				0.866129															0.75563
				0.717796															0.857887
				0.425783															0.565927
				0.756004															0.528742
				0.492003															0.56226
				1.03712															0.555354
				0.578152															0.657478
																			0.588498
																			0.744736
																			1.01927
																			0.637551
																			0.682929
																			0.619757
																			0.477014
																			0.594727
																			0.917427
																			0.669423
																			0.605962
																			0.888912
																			0.646559
																			0.71042
																			0.904526
																			0.656707
																			0.582795
																			0.485859
																			0.550035
																			1.22361
																			0.581091
																			0.62343
																			0.553455
																			0.668636
																			0.457701
																			0.442105
																			0.613039
																			0.45439
																			0.545633
																			0.478524
																			0.687169
																			0.578461
																			0.651594
																			0.758054
																			0.727392
																			0.42675
																			0.627499
																			0.796877
																			0.673284
																			0.687238
																			0.900667
																			0.799967
																			0.631146
																			0.600537
																			0.587787
																			0.560034
																			0.577729
																			0.79282
																			0.657625
																			0.484243
																			0.473087
																			0.784118
																			0.654404
																			0.785036
																			0.958213
																			0.700751
																			0.659843
																			0.464722
																			0.780184
																			0.4904
																			0.609277
																			0.500972
																			0.773465
																			0.955731
																			0.725888
																			0.91911
																			0.642593
																			0.660573
																			0.585023
																			0.432979
																			#NUM!
																			0.45
																			0.363575
																			0.810466

## Sheet: SI_Fig8
Contrasts panel a (%)	Contrasts panel b (%)	Contrasts panel c (%)	Contrasts panel d (%)
4.07164	1.82603	1.26223	1.7719
1.82347	2.52412	2.50723	1.8782
1.33029	1.96732	1.94177	2.42784
2.07842	2.00801	1.16721	2.44687
1.94501	2.42193	2.53037	2.96287
1.97383	1.90935	1.83521	1.7744
2.02645	2.56757	1.22583	2.45326
3.43123	1.91452	1.20694	1.7442
2.07871	2.62722	1.29625	1.77501
3.52193	1.86446	1.21052	2.97395
0.820642	1.86342	2.44087	3.029
3.54857	1.91438	2.51369	1.82325
2.00763	1.89606	1.91664	1.79448
1.95528	2.40256	1.46142	2.40869
1.99157	1.91297	1.12349	3.54648
1.9559	2.26069	1.92395	1.63732
4.06802	0.823544	1.85848	2.99598
2.03452	1.85757	1.90117	2.45545
1.9229	1.78406	1.21859	1.82629
2.70729	2.56279	1.80421	2.80776
2.05998	2.32612	1.80702	1.74418
1.30021	2.40521	1.83847	2.86946
2.04241	1.98179	1.70995	1.84267
2.74062	1.91475	1.28635	1.74033
2.18006	1.92546	1.87334	0.705254
2.69341	0.802914	1.87783	1.70846
2.66527	1.87529	1.88383	1.34862
2.07289	1.93534	1.87207	2.34665
0.751718	1.93784	2.42918	2.38367
1.98501	1.84112	1.82242	2.9046
2.02692	1.8705	3.11468	3.03706
2.73865	1.2214	3.14379	1.65385
1.99784	3.24072	1.77633	1.80524
2.05234	3.21054	2.38402	1.75354
1.9679	2.52621	1.87278	3.00484
2.02178	2.43802	1.80426	0.911328
2.00524	1.92004	1.9043	2.36522
2.05282	3.22487	4.01017	2.33481
1.96978	2.54185	1.90584	1.66015
1.9462	1.7775	1.8618	1.77546
1.91951	1.90562	1.90421	1.7342
1.99398	1.87683	1.84049	7.31533
2.67457	2.50424	1.92451	2.50915
4.0282	1.93057	2.55468	1.65693
2.02394	1.89454	2.40594	1.7705
2.66283	0.808928	1.98834	1.73297
1.26773	1.80585	1.87663	1.79734
2.01052	2.6661	2.49655	1.77716
1.22006	2.51821	1.8836	2.38146
1.91347	1.87846	1.91587	0.707094
1.20586	0.808254	2.47776	1.15165
1.92627	2.41409	2.57424	1.21409
2.05456	1.87413	1.35693	1.80202
1.10054	3.24361	1.25102	2.37154
2.01064	1.35704	1.92761	1.13758
2.72174	3.18406	1.83899	1.16966
1.98066	1.83157	3.02533	1.80862
1.97717	1.83208	2.62779	1.74168
2.76156	2.43217	1.89089	1.78431
4.6694	1.89392	1.86978	1.74974
3.32128	1.89725	1.75859	1.1917
3.41126	2.3091	2.54574	1.17133
2.03384	1.87427	2.38991	2.35897
2.62036	2.43813	2.4894	1.14885
0.785168	2.60076	1.93067	1.72964
1.97219	1.9118	1.79491	1.11395
2.0123	1.88617	0.794272	1.74048
2.02293	1.94368	1.92771	1.64773
0.788139	1.23672	1.88273	1.79047
2.05685	2.543	2.45255	1.75091
1.98527	2.55355	1.81461	1.71281
2.10431	1.8391	1.90654	1.78358
0.870982	2.53063	1.90583	1.67178
1.34321	2.50294	1.83075	2.38491
1.3404	1.87048	2.40075	1.58581
1.93586	1.94517	1.81449	1.57932
1.3284	1.83522	1.84573	1.80844
0.832479	1.85572	1.8873	2.38754
0.855709	1.88981	1.92352	2.36523
2.03269	1.86025	1.8932	0.698129
0.898687	0.757719	1.92615	2.37415
1.98196	1.82576	1.86658	1.19325
2.54357	1.90409	1.929	1.78363
2.8096	2.44406	2.5039	1.31088
2.76054	2.48034	2.50348	2.28269
0.849476	2.58096	1.80135	2.38958
2.00285	1.06861	0.81898	2.36453
2.70748	0.761826	2.44816	1.72015
3.37584	0.791918	1.95076	2.9894
0.817359	1.9162	2.54076	1.84221
1.98498	1.83557	1.71984	2.98682
3.34906	1.83673	1.77752	1.18469
3.41745	0.799443	1.90702	1.14431
0.783569	1.89104	1.93604	3.01802
3.36678	0.823642	1.79888	1.74055
0.785949	1.83477	1.73882	2.25791
3.43653	0.845623	1.74664	1.76359
1.38601	3.17816	2.49437	1.71752
3.32737	1.26438	1.81258	1.74567
1.99121	0.787776	2.51055	1.71823
2.02876	1.20911	1.71372	1.80302
0.869268	1.12236	0.774388	1.72201
3.99628	1.86682	2.54177	1.7126
0.902931	2.49677	1.8342	1.78751
2.04937	2.02254	1.86436	1.75692
2.02294	1.83231	1.87967	1.77114
0.764076	3.17831	1.74725	1.82918
0.810581	1.84973	1.90171	3.00054
2.05438	1.8487	1.84276	1.92865
2.68813	1.19499	1.89117	2.32862
3.38906	1.69887	1.88859	1.75906
0.765538	1.92556	1.98635	1.74135
3.30898	0.950054	1.25184	1.75323
1.92993	1.14887	2.60668	1.76474
2.01794	1.80444	1.95667	2.94467
3.41897	1.15473	2.6038	2.95298
0.897891	1.20064	1.95289	1.86153
1.95615	1.88012	2.46153	1.74398
2.06082	1.9217	1.86779	1.70924
3.45455	1.81674	1.7934	1.68869
0.834243	2.6197	1.89106	1.78877
1.90684	2.50224	0.816265	1.8169
1.99792	2.35363	1.8064	1.74036
1.8445	2.47487	2.49366	1.76131
2.02511	2.50581	1.76135	1.82087
2.0471	2.49863	1.90984	1.72133
3.418	1.9279	2.45701	1.75475
2.03649	4.41694	1.88098	2.36048
2.0085	0.766316	1.88969	1.75747
2.02383	0.775259	1.85567	1.79765
3.46826	3.26994	2.25332	1.68999
0.767054	2.55857	1.83704	1.74541
3.3765	1.82212	1.88927	1.70444
0.794435	1.8651	1.90047	1.79328
0.813825	1.90883	2.43563	1.77953
3.36903	1.22901	1.86852	1.83
3.28175	1.86895	2.58578	1.75088
1.15195	1.88674	2.44039	0.942701
3.39178	1.83802	2.30947	1.86537
2.73316	1.87923	1.94207	1.80801
1.89722	3.08874	0.753269	1.15881
2.60682	1.89984	1.11814	1.86056
2.73221	3.02068	1.85783	0.692873
0.921459	1.84848	2.4902	2.07577
2.03118	1.92122	1.9384	1.7942
2.78155	1.90009	1.82295	1.75047
1.95062	1.88849	1.78266	1.70914
1.22607	0.834652	1.88925	1.74738
1.99882	1.87502	1.24883	2.39561
1.18933	1.80312	1.13075	1.75192
2.78966	2.51253	1.96546	1.77234
1.19763	1.81233	2.51518	1.72478
0.989697	1.53091	2.57588	0.759146
2.6966	1.8967	1.18666	2.42464
1.28591	1.66304	1.29218	2.38973
2.0728	1.17478	1.23219	1.80204
1.96789	3.00388	0.830352	1.7887
0.981301	1.84489	1.1978	1.98685
0.982659	1.88093	1.8208	2.31949
2.04637	3.56907	1.95391	2.39505
1.92644	1.89597	1.85633	1.79509
1.97751	1.80656	1.24902	1.73708
0.994869	1.83853	1.19388	1.73326
0.995167	1.8671	1.19138	1.77244
0.802169	1.84602	1.22221	1.79526
2.76907	1.85398	1.26315	1.81559
2.61574	1.78361	2.46282	1.79735
2.75435	1.78748	2.50934	1.9274
2.02101	3.71666	2.60393	4.71982
1.31698	0.797561	1.86406	1.8405
0.892323	1.96238	2.45976	2.42317
1.42722	1.86089	1.27912	1.86408
1.35954	2.46092	2.46443	2.50588
1.30853	2.55468	1.19064	4.76269
2.67001	1.83286	1.85741	1.74774
0.828699	0.95589	1.79909	1.73841
0.803419	0.777277	1.22432	2.46609
1.34893	1.86457	1.17391	1.84894
2.68137	2.52641	1.11325	1.80606
1.96475	2.50102	1.88831	4.769
2.71569	0.920598	1.76551	2.36912
2.77902	2.31634	0.819401	1.80908
2.71292	2.32738	1.82729	1.78083
2.01506	1.08543	1.83305	2.43547
1.35104	1.06255	1.73099	1.84893
1.32587	2.44364	2.14668	1.7465
3.34957	2.43444	1.85709	1.82534
2.13617	1.89696	1.79095	2.2924
1.87612	0.856446	1.90722	1.76706
0.893874	1.76847	0.774822	2.36071
2.60066	1.0356	2.07933	1.94628
2.48948	3.18892	1.85995	0.715423
2.69763	1.78551	1.20216	1.88831
2.57049	1.09987	1.91813	1.78032
1.99071	1.07625	1.83099	1.84684
0.842963	1.06505	2.48968	2.44916
1.95178	1.10035	2.5034	1.80114
2.65546	1.04942	2.5001	1.66356
1.91648	1.10809	0.699787	1.77201
1.9392	1.05684	1.5463	1.27006
0.777636	3.16514	1.7714	2.94614
1.17465	1.93156	2.4226	1.62314
1.9227	1.23929	1.86415	1.81005
1.14606	0.79043	3.06671	1.19514
1.16991	1.85437	1.27814	1.20996
2.01968	1.30693	2.49888	1.17112
0.821526	2.45264	1.92618	3.06905
0.903359	1.43313	1.8541	1.22186
2.72334	1.86999	2.45618	1.23396
0.868676	1.82774	2.48942	1.77877
1.14575	1.22981	1.89784	1.17866
2.05941	2.44193	1.17523	1.21501
0.791003	1.24231	1.22399	1.20256
2.63342	2.49708	1.83173	1.77186
1.30991	3.11028	1.98142	3.07345
2.59951	1.83635	1.84161	1.22725
0.867246	3.26796	1.83714	1.81474
2.04783	1.82016	1.75919	1.21181
3.20634	1.65993	2.49269	1.67422
2.05374	1.9207	1.91777	2.53518
3.08088	1.86485	2.53099	1.08987
1.98652	1.81879	1.85538	1.85397
1.96532	0.933499	1.82636	1.69549
1.95159	1.82349	1.92476	1.79069
2.02832	1.84715	1.85019	1.63608
2	1.86006	1.81881	1.21776
2.63585	1.83158	1.8547	1.79927
1.3468	1.86196	1.89141	0.774383
1.96095	0.781571	1.87703	1.86728
1.32324	1.76265	0.890691	2.47678
1.39384	0.827331	2.39479	1.82909
1.33847	0.849646	1.84185	1.80611
1.97141	1.91491	2.51139	1.80362
0.835433	1.80006	0.735653	1.68273
0.808423	0.788644	1.77212	1.72304
1.99729	2.56082	1.82275	1.80427
1.3214	1.94772	1.74354	1.80137
1.2896	1.79532	0.796911	1.76368
2.69171	0.766823	1.11461	1.72958
0.842411	1.86008	2.45817	0.762169
2.71587	2.46308	1.98214	1.78805
2.65761	1.90551	1.83451	1.77422
0.89972	0.813996	1.71225	0.68659
1.95225	2.07065	1.67891	1.83944
2.71583	0.778037	2.51918	1.83402
2.089	2.60488	0.777579	0.808841
2.06758	2.55617	0.769832	2.43953
0.827171	0.761907	1.94278	1.87116
1.92858	1.95622	2.49119	1.82495
2.01409	1.79918	1.90894	1.64115
2.0217	0.712193	1.88925	1.90006
0.938317	0.824335	1.8821	1.78998
1.9289	0.723493	1.91353	3.10181
2.67192	1.15407	2.52014	2.5142
2.63078	1.77495	0.790845	1.81948
2.76419	2.54402	2.51947	1.7952
2.0793	1.85883	1.81144	1.85965
1.18148	2.46409	1.87136	1.76728
2.03208	1.89726	1.82507	1.74
1.21817	2.54383	1.8995	1.79198
2.25331	0.846997	1.80222	1.98366
2.06686	1.87203	1.91821	0.818236
0.870936	1.82078	1.80289	1.80798
2.05611	1.17391	1.89434	2.39407
2.02483	1.82969	1.8283	0.869454
1.19659	1.82167	1.86105	0.909395
2.57477	1.86188	2.51131	1.85061
0.847937	1.17955	1.22246	1.81503
1.1237	1.19059	1.74217	1.8475
2.07411	1.2165	1.84899	1.70708
2.09921	1.85092	1.29875	1.7986
0.961467	0.805275	1.25836	0.887679
1.29522	1.85581	0.924322	1.83982
1.25156	0.890104	0.803739	1.78042
2.07216	17.2469	2.54113	1.08989
2.03817	0.837732	2.45894	2.38336
2.06518	16.9339	1.90114	1.83645
2.65867	0.75932	1.92981	2.3775
1.97523	0.828767	1.80166	1.79426
1.66752	1.25928	3.13945	1.89469
1.96728	1.23935	0.844158	1.78625
1.99078	0.805822	1.85664	2.40671
1.99591	1.17493	3.25313	2.40107
1.88142	0.673808	1.83088	1.81372
0.856693	0.813192	3.19846	1.79386
2.03873	1.2013	1.76172	1.78658
2.66928	1.86955	2.61502	1.77939
1.97175	2.50869	1.89133	2.49148
2.74834	2.47624	1.82791	1.84804
0.860233	2.46135	1.85497	2.49529
2.08217	0.751795	0.915691	2.3775
2.07496	2.62193	1.8954	2.42959
1.95914	2.52355	1.80194	2.90666
2.63259	1.89339	0.790662	1.82538
0.841363	0.756575	1.94381	2.46094
1.94929	1.75184	1.8107	1.83329
2.75373	1.851	3.79052	1.09254
1.97073	2.19808	0.86738	1.04963
1.92944	3.06926	0.907934	1.06837
2.10901	1.90471	1.99897	1.76658
2.03261	2.40904	0.921386	0.823769
2.04368	2.41416	1.90436	1.82389
2.05479	0.954316	1.94049	1.67843
0.865368	0.959781	1.86413	1.83796
3.96991	1.83494	1.84245	1.74721
2.71488	1.81917	1.23558	1.78147
1.99058	2.01662	1.7575	1.20313
1.12128	0.686767	1.87268	1.16842
2.00419	1.89242	1.8882	1.05021
1.98092	1.83631	3.16705	1.81567
2.00944	1.79311	2.48153	1.07162
0.795062	1.82985	1.08436	1.7885
0.81209	1.82023	1.23453	1.07212
0.973144	1.85542	1.04941	1.0572
1.95395	1.87671	1.85285	2.43162
0.867754	1.15139	1.18322	1.78873
2.77287	0.964238	1.87281	2.42577
2.78085	1.84146	1.10263	2.43033
2.03384	3.16016	1.05683	0.933548
1.27577	1.93194	2.50928	2.50451
1.29665	1.84939	1.1027	0.745672
2.07441	2.98411	1.28122	1.85529
2.71184	1.2985	1.22567	2.50374
2.62711	1.21639	0.774939	1.09319
2.69723	2.5535	1.25622	1.02359
2.6079	0.690225	1.14273	1.82018
2.04847	0.670948	2.6084	2.35838
2.70194	1.99636	2.51562	1.19262
2.57343	3.16056	0.816125	1.20014
1.71215	2.59579	0.991318	1.18102
1.95042	1.91208	0.997326	1.81236
1.93178	3.12329	1.83198	1.86344
1.25265	2.38898	1.89556	1.74751
1.23816	0.755923	1.88511	1.77886
1.25078	2.58281	1.96182	1.81569
1.2439	1.28044	1.10116	2.98375
1.24548	0.805549	1.13418	1.85969
1.85869	0.845624	2.48207	1.76643
1.90325	2.26926	1.84914	3.05658
3.32893	0.744483	1.81671	1.75955
1.95744	1.8332	1.07325	2.46645
2.04552	3.5299	1.92455	2.43698
2.00063	3.5937	1.94249	0.698049
1.31561	1.76259	0.816731	1.76534
1.97063	1.74981	1.69379	1.82568
1.96993	1.29045	1.89378	1.82782
2.1045	0.778268	1.79219	1.78358
1.93345	1.30224	2.32283	1.84414
1.95331	2.4731	0.922728	1.81972
2.02505	2.55251	0.819698	1.82144
1.9791	0.780044	1.1197	1.27416
0.809181	2.50853	1.76442	1.82125
1.32945	2.48357	1.24399	1.71404
1.94896	1.23119	1.25158	1.233
1.32718	0.756395	1.98764	1.72621
2.12624	1.85758	1.89588	1.73211
1.98573		1.8258	2.45793
2.05899		1.58454	2.45447
1.8838		2.49917	1.73242
1.91015		1.69914	1.26662
3.08632		2.25163	1.74093
3.34964		1.91007	2.47479
1.96652		1.83918	2.44175
3.37339		1.85011	1.76952
0.882007		1.85519	0.75877
2.0515		1.85434	1.76942
0.872326		1.83979	1.81026
2.06306		1.89298	1.84208
1.188		0.925229	1.78995
2.69371		1.84649	1.75053
2.70112		1.83881	1.88997
2.65499		1.86155	1.83702
4.70041		1.87	1.75801
0.850213		1.87566	1.78016
4.37671		1.88651	2.3181
1.95053		1.8554	1.5589
2.74803		2.56552	1.17137
2.05297		2.48106	1.74552
0.803117		1.9316	1.61263
1.97308		1.82927	1.73338
1.9839		1.93356	1.61362
1.94441		0.769608	0.782322
1.93432		1.93107	1.87003
1.9695		1.99491	0.672689
2.0965		0.817589	1.73859
1.8907		1.09409	2.27411
0.823528		0.827053	1.62412
0.827728		2.53355	1.82247
2.00738		0.833196	2.43652
2.11995		2.00568	1.81416
1.92204		1.90494	1.82866
2.68369		1.87347	2.46195
1.21831		1.25562	1.78074
0.859281		0.731489	2.44268
0.799767		1.91501	3.14374
2.01497		0.874135	2.4442
2.00646		2.48369	2.47048
2.04764		1.72949	3.05742
2.05325		1.83709	0.700402
2.03152		1.87456	2.8795
0.862012		0.775655	2.39303
2.00448		1.13274	1.76135
1.97324		1.80737	2.42387
1.93635		2.47785	1.72548
2.62323		1.87363	2.44991
1.97854		0.78427	1.81114
2.02728		3.20155	3.11807
1.97688		0.715289	1.64832
0.859901		3.01299	2.46694
2.04991		0.785642	1.84119
2.60831		1.30874	2.28165
1.97778		1.84387	2.40101
2.00147		1.87773	2.25726
1.99463		0.750647	2.2146
1.97803		2.93369	1.84114
2.06158		1.23299	2.26874
2.02024		1.70245	1.76423
1.92095		1.73507	1.7211
1.90404		1.28741	1.76467
2.01596		1.30319	1.66166
2.01864		2.41293	1.69741
1.95426		0.783771	1.78934
2.02432		0.716265	2.44651
2.01441		0.72932	2.31251
1.91975		0.730842	2.38065
2.00949		1.96118	2.4536
2.05743		0.865021	1.80248
1.88883		0.668023	1.78911
2.03647		1.87263	1.21288
2.05751		1.77405	1.7445
2.06329		1.17068	1.18931
1.99906		1.83274	2.47242
1.9539		1.20206	1.83128
1.98734		1.01289	1.88789
1.3384		0.923605	1.80341
2.0018		1.20526	1.77567
1.28619		2.5686	1.78561
1.95201		3.71477	1.8063
1.96359		2.50573	2.45479
2.07476		1.13779	1.81726
2.03074		1.81258	1.83041
1.27329		1.82586	1.82265
2.67978		1.90209	1.81161
1.77886		2.46085	1.6199
2.64756		2.45668	1.82289
2.59948		3.04661	1.73632
2.63705		0.856191	2.42653
1.2857		1.08764	1.857
2.5165		1.02338	1.75592
2.03468		1.06803	2.26311
1.89963		1.20799	1.20787
2.04199		2.56195	1.87381
1.91342		1.93908	1.80754
1.99715		0.805611	2.36415
1.89518		1.84435	1.91273
2.76107		0.842704	1.79822
1.9613		1.86125	1.82303
2.48809		1.85959	1.68072
1.87869		1.93451	1.72668
2.73078		1.8982	1.85057
2.76933		0.889492	1.86328
1.92031		1.96596	1.89211
2.01769		1.78178	1.75965
1.85112		1.7688	2.42732
3.43409		1.90511	1.75633
3.3536		1.81913	2.39621
1.9496		1.82723	1.64232
2.69		1.82532	1.36078
3.18275		2.76703	1.15445
3.06775		1.942	1.79241
1.98909		1.9386	1.5898
2.65831		0.761632	1.63009
2.5587		3.09043	1.20105
1.35101		3.09885	1.63409
2.68271		0.75491	1.79026
1.29525		1.94927	1.82731
2.0469		3.22655	1.78958
1.97839		1.53495	1.1379
2.01213		2.44943	1.50669
2.05158		2.51614	1.69092
2.66095		1.57723	1.16747
2.80703		2.47546	1.56743
1.98704		0.735575	1.48937
1.94263		0.990135	1.57245
2.00319		1.55004	1.58806
2.51171		1.55185	2.369
2.0142		1.55634	1.74123
2.00636		1.51481	2.43064
2.06454		2.64359	1.80571
1.03625		2.6277	1.81217
1.93347		1.84781	1.83713
2.66241		1.29746	2.30669
1.90065		2.48727	1.81871
1.9978		1.21287	2.28897
1.94839		0.693369	1.53176
1.98522		1.83878	1.55441
1.95432		1.29071	2.97923
1.94895		2.62069	2.40976
1.93426		2.59243	1.56549
1.92507		2.61006	1.76759
1.96504		2.65381	1.61684
1.31287		2.58057	2.18854
0.768394		1.86378	1.55766
2.01239		1.88533	1.87983
2.01944		2.4116	1.80073
3.35369		1.78617	1.43365
2.0248		1.97221	1.83955
1.97732		1.81579	1.5484
0.840148		1.82262	2.47826
1.93881		1.8169	2.38019
0.836546		1.84319	1.76114
1.91731		1.83721	2.30949
0.745095		1.84505	2.48899
1.98569		1.81061	0.959943
0.99562		1.84619	1.77463
2.63278		0.955711	1.82869
0.882974		2.54601	1.78372
2.00384		1.22745	1.77935
2.59233		1.85631	1.84313
1.9291		0.777033	1.75131
1.99666		2.53709	2.49344
1.84039		1.83927	1.85926
2.67221		1.87163	1.83911
1.03796		1.91832	1.76955
2.72446		1.86645	1.86433
2.64446		1.83579	1.83929
0.884597		1.78654	1.83428
0.919869		0.745746	1.81094
1.95275		1.96067	1.7998
1.17586		0.725062	1.16125
1.91985		0.911323	1.48055
2.55233			1.81161
0.902704			1.19008
2.41239			1.45602
2.57972			1.69011
2.67929			1.18371
2.64725
0.873009
1.64235
1.9955
1.95198
1.87009
1.90714
2.02869
2.00342
2.05904
1.88199
1.94363
1.97921
1.90986
1.8977
2.57349
0.824308
0.905266
1.88874
1.79967
3.17255
1.85593
1.04665
1.15051
2.57587
1.26454
1.1822
1.962
3.21765
0.836218
1.93442
3.20508
1.13705
1.00808
1.95925
1.86994
1.91609
1.96942
1.94052
1.91129
1.87163
1.84499
2.01338
2.5486
1.86888

## Sheet: SI_Fig9
Missing values represent trajectories that were excluded based on the criteria described in the methods section
Measurement 1				Measurement 2				Measurement 3				Measurement 4
DTetramer (µm2/s)	DHexamer (µm2/s)	DOctamer (µm2/s)	DDecamer (µm2/s)	DTetramer (µm2/s)	DHexamer (µm2/s)	DOctamer (µm2/s)	DDecamer (µm2/s)	DTetramer (µm2/s)	DHexamer (µm2/s)	DOctamer (µm2/s)	DDecamer (µm2/s)	DTetramer (µm2/s)	DHexamer (µm2/s)	DOctamer (µm2/s)	DDecamer (µm2/s)
0.998531	0.499017	0.440512	0.571771	0.868118	0.606265	0.729542	0.554226	1.15844	0.845998	0.362365	0.382806	0.827056	#NUM!	0.657222	0.335096
0.646413	0.815877	0.493951	0.421178	0.855453	0.495205	0.525364	0.473052	0.70266	0.531224	0.395705	0.912557	1.00446	0.723216	0.654001	0.400429
#NUM!	0.429079	0.565967	0.34281	0.95742	0.550103	0.481281	0.466115	0.758828	0.491102	0.989954	0.424082	1.15728	0.810774	0.804662	0.340058
0.634483	0.563275	0.615951	0.203116	0.506056	0.87225	0.546726	0.510676	#NUM!	0.561577	0.584169	0.518336	0.822255	1.36745	0.548634	0.529823
0.426408	0.604092	0.570509	0.458543	0.962626	0.676578	0.306979	0.453505	0.917734	0.711581	0.383757	0.447644	0.760065	0.910292	0.648502	0.203169
0.591535	0.680293	0.461311	0.482922	1.13471	0.968498	0.479256	0.358392	0.764042	0.797589	0.594803	0.540246	0.855088	0.532241	0.479588	0.554879
0.84927	1.05448	0.68652	0.40362	2.48978	0.869934	0.652528	0.458021	#NUM!	0.75748	0.311032	0.507986	0.797291	0.824974	0.726454	0.372385
1.21152	0.593523	0.756568	0.528481	1.13663	0.696045	0.617404	0.511475	0.965807	0.636809	0.532371	0.508727	0.727364	0.497243	0.700411	0.450623
0.813332	0.560548	0.468466	0.666871	0.980424	0.939514	#NUM!	0.474742	0.937328	0.498164	0.638558	0.449048	1.03094	0.715654	0.541669	0.496427
#NUM!	0.599667	0.434162	0.388325	1.65071	0.400777	0.587024	0.312765	0.479724	0.455266	0.551398	0.503261	0.82433	0.791405	0.600137	0.361955
0.560558	0.649063	0.442795	0.370855	1.15673	0.877961	0.574943	0.381397	0.488598	0.857381	0.721043	0.506792	0.952668	0.604497	0.634116	0.415293
0.551061	0.617015	0.447002	0.405832	1.06802	0.950464	0.764091	0.579583	1.04391	0.518622	0.375699	0.507438	0.981222	0.800405	0.896116	0.508021
0.662835	0.695793	0.520985	0.391808	1.05141	1.16231	0.800183	0.30515	0.547074	0.73528	0.69589	0.419743	0.751667	0.840814	0.493953	0.337207
0.662328	0.548876	0.47754	0.379507	0.963532	0.835748	0.574893	0.246937	0.746894	0.839025	0.557119	0.491611	0.986627	0.857868	0.711686	0.423252
0.8407	0.447165	0.549558	0.534663	0.896121	0.739468	0.387681	0.500605	1.22368	0.801918	0.627766		1.08698	0.608437	0.358557	0.403693
1.09085	0.550346	0.401769	0.35624	0.762785	0.899738	0.67509	0.436252	1.16858	0.599679	0.470213		0.934117	0.712027	0.609241	0.553129
0.885648	1.00463	0.32804	0.465704	0.719548	0.984707	0.692382	0.28363	#NUM!	0.464267	0.41982		0.747435	0.745271	0.530955	0.402894
0.71875	0.323366	0.328467	0.374919	0.966061	0.379315	0.531128	0.401636	1.34947	0.700649	0.772744		0.558581	0.593826	0.927014	0.476619
0.721143	0.616558	0.446232	0.402204	0.775375	0.64698	0.530172		1.0517	0.875984	0.404598		0.691074	0.725172	0.470505	0.299916
0.604242	0.53149	0.591637	0.557027	0.848748	0.536235	0.669091		1.17314	0.622405	0.585454		0.783859	1.04445	0.526432	0.442257
0.907629	0.799914	0.642037	0.378209	0.604284	0.868284	0.680646		0.850102	0.545616	0.450362		0.833354	1.17868	0.779484	0.478933
0.480758	0.616718	0.580302	0.36052	0.590067	1.17201	0.478658		1.05787	0.665041	0.578673		0.6653	0.724092	0.313741	0.35499
0.554189	0.505857	0.412212	0.507269	1.03575	0.357284	0.519256		1.20245	0.88376	0.382432		1.13427	1.04831	0.671692	0.406455
0.446098	0.460901	0.52365	0.534098	0.357897	0.953174	0.566812		0.689619	0.630888	0.867633		0.706928	0.645449	0.493672	0.494244
0.470827	0.535562	0.516698	0.402707	0.531209	0.402605	0.909952		0.659849	0.641819	0.642517		0.781973	0.963747	0.462196	0.37799
0.885046	0.592696	0.733605		0.441104	0.782806	0.629745		0.869337	0.789868	0.530553		0.0160405	0.749448	0.375273	0.535038
0.857227	0.975456	0.40102		1.03921	0.553059	0.466552		0.574832	0.699892	0.572683		0.530884	0.46553	0.357071
0.908929	0.800667	0.563353		0.883829	0.824115	0.467225		0.990464	0.722982	0.589541		0.926192	0.931219	0.614543
0.910239	0.642793	0.376972		#NUM!	0.711266	0.550615		1.22052	0.761054	0.67313		1.09393	0.59981	0.5549
1.32136	0.668743	0.304079		0.905386	0.652897	0.480925		0.591347	0.412456	0.563777		0.431998	0.50879	0.415759
1.04943	0.817598	0.482722		1.10662	0.710782	0.632776		0.521523	0.69578	0.567238		0.864032	0.961238	0.466452
1.29045	0.406584	1.14499		0.909291	0.519373	0.605236		0.730849	0.78193	0.60491		0.701068	0.545389	0.471791
0.523216	0.764324	0.453087		1.0836	0.744446	0.503436		0.759195	0.78181	0.637859		1.10044	1.00644	0.482666
0.589035	0.409913	0.487966		0.825056	0.574255	0.548924		0.733556	0.53759	0.517387		0.59306	1.06875	0.408528
0.590892	0.622233	0.535474		0.703824	0.79771	0.698876		0.473069	0.647675	0.561131		0.587116	0.751989	0.429416
0.80532	0.530934	0.520697		0.491593	0.630757	0.287236		0.881751	0.704269	0.551557		0.765081	0.674667	0.586396
0.479683	0.769294	0.498212		0.0101313	0.636827	0.498917		0.735649	0.452606	0.74004		1.21073	0.768859	0.477545
0.529633	0.636862	0.611379		0.0163918	0.520969	0.558003		0.773392	0.541464	0.458885		0.946281	0.509414	0.509297
2.22045e-16	0.693364	0.486359		0.776918	0.913624	0.695137		0.723939	0.520709	0.577339		1.14849	0.627404	0.390581
1.22836	0.676805	0.69531		0.704881	0.572968	0.691474		0.97178	0.346761	0.984727		0.984565	0.651871	0.453761
0.992692	0.562043	0.486303		0.441588	0.970969	0.608014		0.523253	1.04538	0.42898		0.682691	0.669243	0.513886
1.30077	0.554103	0.462484		0.805155	0.865996	0.588141		0.398336	0.491073	0.806965		0.908318	0.553137	0.91826
1.79077	0.817181	0.40696			0.508516	0.455437		0.439095	0.85057	0.836153		0.991959	0.506676	0.830012
1.32347	0.702775	0.717899			0.686597	0.446904		0.714024	1.26685	0.414481		0.737819	0.352294	0.774238
1.36397	0.605086	0.467951			0.578719	0.563507		0.914429	0.911713	0.451049		0.967936	0.64751	0.467787
1.22782	0.831404	0.438469			0.847814	0.267223		0.781316	0.962897	0.498282		1.06167	0.638844	0.489047
1.38328	0.992276	0.429284			0.946798	0.494011		1.54431	0.798649	0.601608		1.01308	0.739565	0.530718
0.774811	0.649014	0.632735			0.495188	0.454078		0.556591	0.750893	0.593949			0.748935	0.671613
0.633792	0.626647	0.49265			0.671475	0.385719		0.523473	0.39215	0.637657			0.632174	0.623222
0.979218	0.305936	0.654114			0.57226	0.440543		0.432911	0.374005	1.02715			0.916713	0.423413
1.0651	0.736193	0.62031			#NUM!	0.487924		0.67436	0.532114	#NUM!			0.521052	0.500668
1.34211	0.583378	0.458811			0.67956	0.452128		0.701871	0.74955	0.597832			0.603148	0.461191
0.83549	0.671108	0.323314			1.0688	0.585995		0.940799	0.725274	0.657587			0.903288	0.388364
1.42114	0.514129	0.670353			1.11248	0.481952		0.375231	0.285744	0.323681			0.55372	1.04574
0.993307	0.43944	0.502926			0.571304	0.529026		0.89247	0.483549	0.477261			0.691737	0.458391
0.570295	0.599067	0.480463			0.964532	0.395018		0.0132538	0.542942	0.756962			0.743661	0.448737
1.07578	0.709514	0.454244			0.836384	0.882577		0.0070552	0.474878	0.502361			0.661074	0.430093
#NUM!	0.571544	0.975242			0.677362	0.581765		0.567769	0.563536	0.538833			0.689848	0.573083
1.97817	0.515014	0.541278			0.775253	0.612547		0.801787	0.20336	0.804963			0.902408	0.686962
0.718082	0.596966	0.792702			0.544916	0.685435		0.953011	0.880459	0.412019			0.484555	0.682678
0.336021	0.8284	0.45081			1.14338	0.395579		1.63238	0.688785	0.433001			0.98809	0.603341
0.63551	0.39771	0.704278			0.731479	0.745861		1.76451	0.748066	0.430986			0.981621	0.472514
0.0343197	0.389283	0.483108			0.641191			1.50322	0.943226	1.0536			0.960233	0.508571
	0.643966	0.528151			0.675116			0.916519	0.680674	0.406964			0.378486	0.522719
	0.66706	0.506807			0.931127			0.556912	0.981714	0.406523			0.797456	0.553656
	0.683057	0.634597			0.78803			#NUM!	0.0174553	0.543174			0.649864	0.850693
	0.530133	0.55968			0.723101			1.05594	0.509683	0.366035			0.469286	0.55367
	0.657006	0.419107			1.30291			0.895507	0.794727	0.4968			0.957982	0.455245
	0.660037	0.368101			0.644779			0.887707	0.484452	0.418534			0.546453	0.588118
	0.656912	0.486192			1.00041			0.885897	0.779376	0.419628			0.457433	0.819626
	0.892044	0.354466			0.761483			#NUM!	0.328789	0.529223			0.583005	0.492065
	0.592828	0.342258			0.602904				0.646394	0.612551			0.688381	0.394878
	0.541336	0.338837			0.504591				0.54302	0.6125			1.18956	0.611204
	0.619161	0.52084			0.66499				0.693847	0.704205			0.626441	0.399304
	0.631984	0.751173			0.734937				0.644164	0.55082			1.23282	0.489929
	0.647131	0.418128			0.702013				0.770061	0.492382			0.688321	0.619242
	0.732265	0.507469			0.598229				0.436032	0.544466			1.01124	0.498929
	0.0218418	0.532165			0.680182				0.555496	0.576129			0.865528	0.519962
	0.744422	0.461435			0.554417				0.551945	0.460178			0.746168	0.423659
	0.601116	0.341948			0.5747				0.817307	0.608972			1.18799	0.380021
	0.580157	0.661244			0.729305				0.722858	0.426798			0.949778	0.345952
	0.8715	0.354005			0.805559				0.473135	0.513459			0.867131	0.524842
	0.751698	0.583633			0.720573				0.398889	0.528553			0.729878	0.393999
	0.60517	0.533429			0.343125				0.637189	0.711278			0.807606	0.476542
	0.723105	0.483829			0.714019				0.898797				1.13396	0.409581
	0.567683	0.346257			0.348014				0.416506				0.841305	0.669106
	0.517528	0.391644			0.652275				0.746644				0.867536	0.281614
	0.918533	0.42248			0.744653				0.769278				0.693928	0.315038
	0.633576	0.674781			0.508779				0.848725				0.44239	0.71588
	0.743372	0.717113			0.565816				0.952472				0.641392	0.690803
	0.689397	0.507144			0.704621				1.19114				0.780916	0.298349
	0.615923	0.506381			0.409176				0.604555				0.434337	0.308062
	0.670486				0.852689				0.531244				0.599942	0.545852
	0.562728				0.632142				0.512637				0.599336	0.70143
	0.620612				0.730788				0.786262				0.682734
	0.52189				0.614179				0.771601				0.624782
	0.684471				0.513748				0.537925				0.699459
	0.715897				0.492959				0.849168				0.684899
	0.939713				0.609988				0.728759				0.895023
	0.547343				0.73287				0.718354				0.613484
	0.524368				0.476293				0.868718				0.605487
	0.52548				0.732414				0.809263				0.46526
	0.441719				0.814643				1.0721				0.987328
	0.655902				1.00917				0.794413				1.25426
	0.509329				0.753994				0.573152				0.791117
	0.841985				0.501712				0.730299				0.644972
	0.824308				0.819495				0.83818				0.625703
	0.667651				0.707391				0.683272				0.684752
	0.695156				0.666698				0.730626				0.783163
	0.697828				0.319886				0.860082				0.66919
	0.799991				1.51024				0.716614				0.769643
	0.457353				0.565534				0.686746				0.696488
	0.560625				0.607612				0.616827				0.636502
	0.806067				0.928282				0.415683				0.46895
	0.650849				0.866127				0.907078				1.03037
	0.699975				0.435045				0.68811				0.837112
	0.665007				0.482795				0.812895				0.797718
	0.549855				0.806628				0.895068				0.68226
	0.586392				0.684944				0.595473				0.930929
	0.705468				0.57321				0.825947				0.441608
	0.548121				0.65684				0.689052				0.545512
	0.50377				0.740094				0.625922				1.09691
	0.497935				0.64309				0.745324				0.691287
	0.577842				0.635602				0.562934				0.54905
	0.44895				0.427097				0.910192				0.784684
	0.573754				0.739051				0.767236				0.551311
	1.03586				0.636229				0.514496				#NUM!
	0.579511				0.571262				0.929143				0.770629
	0.630128				0.773737				0.37141				0.73101
	0.507412				0.862193				0.458776				1.43841
	0.831537				1.16634				0.546015				0.706746
	0.789888				0.723711				0.677544				0.902981
	0.720579				0.325421				0.669962				0.589136
	0.720546				0.702909				0.815964				0.62926
	0.455446				0.652955				0.815948				0.805384
	0.812356				1.14837				1.00434				0.671915
	0.557915				0.490256				0.639593				0.635152
	1.14491				0.989589				0.822774				0.750146
	0.497806				0.861972				0.723156				0.697315
	0.73652				0.806461				1.01274				0.618018
	0.627251				0.836076				0.570357				0.735364
	0.793828				0.553229				0.765382				0.683676
	0.597912				0.6149				0.654495				0.552139
	0.772794				0.46669				0.392541				0.647288
	0.606762				0.543618				1.08137				0.489034
	0.579124								0.692251				0.604823
	0.701265								0.579004				0.521761
	0.729372								0.994607				0.447855
	0.664897								0.826266				0.649068
	0.705458								0.620232				0.781775
	0.752047								0.705885				0.551854
	0.735133								0.794196				0.669934
	0.55169								0.788432				0.987526
	0.514883								0.752121				0.815957
	0.86659								0.569706				0.62658
	1.02549								0.460407				0.662448
	0.800257								0.342655				0.554958
	0.708818								0.565315				0.581656
	0.688748								0.584095				1.06896
	0.529231								1.07083				0.782395
	1.08298								0.693945				0.737234
	0.694243								0.938011				0.929328
	0.655238								0.796605				0.423834
	0.977389								0.67643				0.997756
	0.55694								0.532471				0.668258
	0.675007								0.501479				0.598824
	0.795073								0.622387				0.643903
	0.678869								0.667221				0.67817
	0.532439								0.784375				0.782349
	0.58657								0.775121				0.513847
	0.535503								0.62019				0.589544
	0.626883								0.60351				0.577273
	0.516692								0.941597				0.401635
	0.601267								0.46722				0.611881
	0.585855								0.88619				0.671619
	0.641593								0.823423				0.688222
	0.654212								0.723526				0.544876
	0.585176								0.0309819				1.00017
	0.725273								0.666261				0.695822
	0.595348								0.737411				0.830414
	0.85399								0.689454				0.526997
	0.653336								0.795229				0.5
	0.4519								0.859777				0.518053
	0.61977								0.736342				1.03276
	0.749889								0.899656				0.697511
	0.763967								0.728148				0.483627
	0.673093								0.53128				0.470143
	0.593481								0.883861				0.492305
	0.568574								0.564032				0.335686
	0.459061								0.739645				0.49859
	0.609749								0.791863				0.482927
	0.769238								0.804893				0.853612
	0.780328								0.688627				0.823201
	0.8115								0.607658				0.654112
	0.707704								0.466538				0.689168
	0.806011								0.582307				0.622698
	0.586347								0.466807				0.540998
	0.58744								0.510938				#NUM!
	0.690337								0.71199				0.956564
	0.89535								0.949284				0.809825
	0.645796								0.599384				0.676257
	0.518278								0.785778				0.773851
	0.791628								0.462021				0.598861
	0.766114								0.69832				0.83281
	0.400623								0.53823				0.678687
	0.59583								0.712806				0.49781
	0.797034								0.780318				1.1379
	1.05334								0.629866				0.874008
	0.432585								1.26501				1.16969
	0.559806								0.748091				0.848381
	0.613423								0.854132				0.822644
	0.79485								0.948796				0.906459
	0.977909								0.609723				0.399506
	0.790201								0.831582				0.713453
	0.961112								0.756666				0.458847
	0.545125								0.675081				0.503268
	0.659383								0.47678				1.13285
	0.705421								0.534501				0.418082
	0.741381								0.449463				0.627129
	0.804113								1.14768				0.870454
	0.515166								0.537466				0.480427
	0.565276								0.541458				0.771634
	0.61701								0.652737				0.79483
	0.845707								0.525044				0.692356
	1.14646								0.68733				0.537533
	0.419496								0.642161				0.795294
	#NUM!								0.544352				0.518361
	0.412957								0.640441				0.64427
	0.597171								0.828534				0.567413
	1.12547								0.748847				0.489089
	0.878134								0.701126				0.504829
	0.546107								1.17729				1.084
	0.635565								0.30506				0.837418
	0.967413								0.630821				1.41157
	0.821223								0.644715				0.622928
	0.764358								0.537875				0.453145
	0.678072								0.641158				0.597604
	0.739217								0.654831				0.478967
	0.592376								0.741823				0.348519
	0.573834								0.558923				0.840088
	0.714987								0.745726				0.839908
	0.832713								0.646088				1.18268
	0.560729								1.07136				0.437118
	0.420741								0.443902				0.815068
	0.808418								0.502848				0.927349
	0.570423								1.02259				0.861041
	0.648641								0.736736				0.901719
	0.519542								0.906039				0.297585
	0.577097								0.95944				0.922187
	0.696551												0.731364
	0.555132												0.716058
	0.775317												0.987608
	0.450986												0.520354
	0.638446												0.490004
	0.995545												0.350787
	0.847827												0.70095
	0.643389												0.468552
	0.703217												0.3927
	0.526863												0.879908
	0.52571												0.558377
	0.934188												1.08215
	0.560936												0.681487
	1.06802												0.432127
	0.572534												0.646394
	0.635958												0.308148
	0.516211												0.610988
	0.65329												0.582097
	0.706961												0.933762
	0.839694												0.557559
	0.591599												0.73757
	1.43425												0.629393
	1.01601												0.756937
	0.558778												0.874093
	0.62704												0.51733

[truncated: 12 more sheets: SI_Fig10, SI_Fig11, SI_Fig12, SI_Fig13, SI_Fig14, SI_Fig17a, SI_Fig17b, SI_Fig17c, SI_Fig17d-e, SI_Fig18a, SI_Fig18b, SI_Fig18c]
