# Supplementary material for: Mass photometry enables label-free tracking and mass measurement of single proteins on lipid bilayers
Source: Nat Methods. 2021 Oct 4;18(10):1247–52. doi: 10.1038/s41592-021-01261-w (PMC8490153; doi:10.1038/s41592-021-01261-w)
Supplement: Source Data Fig. 1 — Statistical Source Data for Fig. 1 [file 41592_2021_1261_MOESM8_ESM.xlsx]

## Sheet: Fig1b
Length filtered contrasts (%)
2.72883
2.74954
2.66682
3.62768
0.830193
2.82252
1.72677
3.65717
2.54802
1.38559
2.69526
1.76698
1.57451
2.66545
1.15096
2.63057
1.08397
2.67771
0.935147
1.20275
2.65377
2.02658
1.00465
2.75779
2.58504
1.93955
1.02475
2.06777
2.62879
1.01671
2.61138
3.44367
1.786
1.98142
2.62861
0.778774
2.40623
2.72298
2.51733
1.79734
2.76101
2.66596
2.68241
1.72801
1.17396
2.56224
2.65207
1.18997
2.62133
2.65223
1.9405
2.75979
2.73198
2.66049
2.73741
2.61429
2.92194
2.52192
1.85071
2.61273
1.02336
2.60035
2.5863
2.73947
2.78869
1.17528
2.68923
2.68479
2.80798
2.7485
1.73866
2.69326
1.64565
2.77344
2.68292
0.68932
2.66078
1.7926
2.17658
0.800648
1.7462
2.74279
2.63562
2.30344
2.80014
0.867283
0.872742
2.65466
4.05803
1.88531
2.67122
2.63096
2.78018
2.76665
2.67914
2.67078
2.65561
2.72615
2.74867
1.72371
2.28967
2.61777
1.7438
2.65659
2.33325
1.76686
2.56221
2.5791
2.76162
2.7636
1.62946
1.03433
3.45222
2.56216
2.53956
2.70189
2.69894
3.13278
1.75382
2.6269
2.65338
2.60068
1.35938
2.57886
2.7667
2.57439
3.44297
1.51541
1.87241
2.57516
1.67158
2.61828
2.69278
2.75559
0.928954
1.74254
1.01547
2.70064
2.66312
0.94233
2.67304
2.75376
2.55752
0.97267
2.75765
1.786
2.68967
2.67746
2.78698
2.48301
2.9288
2.3714
2.4694
1.46111
1.77835
1.02869
2.67843
2.55567
2.55809
2.54623
2.76477
3.55704
1.794
1.76352
4.44278
1.60816
2.55216
2.63139
2.64221
1.7382
1.75934
1.78115
3.53046
2.72075
2.59978
2.5985
1.75346
1.77646
2.65615
1.69744
2.57235
1.78015
1.69839
1.85335
3.71722
2.60351
3.62572
2.76506
3.46347
2.61996
2.43853
0.708647
2.75555
2.70949
0.688693
0.848929
0.642717
1.76803
2.70453
1.57427
3.35539
1.77058
2.62509
1.88299
3.54811
1.85305
1.73512
2.63977
0.837996
2.59858
0.845007
1.83777
1.37354
2.56077
0.890572
1.79536
1.73588
1.84809
1.72025
2.6446
2.55348
1.63236
2.63326
2.56562
2.71287
2.58953
1.76637
2.63023
0.845256
2.73115
1.68749
0.734929
2.73525
0.793697
3.59238
2.77815
2.74925
1.10586
1.64882
2.74652
1.61894
2.90154
1.57983
2.62682
2.51244
2.70088
3.53636
2.7039
2.64766
3.49307
1.02082
0.814626
2.68438
3.56071
1.73924
1.81491
2.68036
2.52336
1.71178
1.76082
1.76731
2.67406
2.64391
1.75621
1.80129
1.83712
2.56275
2.60782
2.54462
2.60635
2.52992
1.63171
2.59772
1.61593
1.65768
1.85723
2.59247
1.75925
1.65664
2.665
2.60105
2.53835
2.69595
3.55181
0.726863
2.82535
2.62238
2.69536
2.65854
2.66082
2.4859
2.53431
2.69935
2.59594
2.61842
3.56912
3.51348
2.93115
2.5112
2.72041
2.63642
2.53904
2.50224
2.50389
2.70706
0.828594
0.865842
3.62862
1.7773
2.27172
3.41734
1.65848
2.5774
2.67921
2.5549
1.61822
2.61401
2.02991
2.65004
2.58827
1.65702
2.70579
3.56225
1.97745
1.72105
1.71538
1.71617
1.6246
1.6489
2.49775
2.79309
2.60398
1.7006
2.56898
2.71393
2.5822
2.48485
1.73029
2.55014
0.789429
1.75496
2.58675
1.86173
3.42673
2.14938
2.60463
2.58112
0.765398
2.66108
0.82964
0.858559
2.58555
0.900381
2.76576
0.806415
2.63018
0.83645
0.904409
0.785454
0.832965
1.67564
0.860689
0.729089
0.797811
0.874815
1.69891
2.4643
1.43692
1.78304
0.772088
1.42397
2.04401
2.52577
0.824889
2.57615
2.72744
0.749471
2.67191
2.64103
2.80883
0.624555
0.644504
0.616974
1.73783
0.610952
2.65595
1.74562
0.882354
0.816211
0.768611
1.70935
1.04773
2.46709
1.68855
1.69347
3.57926
3.71957
1.65392
3.70084
1.68501
1.65692
1.72006
1.64265
0.75487
1.67725
1.65962
1.6306
2.69896
1.61373
1.66946
2.70076
2.57374
2.75008
2.68848
0.709488
1.72688
1.69464
2.58916
0.762991
1.02672
2.75496
2.61636
0.989642
0.64768
0.849056

## Sheet: Fig1c
Peak contrasts, stdevs and counts were calculated by Gaussian fitting to the entire contrast histogram
All contrast vals (%)	Species	Mass (MDa)	Peak contrast (%)	Peak stdev (%)	Peak counts	SEM (%)
2.72883	WT Dimer	0.2	0.80998	0.0981323	33.9953	0.0168307
2.74954	WT Tetramer	0.4	1.73515	0.0661684	84.8772	0.00718216
3.62768	WT Hexamer	0.6	2.64452	0.0866108	184.493	0.00637649
2.82252	WT Octamer	0.8	3.54158	0.0804814	22.6457	0.0169123
1.72677
3.65717
2.54802
2.69526
1.76698
2.66545
2.63057
2.67771
2.65377
2.75779
2.58504
2.06777
2.62879
2.61138
1.786
1.98142
2.62861
2.40623
2.72298
1.79734
2.76101
2.66596
2.68241
1.72801
2.62133
2.65223
2.75979
2.73198
2.66049
2.73741
2.61429
2.92194
2.52192
1.85071
2.61273
2.60035
2.5863
2.78869
2.68923
2.68479
2.80798
2.7485
2.69326
1.64565
2.68292
2.66078
1.7926
1.7462
2.74279
2.63562
2.80014
0.867283
0.872742
2.65466
4.05803
1.88531
2.67122
2.63096
2.78018
2.76665
2.67914
2.65561
2.72615
2.74867
1.72371
2.28967
2.61777
1.7438
2.65659
2.33325
1.76686
2.56221
2.5791
2.76162
2.7636
3.45222
2.56216
2.70189
2.69894
1.75382
2.6269
2.65338
2.60068
2.57886
2.7667
2.57439
3.44297
1.87241
2.57516
1.67158
2.61828
2.75559
1.74254
2.70064
2.66312
2.67304
2.75376
1.786
2.68967
2.67746
2.78698
2.48301
2.4694
1.77835
2.67843
2.55567
2.55809
2.54623
3.55704
1.794
1.76352
4.44278
1.60816
2.55216
2.63139
2.64221
1.7382
1.75934
1.78115
3.53046
2.72075
2.59978
2.5985
1.75346
1.77646
2.65615
1.69744
2.57235
1.78015
1.69839
1.85335
3.71722
2.60351
3.62572
3.46347
2.43853
0.708647
2.75555
2.70949
0.688693
0.642717
1.76803
2.70453
1.57427
3.35539
1.77058
2.62509
1.88299
3.54811
1.85305
1.73512
2.63977
0.837996
2.59858
0.845007
1.83777
2.56077
0.890572
1.79536
1.73588
1.84809
2.6446
2.55348
2.63326
2.56562
2.71287
2.58953
1.76637
2.63023
0.845256
2.73115
2.73525
3.59238
2.74925
1.64882
2.74652
1.61894
2.90154
1.57983
2.62682
2.51244
2.70088
3.53636
2.7039
2.64766
3.49307
0.814626
3.56071
1.73924
1.81491
2.68036
2.52336
1.71178
1.76082
1.76731
2.67406
2.64391
1.75621
1.80129
1.83712
2.56275
2.60782
2.54462
2.60635
2.52992
2.59772
1.61593
2.59247
1.75925
1.65664
2.665
2.60105
2.53835
2.69595
3.55181
0.726863
2.82535
2.62238
2.69536
2.65854
2.66082
2.4859
2.53431
2.69935
2.59594
2.61842
3.56912
3.51348
2.93115
2.5112
2.72041
2.63642
2.53904
2.50224
2.50389
2.70706
0.828594
0.865842
3.62862
1.7773
3.41734
2.5774
2.67921
2.5549
1.61822
2.61401
2.65004
2.58827
1.65702
2.70579
3.56225
1.97745
1.72105
1.71538
1.71617
1.6246
1.6489
2.49775
2.79309
2.60398
1.7006
2.56898
2.71393
2.5822
2.48485
1.73029
2.55014
0.789429
1.75496
2.58675
3.42673
2.14938
2.60463
2.58112
0.765398
2.66108
0.82964
0.858559
2.58555
0.900381
2.76576
0.806415
2.63018
0.83645
0.904409
0.785454
0.832965
1.67564
0.860689
0.797811
1.69891
2.4643
1.43692
1.78304
0.772088
1.42397
2.57615
2.72744
0.749471
2.67191
2.64103
2.80883
0.624555
0.644504
0.616974
1.73783
0.610952
2.65595
1.74562
1.70935
2.46709
1.68855
1.69347
3.57926
3.71957
1.65392
3.70084
1.68501
1.65692
1.72006
1.64265
1.67725
1.65962
1.6306
2.69896
1.61373
1.66946
2.70076
2.57374
2.75008
2.68848
0.709488
1.72688
1.69464
2.58916
0.762991
2.75496
2.61636
0.64768

## Sheet: Fig1d_plot
Mean and stdev were calculated by Gaussian fitting to the distribution of localisation errors of each species
Total frame exposure time / ms	Dimer		Tetramer		Hexamer		Octamer
	mean 2D localisation error / nm	standard deviation / nm	mean 2D localisation error / nm	standard deviation / nm	mean 2D localisation error / nm	standard deviation / nm	mean 2D localisation error / nm	standard deviation / nm
3	15.87	1.15	8.16	0.51	5.89	0.37	4.86	0.53
6	14.19	1.32	6.93	0.5	5.12	0.41	4.02	0.46
9.1	13.21	1.07	6.56	0.65	4.84	0.37	4	0.4
12.1	13.03	1.05	6.5	0.56	4.85	0.43	3.95	0.35
15.1	12.51	0.98	6.63	0.69	4.85	0.44	3.68	0.23

## Sheet: Fig1d_3ms
Dimer x error (nm)	Dimer y error (nm)	Tetramer x error (nm)	Tetramer y error (nm)	Hexamer x error (nm)	Hexamer y error (nm)	Octamer x error (nm)	Octamer y error (nm)
10.8326	10.8327	6.4323	6.41995	4.99626	4.56732	5.94051	6.23057
10.9533	10.9525	5.7902	5.76337	3.86295	4.25196	2.97058	3.34873
13.8372	13.84	5.49693	5.49596	4.45495	4.59521	3.92662	3.9563
14.0574	14.0613	5.38811	5.38824	3.96253	3.93154	3.34072	3.82356
13.5163	13.5126	6.69546	6.81113	3.77039	3.77036	4.171	4.45089
10.3608	10.3636	6.1316	6.16588	3.93919	3.93915	3.72046	3.79938
10.4553	10.457	6.14239	6.24145	4.81281	5.17172	3.70631	4.18205
10.8386	10.8364	7.9041	7.80704	6.81368	6.8213	3.95208	4.2661
11.8204	11.8235	7.12567	7.41855	4.62671	4.74655	3.37844	3.39834
11.1702	11.1191	5.78424	5.82968	4.60284	4.68578	3.11463	3.25129
13.5105	13.5093	6.0768	6.03076	4.93311	4.92219	3.18818	3.543
11.8213	11.8254	6.878	6.79908	3.86433	4.02823	3.1193	3.4222
11.0746	11.0759	6.03198	5.94448	4.12038	4.39702	4.00071	4.13036
11.3249	11.3244	6.66106	6.63359	4.59656	4.64178	3.2552	3.41858
12.4693	12.4698	6.13432	6.24519	5.81328	5.78813	5.1603	5.2782
10.3364	10.3371	5.48259	5.48301	5.06054	5.19562	3.33436	3.65724
10.2011	10.1915	6.47433	6.47552	5.03885	5.32735	3.07649	3.32908
9.83681	9.83612	5.36822	5.37475	3.97871	4.10782	3.12042	3.31403
11.1435	11.1442	5.2538	5.28713	4.3015	4.31899	4.23043	4.2139
10.2718	10.2721	6.22314	6.27659	4.19559	4.34618	3.29335	3.39555
9.68188	9.68218	5.79382	5.91414	4.97316	4.91821	2.96554	3.04022
11.4769	11.4738	6.18851	6.25667	5.08337	5.16527	3.04915	3.14483
10.9059	10.9076	6.09399	6.09409	3.81627	3.92502
10.4225	10.5268	6.1465	6.07989	4.23228	4.23245
11.221	11.2225	6.36819	6.40856	4.45059	4.45061
11.9253	11.9241	6.50339	6.44951	4.36483	4.3677
11.8315	11.8305	6.7937	6.66923	5.26366	5.30504
14.0255	14.0224	5.77182	5.77195	4.31636	4.36735
12.451	12.4515	5.89001	5.93726	4.65867	4.83455
13.6115	13.611	5.96343	6.38231	4.43275	4.874
14.0099	14.008	5.34026	5.37133	4.12418	4.12476
12.2997	12.2996	5.14329	5.14275	4.27698	4.27636
12.756	12.7549	5.71288	5.71218	4.1938	4.41826
13.6805	13.6809	5.02291	5.0242	5.13516	5.39059
		5.32452	5.34554	4.62442	4.62246
		5.97041	5.84642	4.58605	4.76962
		5.48396	5.48397	4.21532	4.20004
		5.35577	5.36872	3.89884	3.89549
		6.97107	6.92428	4.048	4.11893
		6.08197	6.08348	4.01155	4.04563
		5.43387	5.43472	4.63428	4.98904
		5.32842	5.31256	3.66087	3.66087
		5.87127	5.97948	4.67824	4.44197
		6.47052	6.46928	3.98015	3.99108
		5.59134	5.63839	3.97434	4.00512
		5.49045	5.4983	4.75579	5.04995
		5.87868	5.87758	3.78694	3.93564
		5.25429	5.26816	3.77048	3.77944
		6.04506	6.09087	4.18434	4.15216
		5.57711	5.56569	4.31297	4.59712
		6.38619	6.26849	4.11551	4.14834
		5.45483	5.48723	4.50747	4.4013
		6.32565	6.3337	4.43575	4.61112
		5.8838	6.00814	3.81727	3.84061
		5.86151	5.86032	4.63487	4.66235
		5.86672	5.82583	4.82069	4.90233
		5.57505	5.57766	5.59677	5.34183
		5.90679	5.90836	4.08061	4.15236
		6.29688	6.3668	4.26687	4.68782
		6.50954	6.5684	4.15902	4.19304
		5.27692	5.27792	5.21848	5.08802
		5.64833	5.7244	3.85436	3.88698
		6.36493	6.71146	4.16849	4.26884
		5.50922	5.4996	3.74502	3.82162
		5.41676	5.46677	3.93742	3.99585
		5.32229	5.32974	3.74241	3.84676
		5.31063	5.31246	3.95521	4.11021
		5.30238	5.26219	4.44549	4.53686
		5.40087	5.38521	4.24703	4.44799
		5.49921	5.52044	3.80375	3.99284
		5.65332	5.67437	4.61273	4.61228
		5.83177	5.81403	5.77026	6.2252
		6.2663	6.26637	4.14171	4.0435
		5.87334	5.8727	6.5697	6.80047
		6.13239	6.10858	4.11593	4.00774
		5.88037	5.79907	4.26037	4.32718
		5.13106	5.12565	4.36474	4.44259
		5.41359	5.42017	4.15947	4.14807
		5.84608	5.85724	4.9091	4.90902
		5.54573	5.64222	4.65841	4.6234
		5.20309	5.37585	4.64501	4.81723
		5.51327	5.56528	6.23466	6.59988
				4.91526	5.22057
				4.33434	4.13302
				4.02704	4.04658
				4.29656	4.3555
				4.21043	4.19786
				3.75837	3.7484
				4.38128	4.4976
				4.19629	4.42915
				4.07463	4.09635
				4.33502	4.43771
				4.09931	4.13218
				5.49585	5.35585
				4.43104	4.48087
				3.98707	3.98768
				3.86678	3.83883
				3.87735	3.87829
				4.08447	4.15363
				4.51128	4.52756
				4.02215	4.04075
				3.88042	3.98465
				4.04393	4.04518
				5.96792	5.9741
				3.71489	3.71098
				4.03896	4.03957
				4.32449	4.35709
				4.3661	4.36622
				3.77665	3.74606
				5.2677	5.37034
				4.18447	4.32265
				4.27709	4.2415
				3.99869	4.09752
				3.93201	3.95337
				4.02173	4.0595
				4.51964	4.50293
				3.90557	4.16252
				3.93801	4.04001
				4.16275	4.16269
				4.55943	4.58918
				4.55552	4.70089
				3.80134	3.87331
				5.39245	5.07219
				4.1749	4.13271
				4.02493	4.09817
				3.99227	4.00291
				4.02503	4.02978
				4.22055	4.64641
				5.11779	5.2384
				4.06315	4.1466
				4.33029	4.36449
				4.2794	4.1852
				4.10262	4.23517
				5.35667	5.44601
				4.54716	4.68123
				3.96629	3.96931
				4.21393	4.27644
				3.85352	3.86292
				4.28368	4.37618
				4.44853	4.50116
				4.44763	4.63668
				3.89521	4.11783
				4.0101	4.03082
				5.58275	5.74478
				4.31432	4.43639
				4.2722	4.27157
				4.24321	4.26991
				5.4512	5.53225
				4.32219	4.24836
				3.6303	3.69517
				3.94943	4.01439
				3.78142	3.78114
				3.71483	3.75214
				4.07107	4.07186
				4.86314	5.22123
				4.52569	4.74877
				4.0963	4.14822
				4.33442	4.3239
				4.13572	4.151
				4.2894	4.39704
				4.67604	4.69139
				5.58992	5.41432
				4.26342	4.24101
				4.61061	4.95043
				3.57037	3.64371
				3.86043	3.94055
				4.01726	4.04072
				4.57888	4.36203
				3.57805	3.59992
				3.65433	3.70171
				3.72316	3.77225
				3.75386	3.75555
				3.59209	3.60843
				3.83597	3.83882
				4.08473	4.15585
				3.57733	3.58612
				3.71546	3.72233

## Sheet: Fig1d_6ms
Dimer x error (nm)	Dimer y error (nm)	Tetramer x error (nm)	Tetramer y error (nm)	Hexamer x error (nm)	Hexamer y error (nm)	Octamer x error (nm)	Octamer y error (nm)
10.9441	10.9469	5.51014	5.58612	3.71268	3.71198	3.23802	3.11658
9.65552	9.65509	4.86019	4.85981	3.27958	3.27757	3.87767	3.89514
13.0638	13.0651	4.87015	4.86968	3.44098	3.44119	5.24314	5.85561
9.43889	9.43637	6.1225	6.2274	5.51753	5.43846	2.51827	2.5775
11.3297	11.3286	5.70931	5.70932	4.71735	4.19986	3.33753	3.27343
11.9681	11.9712	5.24884	5.24635	3.59849	3.61648	3.11456	3.35624
9.35798	9.35734	6.17636	6.16553	4.33745	4.30692	3.18625	3.27027
9.87976	9.8792	4.84226	4.85484	3.05176	3.09791	3.47482	3.496
11.4936	11.4939	5.4533	5.45269	3.49766	3.54261	2.74536	3.11232
11.1665	11.1676	6.25466	6.09585	3.80866	3.84895	2.67368	2.85647
8.91641	8.91685	6.84138	6.8408	4.30207	4.13105	2.63529	2.62578
9.20662	9.15179	6.89157	6.89304	4.38409	4.47913	3.85036	3.96442
9.49761	9.4969	5.28242	5.28633	4.4382	4.4378	3.14815	3.17906
9.55241	9.55384	5.65132	5.6554	4.6261	4.57356	2.93546	2.96111
9.17539	9.17403	4.85137	4.82648	3.20824	3.17797	3.2495	3.47391
9.3789	9.37877	5.06028	5.10727	4.17555	4.06019	3.83459	4.12465
9.66825	9.6675	5.47275	5.47251	4.19839	4.34914	2.62129	2.67393
10.7834	10.7799	4.907	4.90717	3.63206	3.8593	2.6931	2.81059
11.9231	11.924	5.28679	5.36148	3.60064	3.63046	2.67119	2.75789
11.1757	11.1733	4.63865	4.6374	3.40926	3.40869	3.22261	3.06253
8.43635	8.43686	4.7048	4.704	4.84416	4.84402	4.98955	4.82883
10.1633	10.162	5.73087	5.72987	3.47374	3.47408	2.68827	2.67144
8.9682	8.96919	4.73791	4.73819	3.89205	3.78895	4.64832	4.69247
11.0852	11.0851	4.46162	4.46119	3.76395	3.65626	2.67614	2.68679
11.3107	11.3103	4.62594	4.62553	4.22942	4.27005	3.02005	2.93447
9.64797	9.64616	5.43016	5.44402	3.71459	3.75854	2.48068	2.48084
10.8258	10.8241	5.14903	5.14846	3.7202	3.6709	2.55758	2.61683
9.3115	9.3105	4.9234	4.9732	4.71048	4.92427	2.5295	2.52935
8.59929	8.59725	5.56506	5.60702	3.7154	3.71606	2.60135	2.73492
9.46978	9.47061	6.50145	6.50066	3.75965	3.79063
10.1125	10.1107	5.50426	5.51163	4.15972	4.32533
10.5676	10.5662	9.01356	9.11676	2.80216	2.80302
11.3741	11.3764	6.01769	6.01879	4.68712	4.68666
8.65123	8.65188	7.00986	6.67041	3.95302	3.98852
10.6121	10.6092	4.8802	4.95413	4.16348	4.2154
9.28291	9.2832	6.29956	6.30036	4.6231	4.62321
9.52647	9.52912	5.25798	5.25775	3.80805	3.79321
8.97585	8.97624	5.47641	5.47512	3.93028	3.99527
11.3652	11.3673	5.63077	5.63007	4.52531	4.83432
8.77306	8.77362	4.75234	4.7098	5.22461	5.583
10.3921	10.3941	5.70766	5.70833	3.9311	3.71649
9.06539	9.0653	4.18423	4.18332	3.47245	3.47211
9.98362	9.9828	4.64833	4.64788	3.39001	3.38947
11.1402	11.1411	4.74879	4.7483	4.25584	4.43113
12.3338	12.3309	5.60357	5.7131	3.49056	3.59782
9.39595	9.39806	4.87756	4.8777	4.55414	4.76343
10.885	10.884	4.55101	4.55105	3.37378	3.40419
11.6581	11.6574	4.72851	4.74977	3.19161	3.19066
10.7575	10.7602	6.37202	6.37044	5.60127	5.65652
10.295	10.2972	5.45682	5.4182	4.02625	3.92816
10.544	10.5436	4.61177	4.61228	4.0762	4.12766
		4.3087	4.30889	3.88889	3.98178
		4.10828	4.10902	3.35129	3.35135
		5.27734	5.19323	3.37347	3.37311
		4.71594	4.74852	4.23808	4.23617
		5.21087	5.21057	3.62714	3.76395
		4.6735	4.67375	3.25101	3.25107
		4.93793	4.95019	4.2554	4.33222
		4.24787	4.2535	3.48974	3.48921
		6.20226	6.20196	4.01481	4.1083
		4.99487	4.98069	3.51376	3.54683
		5.37016	5.33258	3.79727	3.79792
		5.19725	5.04211	3.97325	3.97427
		5.69976	5.26279	3.18473	3.2177
		4.54196	4.54255	4.19892	4.20224
		4.76472	4.76529	4.18641	4.28118
		5.0435	5.0476	5.41103	5.41201
		5.30065	5.30014	3.54991	3.63594
		4.98115	5.11123	3.66338	3.66267
		4.99746	4.99788	4.00409	4.14758
		4.83214	4.86396	3.42054	3.4204
		4.59878	4.80441	4.3339	4.08147
		4.82375	4.82305	3.21725	3.22482
		5.37162	5.37143	3.28904	3.28847
		5.37817	5.49334	3.28921	3.28935
		5.84873	5.84742	3.41248	3.47066
		4.44816	4.44759	3.44537	3.46847
		5.02742	5.02718	3.3559	3.53744
		4.46222	4.47551	4.11865	4.1431
		4.43277	4.43283	3.30445	3.42379
		4.38704	4.38803	3.51295	3.513
		4.40331	4.39286	5.87076	5.84358
		4.28781	4.28837	4.59476	4.46987
		4.71123	4.81741	3.61156	3.60516
		4.33869	4.35608	3.88231	4.0717
		4.34542	4.34605	4.01578	3.98146
		4.47012	4.48341	4.11287	4.11295
		4.65008	4.65676	4.32929	4.35688
		4.78013	4.75915	3.87827	3.87808
		4.8594	4.85931	3.3763	3.40941
		5.5784	5.33225	5.75558	6.09191
		5.46103	5.46102	4.87447	5.12248
		4.75108	4.75075	5.24728	5.34168
		4.73328	4.73231	4.11593	4.12488
		5.29564	5.00845	4.50756	4.50716
		4.45502	4.45098	5.19799	5.19725
		4.51566	4.51453	3.50956	3.46029
		4.83888	4.83727	3.85781	4.10827
		5.03573	5.03697	3.78453	3.78384
		4.35798	4.35801	3.8157	3.87098
		4.45323	4.45382	4.51349	4.40371
		3.96998	3.96836	4.02715	4.02745
				3.69937	3.72718
				3.85059	3.84984
				3.4191	3.49814
				3.83737	3.89856
				3.77802	3.73725
				3.6524	3.65205
				3.31201	3.39896
				3.8875	4.00841
				3.7853	3.52899
				3.57113	3.61463
				3.78279	3.95511
				3.69148	3.80181
				3.63369	3.56908
				5.71064	5.54552
				5.17108	5.75651
				3.87718	3.93636
				3.50089	3.42523
				3.22429	3.22402
				3.3408	3.37676
				3.42385	3.42439
				3.96348	3.81989
				3.27852	3.27888
				4.93684	5.6232
				3.86974	3.89038
				3.46292	3.46858
				3.66247	3.77872
				4.04666	3.96425
				3.36402	3.35316
				3.09988	3.09979
				3.76856	3.76839
				5.13967	5.00345
				3.21722	3.2175
				4.06565	4.19038
				3.64338	3.64868
				3.72369	3.72955
				3.238	3.23719
				4.50374	4.54412
				3.72383	3.56684
				3.74391	3.66139
				3.54121	3.55424
				3.79688	3.79675
				4.12336	4.12366
				3.28755	3.28818
				3.88987	3.9607
				3.61624	3.55214
				3.42332	3.46384
				3.62053	3.65119
				3.77543	3.78059
				4.01156	3.94725
				3.33873	3.39195
				4.0122	4.0129
				3.01386	3.01387
				4.15755	4.09396
				3.63412	3.63414
				3.29651	3.4426
				3.70295	3.57096
				3.52682	3.54044
				3.63551	3.86698
				3.42483	3.41536
				3.81605	3.97703
				3.35551	3.35568
				3.3446	3.42662
				3.94458	4.12829
				3.71669	3.83491
				4.55596	4.7266
				3.36179	3.3849
				3.34922	3.34556
				3.65995	3.72345
				3.447	3.46493
				3.50668	3.51721
				3.43651	3.45693
				5.00244	5.13982
				5.52984	5.24659
				4.20111	4.40511
				3.23369	3.2783
				3.5787	3.70511
				3.45094	3.45106
				4.50839	4.50847
				3.79763	3.54208
				3.51305	3.51294
				3.39877	3.43846
				3.40653	3.4853
				4.11118	4.30552
				3.26992	3.35036
				4.10014	4.38511
				4.74169	5.0253
				3.70598	3.72797
				3.55237	3.59725
				3.53297	3.55798
				3.58274	3.58271
				3.34293	3.32264
				3.62071	3.61964
				3.17626	3.17679
				3.54034	3.47284
				2.87517	2.87547
				3.3576	3.35849
				4.35299	4.35201
				3.0883	3.19787
				3.58188	3.57753
				3.9741	4.04343
				3.49445	3.51375
				3.49137	3.77161
				3.6109	3.61005
				3.57093	3.5711
				3.5979	3.67704
				4.28528	4.20289
				3.69953	3.7262
				3.66096	3.62175
				3.4899	3.59895
				4.4202	4.68524
				3.09215	3.15059
				3.17388	3.19077
				4.21413	3.95093
				3.00644	2.99422
				3.10249	3.12797
				3.68114	3.68116
				4.1916	4.10518
				3.08258	3.08559
				3.12537	3.10771
				3.08345	3.03916
				3.02429	3.02432
				3.33427	3.33342
				3.30599	3.40864
				3.2819	3.28225
				3.10195	3.06539
				3.09749	3.09705
				3.33201	3.39176

## Sheet: Fig1d_9ms
Dimer x error (nm)	Dimer y error (nm)	Tetramer x error (nm)	Tetramer y error (nm)	Hexamer x error (nm)	Hexamer y error (nm)	Octamer x error (nm)	Octamer y error (nm)
9.26107	9.26048	5.87245	6.09572	3.85508	3.85502	3.25199	3.47703
10.7932	10.792	4.99929	4.99876	2.94057	2.94023	4.05009	3.68159
10.0932	10.0923	5.63584	5.63613	3.03954	3.03999	2.36433	2.50884
10.7102	10.7103	4.62363	4.62476	3.4288	3.42849	3.07886	3.07929
10.2692	10.2684	5.67157	5.67287	4.81744	5.0721	3.0562	3.11087
9.81086	9.81346	7.42522	7.42568	4.59949	4.02412	3.44488	3.44543
10.5287	10.5264	4.17306	4.17236	3.40463	3.45762	2.92834	3.00963
9.5539	9.55587	5.98191	5.98087	4.4076	4.40726	3.30428	3.26091
8.1656	8.16679	6.04034	5.93058	2.93407	2.93319	3.09039	3.09067
8.8503	8.84959	5.00987	5.01091	4.67223	4.68815	3.34168	3.34127
11.0816	11.0819	7.22347	7.22421	3.22227	3.25043	2.60511	2.71009
9.74841	9.74757	6.03846	5.97464	3.56167	3.56127	2.78124	2.85026
13.8047	13.8026	6.54944	6.47031	4.10044	4.26662	4.37869	4.49507
10.0631	10.0638	4.82291	4.82408	4.05801	4.18308	3.9342	4.40974
11.9214	11.924	5.40647	5.4072	3.37597	3.37604	3.96351	3.96631
9.14387	9.14412	6.35826	6.20983	5.0444	5.04485	2.70005	2.70003
10.3265	10.3275	6.59553	6.59749	4.50453	4.50469	2.88012	3.06776
10.3688	10.3683	4.72464	4.72463	5.90881	6.11677	3.61619	3.70791
8.17084	8.17013	5.20522	5.22834	3.82597	3.82572	2.81622	2.98755
7.75269	7.75297	4.43467	4.43437	3.07743	3.11185	2.84898	2.89556
7.87379	7.87284	5.57012	5.56872	4.47385	4.35669	3.10033	3.12506
8.79655	8.79698	5.40656	5.40703	4.23009	4.23124	2.54174	2.56322
8.39034	8.39297	9.14397	9.14391	3.43686	3.44243	2.52116	2.7212
9.7405	9.74312	4.29719	4.29695	3.43655	3.37729	2.62793	2.71803
8.24002	8.23833	4.35136	4.35104	3.60233	3.60144	2.54721	2.55166
8.96792	8.96474	5.01427	5.01432	4.34887	4.41409	4.72979	4.47171
9.39644	9.19272	4.45687	4.45764	3.86913	3.86853	2.50371	2.52205
7.64555	7.64571	4.26895	4.26983	3.69858	3.69748	2.50496	2.51428
9.906	9.90622	4.19978	4.19955	3.34214	3.34192	2.8943	2.95754
8.09919	8.09818	5.1414	5.14186	4.24525	4.25435	2.51733	2.50151
9.97935	9.97692	4.56346	4.56375	3.69069	3.65637	2.44506	2.59443
7.91608	7.91521	5.54938	5.54926	4.00505	3.9955	3.26497	3.53244
8.01031	8.00872	5.04684	5.10994	3.85204	3.85293	2.74585	2.8907
9.27703	9.27638	5.66022	5.66023	4.27987	4.13763	2.24258	2.24256
11.5094	11.5097	5.38569	5.38475	4.91435	4.91462	2.45424	2.46985
7.90736	8.19477	5.33675	5.33694	3.73615	3.73562	2.44339	2.45108
8.42035	8.42083	4.69616	4.69548	3.90533	3.96773	2.28037	2.28032
9.83093	9.82898	4.8106	4.81124	3.71515	3.71584
8.97229	8.97285	4.11757	4.11609	3.48945	3.48888
8.402	8.4019	3.85638	3.85618	4.29936	4.30022
8.40063	8.40299	5.31758	5.31686	4.11309	4.11255
8.6665	8.66481	4.33009	4.25907	3.59289	3.40099
9.28266	9.28244	4.54883	4.54909	3.8444	3.81107
9.6386	9.63687	4.24831	4.24892	5.02325	4.85826
8.63716	8.63638	9.40016	9.73229	3.38966	3.3906
9.0765	9.07643	4.64187	4.64197	3.26912	3.26933
9.24201	9.24336	5.11774	5.11753	3.0575	3.21305
9.39341	9.39422	11.3552	11.358	4.28536	4.39633
9.01367	8.68128	3.99789	3.99754	3.16625	3.16672
9.21283	9.21498	4.07236	4.07223	4.06184	4.06236
10.8231	10.5262	5.29226	5.14413	3.0161	3.01653
10.3872	10.3854	5.44755	5.44788	5.44286	5.69768
9.91329	9.91331	4.52693	4.52803	3.98131	3.79479
9.23642	9.23805	4.68733	4.78683	3.48983	3.34605
10.2658	10.266	4.32024	4.31926	3.21105	3.27787
9.68837	9.68585	4.66208	4.66165	3.23842	3.24797
10.3773	10.3753	4.05843	4.05784	5.36769	4.95826
10.3747	10.3756	4.70643	4.7063	3.72238	3.72299
9.50061	9.5023	4.47965	4.47978	3.00211	3.00212
8.98639	8.98783	4.49234	4.49226	3.00172	3.03438
		4.46325	4.46244	3.99736	3.59087
		4.689	4.71076	3.16051	3.16123
		5.29779	5.29779	3.46687	3.46682
		5.03203	5.03228	3.76691	3.76631
		4.26027	4.25992	4.13987	4.13928
		4.59413	4.59515	3.22787	3.22784
		4.84141	4.73883	4.24887	4.15026
		4.87948	4.87886	3.67755	3.73016
		4.68783	4.68759	6.09964	6.10008
		5.42835	5.42873	3.55191	3.64635
		4.56079	4.56154	3.58677	3.65154
		4.59346	4.59253	3.2823	3.39014
		4.50408	4.50502	3.94257	3.7676
		5.27043	5.26981	3.25655	2.98562
		5.78213	5.78354	4.50443	4.53081
		6.18426	6.18618	3.28956	3.28971
		5.70076	5.70104	3.08473	3.08476
		4.25397	4.25443	3.13852	3.13816
		4.21265	4.21262	3.48602	3.48704
		4.09024	4.08971	3.74602	3.73047
		4.11201	4.13514	2.9346	2.93446
		3.95579	3.95565	3.66218	3.56422
		4.36678	4.36635	3.27923	3.27941
		4.6915	4.69176	3.6244	3.62499
		4.01548	4.01569	4.40343	4.33413
		4.18262	4.18283	3.21535	3.21544
		4.16335	4.16352	4.59335	4.59391
		4.11773	4.11745	3.68382	3.66998
		4.50019	4.49276	3.9465	3.74443
		4.81467	4.81557	8.1547	8.1532
		5.43314	5.43327	3.8118	3.96306
		4.67637	4.6291	3.98965	4.51711
		4.21286	4.21415	3.35977	3.4583
		4.49564	4.49681	3.2676	3.29688
		4.15781	4.15792	5.70023	5.70903
		4.56386	4.56408	4.90671	4.90647
		4.04649	4.04635	4.01735	3.84777
		4.3971	4.39678	4.0872	4.13257
				4.87761	4.87832
				3.2966	3.29704
				3.66641	4.18913
				3.6366	3.636
				3.79992	3.80022
				3.75809	3.75862
				5.48876	5.48814
				5.50749	5.24375
				3.27165	3.27106
				3.55076	3.55116
				3.28412	3.28443
				5.55498	6.00534
				3.53844	3.53819
				3.76782	3.76755
				3.68934	3.68904
				3.34739	3.29476
				3.33132	3.35052
				3.48656	3.48633
				3.61865	3.61836
				3.74106	3.73138
				3.42742	3.5244
				4.2838	4.28378
				3.20632	3.20631
				3.16743	3.16766
				2.93716	2.94651
				3.25165	3.25227
				3.46529	3.46636
				3.25091	3.25067
				3.60068	3.60112
				4.03961	3.9188
				3.06621	3.06617
				3.8635	4.0645
				3.46292	3.46334
				3.16106	3.16132
				7.50997	7.50844
				3.7394	3.73913
				5.76643	5.89246
				3.32152	3.32105
				4.28993	4.2903
				3.13962	3.1396
				4.06977	4.06908
				3.14627	3.14681
				3.64078	3.62017
				3.83501	3.83513
				3.23864	3.27492
				3.50897	3.50852
				4.07739	4.07802
				3.15824	3.14966
				5.48837	5.74057
				3.50388	3.49273
				4.96212	4.96096
				3.42967	3.42929
				3.55355	3.55353
				3.65981	3.6176
				3.50299	3.504
				2.88799	2.88728
				3.41342	3.41329
				3.57957	3.62705
				3.33111	3.3312
				3.287	3.2871
				3.65958	3.58367
				3.12742	3.12742
				3.39513	3.51551
				3.31016	3.31033
				3.38339	3.38311
				3.2905	3.29053
				3.22767	3.22766
				3.45675	3.64314
				3.16126	3.16143
				3.13167	3.13858
				3.23241	3.25685
				3.5512	3.55082
				3.28317	3.28342
				3.02487	3.02403
				3.1187	3.11805
				3.40584	3.40681
				5.6694	5.6694
				4.25846	4.60747
				3.9042	3.73725
				3.70336	3.72306
				3.293	3.29229
				3.48308	3.48225
				3.35323	3.35263
				4.26293	4.18051
				3.33966	3.34076
				3.28691	3.50982
				4.08215	4.21783
				3.41975	3.54124
				3.37794	3.37788
				3.21221	3.13581
				3.71046	3.83238
				5.24086	5.24047
				3.17041	3.17103
				3.26048	3.25981
				3.41208	3.41783
				3.30463	3.3047
				3.01845	3.01844
				3.99535	4.02729
				3.32057	3.32633
				5.85493	5.63214
				3.32663	3.3269
				4.5329	4.53418
				3.25983	3.32648
				3.29309	3.26834
				3.42342	3.42273
				3.39988	3.5124
				3.5775	3.57692
				4.36108	4.31644
				3.27965	3.27962
				3.52434	3.52458
				3.24281	3.35058
				5.26581	5.26418
				3.51125	3.51099
				2.78115	2.78089
				2.93117	2.93089
				3.68246	3.68296
				2.94271	2.95228
				3.02638	3.02683
				2.75627	2.75557
				2.97651	2.96626
				2.80482	2.79142
				2.90382	2.90402
				3.1465	3.14575
				3.09495	3.09486
				2.76332	2.76362
				3.03876	3.03835

## Sheet: Fig1d_12ms
Dimer x error (nm)	Dimer y error (nm)	Tetramer x error (nm)	Tetramer y error (nm)	Hexamer x error (nm)	Hexamer y error (nm)	Octamer x error (nm)	Octamer y error (nm)
13.2965	13.2957	5.75583	6.20359	2.8927	2.95507	3.65913	3.64998
10.3279	10.3317	8.48811	8.49024	5.32025	5.32053	2.27187	2.39676
9.60235	9.60115	4.66667	4.66644	3.363	3.36346	3.07287	3.14465
10.1072	10.1098	5.27855	5.27852	4.53953	4.54014	3.00183	3.01395
9.73381	9.73019	4.83211	4.83235	3.24588	3.29696	2.82085	3.00919
8.61646	8.61691	5.29821	5.29806	4.67136	4.94379	3.16501	3.16424
9.75085	9.74971	4.92522	4.92478	4.26401	4.37212	2.52858	2.51468
10.5709	10.5707	6.57774	6.57771	3.19946	3.19989	2.97256	3.01686
9.48413	9.48564	5.10249	5.10348	3.08658	3.0763	3.25156	3.42591
9.90308	9.90465	5.34545	5.34714	4.35322	4.35405	2.34028	2.76756
16.8865	16.8888	14.716	14.4217	3.11949	3.11984	2.83014	2.84898
9.99771	9.99697	6.63081	6.63273	3.26845	3.35704	2.36126	2.43733
9.50049	9.50068	4.90263	4.90274	3.56277	3.56205	2.32658	2.32655
10.4872	10.4866	6.65236	6.65336	3.03522	3.08476	4.57338	4.57353
9.62665	9.62776	4.61133	4.45849	4.74828	4.74787	2.54564	2.54528
6.94003	6.94237	4.81162	4.81106	3.09899	3.09885	2.8903	3.31044
7.81324	7.81446	8.61778	8.61746	3.74396	3.7439	3.89732	4.14053
8.86735	8.86657	5.45213	5.46757	3.8111	3.75128	2.91593	2.91603
8.84282	8.84277	3.95582	3.95614	3.97218	3.97258	2.90919	2.91023
9.03234	9.03184	4.50387	4.50425	4.3977	4.399	3.25639	3.30245
10.8088	10.8081	4.92813	4.75445	2.74352	2.91853	2.60133	2.6671
9.28296	9.28253	5.87335	5.66725	2.90347	2.77121	2.82309	2.96314
15.6387	15.6395	4.11798	4.11759	5.41787	5.41776	2.61216	2.62533
10.7285	10.7301	4.45529	4.45481	5.79489	5.98258	2.5012	2.52199
10.0137	10.014	5.01989	5.02021	3.51057	3.51047	2.9213	2.69281
8.59703	8.59793	4.61688	4.6184	4.00222	4.00154	2.98469	2.88459
12.3459	12.3454	4.47562	4.52189	3.28075	3.28319	2.57035	2.57053
11.2808	11.279	4.06599	4.066	3.97155	3.9725	2.42605	2.42578
9.50307	9.50264	4.6635	4.66337	4.45426	4.49599	2.42555	2.5535
7.9366	7.93754	4.75877	4.78753	3.67406	3.70828	5.62752	5.62694
8.54547	8.54543	5.55438	5.55513	3.39184	3.39154	2.83046	2.93184
7.90596	7.9045	4.67732	4.67739	3.41711	3.4651	2.48539	2.48514
12.0061	12.0016	5.60527	5.66669	4.37026	4.56351	2.88658	2.8872
8.36566	8.36607	5.55205	5.5524	2.79548	2.79532	2.84031	2.84014
9.12017	9.12278	5.25436	5.25463	3.68023	3.63741	2.57159	2.58452
8.7067	8.70745	4.78973	4.78967	3.14174	3.15441	2.4678	2.46763
9.50478	9.50691	4.88312	4.88307	3.70897	3.70905	2.82769	2.82736
8.86985	8.86764	4.86352	4.86327	3.92142	3.93531	2.83717	2.83653
8.04133	8.04117	3.92201	3.92143	3.73881	3.73657
9.80791	9.80764	4.64432	4.64511	3.57498	3.57559
8.39788	8.39781	4.7902	4.78948	4.10839	4.10845
10.2273	10.2282	4.60457	4.60472	3.49474	3.49548
8.34802	7.96408	4.2715	4.27158	3.36318	3.36318
8.46038	8.46291	4.43803	4.4372	2.92734	2.92737
8.93037	8.93102	5.09578	5.09671	3.31014	3.30951
10.553	10.5504	6.0331	6.03198	3.15747	3.15735
8.14117	8.13969	3.88624	3.88604	3.89597	3.89725
9.13357	9.13404	4.13206	4.13135	4.34801	4.37749
12.3802	12.3834	3.72687	3.72711	5.8049	5.80341
9.04072	9.04117	4.79376	4.79512	3.98475	3.98504
8.47183	8.47375	4.54738	4.54672	3.67882	3.67916
9.0321	9.03165	5.21605	5.18687	3.59029	3.58808
		4.67712	4.71976	3.41667	3.41939
		4.24112	4.24092	3.56039	3.5605
		3.85501	3.85563	3.18238	3.18262
		4.15403	4.15399	3.99047	3.99032
		4.62111	4.63529	3.01484	3.01547
		4.58656	4.58595	3.31304	3.31352
		3.95549	3.95505	3.22168	3.22183
		5.26323	5.54409	3.35327	3.57374
		4.42574	4.42578	4.1992	4.1985
		5.06041	5.05978	3.60632	3.60601
		4.55993	4.56023	3.41324	3.41367
		4.44252	4.44225	3.15474	3.1546
		4.31998	4.32004	4.82084	4.82102
		4.95087	4.95183	3.74208	3.7418
		4.42694	4.42738	3.60746	3.69838
		5.14481	5.14336	4.21449	4.21531
		4.22532	4.22483	4.82771	4.36484
		5.08939	5.08925	3.26446	3.26451
		4.94171	4.94046	8.14959	8.1486
		6.44706	6.44776	4.10292	4.04181
		4.32996	4.3302	3.02991	3.04205
		5.53989	5.53932	3.256	3.25696
		5.4098	5.4098	8.28273	8.51328
		4.04678	4.04575	5.57879	5.57912
		9.05517	9.0581	4.99219	4.99265
		3.80734	3.80793	3.83773	3.83756
		4.88896	4.88817	3.93753	3.90407
		4.09897	4.09991	5.55958	5.55976
		3.83859	3.83079	5.1711	5.17143
		3.84151	3.8415	4.83592	4.85301
		4.26566	4.26608	4.14659	4.37574
		4.06105	4.061	3.38743	3.38846
		4.02657	4.02707	3.46511	3.58344
		3.85453	3.85494	3.80197	3.80129
		4.05088	4.05084	3.43313	3.4334
		4.55791	4.46879	3.37164	3.37153
		4.64024	4.64022	3.78141	3.78162
		6.10491	6.10363	3.64266	3.64277
		4.76022	4.76158	3.78416	3.74758
		4.17027	4.17117	3.90315	3.90407
		4.11511	4.11516	3.52681	3.52695
		4.36787	4.36789	4.87752	4.58126
		4.50328	4.50303	3.39444	3.39408
		5.40112	5.17451	3.85045	3.85004
		4.46962	4.46918	3.406	3.40585
				4.55142	4.55073
				4.00752	4.15792
				3.28931	3.28996
				6.09962	6.09966
				3.205	3.20514
				2.99359	2.99334
				3.17923	3.17953
				3.44443	3.44414
				3.55778	3.55695
				3.20653	3.27034
				3.08711	3.10932
				3.70589	3.70633
				2.91749	2.91771
				3.66567	3.66904
				6.24563	5.68044
				3.13768	3.1382
				3.31927	3.34163
				5.48335	5.4838
				2.93782	2.93782
				3.69694	3.69647
				3.58303	3.62147
				4.70349	4.72812
				4.1914	4.19229
				4.60117	4.60217
				3.63984	3.63984
				3.30778	3.30789
				3.71654	3.71683
				3.43892	3.43893
				3.89186	3.89232
				3.73448	3.73384
				3.21163	3.21215
				3.00459	3.05185
				2.94354	2.94375
				3.06897	3.117
				3.08496	3.0849
				3.28477	3.2844
				3.57992	3.57955
				3.5427	3.54959
				3.22259	3.5579
				3.28761	3.39892
				3.62966	3.62936
				3.88595	3.88682
				3.34072	3.31537
				3.15696	3.20954
				4.37527	4.16817
				2.98943	2.99019
				3.44715	3.44729
				3.12938	3.12907
				4.11497	4.11475
				3.29152	3.29148
				3.25219	3.25197
				3.31432	3.33414
				3.34543	3.37995
				3.01898	3.0192
				3.81751	3.81781
				4.88834	5.02142
				3.21706	3.27981
				3.7618	4.00287
				3.44142	3.44119
				3.58914	3.5892
				2.80351	2.80322
				3.21442	3.21421
				3.38706	3.38693
				5.25894	5.25805
				5.17331	5.63358
				3.75289	3.8196
				3.77274	3.8432
				4.38128	4.60213
				3.264	3.26409
				3.39689	3.711
				3.59068	3.7172
				3.75642	3.75621
				3.27686	3.27676
				3.45305	3.7106
				3.60566	3.56623
				3.00308	3.00309
				4.80475	5.17101
				4.12124	4.40586
				3.48655	3.75453
				3.36513	3.27406
				2.8918	2.89167
				3.17644	3.17648
				3.68861	3.6888
				3.32163	3.31212
				3.69644	3.56313
				3.47074	3.65842
				3.23471	3.25094
				3.73559	3.7359
				3.7783	3.77834
				4.11115	4.11142
				3.82049	4.03231
				3.55656	3.55674
				3.08659	3.08648
				3.17666	3.19804
				4.85895	4.86009
				2.87357	2.87288
				2.83558	2.83616
				2.885	2.88449
				3.34088	3.34101
				4.11128	4.04984
				2.90862	2.90837
				3.6693	3.67053
				3.21838	3.21805
				3.00913	2.99932
				2.77403	2.90977
				3.25038	3.25081
				3.07962	3.0797
				2.95444	2.95518
				2.83772	2.83837
				3.02689	3.02667
				2.80116	2.80136

## Sheet: Fig1d_15ms
Dimer x error (nm)	Dimer y error (nm)	Tetramer x error (nm)	Tetramer y error (nm)	Hexamer x error (nm)	Hexamer y error (nm)	Octamer x error (nm)	Octamer y error (nm)
8.42565	8.42402	8.47332	8.47438	3.6948	3.69478	3.80315	3.80285
13.1833	13.1851	4.28687	4.28714	5.37529	5.37569	3.1024	3.10246
11.3874	11.3859	8.82425	8.8227	2.82558	2.82525	2.87824	3.1652
8.5659	8.56556	6.25095	6.25093	3.1856	3.18548	3.33862	3.4287
9.02997	9.03161	6.42333	6.36939	3.53849	3.57484	4.33988	4.27091
10.112	10.1112	5.33231	5.331	4.49111	4.49064	3.5085	3.50849
9.78941	9.69997	5.49322	5.49209	3.48438	3.44973	4.26558	4.26599
8.31249	8.31255	5.37645	5.09295	3.31675	3.32603	2.34703	2.3753
9.0682	9.06658	7.93354	7.93462	5.04461	5.07117	2.76076	2.76014
9.71661	9.71642	4.6682	4.66843	4.16432	4.65253	3.3524	3.43003
9.7499	9.7515	7.70236	7.70439	4.24318	4.2437	3.74309	3.87259
9.36285	9.36233	5.32588	5.32659	2.85344	2.88168	2.55161	2.55226
10.7456	10.7457	4.13973	4.13981	4.74492	4.746	2.5725	2.57262
9.5088	9.50953	4.4291	4.42894	3.95495	3.95555	3.90019	3.97474
9.62759	10.1263	5.64336	5.6434	3.265	3.26487	2.77501	2.77579
8.45284	8.45223	5.01109	4.90174	3.40567	3.40595	2.83581	2.83537
9.76488	9.76528	6.48061	5.81742	3.42698	3.42765	2.63882	2.63975
10.6088	10.6091	4.18525	4.18476	4.3392	4.33947	2.69924	2.69964
9.55928	9.5604	4.49783	4.49696	2.96701	2.96702	2.91574	2.77115
6.79702	6.797	4.24101	4.24078	3.88389	3.88432	2.4345	2.43531
9.04683	9.04539	5.10759	5.109	3.85727	3.76746	2.53116	2.53069
8.54877	8.55076	5.19943	5.19971	3.26695	3.2667	3.11181	3.15745
11.3286	11.3309	4.23013	4.22985	2.52355	2.52261	2.36849	2.46311
7.3566	7.35555	4.72261	4.72183	3.11289	3.11202	2.54458	2.54491
8.81447	9.58411	5.38349	5.38464	5.00351	5.29896	2.43991	2.61558
13.8902	13.8903	2.39522	2.77725	3.35018	3.35046	2.72097	2.89138
9.22914	9.22979	4.51284	4.5128	3.70547	3.70588	2.742	2.86707
7.81561	7.81527	5.46519	5.46591	3.4535	3.47226	2.47182	2.47215
11.1943	11.1945	5.9299	5.68166	4.10793	4.10808	2.53044	2.53034
10.2889	10.2884	5.21261	5.21365	3.41774	3.41783	2.52603	2.52611
8.29608	8.2951	5.94785	5.94665	3.38132	3.38076	2.42752	2.44053
10.819	10.8186	9.95447	9.95602	3.20174	3.22502	2.57965	2.57939
7.50189	7.50314	5.15757	5.15653	3.93846	3.93816	2.57622	2.57603
8.41349	8.41461	6.02483	6.02467	4.78312	4.85266
8.39354	8.39491	4.57209	4.57202	3.80941	3.80923
8.15252	8.15143	5.26651	5.26639	3.29843	3.2984
6.91852	6.84818	4.00904	4.10541	2.36373	2.36366
9.98424	9.98431	4.85476	4.85339	6.23898	6.53266
9.70922	9.70912	3.61312	3.6143	3.72385	3.72348
8.71686	8.71667	4.71682	4.71826	4.32314	4.23688
8.73401	8.73381	5.06099	5.06063	3.18513	3.18505
16.7902	16.794	4.84662	4.84599	3.08512	3.08477
8.15596	8.15551	4.71734	4.71716	4.10624	4.10497
7.1774	7.17677	5.34739	5.21933	3.1116	3.11142
8.89401	8.89372	8.72787	8.72634	4.14813	4.14843
11.2749	11.2738	6.59443	6.59464	3.68669	3.68603
8.72055	8.72034	5.33989	5.3403	2.99983	3.00021
7.66794	7.66804	4.50713	4.50619	3.38268	3.46413
9.30509	9.30438	4.6242	4.62378	3.11149	3.11157
9.0631	9.06487	4.96739	4.96642	4.17056	4.17023
8.92051	8.91948	5.27927	5.28003	3.57893	3.57911
9.01475	9.01578	4.3217	4.32149	5.36593	5.36597
9.70798	9.70935	3.72394	3.72421	3.11405	3.11407
8.79644	8.79805	4.51249	4.51338	3.86742	3.86749
7.95572	7.95384	4.59974	4.5995	3.08131	3.08152
8.68872	8.69056	4.93951	4.94044	3.48762	3.48729
8.5417	8.54359	3.75823	3.75786	3.30421	3.30497
9.2694	9.26886	8.062	8.06242	3.3291	3.32875
8.98824	8.98663	4.90553	4.90536	3.68212	3.68207
7.89661	7.89648	4.5648	4.56385	3.22059	3.22044
8.11202	8.1124	4.29704	4.29719	4.84049	4.84086
8.26427	8.26588	5.1378	4.93733	2.9198	2.59017
8.74259	8.73975	4.31125	4.3102	3.93351	3.93338
7.61328	7.61312	5.46546	5.46439	4.03754	4.15718
10.9525	10.9537	5.90337	5.903	3.45091	3.45071
9.47351	9.473	4.52724	4.52819	3.06179	3.07206
7.96785	7.96832	4.36474	4.3648	3.03469	3.03458
9.30997	9.30984	6.11654	6.11519	5.71762	5.7171
9.31787	9.31611	5.64046	5.63946	4.99584	4.99559
8.17482	8.17364	4.46612	4.4663	3.80916	3.75847
8.02563	8.02658	3.91042	3.91043	4.69612	4.69705
8.92963	8.93016	8.84963	8.85009	4.71281	4.71367
9.52604	9.52589	4.09591	4.09562	3.44988	3.45659
		4.896	4.89555	3.36163	3.36143
		3.775	3.77558	6.72279	6.72313
		3.92128	3.92132	4.46659	4.46664
		5.11838	5.11797	8.56432	8.56381
		3.85463	3.85507	3.43626	3.45588
		4.75243	4.75304	3.78816	3.78821
		4.25173	4.25229	3.75167	3.75212
		4.01777	4.01844	3.97598	4.13724
		4.25239	4.253	4.12964	3.70649
		4.42765	4.35621	3.17993	3.18012
		4.50464	4.49627	3.86096	3.86014
		4.11002	4.11054	3.85366	3.85362
		6.2138	6.21326	3.05215	3.04232
		5.46884	5.46788	3.04361	3.04361
		4.83604	4.66814	4.60675	4.60727
		4.30761	4.3088	2.95388	2.9538
		4.38973	4.39065	3.59443	3.5945
		4.624	4.62536	3.02233	3.02147
		5.28244	5.28277	3.44438	3.43517
		4.46808	4.4686	3.48539	3.48552
		3.5518	3.55202	3.97095	3.97151
				4.89654	4.8964
				2.9044	2.91963
				3.79096	3.79045
				3.90021	3.90067
				5.6402	5.64193
				3.34201	3.34192
				5.58216	5.29675
				5.23904	5.23796
				2.93344	2.93365
				3.3579	3.35793
				4.17076	4.17135
				3.52689	3.47074
				3.62353	3.62323
				4.69379	4.69364
				3.78147	4.05707
				3.15079	3.15034
				3.54957	3.54964
				3.23244	3.4439
				3.01193	3.09001
				3.06577	3.0739
				2.98714	2.98758
				2.86456	2.86428
				3.60028	3.47088
				3.4259	3.32728
				3.45612	3.45564
				3.39675	3.39697
				4.14044	4.14028
				3.37498	3.37428
				3.29791	3.29761
				3.49843	3.49801
				3.21693	3.25908
				3.40525	3.4041
				3.56337	3.56235
				3.23921	3.23962
				3.7381	3.85822
				4.66124	4.66137
				5.11683	5.11787
				3.5802	3.58064
				2.68067	2.68024
				3.88226	3.88164
				3.71198	3.67226
				4.58777	4.58727
				3.45303	3.45309
				3.47674	3.1329
				3.3843	3.38377
				4.71524	4.97727
				3.76196	3.762
				2.97533	2.97547
				4.94723	4.94723
				3.0739	3.07452
				3.69426	3.69501
				4.11918	4.11891
				3.88188	3.88156
				3.45793	3.4582
				3.37502	3.37488
				3.54083	3.5418
				4.97946	4.64978
				4.59874	4.59892
				2.83256	2.83202
				3.36486	3.36452
				3.02771	3.02823
				3.64335	3.64322
				3.17706	3.17734
				3.51081	3.51013
				4.16575	4.16545
				3.46989	3.46998
				3.55419	3.55445
				4.19318	4.15589
				3.52446	3.52512
				3.65703	3.65714
				3.03268	3.03319
				3.06302	3.12443
				3.47608	3.47608
				2.79219	2.79193
				4.05729	4.29357
				2.78791	2.78819
				3.16082	3.16102
				3.02669	3.02692
				3.15732	3.15702

## Sheet: Fig1e
Mass (MDa)	Time (s)
0.973433	0
0.954965	0.00310078
0.930598	0.00620155
0.95694	0.00930233
0.961878	0.0124031
0.975074	0.0155039
0.920639	0.0186047
0.977704	0.0217054
0.924125	0.0248062
0.99431	0.027907
0.992576	0.0310078
0.925257	0.0341085
0.98828	0.0372093
0.904392	0.0403101
0.92188	0.0434109
0.865304	0.0496124
0.938386	0.0527132
0.982706	0.055814
0.959542	0.0589147
1.04004	0.0620155
1.03848	0.0651163
1.01632	0.0682171
1.05455	0.0713178
1.06208	0.0744186
0.996147	0.0775194
1.04056	0.0806202
1.04027	0.0837209
0.999973	0.0868217
1.03762	0.0899225
0.966224	0.0930233
1.05953	0.096124
1.09648	0.0992248
1.12819	0.102326
1.01712	0.105426
1.02836	0.108527
0.940993	0.111628
0.966954	0.114729
0.975164	0.117829
1.04648	0.12093
1.07418	0.124031
0.936239	0.127132
0.864621	0.130233
0.915651	0.133333
1.13978	0.136434
1.05039	0.139535
1.07655	0.142636
1.05876	0.145736
0.989306	0.148837
0.89985	0.151938
1.07267	0.155039
0.654403	0.15814
1.08176	0.16124
1.04053	0.164341
1.13727	0.167442
0.993494	0.170543
1.01064	0.173643
0.986946	0.176744
1.0909	0.179845
1.08284	0.182946
1.11748	0.186047
0.969579	0.189147
1.04558	0.192248
1.02558	0.195349
1.03485	0.19845
1.04711	0.20155
1.02275	0.204651
1.04732	0.207752
1.08161	0.210853
1.09605	0.213953
1.05272	0.217054
1.05319	0.220155
1.11527	0.223256
1.08444	0.226357
1.07891	0.229457
1.07649	0.232558
1.1045	0.235659
1.04848	0.23876
1.00758	0.24186
1.13207	0.244961
0.591897	0.248062
1.06777	0.251163
1.08733	0.254264
1.06004	0.257364
1.02599	0.260465
1.08643	0.263566
1.05799	0.266667
1.1215	0.269767
1.121	0.272868
1.0813	0.275969
1.08006	0.27907
1.08985	0.282171
0.767131	0.285271
1.00871	0.288372
1.01097	0.291473
0.966109	0.294574
1.01027	0.297674
1.08658	0.300775
1.01772	0.303876
1.0285	0.306977
1.03746	0.310078
1.07899	0.313178
1.02788	0.316279
1.08615	0.31938
1.15965	0.322481
1.04954	0.325581
1.02158	0.328682
1.06935	0.331783
1.0669	0.334884
1.03591	0.337984
1.0491	0.341085
1.03106	0.344186
1.04663	0.347287
0.653448	0.350388
1.06718	0.353488
1.00426	0.356589
1.1249	0.35969
1.02647	0.362791
0.981489	0.365891
1.04794	0.368992
1.06208	0.372093
1.05189	0.375194
1.04462	0.378295
1.04029	0.381395
1.05976	0.384496
1.0146	0.387597
1.03201	0.390698
1.02316	0.393798
1.04369	0.396899
1.11782	0.4
1.09143	0.403101
1.17853	0.406202
1.1145	0.409302
1.0387	0.412403
1.09112	0.415504
1.13469	0.418605
1.15594	0.421705
1.14661	0.424806
1.02175	0.427907
1.14175	0.431008
1.06494	0.434109
1.05131	0.437209
1.05806	0.564341
1.08398	0.567442
1.10656	0.570543
1.07237	0.573643
1.08176	0.576744
1.10314	0.579845
1.10275	0.582946
1.03608	0.586047
1.13127	0.589147
1.07115	0.592248
1.17877	0.595349
1.11766	0.59845
0.980209	0.60155
1.06278	0.604651
0.957819	0.607752
1.07577	0.610853
1.02268	0.613953
1.10086	0.617054
1.03393	0.620155
1.02644	0.623256
1.03807	0.626357
1.01299	0.629457
1.07177	0.632558
1.01131	0.635659
0.824324	0.63876
0.911783	0.64186
1.0234	0.644961
1.02794	0.648062
1.00334	0.651163
1.01862	0.654264
0.998351	0.657364
1.0312	0.660465
1.12997	0.663566
0.99985	0.666667
0.684585	0.669767
0.944659	0.672868
0.956428	0.675969
0.965373	0.67907
1.03117	0.682171
0.965261	0.685271
1.0468	0.688372
1.01732	0.691473
1.0112	0.694574
1.01147	0.697674
0.925208	0.700775
0.961884	0.703876
1.01264	0.706977
0.893283	0.710078
1.01548	0.713178
0.950766	0.716279
0.998648	0.71938
0.983052	0.722481
0.990351	0.725581
1.03942	0.728682
1.01436	0.731783
0.980864	0.734884
1.07726	0.737984
0.912482	0.741085
0.928699	0.744186
1.02533	0.747287
1.02604	0.750388
1.02635	0.753488
1.07633	0.756589
0.961884	0.75969
0.959887	0.762791
1.08535	0.765891
1.01606	0.768992
0.965644	0.772093
0.983437	0.775194
1.00172	0.778295
0.919528	0.781395
1.10365	0.784496
1.01408	0.787597
1.03364	0.790698
1.01275	0.793798
1.09551	0.796899
1.10677	0.8
1.06502	0.803101
0.964407	0.806202
1.05924	0.809302
1.01598	0.812403
0.938025	0.815504
1.07125	0.818605
1.06709	0.821705
1.023	0.824806
1.04482	0.827907
1.08033	0.831008
1.11976	0.834109
1.1597	0.837209
0.831089	0.84031
0.912071	0.843411
1.06798	0.846512
1.0283	0.849612
1.00769	0.852713
0.891879	0.855814
1.02516	0.858915
1.0517	0.862016
0.96816	0.865116
0.989756	0.868217
0.978502	0.871318
0.887722	0.874419
0.903763	0.877519
0.956346	0.88062
1.01751	0.883721
0.980388	0.886822
0.870412	0.889922
0.968254	0.893023
0.967808	0.896124
0.971459	0.899225
1.03265	0.902326
0.969797	0.905426
0.9684	0.908527
1.02435	0.911628
0.972118	0.914729
0.995904	0.917829
1.06287	0.92093
0.933868	0.924031
0.900788	0.927132
0.98838	0.930233
0.927283	0.933333
0.980849	0.936434
0.950659	0.939535
1.01704	0.942636
1.06566	0.945736
0.850874	0.948837
0.923402	0.951938
0.986339	0.955039
0.97319	0.95814
0.996254	0.96124
0.929367	0.964341
0.987688	0.967442
0.991031	0.970543
0.847452	0.973643
0.954813	0.976744
1.05461	0.979845
0.988714	0.982946
0.917322	0.986047
1.04939	0.989147
0.993181	0.992248
1.06352	0.995349
1.06978	0.99845
0.985658	1.00155
0.874496	1.00465
0.968739	1.00775
0.968777	1.01085
0.87045	1.01395
0.9904	1.01705
0.995877	1.02016
1.03239	1.02326
0.929797	1.02636
0.974039	1.02946
0.983671	1.03256
1.00111	1.03566
0.960627	1.03876
0.944435	1.04186
0.991953	1.04496
0.955923	1.04806
0.945559	1.05116
1.0259	1.05426
1.0733	1.05736
0.922592	1.06047
1.04737	1.06357
1.00642	1.06667
0.977844	1.06977
0.999222	1.07287
0.908934	1.07597
0.777618	1.07907
1.0015	1.08217
1.02764	1.08527
1.04844	1.08837
1.05567	1.09147
1.10409	1.09457
0.955623	1.09767
1.03415	1.10078
0.918178	1.10388
0.952704	1.10698
0.99729	1.11008
0.927267	1.11318
1.03403	1.11628
1.02866	1.11938
0.939442	1.12248
0.943956	1.12558
0.972303	1.12868
0.893215	1.13178
0.804276	1.13488
1.02321	1.13798
0.968103	1.14109
0.96125	1.14419
0.999604	1.14729
1.06411	1.15039
0.974918	1.15349
1.12549	1.15659
1.10924	1.15969
1.10744	1.16279
0.97671	1.16589
1.00526	1.16899
0.981481	1.17209
0.981134	1.17519
1.07706	1.17829
0.993935	1.1814
0.86574	1.1845
0.90873	1.1876
0.949112	1.1907
0.790268	1.1938
0.868633	1.1969
0.93411	1.2
0.891074	1.2031
0.889161	1.2062
0.982697	1.2093
0.984104	1.2124
0.903359	1.2155
1.03691	1.2186
1.14632	1.22171
1.10326	1.22481
1.05082	1.22791
1.35735	1.23101
1.56576	1.23411
1.44096	1.23721
1.28748	1.24031
1.07256	1.24341
1.17254	1.24651
1.09982	1.24961
1.11688	1.25271
0.863411	1.25581
0.917786	1.25891
0.978516	1.26202
0.93936	1.26512
0.958476	1.26822
1.01116	1.27132
0.959194	1.27442
0.972351	1.27752
0.898146	1.28062
0.940747	1.28372
0.933798	1.28682
0.89908	1.28992
0.908632	1.29302
0.915367	1.29612
0.995742	1.29922
0.898919	1.30233
0.980892	1.30543
0.932086	1.30853
0.95698	1.31163
0.956359	1.31473
0.915327	1.31783
0.943998	1.32093
0.938464	1.32403
0.920702	1.32713
0.948357	1.33023
0.870336	1.33333
0.790189	1.33643
0.894315	1.33953
0.935515	1.34264
0.986395	1.34574
0.945291	1.34884
0.906805	1.35194
0.889015	1.35504
0.937631	1.35814
0.945962	1.36124
0.890135	1.36434
0.984877	1.36744
1.06367	1.37054
1.08241	1.37364
1.05672	1.37674
0.999594	1.37984
1.00567	1.38295
1.10008	1.38605
1.05328	1.38915
0.975789	1.39225
0.98691	1.39535
1.09995	1.39845
0.694642	1.40155
0.750342	1.40465
0.804693	1.40775
0.84826	1.41085
0.913451	1.41395
1.18847	1.41705
0.951737	1.42016
0.95568	1.42326
0.983057	1.42636
1.27755	1.42946
0.817678	1.43256
0.743643	1.43566
0.849667	1.43876
1.03307	1.44186
1.03149	1.44496
0.865299	1.44806
0.999563	1.45116
0.976507	1.45426
0.93813	1.45736
0.960177	1.46047
0.680053	1.46357
0.969081	1.46667
0.926275	1.46977
0.943317	1.47287
0.896231	1.47597
0.943345	1.47907
0.94051	1.48217
0.892927	1.48527
0.80543	1.48837
0.876999	1.49147
0.694713	1.49457
0.928108	1.49767
1.04214	1.50078
1.04918	1.50388
1.11766	1.50698
1.13163	1.51008
1.09285	1.51318
1.06718	1.51628
1.05051	1.51938
1.06672	1.52248
1.0689	1.52558
0.926939	1.52868
0.939544	1.53178
1.03858	1.53488
1.04144	1.53798
1.00152	1.54109
1.04399	1.54419
1.03903	1.54729
0.959955	1.55039
1.00745	1.55349
1.00327	1.55659
1.04731	1.55969
1.15111	1.56279
1.09191	1.56589
1.02915	1.56899
0.974422	1.57209
1.03652	1.57519
1.0076	1.57829
1.02683	1.5814
1.09387	1.5845
1.03927	1.5876
0.90435	1.5907
0.96768	1.5938
0.781996	1.5969
1.00616	1.6
0.960029	1.6031
0.879555	1.6062
0.93004	1.6093
0.897127	1.6124
0.907313	1.6155
0.975243	1.6186
0.983978	1.62171
0.940411	1.62481
1.00284	1.62791
0.970527	1.63101
1.0024	1.63411
0.972625	1.63721
0.872253	1.64031
0.919989	1.64341
0.891039	1.64651
0.897388	1.64961
0.896052	1.65271
0.887768	1.65581
0.85026	1.65891
0.900813	1.66202
0.935193	1.66512
0.974876	1.66822
0.998606	1.67132
0.947919	1.67442
0.912611	1.67752
0.839247	1.68062
0.92875	1.68372
0.967928	1.68682
0.943778	1.68992
0.981556	1.69302
0.930355	1.69612
0.950776	1.69922
0.981562	1.70233
0.891899	1.70543
0.966118	1.70853
0.917197	1.71163
0.951781	1.71473
0.975917	1.71783
1.06094	1.72093
0.963492	1.72403
1.01984	1.72713
1.05795	1.73023
0.977851	1.73333
0.977528	1.73643
0.955474	1.73953
0.997543	1.74264
0.928929	1.74574
0.863278	1.74884
1.05369	1.75194
1.03977	1.75504
1.08929	1.75814
1.02094	1.76124
1.05283	1.76434
1.13006	1.76744
1.11475	1.77054
1.06462	1.77364
0.964664	1.77674
1.00499	1.77984
1.09232	1.78295
1.00307	1.78605
0.933097	1.78915
1.03707	1.79225
1.07329	1.79535
0.908539	1.79845
0.919402	1.80155
0.98431	1.80465
0.940751	1.80775
1.00078	1.81085
1.04242	1.81395
0.962371	1.81705
0.985005	1.82016
0.885232	1.82326
0.885315	1.82636
0.939773	1.82946
0.882018	1.83256
0.981829	1.83566
0.91351	1.83876
0.983688	1.84186
0.980559	1.84496
0.964764	1.84806
0.935647	1.85116
1.01487	1.85426
0.963261	1.85736
0.942152	1.86047
0.983313	1.86357
0.922977	1.86667
0.834512	1.86977
0.963533	1.87287
0.928799	1.87597
0.958139	1.87907
0.922767	1.88217
0.93456	1.88527
1.03692	1.88837
1.02995	1.89147
1.03484	1.89457
1.06071	1.89767
1.07946	1.90078
1.02488	1.90388
1.03306	1.90698
0.988426	1.91008
1.06216	1.91318
1.05823	1.91628
1.12705	1.91938
1.05428	1.92248
1.05412	1.92558
1.06917	1.92868
1.08365	1.93178
1.0747	1.93488
1.06902	1.93798
1.09643	1.94109
0.987111	1.94419
1.0682	1.94729
1.14366	1.95039
1.11584	1.95349
0.988753	1.95659
1.02532	1.95969
1.01192	1.96279
1.06569	1.96589
1.09266	1.96899
1.05307	1.97209
1.01097	1.97519
0.911524	1.97829
0.955269	1.9814
0.964892	1.9845
1.00907	1.9876
1.02127	1.9907
1.10479	1.9938
1.14673	1.9969
1.15364	2
1.17312	2.0031
0.79416	2.0062
0.876292	2.0093
0.944413	2.0124
0.93389	2.0155
0.797536	2.0186
0.800337	2.02171
0.912891	2.02481
0.89112	2.02791
0.899719	2.03101
0.926268	2.03411
0.952704	2.03721
0.910196	2.04031
0.871213	2.04341
0.899374	2.04651
0.86743	2.04961
0.987505	2.05271
0.90823	2.05581
0.955832	2.05891
0.951871	2.06202
1.04105	2.06512
1.07165	2.06822
1.07659	2.07132
1.04892	2.07442
1.04654	2.07752
0.766131	2.08062
0.975967	2.08372
0.974431	2.08682
0.974994	2.09302
1.08739	2.09612
0.970797	2.09922
0.904474	2.10233
1.01091	2.10543
0.969066	2.10853
1.01493	2.11163
1.02898	2.11473
1.00998	2.11783
1.00787	2.12093
0.981704	2.12403
0.958557	2.12713
0.937142	2.13023
0.9633	2.13333
0.85471	2.13643
1.03573	2.13953
1.03885	2.14264
1.06024	2.14574
1.03486	2.14884
1.01039	2.15194
1.01114	2.15504
1.04325	2.15814
1.05511	2.16124
1.07524	2.16434
1.02143	2.16744
1.01074	2.17054
1.03759	2.17364
1.02172	2.17674
1.09774	2.17984
1.08645	2.18295
1.09089	2.18605
0.966116	2.18915
1.04964	2.19225
1.04689	2.19535
1.05512	2.19845
1.04804	2.20155
0.982706	2.20465
1.11882	2.20775
1.07984	2.21085
1.05895	2.21395
1.04238	2.21705
1.03559	2.22016
1.13661	2.22326
1.10325	2.22636
1.10516	2.22946
1.02008	2.23256
1.02751	2.23566
1.05361	2.23876
0.994205	2.24186
1.00577	2.24496
0.935384	2.24806
1.00185	2.25116
1.10833	2.25426
1.02867	2.25736
0.993989	2.26047
0.872598	2.26357
1.07486	2.26667
1.10401	2.26977
1.00839	2.27287
1.08772	2.27597
1.05172	2.27907
1.16169	2.28217
1.15072	2.28527
1.03018	2.28837
0.965574	2.29147
1.03331	2.29457
1.14901	2.29767
1.10421	2.30078
1.08367	2.30388
0.75249	2.30698
1.12245	2.31008
1.13551	2.31318
1.02356	2.31628
1.02377	2.31938
1.07024	2.32248
1.0633	2.32558
0.910679	2.32868
1.00369	2.33178
0.953283	2.33488
1.04664	2.33798
0.933763	2.34109
1.03827	2.34419
1.07393	2.34729
1.10266	2.35039
1.05385	2.35349
0.901104	2.35659
1.04446	2.35969
0.994042	2.36279
1.0323	2.36589
1.0213	2.36899
0.976565	2.37209
0.864538	2.37519
0.967627	2.37829
1.00419	2.3814
0.984887	2.3845
0.865463	2.3876
0.946676	2.3907
0.984067	2.3938
0.951569	2.3969
0.902596	2.4
0.947262	2.4031
0.995798	2.4062
0.966151	2.4093
0.987815	2.4124
0.908353	2.4155
1.00209	2.4186
0.973036	2.42171
1.01492	2.42481
0.933448	2.42791
0.942485	2.43101
0.980408	2.43411
1.0621	2.43721
0.901106	2.44031
1.06067	2.44341
1.08411	2.44651
1.01531	2.44961
0.952297	2.45271
0.808736	2.45581
1.02958	2.45891
0.995898	2.46202
0.971121	2.46512
1.05491	2.46822
0.993769	2.47132
0.896091	2.47442
0.955705	2.47752
0.954517	2.48062
0.978658	2.48372
0.828174	2.48682
0.968335	2.48992
0.925454	2.49302
0.957134	2.49612
0.963099	2.49922
0.974983	2.50233
1.01965	2.50543
1.0427	2.50853
1.00048	2.51163
0.940228	2.51473
0.943376	2.51783
1.09984	2.52093
1.12316	2.52403
1.02514	2.52713
1.02728	2.53023
0.954111	2.53333
0.960988	2.53643
0.887728	2.53953
1.01062	2.54264
0.972356	2.54574
1.00779	2.54884
0.447185	2.55194
1.01255	2.55504
0.984679	2.55814
0.957638	2.56124
0.956778	2.56434
0.976573	2.56744
0.947277	2.57054
1.03032	2.57364
0.981825	2.57674
0.949714	2.57984
1.02212	2.58295
0.930401	2.58605
0.934609	2.58915
0.987089	2.59225
0.962905	2.59535
1.01221	2.59845
1.09842	2.60155
1.06962	2.60465
1.05658	2.60775
1.12849	2.61085
1.05089	2.61395
1.04221	2.61705
1.09632	2.62016
1.0784	2.62326
1.02443	2.62636
1.0344	2.62946
1.03334	2.63256
1.02972	2.63566
1.01237	2.63876
1.02882	2.64186
1.0203	2.64496
0.809937	2.64806
1.01297	2.65116
1.01564	2.65426
1.03343	2.65736
0.992554	2.66047
0.849026	2.66357
1.05758	2.66667
1.02706	2.66977
1.01826	2.67287
1.02784	2.67597
0.982847	2.67907
0.957719	2.68217
1.01768	2.68527
1.0115	2.68837
1.00007	2.69147
0.990803	2.69457
1.05869	2.69767
1.03999	2.70078
1.05154	2.70388
1.06729	2.70698
1.05373	2.71008
0.894316	2.71318
1.07642	2.71628
1.04671	2.71938
1.05134	2.72248
0.906881	2.72558
0.981677	2.72868
1.054	2.73178
0.976865	2.73488
1.00965	2.73798
0.972993	2.74109
1.00494	2.74419
0.948753	2.74729
0.978455	2.75039
1.06705	2.75349
0.965314	2.75659
1.04564	2.75969
0.972064	2.76279
1.07389	2.76589
0.981073	2.76899
1.00733	2.77209
1.00762	2.77519
1.08488	2.77829
1.01882	2.7814
1.06117	2.7845
1.02523	2.7876
0.965269	2.7907
1.07001	2.7938
1.02629	2.7969
1.05765	2.8
0.986106	2.8031
1.03096	2.8062
0.844195	2.8093
0.903801	2.8124
0.804324	2.8155
1.02846	2.8186
0.97516	2.82171
1.03589	2.82481
1.06135	2.82791
0.938118	2.83101
0.998908	2.83411
0.978974	2.83721
1.01394	2.84031
1.00307	2.84341
0.829388	2.84651
0.923763	2.84961
1.058	2.85271
1.23718	2.85581
1.16763	2.85891
1.15658	2.86202
1.20534	2.86512
1.13665	2.86822
1.18362	2.87132
0.912785	2.87442
1.16591	2.87752
1.14522	2.88062
1.12924	2.88372
0.999896	2.88682
1.04761	2.88992
1.09817	2.89302
1.12159	2.89612
1.09309	2.89922
1.10188	2.90233
1.06701	2.90543
1.02222	2.90853
0.894206	2.91163
1.02958	2.91473
1.03262	2.91783
1.00315	2.92093
1.04331	2.92403
1.05304	2.92713
1.04304	2.93023
1.0158	2.93333
0.989567	2.93643
1.01252	2.93953
1.05621	2.94264
0.951082	2.94574
1.05702	2.94884
1.02956	2.95194
0.969122	2.95504
1.05539	2.95814
0.90259	2.96124
0.945195	2.96434
0.992697	2.96744
1.00898	2.97054
1.06249	2.97364
1.11144	2.97674
1.14067	2.97984
1.08674	2.98295
1.12798	2.98605
1.05199	2.98915
0.925456	2.99225
1.01954	2.99535
0.991413	2.99845
1.02567	3.00155
0.954578	3.00465
0.992748	3.00775
1.05806	3.01085
1.07788	3.01395
1.04075	3.01705
1.06533	3.02016
1.16117	3.02326
1.10592	3.02636
1.14888	3.02946
1.14043	3.03256
1.0708	3.03566
1.1327	3.03876
0.904119	3.04186
1.18644	3.04496
1.06704	3.04806
0.754453	3.05116
1.35235	3.05426
1.36331	3.05736
0.500079	3.06047
1.16398	3.06357
0.903752	3.06667
1.08376	3.06977
1.14289	3.07287
1.06383	3.07597
1.19194	3.07907
1.05781	3.08217
1.18819	3.08527
1.16383	3.08837
1.12226	3.09147
1.16298	3.09457
1.09041	3.09767
1.01804	3.10078
1.14266	3.10388
1.04137	3.10698
1.11005	3.11008
1.02434	3.11318
1.16367	3.11628
1.16021	3.11938
1.09759	3.12248
1.09837	3.12558
1.14994	3.12868
1.06102	3.13178
1.12446	3.13488
1.10738	3.13798
1.14405	3.14109
1.11066	3.14419
1.07642	3.14729
1.10917	3.15039
1.12886	3.15349
1.1728	3.15659
1.09601	3.15969
1.12437	3.16279
0.922313	3.16589
1.09432	3.16899
1.07504	3.17209
0.97239	3.17519
1.03496	3.1814
1.01647	3.1845
0.985488	3.1876
1.03242	3.2
0.996901	3.2031
1.08962	3.2062
0.777817	3.2093
1.04383	3.2124
1.09995	3.2155
0.999704	3.2186
1.0648	3.22171
1.07915	3.22481
1.09332	3.22791
1.08702	3.23101
1.1165	3.23411
1.19438	3.23721
1.11477	3.24031
1.13339	3.24341
1.1266	3.24651
1.1071	3.24961
1.11908	3.25271
1.19025	3.25581
1.12278	3.25891
1.1368	3.26202
0.919748	3.26512
1.00729	3.26822
1.0391	3.27132
0.98959	3.27442
1.09394	3.27752
1.0214	3.28062
0.82172	3.29922
0.834057	3.30543
0.979205	3.31473
1.05628	3.31783
1.08782	3.32093
1.09434	3.32403
0.991395	3.32713
1.07031	3.33023
1.0624	3.33333
1.12208	3.33643
1.09909	3.33953
1.02818	3.34264
1.02958	3.34574
1.08944	3.34884
0.996735	3.35194
1.01718	3.35504
0.800012	3.35814
0.997586	3.36744
1.04744	3.37054
1.07263	3.37364
1.1177	3.37674
1.10451	3.37984
1.09397	3.38295
1.07314	3.38605
1.1678	3.38915
1.14277	3.39225
1.18052	3.39535
1.1929	3.39845
1.16604	3.40155
1.25621	3.40465
1.13936	3.40775
1.07504	3.41085
1.13278	3.41395
1.11125	3.41705
1.02765	3.42016
1.06171	3.42326
1.09144	3.42636
1.14113	3.42946
1.02917	3.43256
0.74992	3.43566
1.08524	3.43876
0.862598	3.44186
1.11157	3.44496
1.13415	3.44806
1.14325	3.45116
1.20447	3.45426
1.10421	3.45736
1.25154	3.46047
0.983275	3.46357
1.20675	3.46667
1.20283	3.46977
1.18973	3.47287
1.20078	3.47597
1.22533	3.47907
1.25507	3.48217
1.09929	3.48527
0.931693	3.48837
1.12137	3.49147
1.09522	3.49457
1.03637	3.49767
1.15261	3.50078
1.10867	3.50388
1.16038	3.50698
0.972302	3.51008
1.11896	3.51318
0.909457	3.51628
1.10534	3.51938
1.15957	3.52248
1.00454	3.52558
1.07943	3.52868
1.09246	3.53178
1.0861	3.53488
1.17292	3.53798
1.1323	3.54109
1.09501	3.54419
1.17824	3.54729
1.13211	3.55039
1.13983	3.55349
1.11489	3.55659
1.10101	3.55969
1.10069	3.56279
1.16281	3.56589
1.13855	3.56899
1.12211	3.57209
1.07846	3.57519
0.881625	3.57829
1.07061	3.5814
1.03221	3.5845
0.859562	3.5876
1.08511	3.5907
1.24163	3.5938
1.12889	3.5969
1.11953	3.6
1.07084	3.6031
1.07119	3.6062
1.04128	3.6093
1.07699	3.6124
1.09522	3.6155
0.935843	3.6186
1.1296	3.62171
1.08467	3.62481
1.13559	3.62791
1.10743	3.63101
1.18661	3.63411
1.04971	3.63721
1.09164	3.64031
1.18703	3.64341
1.16461	3.64651
1.10031	3.64961
0.883492	3.65271
1.05401	3.65581
0.948702	3.65891
1.02459	3.66202
1.04381	3.66512
0.826905	3.66822
0.702699	3.67132
0.872374	3.67442
1.02282	3.67752
0.926401	3.68062
0.988177	3.68372
0.873687	3.68682
1.08525	3.68992
0.972475	3.69302
0.928908	3.69612
1.01706	3.69922
0.972259	3.70233
0.989709	3.70543
1.01778	3.70853
0.980719	3.71163
0.98859	3.71473
0.928186	3.71783
0.994306	3.72093
0.968107	3.72403
1.00293	3.72713
1.0231	3.73023
1.09445	3.73333
1.16646	3.73643
1.07353	3.73953
0.926906	3.74264
0.99523	3.74574
0.998946	3.74884
0.971579	3.75194
1.1207	3.75504
1.03325	3.75814
1.02956	3.76124
0.99648	3.76434
1.00226	3.76744
0.979915	3.77054
0.94012	3.77364
0.977716	3.77674
1.05181	3.77984
1.00392	3.78295
1.03153	3.78605
0.917402	3.78915
0.980926	3.79225
1.00874	3.79535
1.04953	3.79845
1.02662	3.80155
1.01293	3.80465
1.05128	3.80775
1.00784	3.81085
0.958069	3.81395
0.973657	3.81705
0.84851	3.82016
1.003	3.82326
0.913963	3.82636
0.959562	3.82946
0.908845	3.83256
1.02887	3.83566
0.974622	3.83876
0.973254	3.84186
0.914727	3.84496
0.820719	3.84806
0.951784	3.85116
0.883672	3.85426
0.83718	3.85736
0.932232	3.86047
0.866155	3.86357
0.937993	3.86667
1.0026	3.86977
0.844286	3.87287
1.01243	3.87597
0.965169	3.87907
0.736847	3.88217
0.945653	3.88527
0.992513	3.88837
0.997637	3.89147
0.993443	3.89457
1.02265	3.89767
0.897857	3.90078
0.94326	3.90388
0.83432	3.90698
0.955773	3.91008
0.981867	3.91318
0.954956	3.91628
1.06967	3.91938
1.03192	3.92248
0.997184	3.92558
1.03761	3.92868
0.971104	3.93178
1.00085	3.93488
1.0544	3.93798
0.981272	3.94109
1.0537	3.94419
1.03671	3.94729
1.03347	3.95039
0.9829	3.95349
0.997297	3.95659
0.978673	3.95969
1.12531	3.96279
0.884535	3.96589
1.09582	3.96899
1.05845	3.97209
1.0425	3.97519
1.09888	3.97829
1.1206	3.9814
1.12244	3.9845
1.1008	3.9876
1.19919	3.9907
1.08417	3.9938
1.14389	3.9969
1.15749	4
1.07486	4.0031
1.14024	4.0062
1.10168	4.0093
1.09184	4.0124
0.891379	4.0155
1.09485	4.0186
0.996944	4.02171
1.08136	4.02481
1.14145	4.02791
1.0726	4.03101
1.05652	4.03411
1.09073	4.03721
0.980017	4.04031
1.10043	4.04341
1.02133	4.04651
1.04442	4.04961
1.02279	4.05271
1.07608	4.05581
1.0402	4.05891
1.10614	4.06202
1.01455	4.06512
1.15319	4.06822
1.13228	4.07132
1.17665	4.07442
1.04426	4.07752
1.09392	4.08062
1.04511	4.08372
1.05882	4.08682
1.01491	4.08992
1.00431	4.09302
1.0342	4.09612
1.06468	4.09922
1.05206	4.10233
1.05528	4.10543
1.04108	4.10853
1.08632	4.11163
1.07673	4.11473
1.06415	4.11783
1.07218	4.12093
1.10425	4.12403
0.986162	4.12713
0.921017	4.13023
1.04588	4.13333
0.706789	4.13643
0.995529	4.13953
0.932345	4.14264
1.05688	4.14574
1.06216	4.14884
1.04964	4.15194
1.10039	4.15504
1.11485	4.15814
1.11826	4.16124
1.03528	4.16434
0.704653	4.16744
1.06577	4.17054
0.993512	4.17364
1.02101	4.17674
0.90945	4.17984
0.887893	4.18295
0.823591	4.18605
0.851388	4.18915
0.935801	4.19225
0.921431	4.19535
0.944649	4.19845
1.0558	4.20155
1.01964	4.20465
1.09664	4.20775
1.05254	4.21085
1.0806	4.21395
1.12709	4.21705
1.08091	4.22016
1.00303	4.22326
0.991617	4.22636
1.00972	4.22946
1.10865	4.23256
0.98558	4.23566
1.10741	4.23876
1.02998	4.24186
1.04525	4.24496
1.06373	4.24806
1.01342	4.25116
1.07696	4.25426
1.0631	4.25736
1.10222	4.26047
0.977797	4.26357
1.04129	4.26667
1.04516	4.26977
1.02134	4.27287
1.04319	4.27597
1.03279	4.27907
1.04356	4.28217
1.07222	4.28527
1.01051	4.28837
1.10408	4.29147
1.07284	4.29457
0.963351	4.29767
0.99918	4.30078
1.02538	4.30388
0.988601	4.30698
1.03303	4.31008
0.815466	4.31318
1.0096	4.31628
0.963969	4.31938
0.963315	4.32248
0.702599	4.32558
0.95239	4.32868
0.989835	4.33178
0.963895	4.33488
0.981742	4.33798
0.867995	4.34109
1.00684	4.34419
1.00954	4.34729
0.953732	4.35039
0.985773	4.35349
0.98828	4.35659
1.00244	4.35969
0.945047	4.36279
0.924373	4.36589
0.922559	4.36899
1.05891	4.37209
0.994174	4.37519
1.04469	4.37829
0.94259	4.3814
1.14592	4.3845
1.09333	4.3876
1.06453	4.3907
1.01214	4.3938
1.06555	4.3969
1.0211	4.4
1.07774	4.4031
0.970288	4.4062
1.01556	4.4093
1.04523	4.4124
0.977781	4.4155
1.02121	4.4186
1.1127	4.42171
1.09338	4.42481
1.0423	4.42791
0.979281	4.43101
1.02145	4.43411
0.996384	4.43721
0.997784	4.44031
0.927368	4.44341
1.06019	4.44651
0.966652	4.44961
1.02514	4.45271
1.03996	4.45581
0.983075	4.45891
0.981824	4.46202
1.01301	4.46512
0.995237	4.46822
1.01261	4.47132
0.996889	4.47442
0.948253	4.47752
0.958396	4.48062
0.930706	4.48372
0.989341	4.48682
0.919643	4.48992
0.728404	4.49302
0.999543	4.49612
0.991416	4.49922
1.05126	4.50233
1.04035	4.50543
0.932806	4.50853
0.988481	4.51163
1.11691	4.51473
0.994123	4.51783
0.965941	4.52093
0.979476	4.52403
1.04425	4.52713
1.04585	4.53023
1.09621	4.53333
1.09843	4.53643
1.04519	4.53953
1.00858	4.54264
1.04964	4.54574
1.03872	4.54884
1.00133	4.55194
1.03973	4.55504
0.864628	4.55814
0.997918	4.56124
0.911931	4.56434
0.912776	4.56744
1.00046	4.57054
1.01302	4.57364
1.06532	4.57674
0.973578	4.57984
0.988452	4.58295
0.992495	4.58605
0.944096	4.58915
1.08332	4.59225
0.978728	4.59535
1.02875	4.59845
1.10637	4.60155
1.0233	4.60465
0.989097	4.60775
0.982257	4.61085
0.957164	4.61395
0.867498	4.61705
0.944651	4.62016
0.906578	4.62326
0.947956	4.62636
0.936617	4.62946
0.98014	4.63256
0.975009	4.63566
1.13256	4.63876
1.00061	4.64186
1.03252	4.64496
1.0638	4.64806
1.04915	4.65116
0.789844	4.65426
1.01846	4.65736
0.947906	4.66047
1.04904	4.66357
0.982013	4.66667
1.00611	4.66977
1.02979	4.67287
0.955159	4.67597
0.986604	4.67907
1.05245	4.68217
1.0583	4.68527
1.03454	4.68837
1.0261	4.69147
1.04184	4.69457
0.953852	4.69767
0.982347	4.70078
1.04153	4.70388
0.968418	4.70698
1.02052	4.71008
0.992989	4.71318
1.11162	4.71628
0.920344	4.71938
1.00414	4.72248
1.0215	4.72558
1.04134	4.72868
0.878609	4.73178
1.04978	4.73488
0.870569	4.73798
0.952454	4.74109
1.0395	4.74419
1.05479	4.74729
1.01815	4.75039
0.998295	4.75349
0.904938	4.75659
0.961847	4.75969
0.951372	4.76279
0.956027	4.76589
1.02945	4.76899
1.03929	4.77209
0.77721	4.77519
1.07254	4.77829
0.954906	4.7814
0.979661	4.7845
1.13414	4.7876
1.20146	4.7907
1.13679	4.7938
1.09544	4.7969
1.03209	4.8
1.05888	4.8031
0.929032	4.8062
0.982956	4.8093
1.05047	4.8124
0.933532	4.8155
0.681566	4.8186
1.0596	4.82171
1.03964	4.82481
1.03567	4.82791
1.01772	4.83101
0.975827	4.83411
0.864591	4.83721
0.921639	4.84031
1.03782	4.84341
1.06916	4.84651
0.984753	4.84961
1.03258	4.85271
0.99279	4.85581
0.909081	4.85891
0.985176	4.86202
0.897302	4.86512
0.980721	4.86822
0.950742	4.87132
0.987957	4.87442
1.01111	4.87752
0.996718	4.88062
0.812094	4.88372
0.973469	4.88682
0.941545	4.88992
0.963195	4.89302
0.914638	4.89612
1.03517	4.89922
1.01593	4.90233
1.08217	4.90543
1.06999	4.90853
1.07963	4.91163
1.02428	4.91473
1.05794	4.91783
1.06844	4.92093
1.13062	4.92403
1.0928	4.92713
1.08677	4.93023
1.05412	4.93333
1.15694	4.93643
1.1493	4.93953
1.02582	4.94264
0.987059	4.94574
1.01053	4.94884
1.08459	4.95194
1.07605	4.95504
1.06001	4.95814
1.02599	4.96124
1.08073	4.96434
1.06848	4.96744
0.867012	4.97054
1.06213	4.97364
1.02432	4.97674
1.0134	4.97984
1.08556	4.98295
0.813582	4.98605
1.02904	4.98915
1.01467	4.99225
1.06431	4.99535
1.05723	4.99845
1.06242	5.00155
0.93813	5.00465
1.02744	5.00775
1.01081	5.01085
1.03014	5.01395
1.04605	5.01705
1.04148	5.02016
1.03343	5.02326
0.991335	5.02636
1.11259	5.02946
1.05877	5.03256
1.01466	5.03566
1.02109	5.03876
1.05491	5.04186
1.0196	5.04496
1.06521	5.04806
0.852321	5.05116
1.09369	5.05426
1.03069	5.05736
1.0676	5.06047
0.958226	5.06357
1.04885	5.06667
1.10866	5.06977
1.04516	5.07287
1.12618	5.07597
1.05077	5.07907
0.998373	5.08217
1.04189	5.08527
1.02164	5.08837
1.04268	5.09147
1.03084	5.09457
1.01432	5.09767
1.10503	5.10078
0.944009	5.10388
1.03209	5.10698
1.05993	5.11008
1.05544	5.11318
1.00896	5.11628
1.00525	5.11938
1.01697	5.12248
1.05238	5.12558
1.08103	5.12868
0.999548	5.13178
1.009	5.13488
1.00163	5.13798
1.0839	5.14109
1.03467	5.14419
1.01233	5.14729
1.04926	5.15039
1.03005	5.15349
0.971055	5.15659
1.00052	5.15969
1.05511	5.16279
0.986617	5.16589
1.00643	5.16899
1.02937	5.17209
1.03112	5.17519
1.01361	5.17829
1.00769	5.1814
1.01708	5.1845
1.03627	5.1876
0.990541	5.1907
0.934134	5.1938
0.973279	5.1969
1.00053	5.2
1.05409	5.2031
1.00209	5.2062
1.07252	5.2093
1.09847	5.2124
0.995409	5.2155
1.08012	5.2186
1.08419	5.22171
1.05014	5.22481
1.00482	5.22791
1.08423	5.23101
1.06222	5.23411
1.0878	5.23721
1.05884	5.24031
1.07002	5.24341
0.998095	5.24651
0.989521	5.24961
1.0648	5.25271
0.965979	5.25581
0.988965	5.25891
1.00729	5.26202
1.0621	5.26512
1.01746	5.26822
1.0137	5.27132
1.09147	5.27442
1.00678	5.27752
1.08303	5.28062
1.05888	5.28372
1.02381	5.28682
1.04485	5.28992
1.01399	5.29302
1.00997	5.29612
1.05856	5.29922
1.03117	5.30233
0.953111	5.30543
1.00458	5.30853
0.972872	5.31163
1.01663	5.31473
1.00564	5.31783
0.968432	5.32093
1.03164	5.32403
1.09399	5.32713
0.89453	5.33023
0.972075	5.33333
0.884496	5.33643
0.967649	5.33953
0.841918	5.34264
0.920757	5.34574
1.04357	5.34884
1.10316	5.35194
1.01563	5.35504
1.06683	5.35814
1.11891	5.36124
1.01098	5.36434
1.14656	5.36744
1.04344	5.37054
0.687252	5.37364
1.05856	5.37674
1.00571	5.37984
1.02565	5.38295
1.02004	5.38605
0.962012	5.38915
0.967709	5.39225
1.00775	5.39535
1.04484	5.39845
1.02501	5.40155
0.956345	5.40465
0.932779	5.40775
1.07311	5.41085
1.03656	5.41395
1.13025	5.41705
1.0199	5.42016
0.909172	5.42326
1.03519	5.42636
1.06532	5.42946
1.07198	5.43256
1.00632	5.43566
1.03196	5.43876
0.884337	5.44186
0.995065	5.44496
0.981615	5.44806
0.990621	5.45116
0.971809	5.45426
0.904337	5.45736
1.03232	5.46047
1.01267	5.46357
0.995109	5.46667
1.07977	5.46977
1.04739	5.47287
1.01919	5.47597
0.977374	5.47907
0.968549	5.48217
1.01844	5.48527
1.06854	5.48837
1.04221	5.49147
1.07447	5.49457
1.06286	5.49767
0.902184	5.50078
0.970907	5.50388
0.939025	5.50698
1.00438	5.51008
0.970677	5.51318
0.961351	5.51628
1.04267	5.51938
1.09384	5.52248
0.947289	5.52558
1.11519	5.52868
1.05264	5.53178
0.997773	5.53488
1.0724	5.53798
1.05281	5.54109
1.02348	5.54419
1.08091	5.54729
1.05981	5.55039
1.05545	5.55349
1.05857	5.55659
1.1374	5.55969
1.14086	5.56279
1.07819	5.56589
1.12987	5.56899
1.06642	5.57209
1.00461	5.57519
1.04919	5.57829
1.07182	5.5814
1.05574	5.5845
1.03246	5.5876
1.03213	5.5907
1.09472	5.5938
1.00253	5.5969
0.990384	5.6
1.05017	5.6031
0.871575	5.6062
0.946221	5.6093
1.01581	5.6124
0.888924	5.6155
0.982286	5.6186
1.02299	5.62171
1.06823	5.62481
0.978467	5.62791
1.02738	5.63101
1.04355	5.63411
0.982291	5.63721
1.0079	5.64031
1.06742	5.64341
1.09803	5.64651
0.982083	5.64961
1.01091	5.65271
1.0213	5.65581
1.05976	5.65891
1.04968	5.66202
1.08202	5.66512
0.913995	5.66822
0.973328	5.67132
0.79673	5.67442
0.879207	5.67752
0.911644	5.68062
0.914812	5.68372
0.916921	5.68682
0.977685	5.68992
1.03245	5.69302
1.0525	5.69612
0.984847	5.69922
0.685504	5.70233
1.01563	5.70543
0.966805	5.70853
0.931465	5.71163
1.00292	5.71473
0.991065	5.71783
0.894845	5.72093
0.971392	5.72403
0.991949	5.72713
1.0195	5.73023
0.903512	5.73333
1.01644	5.73643
0.968226	5.73953
0.973639	5.74264
1.05339	5.74574
1.05211	5.74884
1.04007	5.75194
0.946742	5.75504
1.01202	5.75814
0.951939	5.76124
0.861406	5.76434
1.01617	5.76744
0.845238	5.77054
1.02005	5.77364
0.947589	5.77674
0.993055	5.77984
0.940429	5.78295
0.993502	5.78605
1.01788	5.78915
1.09506	5.79225
0.994659	5.79535
1.01542	5.79845
1.06247	5.80155
1.07238	5.80465
0.96286	5.80775
0.992135	5.81085
0.908885	5.81395
0.977274	5.81705
1.01833	5.82016
1.03742	5.82326
1.00366	5.82636
0.952316	5.82946
1.00654	5.83256
0.992325	5.83566
0.894665	5.83876
0.985514	5.84186
0.965595	5.84496
1.01634	5.84806
0.983985	5.85116
0.985311	5.85426
1.02626	5.85736
1.01918	5.86047
1.03406	5.86357
1.04635	5.86667
0.927698	5.86977
0.99757	5.87287
1.05213	5.87597
1.04525	5.87907
0.933014	5.88217
1.07539	5.88527
1.03751	5.88837
1.00922	5.89147
1.0785	5.89457
1.09888	5.89767
1.07743	5.90078
1.04955	5.90388
1.05855	5.90698
1.1302	5.91008
1.10242	5.91318
1.08129	5.91628
1.0631	5.91938
0.995433	5.92248
1.07665	5.92558
1.07918	5.92868
1.07423	5.93178
0.996279	5.93488
1.04555	5.93798
1.02128	5.94109
0.945468	5.94419
0.926013	5.94729
1.07157	5.95039
0.987476	5.95349
0.75232	5.95659
0.975658	5.95969
1.00157	5.96279
0.83528	5.96589
1.00446	5.96899
0.995905	5.97209
1.0667	5.97519
1.044	5.97829
0.896212	5.9814
0.95904	5.9845
0.912282	5.9876
0.954984	5.9907
0.962937	5.9938
0.961848	5.9969
0.922946	6
0.997464	6.0031
0.981366	6.0062
1.07366	6.0093
0.976282	6.0124
0.991286	6.0155
0.929913	6.0186
0.97915	6.02171
0.972607	6.02481
1.01962	6.02791
0.942056	6.03101
1.06425	6.03411
1.03861	6.03721
1.13171	6.04031
1.00937	6.04341
1.02975	6.04651
0.929048	6.04961
0.922174	6.05271
0.947423	6.05581
0.935238	6.05891
0.994741	6.06202
1.0505	6.06512
0.999574	6.06822
0.900266	6.07132
0.734673	6.07442
0.995083	6.07752
0.87245	6.08062
0.951787	6.08372
0.978597	6.08682
1.04787	6.08992
1.02239	6.09302
0.996006	6.09612
1.01563	6.09922
0.948815	6.10233
1.017	6.10543
0.995959	6.10853
1.04058	6.11163
1.0002	6.11473
0.83702	6.11783
1.07133	6.12093
1.02593	6.12403
1.08082	6.12713
1.09381	6.13023
1.06658	6.13333
1.02176	6.13643
1.07864	6.13953
1.08058	6.14264
1.00003	6.14574
1.02739	6.14884
1.01565	6.15194
0.992153	6.15504
1.04572	6.15814
1.03784	6.16124
0.976424	6.16434
0.987063	6.16744
1.01301	6.17054
1.10623	6.17364
1.07789	6.17674
1.08266	6.17984
1.06089	6.18295
1.01824	6.18605
0.979409	6.18915
0.989104	6.19225
0.953451	6.19535
1.07513	6.19845
0.933259	6.20155
0.975423	6.20465
1.07451	6.20775
0.974796	6.21085
1.00026	6.21395
1.05011	6.21705
1.03246	6.22016
0.943706	6.22326
1.03252	6.22636
1.11186	6.22946
1.0655	6.23256
1.07172	6.23566
1.0805	6.23876
1.08307	6.24186
0.797919	6.24496
0.884623	6.24806
0.983321	6.25116
0.990695	6.25426
0.978062	6.25736
0.80773	6.26047
1.03082	6.26357
0.927518	6.26667
1.03353	6.26977
0.984552	6.27287
0.981421	6.27597
0.953303	6.27907
0.961298	6.28217
0.989969	6.28527
0.98778	6.28837
1.01003	6.29147
0.954697	6.29457
0.995294	6.29767
1.01834	6.30078
0.929089	6.30388
1.0508	6.30698
1.08187	6.31008
1.05357	6.31318
0.945994	6.31628
1.0035	6.31938
1.03423	6.32248
1.00076	6.32558
1.00511	6.32868
1.0586	6.33178
1.04404	6.33488
0.979392	6.33798
1.02455	6.34109
0.976187	6.34419
0.944152	6.34729
0.905406	6.35039
0.885256	6.35349
0.97002	6.35659
1.02769	6.35969
0.935817	6.36279
0.998113	6.36589
1.07162	6.36899
[truncated: 4,062 more rows]

## Sheet: Fig1f
Time / s	x position / μm	y position / μm
0	9.22037	2.65864
0.00310078	9.18971	2.66135
0.00620155	9.18059	2.68276
0.00930233	9.16362	2.76135
0.0124031	9.16399	2.76752
0.0155039	9.20272	2.7474
0.0186047	9.162	2.72947
0.0217054	9.12776	2.71166
0.0248062	9.13326	2.69062
0.027907	9.18686	2.66233
0.0310078	9.17685	2.66191
0.0341085	9.1409	2.66107
0.0372093	9.18941	2.68385
0.0403101	9.15854	2.68203
0.0434109	9.17796	2.64095
0.0496124	9.19688	2.7451
0.0527132	9.13948	2.75521
0.055814	9.1432	2.73856
0.0589147	9.00536	2.67289
0.0620155	8.97859	2.62421
0.0651163	8.97826	2.60954
0.0682171	8.97493	2.6068
0.0713178	9.04303	2.59606
0.0744186	9.09186	2.60494
0.0775194	9.06566	2.66674
0.0806202	9.05358	2.70767
0.0837209	9.05526	2.66045
0.0868217	9.0305	2.61247
0.0899225	9.05156	2.63586
0.0930233	9.08028	2.57054
0.096124	9.0819	2.48347
0.0992248	9.0796	2.42482
0.102326	9.15043	2.42266
0.105426	9.14558	2.48522
0.108527	9.12017	2.58809
0.111628	9.14753	2.64357
0.114729	9.09275	2.60127
0.117829	9.00761	2.50074
0.12093	8.96979	2.49857
0.124031	8.97362	2.41954
0.127132	8.9584	2.34708
0.130233	8.9552	2.35646
0.133333	8.87948	2.40961
0.136434	8.81688	2.46204
0.139535	8.81347	2.52125
0.142636	8.86011	2.50345
0.145736	8.87439	2.43174
0.148837	8.95868	2.45405
0.151938	8.92806	2.47572
0.155039	8.79647	2.48277
0.15814	8.88615	2.36853
0.16124	8.87236	2.48422
0.164341	8.80507	2.41891
0.167442	8.72509	2.38551
0.170543	8.70238	2.46476
0.173643	8.6308	2.49259
0.176744	8.63799	2.51357
0.179845	8.60175	2.49537
0.182946	8.61478	2.45794
0.186047	8.60492	2.41142
0.189147	8.59712	2.34986
0.192248	8.59469	2.33833
0.195349	8.55943	2.38465
0.19845	8.5758	2.34121
0.20155	8.57672	2.4131
0.204651	8.58583	2.46025
0.207752	8.57236	2.45245
0.210853	8.57256	2.38311
0.213953	8.55021	2.40721
0.217054	8.54903	2.50837
0.220155	8.55414	2.53832
0.223256	8.50195	2.48396
0.226357	8.52378	2.47146
0.229457	8.52457	2.4989
0.232558	8.50722	2.44958
0.235659	8.54272	2.46405
0.23876	8.55062	2.40517
0.24186	8.63985	2.31582
0.244961	8.67182	2.23196
0.248062	8.68226	2.23196
0.251163	8.7566	2.33252
0.254264	8.87955	2.44045
0.257364	8.95073	2.33758
0.260465	9.00539	2.23628
0.263566	9.03096	2.21122
0.266667	9.05153	2.31309
0.269767	9.11919	2.39848
0.272868	9.10705	2.37488
0.275969	9.02045	2.36478
0.27907	9.01221	2.326
0.282171	9.0716	2.41004
0.285271	9.16116	2.46386
0.288372	9.20498	2.53432
0.291473	9.1574	2.45135
0.294574	9.08357	2.4437
0.297674	9.0263	2.4085
0.300775	9.03931	2.37836
0.303876	9.06957	2.34498
0.306977	9.00158	2.29646
0.310078	9.00926	2.22914
0.313178	8.97905	2.25323
0.316279	8.91674	2.18305
0.31938	8.74513	2.13683
0.322481	8.76183	2.09615
0.325581	8.7145	2.04566
0.328682	8.70182	2.06391
0.331783	8.71081	2.05768
0.334884	8.638	2.01785
0.337984	8.66825	2.04769
0.341085	8.69231	2.04532
0.344186	8.68046	1.97153
0.347287	8.66624	1.98764
0.350388	8.71901	1.84927
0.353488	8.71831	1.82547
0.356589	8.69823	1.85848
0.35969	8.67329	1.82795
0.362791	8.7019	1.84658
0.365891	8.65915	1.95455
0.368992	8.65214	1.92586
0.372093	8.64752	1.97837
0.375194	8.67154	1.97708
0.378295	8.64482	1.87523
0.381395	8.6821	1.82953
0.384496	8.80071	1.88512
0.387597	8.88835	1.82972
0.390698	8.90637	1.82042
0.393798	8.85346	1.78228
0.396899	8.87862	1.81237
0.4	8.90345	1.80178
0.403101	8.9196	1.82525
0.406202	8.92173	1.86162
0.409302	8.8931	1.84806
0.412403	8.93138	1.76281
0.415504	8.95212	1.76524
0.418605	8.94628	1.75731
0.421705	8.96684	1.80786
0.424806	9.02481	1.83652
0.427907	9.05349	1.87356
0.431008	9.03472	1.88992
0.434109	9.11705	1.86213
0.437209	9.19203	1.76163
0.564341	9.24259	1.84123
0.567442	9.177	1.85479
0.570543	9.13991	1.84987
0.573643	9.02572	1.80545
0.576744	8.88079	1.79712
0.579845	8.89436	1.80612
0.582946	8.91694	1.8219
0.586047	8.90788	1.83057
0.589147	8.90448	1.70602
0.592248	8.94905	1.74141
0.595349	8.98217	1.72171
0.59845	8.98621	1.67798
0.60155	8.99225	1.60033
0.604651	8.98407	1.54745
0.607752	8.85626	1.53973
0.610853	8.79251	1.60343
0.613953	8.84443	1.62018
0.617054	8.84717	1.70866
0.620155	8.84433	1.67322
0.623256	8.80101	1.6334
0.626357	8.78751	1.67225
0.629457	8.83053	1.69278
0.632558	8.84482	1.70169
0.635659	8.81657	1.71952
0.63876	8.66397	1.64093
0.64186	8.70399	1.58005
0.644961	8.74455	1.57587
0.648062	8.70942	1.5434
0.651163	8.65574	1.50504
0.654264	8.66344	1.46434
0.657364	8.69881	1.50137
0.660465	8.7171	1.55108
0.663566	8.64488	1.54577
0.666667	8.65101	1.61567
0.669767	8.62736	1.70458
0.672868	8.54796	1.7745
0.675969	8.5767	1.83084
0.67907	8.55021	1.79076
0.682171	8.53238	1.7916
0.685271	8.53978	1.89308
0.688372	8.54286	1.90636
0.691473	8.54822	1.88209
0.694574	8.63376	1.88574
0.697674	8.64797	1.82121
0.700775	8.65579	1.88936
0.703876	8.62648	1.79253
0.706977	8.58741	1.78056
0.710078	8.67938	1.76827
0.713178	8.69573	1.75556
0.716279	8.73504	1.76151
0.71938	8.74013	1.78584
0.722481	8.72626	1.73153
0.725581	8.69815	1.72366
0.728682	8.71511	1.71054
0.731783	8.69691	1.67772
0.734884	8.60304	1.62928
0.737984	8.53564	1.66839
0.741085	8.55022	1.75163
0.744186	8.53213	1.84026
0.747287	8.54895	1.83177
0.750388	8.53453	1.89008
0.753488	8.50657	1.90308
0.756589	8.47023	1.92816
0.75969	8.57261	1.89518
0.762791	8.60253	1.96289
0.765891	8.64548	2.02179
0.768992	8.65761	2.02198
0.772093	8.72127	1.99148
0.775194	8.72573	1.9912
0.778295	8.65425	1.88481
0.781395	8.62348	1.86315
0.784496	8.48053	1.85908
0.787597	8.42263	1.84692
0.790698	8.49897	1.77378
0.793798	8.49958	1.85022
0.796899	8.61079	1.89596
0.8	8.65612	1.91488
0.803101	8.61216	1.83928
0.806202	8.55119	1.84483
0.809302	8.58687	1.88173
0.812403	8.58366	1.87367
0.815504	8.55643	1.79461
0.818605	8.62089	1.79963
0.821705	8.65097	1.83748
0.824806	8.70823	1.89856
0.827907	8.62524	1.85075
0.831008	8.66642	1.84508
0.834109	8.69205	1.87819
0.837209	8.70359	1.89034
0.84031	8.67904	1.82301
0.843411	8.70484	1.74803
0.846512	8.64602	1.78137
0.849612	8.61368	1.70092
0.852713	8.60443	1.6728
0.855814	8.51735	1.65981
0.858915	8.48792	1.7316
0.862016	8.41245	1.79936
0.865116	8.30228	1.83496
0.868217	8.27915	1.78881
0.871318	8.27011	1.75977
0.874419	8.17283	1.83143
0.877519	8.13469	1.91654
0.88062	8.15079	1.96708
0.883721	8.10124	1.9995
0.886822	8.14915	2.02351
0.889922	8.0035	2.00664
0.893023	7.98877	2.02071
0.896124	8.0262	2.01134
0.899225	7.99415	1.90885
0.902326	7.99388	1.89918
0.905426	8.05056	1.8121
0.908527	8.03377	1.75293
0.911628	8.02547	1.80118
0.914729	8.02315	1.82215
0.917829	8.0588	1.83125
0.92093	8.08961	1.77844
0.924031	8.10777	1.6933
0.927132	8.15774	1.59585
0.930233	8.25378	1.59044
0.933333	8.22034	1.60846
0.936434	8.23533	1.55321
0.939535	8.23668	1.47433
0.942636	8.18891	1.55409
0.945736	8.19378	1.62942
0.948837	8.17536	1.63588
0.951938	8.14163	1.66413
0.955039	8.17498	1.70385
0.95814	8.12862	1.59388
0.96124	8.11387	1.60588
0.964341	8.13864	1.57279
0.967442	8.20688	1.50144
0.970543	8.17673	1.55209
0.973643	8.19089	1.60136
0.976744	8.13092	1.585
0.979845	8.08216	1.58366
0.982946	8.09797	1.63452
0.986047	8.08483	1.77227
0.989147	8.15153	1.75437
0.992248	8.13169	1.74009
0.995349	8.14047	1.75362
0.99845	8.08424	1.7689
1.00155	8.10209	1.80764
1.00465	8.10991	1.83553
1.00775	8.15418	1.79221
1.01085	8.15403	1.7924
1.01395	8.1196	1.82076
1.01705	7.8484	1.90156
1.02016	7.82307	1.98368
1.02326	7.83788	1.96718
1.02636	7.8086	1.96556
1.02946	7.87826	1.93176
1.03256	7.84533	1.9117
1.03566	7.83434	1.94595
1.03876	7.79764	1.89052
1.04186	7.80409	1.98019
1.04496	7.81326	1.98296
1.04806	7.82155	2.00466
1.05116	7.77386	2.00541
1.05426	7.7215	2.07415
1.05736	7.71078	2.05081
1.06047	7.68834	2.00517
1.06357	7.63418	2.043
1.06667	7.64175	2.09776
1.06977	7.68992	2.00295
1.07287	7.75749	1.94746
1.07597	7.73271	1.8816
1.07907	7.59936	1.88708
1.08217	7.48726	2.00662
1.08527	7.41264	2.05799
1.08837	7.39644	2.08646
1.09147	7.34125	2.06323
1.09457	7.34658	2.07248
1.09767	7.27167	2.13023
1.10078	7.21393	2.18896
1.10388	7.18295	2.06009
1.10698	7.15216	2.0626
1.11008	7.1815	2.07997
1.11318	7.0944	2.11606
1.11628	7.13525	2.25104
1.11938	7.13835	2.29908
1.12248	7.13671	2.19312
1.12558	7.08704	2.08912
1.12868	7.09516	2.17995
1.13178	7.10454	2.16657
1.13488	7.08672	2.23701
1.13798	7.00387	2.29239
1.14109	7.01614	2.28442
1.14419	7.01851	2.31988
1.14729	7.02618	2.27317
1.15039	7.10058	2.28489
1.15349	7.14615	2.32716
1.15659	7.17325	2.39306
1.15969	7.16817	2.37759
1.16279	7.15961	2.32496
1.16589	7.10111	2.38608
1.16899	7.10861	2.48035
1.17209	7.16166	2.49349
1.17519	7.10848	2.48104
1.17829	6.96263	2.7576
1.1814	6.97348	2.72009
1.1845	7.04644	2.70284
1.1876	7.04682	2.65775
1.1907	7.00526	2.63629
1.1938	6.95756	2.77479
1.1969	6.99694	2.73571
1.2	6.97574	2.72031
1.2031	7.00939	2.77911
1.2062	7.05936	2.84932
1.2093	6.8263	2.83679
1.2124	6.80432	2.821
1.2155	6.83456	2.85167
1.2186	6.80505	2.90697
1.22171	6.78274	2.92791
1.22481	6.7812	2.9186
1.22791	6.78268	2.9389
1.23101	6.75609	2.89888
1.23411	6.72721	2.88271
1.23721	6.71982	2.92095
1.24031	6.74761	2.93458
1.24341	6.75979	2.99116
1.24651	6.72903	2.99403
1.24961	6.64892	3.00247
1.25271	6.6228	2.97629
1.25581	6.60444	3.00046
1.25891	6.60383	3.09759
1.26202	6.60428	3.12476
1.26512	6.6234	3.09365
1.26822	6.57316	3.14666
1.27132	6.52995	3.16861
1.27442	6.67908	3.118
1.27752	6.7234	3.11158
1.28062	6.81083	3.13596
1.28372	6.8553	3.10309
1.28682	6.8505	3.06998
1.28992	6.82717	3.06719
1.29302	6.87572	3.07121
1.29612	6.81481	3.0741
1.29922	6.76999	3.05013
1.30233	6.839	3.11582
1.30543	6.81793	3.11793
1.30853	6.84509	3.05748
1.31163	6.87369	3.01118
1.31473	6.93083	3.07402
1.31783	6.93762	3.10442
1.32093	6.94315	3.0954
1.32403	6.94857	3.04412
1.32713	6.86638	3.00436
1.33023	6.88918	3.03437
1.33333	6.87464	3.08882
1.33643	6.84817	3.2435
1.33953	6.80648	3.25576
1.34264	6.90059	3.16268
1.34574	6.93752	3.15608
1.34884	6.91851	3.15659
1.35194	6.8205	3.13677
1.35504	6.76039	3.15378
1.35814	6.68016	3.12466
1.36124	6.63427	3.10563
1.36434	6.56545	3.06637
1.36744	6.52506	3.02073
1.37054	6.56835	2.82902
1.37364	6.57248	2.85154
1.37674	6.57697	2.78626
1.37984	6.66002	2.75629
1.38295	6.7487	2.75049
1.38605	6.74807	2.72796
1.38915	6.68633	2.75603
1.39225	6.71066	2.74608
1.39535	6.68522	2.72874
1.39845	6.60262	2.71343
1.40155	6.56791	2.62107
1.40465	6.45254	2.48038
1.40775	6.49912	2.47207
1.41085	6.52079	2.4672
1.41395	6.4586	2.48184
1.41705	6.40554	2.49048
1.42016	6.3972	2.51995
1.42326	6.43825	2.49163
1.42636	6.46886	2.49449
1.42946	6.49098	2.57673
1.43256	6.52433	2.61485
1.43566	6.65677	2.74108
1.43876	6.66701	2.92068
1.44186	6.72661	2.89568
1.44496	6.78235	2.89524
1.44806	6.82818	2.88916
1.45116	6.90352	2.86647
1.45426	6.91359	2.83711
1.45736	6.89022	2.83178
1.46047	6.81591	2.89483
1.46357	6.79119	2.96521
1.46667	6.78432	3.0687
1.46977	6.75891	3.11951
1.47287	6.70684	3.14063
1.47597	6.77404	3.10856
1.47907	6.81328	3.07975
1.48217	6.80168	3.07065
1.48527	6.90637	3.1126
1.48837	6.86204	3.11286
1.49147	6.79709	3.12031
1.49457	6.90702	3.2266
1.49767	6.96386	3.33681
1.50078	6.97408	3.45249
1.50388	6.94868	3.49078
1.50698	6.98924	3.48025
1.51008	6.98808	3.52248
1.51318	6.93397	3.4965
1.51628	6.99237	3.48671
1.51938	7.01475	3.50643
1.52248	7.07143	3.51694
1.52558	7.12174	3.43916
1.52868	7.19744	3.42111
1.53178	7.19336	3.4544
1.53488	7.09114	3.46765
1.53798	7.08774	3.46306
1.54109	7.05961	3.45037
1.54419	7.04054	3.44189
1.54729	7.0481	3.44488
1.55039	7.13463	3.3572
1.55349	7.15032	3.45597
1.55659	7.12743	3.46663
1.55969	7.11508	3.45807
1.56279	7.03925	3.53694
1.56589	7.03922	3.48841
1.56899	7.03277	3.41462
1.57209	6.91721	3.45682
1.57519	6.83519	3.44061
1.57829	6.79229	3.38157
1.5814	6.81522	3.4516
1.5845	6.85355	3.51909
1.5876	6.87798	3.43416
1.5907	6.87706	3.31979
1.5938	6.69997	3.26992
1.5969	6.64969	3.1914
1.6	6.67513	3.09548
1.6031	6.7024	3.11794
1.6062	6.70086	3.19039
1.6093	6.72579	3.1368
1.6124	6.77457	3.06448
1.6155	6.77136	2.99932
1.6186	6.78196	2.9778
1.62171	6.83486	2.95713
1.62481	6.7096	2.91705
1.62791	6.67003	2.97834
1.63101	6.72604	2.90116
1.63411	6.72448	2.89984
1.63721	6.72256	2.93187
1.64031	6.70197	2.9204
1.64341	6.62635	2.86086
1.64651	6.54324	2.75814
1.64961	6.62868	2.79245
1.65271	6.55657	2.80225
1.65581	6.62957	2.84444
1.65891	6.67213	3.05986
1.66202	6.62596	3.08569
1.66512	6.67518	3.09726
1.66822	6.64093	3.09176
1.67132	6.59974	3.09724
1.67442	6.57007	3.13109
1.67752	6.56063	3.201
1.68062	6.49676	3.18557
1.68372	6.48707	3.2324
1.68682	6.50033	3.18831
1.68992	6.50093	3.24882
1.69302	6.55025	3.30519
1.69612	6.61063	3.17355
1.69922	6.60271	3.18421
1.70233	6.59482	3.21411
1.70543	6.56358	3.19971
1.70853	6.5245	3.13333
1.71163	6.51026	3.17865
1.71473	6.52242	3.20935
1.71783	6.54047	3.29676
1.72093	6.66461	3.51343
1.72403	6.72424	3.52012
1.72713	6.79051	3.51014
1.73023	6.80275	3.51022
1.73333	6.79447	3.44763
1.73643	6.77709	3.41021
1.73953	6.81436	3.33733
1.74264	6.86144	3.3209
1.74574	6.90876	3.39838
1.74884	7.02083	3.41987
1.75194	6.98827	3.47774
1.75504	6.97077	3.50985
1.75814	6.96939	3.51582
1.76124	7.0039	3.4916
1.76434	6.99162	3.49481
1.76744	6.99278	3.53496
1.77054	7.0302	3.54107
1.77364	7.02855	3.55309
1.77674	6.97506	3.57778
1.77984	6.87124	3.62108
1.78295	6.85312	3.68368
1.78605	6.90317	3.67311
1.78915	6.92523	3.61191
1.79225	6.97288	3.55146
1.79535	6.97826	3.50436
1.79845	6.98281	3.42906
1.80155	7.05046	3.38588
1.80465	7.06807	3.30481
1.80775	7.07826	3.29589
1.81085	7.03837	3.26319
1.81395	7.09416	3.29564
1.81705	7.11126	3.24186
1.82016	6.99937	3.24702
1.82326	6.95397	3.29035
1.82636	6.846	3.34186
1.82946	6.80866	3.28593
1.83256	6.80788	3.18705
1.83566	6.8353	3.25186
1.83876	6.86874	3.30925
1.84186	6.91032	3.3239
1.84496	6.95873	3.32314
1.84806	7.00613	3.21609
1.85116	7.00022	3.21189
1.85426	6.91413	3.19505
1.85736	6.86415	3.17083
1.86047	6.9296	3.21219
1.86357	6.99786	3.18971
1.86667	6.93223	3.16216
1.86977	6.93558	3.13311
1.87287	6.9162	3.10147
1.87597	6.89967	3.11216
1.87907	6.9423	3.12781
1.88217	6.96152	3.17764
1.88527	6.97272	3.2829
1.88837	6.99598	3.37926
1.89147	6.91641	3.42711
1.89457	6.91623	3.50777
1.89767	6.92643	3.53705
1.90078	6.90059	3.61145
1.90388	6.9026	3.62242
1.90698	6.95792	3.65379
1.91008	7.02712	3.68536
1.91318	6.97465	3.64762
1.91628	6.94361	3.57712
1.91938	6.84288	3.60188
1.92248	6.86814	3.58807
1.92558	6.88622	3.56316
1.92868	6.89476	3.55153
1.93178	6.92304	3.60802
1.93488	6.9687	3.65618
1.93798	6.98502	3.60018
1.94109	7.03979	3.58693
1.94419	7.23871	3.49544
1.94729	7.17341	3.57192
1.95039	7.14383	3.62907
1.95349	7.1465	3.60681
1.95659	7.19791	3.5732
1.95969	7.18713	3.58147
1.96279	7.16469	3.54501
1.96589	7.14224	3.54461
1.96899	7.19195	3.54446
1.97209	7.19122	3.57569
1.97519	7.27146	3.63694
1.97829	7.43426	3.62723
1.9814	7.43357	3.5459
1.9845	7.38352	3.53586
1.9876	7.35088	3.58988
1.9907	7.39002	3.64097
1.9938	7.38441	3.68931
1.9969	7.42682	3.78145
2	7.41544	3.77083
2.0031	7.43357	3.75433
2.0062	7.44223	3.65992
2.0093	7.38592	3.51363
2.0124	7.32146	3.42617
2.0155	7.40946	3.42985
2.0186	7.38015	3.40507
2.02171	7.44993	3.24566
2.02481	7.52366	3.22575
2.02791	7.53314	3.28238
2.03101	7.5389	3.27364
2.03411	7.5231	3.29202
2.03721	7.55409	3.23513
2.04031	7.43085	3.29317
2.04341	7.42839	3.2466
2.04651	7.44027	3.20727
2.04961	7.44131	3.16532
2.05271	7.50954	3.13252
2.05581	7.50163	3.14671
2.05891	7.55389	3.09274
2.06202	7.67012	3.04333
2.06512	7.78548	3.03978
2.06822	7.77965	2.9385
2.07132	7.79242	2.89595
2.07442	7.80662	2.89405
2.07752	7.81864	2.87698
2.08062	7.97715	2.79072
2.08372	8.0631	2.76809
2.08682	8.15243	2.75399
2.09302	8.26159	2.69237
2.09612	8.32128	2.67766
2.09922	8.29344	2.6747
2.10233	8.24193	2.67401
2.10543	8.16115	2.62943
2.10853	8.20101	2.61509
2.11163	8.25929	2.62534
2.11473	8.27942	2.66377
2.11783	8.30952	2.61645
2.12093	8.27195	2.69278
2.12403	8.27003	2.65164
2.12713	8.23509	2.57129
2.13023	8.27178	2.47029
2.13333	8.34493	2.44212
2.13643	8.41242	2.46899
2.13953	8.42902	2.38386
2.14264	8.45616	2.37657
2.14574	8.43422	2.33762
2.14884	8.37409	2.40478
2.15194	8.37106	2.43041
2.15504	8.36626	2.44768
2.15814	8.41712	2.43171
2.16124	8.41968	2.46111
2.16434	8.41303	2.4655
2.16744	8.43201	2.46878
2.17054	8.41441	2.45327
2.17364	8.4202	2.46951
2.17674	8.43329	2.49604
2.17984	8.46811	2.49906
2.18295	8.41125	2.5084
2.18605	8.41053	2.50518
2.18915	8.41192	2.42465
2.19225	8.40138	2.33204
2.19535	8.49344	2.3611
2.19845	8.48521	2.42242
2.20155	8.67122	2.20238
2.20465	8.73423	2.29122
2.20775	8.76334	2.32595
2.21085	8.7539	2.23696
2.21395	8.75493	2.24707
2.21705	8.79203	2.29486
2.22016	8.8727	2.37201
2.22326	8.88722	2.36828
2.22636	8.9843	2.36707
2.22946	9.08292	2.32604
2.23256	9.1051	2.24975
2.23566	9.09875	2.19897
2.23876	9.06912	2.16806
2.24186	9.03546	2.12575
2.24496	8.9595	2.13071
2.24806	9.03232	2.07981
2.25116	9.0228	2.06155
2.25426	8.94083	2.01978
2.25736	8.91888	2.12953
2.26047	8.94598	2.07784
2.26357	8.8333	2.13076
2.26667	8.76471	2.03881
2.26977	8.82195	2.04993
2.27287	8.82063	2.06179
2.27597	8.75088	2.17513
2.27907	8.7184	2.22434
2.28217	8.71202	2.25067
2.28527	8.70429	2.22972
2.28837	8.72095	2.22044
2.29147	8.6989	2.1666
2.29457	8.67476	2.06365
2.29767	8.64359	2.22646
2.30078	8.6246	2.25293
2.30388	8.70231	2.24059
2.30698	8.74399	2.17077
2.31008	8.75475	2.23815
2.31318	8.77987	2.24925
2.31628	8.79279	2.20381
2.31938	8.82904	2.16223
2.32248	8.82807	2.11594
2.32558	8.83273	2.02223
2.32868	8.89096	2.06079
2.33178	8.86388	2.12574
2.33488	8.7965	2.07901
2.33798	8.72415	2.06324
2.34109	8.65218	2.05758
2.34419	8.57939	2.12237
2.34729	8.59805	2.12292
2.35039	8.60659	2.07119
2.35349	8.55704	2.00731
2.35659	8.50838	1.92005
2.35969	8.46494	1.95823
2.36279	8.41689	1.93011
2.36589	8.43821	1.92761
2.36899	8.43596	1.96656
2.37209	8.45322	2.00528
2.37519	8.40256	1.84041
2.37829	8.41144	1.81995
2.3814	8.43117	1.85056
2.3845	8.44021	1.82931
2.3876	8.39678	1.85374
2.3907	8.33078	1.87505
2.3938	8.29758	1.84959
2.3969	8.29723	1.86545
2.4	8.30041	1.89868
2.4031	8.35442	1.9682
2.4062	8.37085	1.99089
2.4093	8.38876	1.96514
2.4124	8.37806	1.99111
2.4155	8.32956	1.93022
2.4186	8.27935	1.81153
2.42171	8.26232	1.79292
2.42481	8.17877	1.85376
2.42791	8.12036	1.87498
2.43101	8.16795	1.92905
2.43411	8.18246	1.97571
2.43721	8.2012	2.05407
2.44031	8.28352	2.06216
2.44341	8.30497	2.0624
2.44651	8.22842	2.08385
2.44961	8.20037	2.09135
2.45271	8.21231	2.04278
2.45581	8.23084	2.06648
2.45891	8.12896	2.0979
2.46202	8.14804	2.07399
2.46512	8.13743	2.09195
2.46822	8.13681	2.13662
2.47132	8.14386	2.12198
2.47442	8.17554	2.09807
2.47752	8.21267	2.13883
2.48062	8.26269	2.12715
2.48372	8.24172	2.09128
2.48682	8.2813	1.97421
2.48992	8.43621	1.93945
2.49302	8.39762	1.9299
2.49612	8.35306	1.91581
2.49922	8.33536	1.90848
2.50233	8.41315	1.93405
2.50543	8.38935	1.98032
2.50853	8.31884	2.03009
2.51163	8.33281	2.02429
2.51473	8.34208	1.99963
2.51783	8.33813	2.02205
2.52093	8.35521	2.17194
2.52403	8.39538	2.20789
2.52713	8.38675	2.19184
2.53023	8.30595	2.18575
2.53333	8.24405	2.2311
2.53643	8.19209	2.22876
2.53953	8.142	2.29513
2.54264	8.0624	2.31486
2.54574	8.04808	2.38067
2.54884	8.02936	2.33321
2.55194	8.01315	2.36701
2.55504	8.11935	2.64414
2.55814	8.07149	2.69575
2.56124	8.10411	2.67283
2.56434	8.07219	2.64677
2.56744	8.04166	2.65114
2.57054	8.06305	2.69135
2.57364	8.08828	2.70896
2.57674	8.12494	2.63567
2.57984	8.1788	2.6465
2.58295	8.15743	2.6252
2.58605	8.05797	2.67164
2.58915	8.00084	2.69181
2.59225	8.03475	2.70012
2.59535	8.02819	2.72582
2.59845	7.90429	2.74063
2.60155	7.87618	2.7539
2.60465	7.88699	2.75933
2.60775	7.85645	2.87311
2.61085	7.87184	2.92633
2.61395	7.88032	2.86802
2.61705	7.96331	2.87495
2.62016	7.93977	2.88938
2.62326	7.91189	2.85696
2.62636	7.95157	2.82015
2.62946	7.99196	2.8089
2.63256	7.99127	2.79919
2.63566	8.04959	2.77784
2.63876	8.12325	2.75853
2.64186	8.15665	2.76038
2.64496	8.13457	2.81733
2.64806	8.16063	2.83367
2.65116	8.18822	2.88486
2.65426	8.18497	2.92652
2.65736	8.2051	2.87782
2.66047	8.16369	2.83667
2.66357	8.22919	2.81129
2.66667	8.23026	2.82661
2.66977	8.24421	2.83969
2.67287	8.24208	2.85317
2.67597	8.21211	2.84105
2.67907	8.19013	2.8905
2.68217	8.19887	2.88139
2.68527	8.21427	2.84865
2.68837	8.25199	2.85318
2.69147	8.2677	2.83695
2.69457	8.29407	2.84228
2.69767	8.33716	2.86389
2.70078	8.37035	2.89553
2.70388	8.36202	2.8594
2.70698	8.38366	2.82958
2.71008	8.37425	2.85461
2.71318	8.31174	2.92197
2.71628	8.34499	3.02805
2.71938	8.36734	3.02721
2.72248	8.35715	3.02307
2.72558	8.41354	2.96158
2.72868	8.41057	2.90807
2.73178	8.37628	2.90521
2.73488	8.40745	2.91076
2.73798	8.46211	2.94466
2.74109	8.45106	2.93764
2.74419	8.49887	2.91952
2.74729	8.46961	3.03282
2.75039	8.51752	3.02471
2.75349	8.50451	3.05481
2.75659	8.55291	3.0668
2.75969	8.60226	3.02507
2.76279	8.59936	3.02528
2.76589	8.58538	3.00269
2.76899	8.54421	2.98235
2.77209	8.47563	3.0116
2.77519	8.4829	2.94716
2.77829	8.53891	2.86555
2.7814	8.52458	2.84613
2.7845	8.49856	2.83596
2.7876	8.53434	2.91338
2.7907	8.55455	2.957
2.7938	8.5596	2.98744
2.7969	8.57621	2.98511
2.8	8.538	3.05972
2.8031	8.54184	3.04721
2.8062	8.56135	3.03652
2.8093	8.61661	3.1545
2.8124	8.6145	3.18358
2.8155	8.59792	3.1283
2.8186	8.65438	3.16604
2.82171	8.72797	3.1815
2.82481	8.75378	3.14437
2.82791	8.72902	3.04266
2.83101	8.72311	3.00998
2.83411	8.74736	2.9134
2.83721	8.82029	2.96461
2.84031	8.82977	2.92804
2.84341	8.84649	3.01304
2.84651	8.80376	3.02561
2.84961	8.77465	2.96276
2.85271	8.85921	2.91015
2.85581	8.77141	2.83794
2.85891	8.76398	2.83458
2.86202	8.76878	2.87193
2.86512	8.72365	2.80501
2.86822	8.75061	2.79087
2.87132	8.77055	2.79231
2.87442	8.69829	2.70124
2.87752	8.63301	2.67522
2.88062	8.65213	2.72638
2.88372	8.68064	2.77318
2.88682	8.69174	2.91264
2.88992	8.71002	2.94495
2.89302	8.71741	2.94643
2.89612	8.71699	2.94151
2.89922	8.72033	2.95818
2.90233	8.70655	2.95943
2.90543	8.69585	2.95203
2.90853	8.74304	2.96991
2.91163	8.73935	2.93878
2.91473	8.66192	2.92955
2.91783	8.63997	2.93156
2.92093	8.64717	2.93843
2.92403	8.70957	2.96805
2.92713	8.73472	2.95771
2.93023	8.77792	2.95641
2.93333	8.76825	2.98659
2.93643	8.79312	2.98148
2.93953	8.81712	2.97592
2.94264	8.7212	2.94321
2.94574	8.7884	2.94789
2.94884	8.87667	2.95028
2.95194	8.86059	2.96748
2.95504	8.83695	2.91303
2.95814	8.86951	2.94604
2.96124	8.83534	2.92198
2.96434	8.7738	2.92919
2.96744	8.76019	2.93078
2.97054	8.83025	2.95555
2.97364	8.74231	2.98457
2.97674	8.71885	3.06545
2.97984	8.70085	3.15946
2.98295	8.69451	3.17831
2.98605	8.66595	3.20346
2.98915	8.68767	3.1897
2.99225	8.66544	3.21611
2.99535	8.67793	3.34537
2.99845	8.65473	3.3816
3.00155	8.5867	3.41166
3.00465	8.60233	3.36905
3.00775	8.61239	3.40455
3.01085	8.67567	3.53013
3.01395	8.65404	3.55802
3.01705	8.65598	3.63524
3.02016	8.6775	3.6086
3.02326	8.74768	3.61077
3.02636	8.76551	3.63117
3.02946	8.80973	3.69417
3.03256	8.87055	3.68411
3.03566	8.82744	3.72024
3.03876	8.79198	3.73005
3.04186	8.80214	3.71708
3.04496	8.80851	3.78506
3.04806	8.79197	3.84437
3.05116	8.80473	3.83095
3.05426	8.81413	3.76099
3.05736	8.79058	3.70002
3.06047	8.74888	3.69876
3.06357	8.61448	3.57172
3.06667	8.60575	3.65543
3.06977	8.67867	3.70563
3.07287	8.75259	3.77571
3.07597	8.81046	3.7796
3.07907	8.82959	3.82261
3.08217	8.80122	3.80042
3.08527	8.8144	3.79941
3.08837	8.84855	3.79947
3.09147	8.8957	3.8158
3.09457	8.8867	3.8369
3.09767	8.91246	3.84676
3.10078	8.98161	3.8405
3.10388	8.99502	3.92876
3.10698	9.0309	3.97382
3.11008	9.07037	4.08137
3.11318	9.00001	4.05062
3.11628	8.92149	4.02466
3.11938	8.93767	4.06457
3.12248	8.92962	4.05348
3.12558	8.85766	3.98395
3.12868	8.91085	3.94538
3.13178	8.90825	3.93572
3.13488	8.97779	3.96938
3.13798	9.01258	3.94951
3.14109	9.05432	4.00098
3.14419	8.97222	4.00247
3.14729	8.95449	4.01513
3.15039	8.94658	3.98191
3.15349	8.8947	3.96359
3.15659	8.85995	3.95004
3.15969	8.93246	3.96173
3.16279	8.9694	4.02284
3.16589	9.0709	4.0697
3.16899	9.10902	4.11047
3.17209	9.11898	4.12987
3.17519	9.19858	4.22118
3.1814	9.2293	4.17539
3.1845	9.19458	4.1987
3.1876	9.21059	4.26655
3.2	9.20999	4.15817
3.2031	9.15776	4.14816
3.2062	9.10233	4.12357
3.2093	9.13356	4.04482
3.2124	9.10384	4.09338
3.2155	9.09324	4.03907
3.2186	9.15023	3.89546
3.22171	9.1573	3.87293
3.22481	9.18534	3.87905
3.22791	9.16744	3.87184
3.23101	9.13263	3.8923
3.23411	9.07043	3.84184
3.23721	9.09412	3.86007
3.24031	9.09689	3.88882
3.24341	9.14744	3.87787
3.24651	9.17249	3.87213
3.24961	9.16184	3.85639
3.25271	9.12806	3.80916
3.25581	9.10892	3.7715
3.25891	9.12479	3.77343
3.26202	9.10627	3.7616
3.26512	9.13057	3.7691
3.26822	9.18685	3.75128
3.27132	9.20077	3.76742
3.27442	9.2084	3.72264
3.27752	9.2172	3.78354
3.28062	9.20711	3.76794
3.29922	9.30741	3.61524
3.30543	9.35145	3.61024
3.31473	9.23408	3.55852
3.31783	9.15295	3.58867
3.32093	9.10234	3.6625
3.32403	9.1297	3.66399
3.32713	9.13228	3.73228
3.33023	9.0874	3.76677
3.33333	9.13098	3.75585
3.33643	9.14484	3.78458
3.33953	9.1491	3.72686
3.34264	9.15352	3.64977
3.34574	9.18478	3.57926
3.34884	9.19931	3.53548
3.35194	9.19063	3.58917
3.35504	9.2316	3.62831
3.35814	9.26323	3.56908
3.36744	9.23131	3.5664
3.37054	9.20804	3.5302
3.37364	9.21854	3.45403
3.37674	9.23448	3.45277
3.37984	9.18395	3.47668
3.38295	9.19989	3.53151
3.38605	9.16888	3.47272
3.38915	9.15278	3.47743
3.39225	9.10467	3.4253
3.39535	9.07646	3.42762
3.39845	9.07897	3.44191
3.40155	9.05108	3.4084
3.40465	9.03738	3.42566
3.40775	9.01019	3.39761
3.41085	8.92867	3.34468
3.41395	8.8957	3.29718
3.41705	8.87977	3.27373
3.42016	8.85752	3.2715
3.42326	8.82697	3.34974
3.42636	8.94635	3.28262
3.42946	8.93022	3.29374
3.43256	8.98244	3.29634
3.43566	9.02031	3.34201
3.43876	8.99989	3.37583
3.44186	9.0097	3.30779
3.44496	9.05346	3.40877
3.44806	9.0597	3.44644
3.45116	9.02691	3.42903
3.45426	9.03079	3.45341
3.45736	8.97963	3.46733
3.46047	8.97354	3.50225
3.46357	8.98826	3.53608
3.46667	8.92945	3.66691
3.46977	8.92667	3.68402
3.47287	8.96209	3.68977
3.47597	8.95761	3.70816
3.47907	8.89942	3.67651
3.48217	8.88671	3.7022
3.48527	8.90198	3.77105
3.48837	8.95432	3.79547
3.49147	9.00234	3.75637
3.49457	9.02224	3.75162
3.49767	9.01975	3.69985
3.50078	9.00019	3.74324
3.50388	9.01346	3.81244
3.50698	8.95242	3.81549
3.51008	8.93928	3.80529
3.51318	8.9081	3.85631
3.51628	9.0031	3.89174
3.51938	9.09373	3.91177
3.52248	9.03069	3.89384
3.52558	9.00437	3.7809
3.52868	8.99373	3.81961
3.53178	9.02286	3.85321
3.53488	8.99282	3.88295
3.53798	8.95768	3.89372
3.54109	8.92529	3.87789
3.54419	8.95172	3.87619
3.54729	8.92541	3.7976
3.55039	8.89404	3.74975
3.55349	8.86601	3.72827
3.55659	8.89234	3.78102
3.55969	8.92966	3.82726
3.56279	8.96776	3.84319
3.56589	9.01653	3.80664
3.56899	9.04507	3.77924
3.57209	9.02053	3.82685
3.57519	9.01025	3.92547
3.57829	9.08014	3.87962
3.5814	9.16361	3.88524
3.5845	9.19518	3.82834
3.5876	9.12466	3.72386
3.5907	9.0934	3.60991
3.5938	8.99387	3.58312
3.5969	9.04315	3.62052
3.6	9.06858	3.67842
3.6031	9.11652	3.69448
3.6062	9.04699	3.74684
3.6093	8.99283	3.87053
3.6124	8.94232	3.93346
3.6155	8.95389	4.00132
3.6186	8.89009	3.99702
3.62171	8.85128	4.06718
3.62481	8.8619	4.06157
3.62791	8.83837	3.97499
3.63101	8.8324	3.98653
3.63411	8.88605	4.0079
3.63721	8.87122	4.00807
3.64031	8.86664	4.00847
3.64341	8.81778	3.97269
3.64651	8.79917	3.97895
3.64961	8.77243	3.99546
3.65271	8.75335	3.97595
3.65581	8.70942	3.9651
3.65891	8.71251	3.98637
3.66202	8.81122	3.97091
3.66512	8.72544	4.03534
3.66822	8.6774	4.04715
3.67132	8.71922	4.04369
3.67442	8.67132	4.01171
3.67752	8.57668	4.06729
3.68062	8.60973	4.04589
3.68372	8.58588	3.98578
3.68682	8.57038	4.05369
3.68992	8.56901	4.0829
3.69302	8.58952	4.14492
3.69612	8.55942	4.19408
3.69922	8.51358	4.19634
3.70233	8.52979	4.16189
3.70543	8.60417	4.12841
3.70853	8.57992	4.15721
3.71163	8.57827	4.17878
3.71473	8.55914	4.12968
3.71783	8.60948	4.01842
3.72093	8.55926	3.94658
3.72403	8.60664	3.94341
3.72713	8.64871	3.89292
3.73023	8.6825	3.8891
3.73333	8.74778	3.86886
3.73643	8.81624	3.7723
3.73953	8.73123	3.77595
3.74264	8.60037	3.81256
3.74574	8.62959	3.80692
3.74884	8.63909	3.8305
3.75194	8.56481	3.70272
3.75504	8.66181	3.69806
3.75814	8.61921	3.69154
3.76124	8.64609	3.69169
3.76434	8.5929	3.72345
3.76744	8.54471	3.76509
3.77054	8.59825	3.73855
3.77364	8.60699	3.73098
3.77674	8.58917	3.73632
3.77984	8.6404	3.75605
3.78295	8.60444	3.74593
3.78605	8.61439	3.70763
3.78915	8.59061	3.73832
3.79225	8.58504	3.729
3.79535	8.60721	3.73774
3.79845	8.6833	3.68208
3.80155	8.68511	3.63666
3.80465	8.63824	3.60894
3.80775	8.66624	3.6093
3.81085	8.65787	3.69534
3.81395	8.67906	3.69189
3.81705	8.63041	3.52208
3.82016	8.59137	3.37095
3.82326	8.59662	3.35367
3.82636	8.58694	3.36556
3.82946	8.588	3.36972
3.83256	8.58397	3.40527
3.83566	8.5398	3.44747
3.83876	8.5348	3.42714
3.84186	8.53025	3.40307
3.84496	8.48338	3.35871
3.84806	8.48	3.29248
3.85116	8.45577	3.22317
3.85426	8.4746	3.27294
3.85736	8.49087	3.32492
3.86047	8.41418	3.32877
3.86357	8.37453	3.3102
3.86667	8.34625	3.31897
3.86977	8.34277	3.37253
3.87287	8.26302	3.42841
3.87597	8.17796	3.47455
3.87907	8.16732	3.52296
3.88217	8.16911	3.61003
3.88527	8.21203	3.62093
3.88837	8.20944	3.55639
3.89147	8.26329	3.55453
3.89457	8.26548	3.52155
3.89767	8.2786	3.49942
3.90078	8.28979	3.53645
3.90388	8.31007	3.54609
3.90698	8.26406	3.53458
3.91008	8.20794	3.5379
3.91318	8.12702	3.57749
3.91628	8.17755	3.61604
3.91938	8.07576	3.71334
3.92248	8.05673	3.68728
3.92558	8.01444	3.65818
3.92868	8.00611	3.59635
3.93178	8.0106	3.68468
3.93488	8.02857	3.76815
3.93798	8.06533	3.78329
3.94109	8.06158	3.77776
3.94419	8.18001	3.97742
3.94729	8.22508	3.95364
3.95039	8.27122	3.94008
3.95349	8.18867	3.92677
3.95659	8.15988	3.89342
3.95969	8.17054	3.93196
3.96279	8.16376	3.98551
3.96589	8.24532	3.98415
3.96899	8.25165	4.00211
3.97209	8.21032	4.0851
3.97519	8.19083	4.05389
3.97829	8.24083	4.0899
3.9814	8.147	4.14487
3.9845	8.04691	4.10354
3.9876	7.93901	4.15209
3.9907	7.96626	4.16925
3.9938	7.971	4.17377
3.9969	8.01399	4.19038
4	8.01081	4.20615
4.0031	7.95114	4.13503
4.0062	7.94414	4.13813
4.0093	7.88129	4.07541
4.0124	7.84596	4.07035
4.0155	7.89417	4.01983
4.0186	7.93094	4.01269
4.02171	7.91592	4.02345
4.02481	7.81879	4.03932
4.02791	7.77758	4.06564
4.03101	7.77197	4.09854
4.03411	7.76268	4.08237
4.03721	7.78035	4.06599
4.04031	7.93684	4.00199
4.04341	7.88749	4.01218
4.04651	7.91989	3.94291
4.04961	7.91865	3.96108
4.05271	7.92691	3.9927
4.05581	7.98499	3.99165
4.05891	7.92269	3.94576
4.06202	7.86756	3.95388
4.06512	7.82771	3.92066
4.06822	7.70473	3.87348
4.07132	7.72078	3.90337
4.07442	7.72472	3.9146
4.07752	7.79367	3.92103
4.08062	7.80249	3.90396
4.08372	7.79911	3.83967
4.08682	7.79407	3.84775
4.08992	7.82541	3.89344
4.09302	7.85887	3.96634
4.09612	7.94175	3.89912
4.09922	7.94289	3.89373
4.10233	7.95941	3.93266
4.10543	7.96778	3.78026
4.10853	8.0159	3.77987
4.11163	7.99148	3.8181
4.11473	8.0003	3.83836
4.11783	7.98491	3.85791
4.12093	7.98485	3.85195
4.12403	7.96694	3.83276
4.12713	8.03181	3.842
4.13023	7.93599	3.73212
4.13333	7.87796	3.76179
4.13643	7.89573	3.65982
4.13953	7.86474	3.67987
4.14264	7.83455	3.67707
4.14574	7.75985	3.67403
4.14884	7.7882	3.65937
4.15194	7.76576	3.67992
4.15504	7.71422	3.68643
4.15814	7.70895	3.68346
4.16124	7.71847	3.65249
4.16434	7.6152	3.67875
4.16744	7.64646	3.57491
4.17054	7.69182	3.4361
4.17364	7.7343	3.49601
4.17674	7.65436	3.5026
4.17984	7.55595	3.48824
4.18295	7.52375	3.50023
4.18605	7.53784	3.4634
4.18915	7.45539	3.43703
4.19225	7.45485	3.38661
4.19535	7.56638	3.40706
4.19845	7.61591	3.46464
4.20155	7.64993	3.53596
4.20465	7.67772	3.57823
4.20775	7.68493	3.65623
4.21085	7.65301	3.64277
4.21395	7.6816	3.74297
4.21705	7.69659	3.81987
4.22016	7.67198	3.89319
4.22326	7.57929	3.98429
4.22636	7.54533	4.09137
4.22946	7.57084	4.05282
4.23256	7.53573	3.92344
4.23566	7.53757	3.95634
4.23876	7.54579	3.96276
4.24186	7.57145	3.99688
4.24496	7.55616	4.02418
4.24806	7.6057	4.03174
4.25116	7.6516	3.99674
4.25426	7.68035	3.96934
4.25736	7.68985	4.02913
4.26047	7.6918	3.98341
4.26357	7.67379	4.04839
4.26667	7.6607	4.06203
4.26977	7.63457	4.09329
4.27287	7.59828	4.06703
4.27597	7.57996	4.08937
4.27907	7.55536	4.08983
4.28217	7.50998	4.04218
4.28527	7.4604	4.07819
4.28837	7.52502	4.08169
4.29147	7.55965	4.06368
4.29457	7.5141	4.08982
4.29767	7.58096	4.24389
4.30078	7.69755	4.23913
4.30388	7.6799	4.22672
4.30698	7.64775	4.23956
4.31008	7.65448	4.27236
4.31318	7.60509	4.30936
4.31628	7.46552	4.259
4.31938	7.47786	4.28555
4.32248	7.52232	4.28627
4.32558	7.56135	4.33909
4.32868	7.69891	4.38753
4.33178	7.77758	4.43129
4.33488	7.83054	4.45702
4.33798	7.83582	4.44643
4.34109	7.74727	4.53024
4.34419	7.7174	4.57877
4.34729	7.731	4.48792
4.35039	7.73653	4.51393
4.35349	7.60863	4.49419
4.35659	7.53736	4.5555
4.35969	7.43547	4.54777
4.36279	7.28332	4.63004
4.36589	7.20043	4.57025
4.36899	7.27528	4.59581
4.37209	7.27873	4.57716
4.37519	7.26513	4.62872
4.37829	7.27485	4.62099
4.3814	7.31669	4.69119
4.3845	7.36363	4.7477
4.3876	7.36252	4.73357
4.3907	7.39613	4.71516
4.3938	7.50658	4.69158
4.3969	7.55381	4.73427
4.4	7.53801	4.71958
4.4031	7.49649	4.74827
4.4062	7.45236	4.71928
4.4093	7.46766	4.68308
4.4124	7.47821	4.63634
4.4155	7.47569	4.57109
4.4186	7.50957	4.59159
4.42171	7.51421	4.64488
4.42481	7.56153	4.71716
4.42791	7.65036	4.59752
4.43101	7.66052	4.55171
4.43411	7.67373	4.59365
4.43721	7.4575	4.55892
4.44031	7.45748	4.55922
4.44341	7.45163	4.46157
4.44651	7.47998	4.42413
4.44961	7.44329	4.40871
4.45271	7.41082	4.35393
4.45581	7.46873	4.33844
4.45891	7.40626	4.38596
4.46202	7.30871	4.48016
4.46512	7.27758	4.49356
4.46822	7.24214	4.49857
4.47132	7.16745	4.50486
4.47442	7.1341	4.51101
4.47752	7.14944	4.56143
4.48062	7.18511	4.58948
4.48372	7.14988	4.63214
4.48682	7.15876	4.67138
4.48992	7.14432	4.71521
4.49302	7.2747	4.67614
4.49612	7.38077	4.60433
4.49922	7.42769	4.6642
4.50233	7.46756	4.67143
4.50543	7.54569	4.65665
4.50853	7.60056	4.58751
4.51163	7.66775	4.50367
4.51473	7.69583	4.49355
4.51783	7.72619	4.5116
4.52093	7.65428	4.46444
4.52403	7.63304	4.52003
4.52713	7.69979	4.60696
4.53023	7.75588	4.58988
4.53333	7.82719	4.61264
4.53643	7.89821	4.5729
4.53953	7.90442	4.55496
4.54264	7.93826	4.54449
4.54574	7.92103	4.53526
4.54884	7.99957	4.50929
4.55194	8.04048	4.46626
4.55504	8.0448	4.41166
4.55814	7.93529	4.43333
4.56124	7.90149	4.46569
4.56434	7.9216	4.47339
4.56744	7.92165	4.4734
4.57054	7.98792	4.51209
4.57364	7.91799	4.53529
4.57674	7.93602	4.47976
4.57984	7.9211	4.49619
4.58295	7.84219	4.43163
4.58605	7.86918	4.47879
4.58915	7.80049	4.60946
4.59225	7.74263	4.6426
4.59535	7.65988	4.59261
4.59845	7.54927	4.67173
4.60155	7.48719	4.67609
4.60465	7.49522	4.64198
4.60775	7.40644	4.65146
4.61085	7.36376	4.6491
4.61395	7.29641	4.54496
4.61705	7.2316	4.62386
4.62016	7.24309	4.65055
4.62326	7.2389	4.59233
4.62636	7.22949	4.58856
4.62946	7.23507	4.67075
4.63256	7.25648	4.74792
4.63566	7.28339	4.75789
4.63876	7.3061	4.79138
4.64186	7.36519	4.67682
4.64496	7.39035	4.67134
4.64806	7.33497	4.70492
4.65116	7.33054	4.66813
4.65426	7.36962	4.60078
4.65736	7.42621	4.57862
4.66047	7.45708	4.58621
4.66357	7.47783	4.61866
4.66667	7.54817	4.56567
4.66977	7.61339	4.52058
4.67287	7.68565	4.39838
4.67597	7.61921	4.38511
4.67907	7.52482	4.38645
4.68217	7.48201	4.33469
4.68527	7.47982	4.33251
4.68837	7.65765	4.36627
4.69147	7.60101	4.43401
4.69457	7.57992	4.4426
4.69767	7.58993	4.53058
4.70078	7.59452	4.56575
4.70388	7.57322	4.59824
4.70698	7.507	4.54064
4.71008	7.47809	4.5583
4.71318	7.50904	4.54461
4.71628	7.5307	4.54906
4.71938	7.50763	4.57078
4.72248	7.4872	4.63231
4.72558	7.43432	4.60508
4.72868	7.39311	4.58184
4.73178	7.37668	4.61883
4.73488	7.44412	4.50726
4.73798	7.47534	4.452
4.74109	7.48342	4.34892
4.74419	7.47324	4.31912
4.74729	7.46079	4.27115
4.75039	7.51577	4.25006
4.75349	7.52953	4.32562
4.75659	7.62725	4.36674
4.75969	7.68427	4.27487
4.76279	7.76262	4.32999
4.76589	7.74329	4.30766
4.76899	7.83298	4.30607
4.77209	7.91707	4.31795
4.77519	7.95427	4.39561
4.77829	8.03188	4.45304
4.7814	7.97723	4.39369
4.7845	7.93495	4.35797
4.7876	7.99718	4.32608
4.7907	7.96345	4.25657
4.7938	7.97089	4.28185
4.7969	7.97937	4.32121
4.8	7.98195	4.29634
4.8031	8.05286	4.30354
4.8062	8.11491	4.37591
4.8093	8.10498	4.40679
4.8124	8.09877	4.37795
4.8155	8.06663	4.36759
4.8186	7.92303	4.2498
4.82171	7.85479	4.271
4.82481	7.86335	4.32545
4.82791	7.83187	4.35821
4.83101	7.81276	4.40887
4.83411	7.70747	4.41029
4.83721	7.62	4.39174
4.84031	7.52868	4.50163
4.84341	7.49442	4.508
4.84651	7.50233	4.56147
4.84961	7.4534	4.54441
4.85271	7.28469	4.48085
4.85581	7.22611	4.53629
4.85891	7.20168	4.48654
4.86202	7.12119	4.51149
4.86512	7.10162	4.52783
4.86822	7.14804	4.55227
4.87132	7.187	4.48997
4.87442	7.21539	4.5366
4.87752	7.25149	4.59501
4.88062	7.2359	4.57921
4.88372	7.17034	4.54221
4.88682	7.15015	4.49035
4.88992	7.10925	4.458
4.89302	7.048	4.44121
4.89612	6.94057	4.50222
4.89922	6.87329	4.61619
4.90233	6.85738	4.53342
4.90543	6.8534	4.45734
4.90853	6.82756	4.44255
4.91163	6.73864	4.46994
4.91473	6.68033	4.43422
4.91783	6.57783	4.30171
4.92093	6.59439	4.24878
4.92403	6.56693	4.32863
4.92713	6.54836	4.39647
4.93023	6.58323	4.40706
4.93333	6.67099	4.45569
4.93643	6.7302	4.51039
4.93953	6.72191	4.56737
4.94264	6.70185	4.58859
4.94574	6.61954	4.55641
4.94884	6.52075	4.60674
4.95194	6.55767	4.64877
4.95504	6.53132	4.65914
4.95814	6.53719	4.62822
4.96124	6.50168	4.67422
4.96434	6.52006	4.64688
4.96744	6.48761	4.66679
4.97054	6.44644	4.81195
4.97364	6.42472	4.88205
4.97674	6.3759	4.90583
4.97984	6.27271	4.9483
4.98295	6.2207	4.86366
4.98605	6.22105	4.9131
4.98915	6.2712	4.9869
4.99225	6.36433	4.99644
4.99535	6.35881	4.95771
4.99845	6.32668	4.94654
5.00155	6.30101	4.95318
5.00465	6.34463	4.95511
5.00775	6.3905	4.93171
5.01085	6.40819	4.98012
5.01395	6.42758	5.01918
5.01705	6.48439	5.02632
5.02016	6.39382	4.94457
5.02326	6.37826	4.94056
5.02636	6.3637	4.92268
5.02946	6.36232	4.94997
5.03256	6.38607	4.95467
5.03566	6.33577	4.93744
5.03876	6.38236	4.90964
5.04186	6.41956	4.94278
5.04496	6.45658	4.88882
5.04806	6.3896	4.82084
5.05116	6.34531	4.77386
5.05426	6.36257	4.71795
5.05736	6.37868	4.68016
5.06047	6.40696	4.71287
5.06357	6.46385	4.78093
5.06667	6.45646	4.77975
5.06977	6.46091	4.75093
5.07287	6.47077	4.75661
5.07597	6.55278	4.76343
5.07907	6.52247	4.7717
5.08217	6.59018	4.82947
5.08527	6.63835	4.82123
5.08837	6.60937	4.84347
5.09147	6.58283	4.90253
5.09457	6.52238	4.87851
5.09767	6.54903	4.90896
5.10078	6.54245	4.85557
5.10388	6.62809	4.8573
5.10698	6.6353	4.83684
5.11008	6.57974	4.81095
5.11318	6.60306	4.81332
5.11628	6.61036	4.81969
5.11938	6.61947	4.78995
5.12248	6.61617	4.80092
5.12558	6.61589	4.75974
5.12868	6.67565	4.80427
5.13178	6.72857	4.79398
5.13488	6.75369	4.85837
5.13798	6.77739	4.84783
5.14109	6.80392	4.77753
5.14419	6.86202	4.77795
5.14729	6.84526	4.77202
5.15039	6.93096	4.84527
5.15349	6.9023	4.86925
5.15659	6.9141	4.84696
5.15969	6.88865	4.86665
5.16279	6.92112	4.86656
5.16589	6.90547	4.85579
5.16899	6.92922	4.9082
5.17209	6.93334	4.94017
5.17519	6.85136	4.9118
5.17829	6.81537	4.92822
5.1814	6.76477	4.92517
5.1845	6.74378	4.92683
5.1876	6.73123	4.91548
5.1907	6.74509	4.8897
5.1938	6.73644	4.77364
5.1969	6.78297	4.74091
5.2	6.80806	4.67878
5.2031	6.7639	4.67626
5.2062	6.80828	4.68593
5.2093	6.84114	4.63567
5.2124	6.83308	4.59383
5.2155	6.75598	4.63723
5.2186	6.75586	4.647
5.22171	6.75007	4.66459
5.22481	6.83647	4.69789
5.22791	6.8625	4.72161
5.23101	6.85327	4.66714
5.23411	6.87085	4.65615
5.23721	6.86517	4.62962
5.24031	6.8758	4.61906
5.24341	6.88176	4.68529
5.24651	6.86727	4.63968
5.24961	6.89755	4.70818
5.25271	6.82813	4.786
5.25581	6.76938	4.84552
5.25891	6.67803	4.89037
5.26202	6.66639	4.85636
5.26512	6.69838	4.78481
5.26822	6.67594	4.81424
5.27132	6.63001	4.76874
5.27442	6.64433	4.73792
5.27752	6.58693	4.62575
5.28062	6.5496	4.56769
5.28372	6.52771	4.51622
5.28682	6.49521	4.44288
5.28992	6.5683	4.43299
5.29302	6.63692	4.40867
5.29612	6.65932	4.30333
5.29922	6.68828	4.29434
5.30233	6.6514	4.2909
5.30543	6.65359	4.30691
5.30853	6.64198	4.19531
5.31163	6.57282	4.05657
5.31473	6.62915	4.02601
5.31783	6.69405	4.03376
5.32093	6.70497	4.01482
5.32403	6.6954	4.02998
5.32713	6.67535	4.00668
5.33023	6.66438	4.03259
5.33333	6.59776	4.08648
5.33643	6.62141	4.07091
5.33953	6.67729	4.02012
5.34264	6.62346	4.03035
5.34574	6.66148	4.13874
5.34884	6.7368	4.19718
5.35194	6.78043	4.21371
5.35504	6.71529	4.19255
5.35814	6.70536	4.18283
5.36124	6.71569	4.29473
5.36434	6.67825	4.34036
5.36744	6.62105	4.42077
5.37054	6.62178	4.42342
5.37364	6.53159	4.32351
5.37674	6.43181	4.23274
5.37984	6.452	4.22514
5.38295	6.47649	4.187
5.38605	6.52459	4.14182
5.38915	6.46183	4.15884
5.39225	6.52718	4.15217
5.39535	6.55675	4.12562
5.39845	6.53255	4.12177
5.40155	6.56728	4.22298
5.40465	6.51524	4.22448
5.40775	6.46754	4.26035
5.41085	6.50584	4.32118
5.41395	6.54586	4.35012
5.41705	6.55484	4.38295
5.42016	6.5306	4.33547
5.42326	6.55029	4.37098
5.42636	6.59244	4.40072
5.42946	6.58045	4.43737
5.43256	6.64446	4.46
5.43566	6.64537	4.4259
5.43876	6.52994	4.43813
5.44186	6.47172	4.46491
5.44496	6.45166	4.55055
5.44806	6.44953	4.531
5.45116	6.45016	4.51846
5.45426	6.45431	4.57904
5.45736	6.50931	4.59716
5.46047	6.56529	4.59793
5.46357	6.52379	4.62755
5.46667	6.57806	4.62478
5.46977	6.63362	4.68868
5.47287	6.61818	4.70217
5.47597	6.52865	4.77536
5.47907	6.50695	4.72622
5.48217	6.49881	4.73333
5.48527	6.4631	4.71407
5.48837	6.43438	4.72989
5.49147	6.44103	4.70789
5.49457	6.39837	4.78771
5.49767	6.40507	4.76747
5.50078	6.37621	4.70709
5.50388	6.35293	4.68173
5.50698	6.27529	4.67207
5.51008	6.21975	4.63158
5.51318	6.28116	4.66965
5.51628	6.29614	4.70321
5.51938	6.24897	4.69233
5.52248	6.26774	4.73139
5.52558	6.30735	4.71796
5.52868	6.21065	4.73975
5.53178	6.23691	4.82585
5.53488	6.28787	4.8379
5.53798	6.39175	4.87925
5.54109	6.39241	4.88189
5.54419	6.43498	4.87091
5.54729	6.46344	4.81338
5.55039	6.45582	4.87013
5.55349	6.46942	4.92049
5.55659	6.47549	4.93668
5.55969	6.42179	4.9347
5.56279	6.44185	4.9578
5.56589	6.41573	4.89495
5.56899	6.44099	4.87961
5.57209	6.50594	4.93699
5.57519	6.58751	4.8104
5.57829	6.57233	4.80721
5.5814	6.6017	4.80917
5.5845	6.64744	4.82865
5.5876	6.64297	4.86195
5.5907	6.64162	4.84349
5.5938	6.6436	4.84661
5.5969	6.67605	4.82476
5.6	6.69665	4.88088
5.6031	6.69086	4.97486
5.6062	6.70448	5.01935
5.6093	6.6835	4.96166
5.6124	6.67614	4.8406
5.6155	6.61255	4.8525
5.6186	6.51421	4.86278
5.62171	6.49299	4.80844
5.62481	6.58092	4.87245
5.62791	6.64138	4.88945
5.63101	6.70231	4.89602
5.63411	6.68128	4.8554
5.63721	6.6791	4.84485
5.64031	6.61688	4.78928
5.64341	6.59475	4.71858
5.64651	6.51718	4.70556
5.64961	6.5056	4.65617
5.65271	6.49284	4.60292
5.65581	6.52965	4.56845
5.65891	6.62407	4.58523
5.66202	6.65518	4.63852
5.66512	6.63737	4.65275
5.66822	6.57114	4.6453
5.67132	6.49245	4.65384
5.67442	6.43148	4.6397
5.67752	6.40026	4.65725
5.68062	6.29451	4.62037
5.68372	6.25692	4.65246
5.68682	6.24789	4.72016
5.68992	6.29204	4.78011
5.69302	6.32903	4.74878
5.69612	6.35089	4.70993
5.69922	6.38532	4.66571
5.70233	6.50172	4.57452
5.70543	6.5193	4.60181
5.70853	6.51259	4.65161
5.71163	6.48529	4.67008
5.71473	6.52459	4.58674
5.71783	6.4918	4.58823
5.72093	6.38627	4.53027
5.72403	6.31071	4.50236
5.72713	6.31426	4.49958
5.73023	6.29191	4.47298
5.73333	6.2307	4.49069
5.73643	6.11523	4.59688
5.73953	6.18457	4.54379
5.74264	6.19996	4.53091
5.74574	6.20552	4.47984
5.74884	6.19214	4.56272
5.75194	6.11962	4.58679
5.75504	6.17146	4.55924
5.75814	6.18992	4.5476
5.76124	6.22671	4.53385
5.76434	6.21784	4.4335
5.76744	6.27837	4.48084
5.77054	6.24947	4.60492
5.77364	6.27555	4.68407
5.77674	6.34809	4.6891
5.77984	6.42904	4.75415
5.78295	6.38806	4.8719
5.78605	6.4161	4.96823
5.78915	6.44824	4.9926
5.79225	6.40144	4.94005
5.79535	6.4448	4.87842
5.79845	6.48864	4.977
5.80155	6.49731	4.9562
5.80465	6.45922	4.93993
5.80775	6.50645	4.8844
5.81085	6.52702	4.77906
5.81395	6.50545	4.67179
5.81705	6.4966	4.7576
5.82016	6.438	4.73679
5.82326	6.42504	4.70524
5.82636	6.42432	4.71877
5.82946	6.36059	4.69004
5.83256	6.33406	4.58353
5.83566	6.31084	4.58283
5.83876	6.35284	4.57349
5.84186	6.42623	4.53707
5.84496	6.50035	4.59849
5.84806	6.52191	4.64738
5.85116	6.48288	4.68325
5.85426	6.49414	4.67518
5.85736	6.51025	4.60419
5.86047	6.46664	4.61693
5.86357	6.52097	4.5356
5.86667	6.53558	4.57018
5.86977	6.47965	4.61851
5.87287	6.49978	4.69017
5.87597	6.51939	4.74448
5.87907	6.57415	4.7664
5.88217	6.54772	4.78241
5.88527	6.47516	4.86242
5.88837	6.42716	4.88115
5.89147	6.47249	4.83521
5.89457	6.47245	4.83445
5.89767	6.44017	4.87992
5.90078	6.43949	4.86086
5.90388	6.42022	4.86235
5.90698	6.38481	4.88936
5.91008	6.38252	4.86281
5.91318	6.35959	4.87015
5.91628	6.27979	4.80846
5.91938	6.27891	4.77024
5.92248	6.27349	4.73382
5.92558	6.21705	4.69749
5.92868	6.21049	4.74542
5.93178	6.19265	4.73622
5.93488	6.16994	4.75181
5.93798	6.23632	4.73332
5.94109	6.27126	4.65327
5.94419	6.30902	4.68271
5.94729	6.22934	4.76094
5.95039	6.18172	4.8225
5.95349	6.05614	4.78246
5.95659	5.98877	4.73687
5.95969	5.99917	4.64982
5.96279	5.99609	4.61639
5.96589	6.11294	4.51767
5.96899	6.21314	4.43668
5.97209	6.23078	4.39755
5.97519	6.19468	4.43255
5.97829	6.21208	4.43853
5.9814	6.17655	4.45336
5.9845	6.15814	4.47316
5.9876	6.20129	4.54296
5.9907	6.17595	4.46638
5.9938	6.22599	4.45407
5.9969	6.28347	4.49069
6	6.23916	4.58923
6.0031	6.19422	4.6194
6.0062	6.22059	4.64099
6.0093	6.2056	4.64354
6.0124	6.19236	4.59059
6.0155	6.13164	4.57622
6.0186	6.05743	4.57721
6.02171	6.04271	4.52994
6.02481	6.01115	4.55735
6.02791	6.02634	4.57928
6.03101	6.00757	4.5417
6.03411	6.00259	4.47748
6.03721	5.98288	4.4332
6.04031	5.9401	4.40956
6.04341	5.94733	4.41965
6.04651	5.9104	4.49434
6.04961	5.93837	4.51204
6.05271	5.93134	4.6706
6.05581	5.96939	4.67489
6.05891	6.02268	4.65758
6.06202	6.06729	4.64947
6.06512	6.12994	4.61458
6.06822	6.17276	4.55416
6.07132	6.21846	4.5106
6.07442	6.16747	4.48204
6.07752	6.14731	4.44247
6.08062	6.20054	4.40073
6.08372	6.141	4.43939
6.08682	6.12352	4.44487
6.08992	6.11648	4.45644
6.09302	6.07531	4.50505
6.09612	6.06142	4.5017
6.09922	6.02148	4.48036
6.10233	5.99029	4.54218
6.10543	5.98788	4.486
6.10853	5.94061	4.48033
6.11163	5.91041	4.42614
6.11473	5.8927	4.3556
6.11783	5.96889	4.31194
6.12093	5.95749	4.19303
6.12403	5.93367	4.1988
6.12713	5.88662	4.1832
6.13023	5.92139	4.11803
6.13333	5.89691	4.10091
6.13643	5.8883	4.08397
6.13953	5.92949	4.108
6.14264	5.91698	4.13973
6.14574	5.95941	4.17883
6.14884	5.95335	4.18908
6.15194	5.9543	4.19316
6.15504	5.93368	4.25795
6.15814	5.8714	4.24042
6.16124	5.84405	4.21808
6.16434	5.89804	4.14846
6.16744	5.93414	4.12139
6.17054	5.97558	4.10675
6.17364	5.94063	4.07184
6.17674	5.92118	4.06557
6.17984	5.91443	4.09063
6.18295	5.9848	4.01783
6.18605	5.96253	3.93304
6.18915	5.99802	3.93529
6.19225	6.06066	3.98017
6.19535	6.15788	4.01578
6.19845	6.14638	4.00583
6.20155	6.13643	4.02575
6.20465	6.14669	4.09753
6.20775	6.118	4.0938
6.21085	6.05762	4.13007
6.21395	6.06324	4.14341
6.21705	6.09403	4.12681
6.22016	6.14471	4.10288
6.22326	6.10194	4.15493
6.22636	6.11285	4.14814
6.22946	6.08356	4.17392
6.23256	6.10884	4.23603
6.23566	6.13291	4.18872
6.23876	6.19447	4.20256
6.24186	6.20851	4.27196
6.24496	6.20052	4.40608
6.24806	6.22169	4.48352
6.25116	6.2622	4.48922
6.25426	6.28618	4.45035
6.25736	6.29869	4.45795
6.26047	6.17402	4.56417
6.26357	6.08485	4.60188
6.26667	6.07973	4.65182
6.26977	6.19452	4.67686
6.27287	6.24827	4.59977
6.27597	6.27101	4.57282
6.27907	6.27185	4.6181
6.28217	6.32442	4.61817
6.28527	6.34927	4.60462
6.28837	6.36186	4.58562
6.29147	6.3352	4.66536
6.29457	6.28331	4.56439
6.29767	6.29146	4.61577
6.30078	6.29294	4.63612
6.30388	6.19237	4.66149
6.30698	6.13302	4.69428
6.31008	6.1317	4.66943
6.31318	6.08952	4.73888
6.31628	6.04629	4.81446
6.31938	6.02913	4.8264
6.32248	6.13742	4.83905
6.32558	6.19692	4.82587
6.32868	6.16092	4.77421
6.33178	6.17989	4.81161
6.33488	6.16428	4.816
6.33798	6.15633	4.84112
6.34109	6.12762	4.92358
6.34419	6.10501	5.01939
6.34729	6.08869	5.02572
6.35039	6.1489	5.0538
6.35349	6.2012	5.06784
6.35659	6.12407	5.12423
6.35969	6.21773	5.18292
6.36279	6.21326	5.14657
6.36589	6.17801	5.11427
6.36899	6.22396	5.01515
[truncated: 4,062 more rows]

[truncated: 2 more sheets: Fig1g_plot, Fig1g_data]
