# Supplementary material for: Mass photometry enables label-free tracking and mass measurement of single proteins on lipid bilayers
Source: Nat Methods. 2021 Oct 4;18(10):1247–52. doi: 10.1038/s41592-021-01261-w (PMC8490153; doi:10.1038/s41592-021-01261-w)
Supplement: Source Data Fig. 2 — Statistical Source Data for Fig.2 [file 41592_2021_1261_MOESM9_ESM.xlsx]

## Sheet: Fig2a
Missing values represent trajectories that were excluded based on the criteria described in the methods section
Filtered contrasts (%)	D (µm2/s)	Contras vs mass slope (%/MDa)
2.72883	0.328112	4.4
2.74954	0.514648
3.62768	0.35974
2.82252	0.241022
1.72677	0.455943
3.65717	0.384775
2.54802	0.57857
2.69526	0.326943
1.76698	0.406997
2.66545	0.45849
2.63057	0.434029
2.67771	0.435735
2.65377	0.352443
2.75779	0.531766
2.58504	0.398648
2.06777	0.304157
2.62879	0.45147
2.61138	0.254593
1.786	0.523292
1.98142	0.357487
2.62861	0.270129
2.40623	0.50085
2.72298	0.501285
1.79734	0.652599
2.76101	0.227523
2.66596	0.241733
2.68241	0.556493
1.72801	0.587244
2.62133	0.264743
2.65223	0.451182
2.75979	0.454726
2.73198	0.503083
2.66049	0.452047
2.73741	0.45801
2.61429	0.452553
2.92194	0.439453
2.52192	0.5302
1.85071	0.765857
2.61273	0.473949
2.60035	0.293247
2.5863	0.478742
2.78869	0.250998
2.68923	0.483678
2.68479	0.462026
2.80798	0.57152
2.7485	0.53407
2.69326	0.400936
1.64565	0.574723
2.68292	0.48196
2.66078	0.323448
1.7926	0.38634
1.7462	0.380726
2.74279	0.440024
2.63562	0.489613
2.80014	0.410283
0.867283	1.13703
0.872742	0.998946
2.65466	0.462719
4.05803	0.231503
1.88531	#NUM!
2.67122	0.337189
2.63096	0.399955
2.78018	0.349634
2.76665	0.438002
2.67914	0.359943
2.65561	0.323472
2.72615	0.441558
2.74867	0.438248
1.72371	0.657437
2.28967	0.39284
2.61777	0.368201
1.7438	0.584859
2.65659	0.401444
2.33325	0.350551
1.76686	0.589084
2.56221	0.469748
2.5791	0.490333
2.76162	0.438017
2.7636	0.400638
3.45222	0.368788
2.56216	0.368515
2.70189	0.374443
2.69894	0.476166
1.75382	0.625281
2.6269	0.398592
2.65338	0.463852
2.60068	0.274534
2.57886	0.5243
2.7667	0.416802
2.57439	0.489148
3.44297	0.473883
1.87241	0.327345
2.57516	0.434873
1.67158	0.603908
2.61828	0.471648
2.75559	0.399362
1.74254	0.383489
2.70064	0.379779
2.66312	0.426049
2.67304	0.480714
2.75376	0.493053
1.786	0.337059
2.68967	0.520033
2.67746	0.393524
2.78698	0.433307
2.48301	0.326708
2.4694	0.311744
1.77835	0.496784
2.67843	0.528373
2.55567	0.337494
2.55809	0.491907
2.54623	0.410546
3.55704	0.360388
1.794	0.522554
1.76352	0.621644
4.44278	0.250764
1.60816	0.680571
2.55216	0.473101
2.63139	0.514633
2.64221	0.722776
1.7382	0.479707
1.75934	0.751799
1.78115	0.812277
3.53046	0.296266
2.72075	0.374995
2.59978	0.494716
2.5985	0.477727
1.75346	0.804189
1.77646	0.586254
2.65615	0.421497
1.69744	0.690129
2.57235	0.396096
1.78015	0.704038
1.69839	0.664231
1.85335	0.623617
3.71722	0.313577
2.60351	0.527914
3.62572	0.350323
3.46347	0.183785
2.43853	#NUM!
0.708647	#NUM!
2.75555	0.500532
2.70949	0.393764
0.688693	0.494985
0.642717	#NUM!
1.76803	0.954051
2.70453	0.576641
1.57427	1.18713
3.35539	0.377977
1.77058	0.731548
2.62509	0.544327
1.88299	0.544568
3.54811	0.305129
1.85305	0.52866
1.73512	0.684376
2.63977	0.434711
0.837996	1.03472
2.59858	0.486098
0.845007	0.852821
1.83777	0.398878
2.56077	0.555812
0.890572	0.864726
1.79536	0.510753
1.73588	0.675533
1.84809	0.58593
2.6446	0.511494
2.55348	0.526017
2.63326	0.470926
2.56562	0.455362
2.71287	0.458988
2.58953	0.344036
1.76637	0.669941
2.63023	0.442249
0.845256	0.875159
2.73115	0.306353
2.73525	0.437017
3.59238	0.319953
2.74925	0.33327
1.64882	0.526133
2.74652	0.251668
1.61894	0.569469
2.90154	0.355046
1.57983	0.688527
2.62682	0.62159
2.51244	0.324966
2.70088	0.267645
3.53636	0.429176
2.7039	0.596691
2.64766	0.488575
3.49307	0.379847
0.814626	#NUM!
3.56071	#NUM!
1.73924	0.713487
1.81491	0.46496
2.68036	0.300853
2.52336	0.476983
1.71178	0.651587
1.76082	0.567867
1.76731	0.680499
2.67406	0.366123
2.64391	0.481681
1.75621	0.755186
1.80129	0.421004
1.83712	0.386695
2.56275	0.558836
2.60782	0.341262
2.54462	0.555014
2.60635	0.451379
2.52992	0.566176
2.59772	0.387508
1.61593	1.00511
2.59247	0.483684
1.75925	0.626544
1.65664	0.928636
2.665	0.454595
2.60105	0.517414
2.53835	0.58287
2.69595	0.326901
3.55181	0.415898
0.726863	#NUM!
2.82535	0.445817
2.62238	0.425191
2.69536	0.384495
2.65854	0.324623
2.66082	0.479943
2.4859	0.454347
2.53431	0.927512
2.69935	0.464934
2.59594	0.403438
2.61842	0.395146
3.56912	0.33602
3.51348	0.367775
2.93115	0.383271
2.5112	0.422506
2.72041	0.549746
2.63642	0.386795
2.53904	0.529035
2.50224	0.364375
2.50389	0.566531
2.70706	0.536623
0.828594	0.823031
0.865842	0.988661
3.62862	0.395658
1.7773	0.623035
3.41734	0.305713
2.5774	0.453875
2.67921	0.48488
2.5549	0.589738
1.61822	0.528428
2.61401	0.310823
2.65004	0.488352
2.58827	0.377082
1.65702	0.882965
2.70579	0.408969
3.56225	0.260403
1.97745	0.0189533
1.72105	0.741159
1.71538	0.745767
1.71617	0.80863
1.6246	0.727621
1.6489	0.799833
2.49775	0.42519
2.79309	0.414162
2.60398	0.48874
1.7006	0.500766
2.56898	0.480494
2.71393	0.43345
2.5822	0.569491
2.48485	0.513788
1.73029	0.688446
2.55014	0.396295
0.789429	1.47764
1.75496	0.572111
2.58675	0.421559
3.42673	0.573264
2.14938	0.437323
2.60463	0.407669
2.58112	0.470262
0.765398	0.279264
2.66108	0.36859
0.82964	1.27065
0.858559	1.09123
2.58555	0.294491
0.900381	1.29598
2.76576	0.497304
0.806415	1.07572
2.63018	0.492248
0.83645	1.44344
0.904409	1.31175
0.785454	1.19279
0.832965	1.09309
1.67564	0.599092
0.860689	1.02035
0.797811	0.776245
1.69891	0.432537
2.4643	0.336571
1.43692	0.316381
1.78304	0.463204
0.772088	0.775686
1.42397	0.275196
2.57615	0.677805
2.72744	0.441483
0.749471	0.195092
2.67191	0.349531
2.64103	0.372375
2.80883	0.447948
0.624555	1.14422
0.644504	0.991617
0.616974	1.06238
1.73783	0.427213
0.610952	#NUM!
2.65595	0.480248
1.74562	0.531493
1.70935	0.475838
2.46709	0.470894
1.68855	0.557351
1.69347	0.604126
3.57926	0.311144
3.71957	0.35927
1.65392	0.592756
3.70084	0.417387
1.68501	0.578403
1.65692	0.567121
1.72006	0.603915
1.64265	0.626065
1.67725	0.588344
1.65962	0.63638
1.6306	0.634946
2.69896	0.340622
1.61373	0.554882
1.66946	0.755816
2.70076	0.375284
2.57374	0.479048
2.75008	0.415143
2.68848	0.464484
0.709488	#NUM!
1.72688	0.582523
1.69464	0.704133
2.58916	0.766318
0.762991	0.246931
2.75496	0.53314
2.61636	0.413716
0.64768	#NUM!

## Sheet: Fig2b_plot
Mean D values were calculated by Gaussian fitting to the distribution of D values of each species
DTetramer (µm2/s)	DHexamer (µm2/s)	DOctamer (µm2/s)	DDecamer (µm2/s)	Species	Best fit values (µm2/s)	Inverse of no. of Subunits
0.751433	0.63301	0.487168	0.427989	Tetramer	0.871333	0.25
0.87106	0.686509	0.547738	0.450334	Hexamer	0.6456	0.166667
0.795709	0.686242	0.534938	0.509455	Octamer	0.532733	0.125
0.870544	0.675665	0.510762	0.435645	Decamer	0.465013	0.1

## Sheet: Fig2b_data
Missing values represent trajectories that were excluded based on the criteria described in the methods section
Measurement 1				Measurement 2				Measurement 3				Measurement 4
DTetramer (µm2/s)	DHexamer (µm2/s)	DOctamer (µm2/s)	DDecamer (µm2/s)	DTetramer (µm2/s)	DHexamer (µm2/s)	DOctamer (µm2/s)	DDecamer (µm2/s)	DTetramer (µm2/s)	DHexamer (µm2/s)	DOctamer (µm2/s)	DDecamer (µm2/s)	DTetramer (µm2/s)	DHexamer (µm2/s)	DOctamer (µm2/s)	DDecamer (µm2/s)
0.998531	0.499017	0.440512	0.571771	0.868118	0.606265	0.729542	0.554226	1.15844	0.845998	0.362365	0.382806	0.827056	#NUM!	0.657222	0.335096
0.646413	0.815877	0.493951	0.421178	0.855453	0.495205	0.525364	0.473052	0.70266	0.531224	0.395705	0.912557	1.00446	0.723216	0.654001	0.400429
#NUM!	0.429079	0.565967	0.34281	0.95742	0.550103	0.481281	0.466115	0.758828	0.491102	0.989954	0.424082	1.15728	0.810774	0.804662	0.340058
0.634483	0.563275	0.615951	0.203116	0.506056	0.87225	0.546726	0.510676	#NUM!	0.561577	0.584169	0.518336	0.822255	1.36745	0.548634	0.529823
0.426408	0.604092	0.570509	0.458543	0.962626	0.676578	0.306979	0.453505	0.917734	0.711581	0.383757	0.447644	0.760065	0.910292	0.648502	0.203169
0.591535	0.680293	0.461311	0.482922	1.13471	0.968498	0.479256	0.358392	0.764042	0.797589	0.594803	0.540246	0.855088	0.532241	0.479588	0.554879
0.84927	1.05448	0.68652	0.40362	2.48978	0.869934	0.652528	0.458021	#NUM!	0.75748	0.311032	0.507986	0.797291	0.824974	0.726454	0.372385
1.21152	0.593523	0.756568	0.528481	1.13663	0.696045	0.617404	0.511475	0.965807	0.636809	0.532371	0.508727	0.727364	0.497243	0.700411	0.450623
0.813332	0.560548	0.468466	0.666871	0.980424	0.939514	#NUM!	0.474742	0.937328	0.498164	0.638558	0.449048	1.03094	0.715654	0.541669	0.496427
#NUM!	0.599667	0.434162	0.388325	1.65071	0.400777	0.587024	0.312765	0.479724	0.455266	0.551398	0.503261	0.82433	0.791405	0.600137	0.361955
0.560558	0.649063	0.442795	0.370855	1.15673	0.877961	0.574943	0.381397	0.488598	0.857381	0.721043	0.506792	0.952668	0.604497	0.634116	0.415293
0.551061	0.617015	0.447002	0.405832	1.06802	0.950464	0.764091	0.579583	1.04391	0.518622	0.375699	0.507438	0.981222	0.800405	0.896116	0.508021
0.662835	0.695793	0.520985	0.391808	1.05141	1.16231	0.800183	0.30515	0.547074	0.73528	0.69589	0.419743	0.751667	0.840814	0.493953	0.337207
0.662328	0.548876	0.47754	0.379507	0.963532	0.835748	0.574893	0.246937	0.746894	0.839025	0.557119	0.491611	0.986627	0.857868	0.711686	0.423252
0.8407	0.447165	0.549558	0.534663	0.896121	0.739468	0.387681	0.500605	1.22368	0.801918	0.627766		1.08698	0.608437	0.358557	0.403693
1.09085	0.550346	0.401769	0.35624	0.762785	0.899738	0.67509	0.436252	1.16858	0.599679	0.470213		0.934117	0.712027	0.609241	0.553129
0.885648	1.00463	0.32804	0.465704	0.719548	0.984707	0.692382	0.28363	#NUM!	0.464267	0.41982		0.747435	0.745271	0.530955	0.402894
0.71875	0.323366	0.328467	0.374919	0.966061	0.379315	0.531128	0.401636	1.34947	0.700649	0.772744		0.558581	0.593826	0.927014	0.476619
0.721143	0.616558	0.446232	0.402204	0.775375	0.64698	0.530172		1.0517	0.875984	0.404598		0.691074	0.725172	0.470505	0.299916
0.604242	0.53149	0.591637	0.557027	0.848748	0.536235	0.669091		1.17314	0.622405	0.585454		0.783859	1.04445	0.526432	0.442257
0.907629	0.799914	0.642037	0.378209	0.604284	0.868284	0.680646		0.850102	0.545616	0.450362		0.833354	1.17868	0.779484	0.478933
0.480758	0.616718	0.580302	0.36052	0.590067	1.17201	0.478658		1.05787	0.665041	0.578673		0.6653	0.724092	0.313741	0.35499
0.554189	0.505857	0.412212	0.507269	1.03575	0.357284	0.519256		1.20245	0.88376	0.382432		1.13427	1.04831	0.671692	0.406455
0.446098	0.460901	0.52365	0.534098	0.357897	0.953174	0.566812		0.689619	0.630888	0.867633		0.706928	0.645449	0.493672	0.494244
0.470827	0.535562	0.516698	0.402707	0.531209	0.402605	0.909952		0.659849	0.641819	0.642517		0.781973	0.963747	0.462196	0.37799
0.885046	0.592696	0.733605		0.441104	0.782806	0.629745		0.869337	0.789868	0.530553		0.0160405	0.749448	0.375273	0.535038
0.857227	0.975456	0.40102		1.03921	0.553059	0.466552		0.574832	0.699892	0.572683		0.530884	0.46553	0.357071
0.908929	0.800667	0.563353		0.883829	0.824115	0.467225		0.990464	0.722982	0.589541		0.926192	0.931219	0.614543
0.910239	0.642793	0.376972		#NUM!	0.711266	0.550615		1.22052	0.761054	0.67313		1.09393	0.59981	0.5549
1.32136	0.668743	0.304079		0.905386	0.652897	0.480925		0.591347	0.412456	0.563777		0.431998	0.50879	0.415759
1.04943	0.817598	0.482722		1.10662	0.710782	0.632776		0.521523	0.69578	0.567238		0.864032	0.961238	0.466452
1.29045	0.406584	1.14499		0.909291	0.519373	0.605236		0.730849	0.78193	0.60491		0.701068	0.545389	0.471791
0.523216	0.764324	0.453087		1.0836	0.744446	0.503436		0.759195	0.78181	0.637859		1.10044	1.00644	0.482666
0.589035	0.409913	0.487966		0.825056	0.574255	0.548924		0.733556	0.53759	0.517387		0.59306	1.06875	0.408528
0.590892	0.622233	0.535474		0.703824	0.79771	0.698876		0.473069	0.647675	0.561131		0.587116	0.751989	0.429416
0.80532	0.530934	0.520697		0.491593	0.630757	0.287236		0.881751	0.704269	0.551557		0.765081	0.674667	0.586396
0.479683	0.769294	0.498212		0.0101313	0.636827	0.498917		0.735649	0.452606	0.74004		1.21073	0.768859	0.477545
0.529633	0.636862	0.611379		0.0163918	0.520969	0.558003		0.773392	0.541464	0.458885		0.946281	0.509414	0.509297
2.22045e-16	0.693364	0.486359		0.776918	0.913624	0.695137		0.723939	0.520709	0.577339		1.14849	0.627404	0.390581
1.22836	0.676805	0.69531		0.704881	0.572968	0.691474		0.97178	0.346761	0.984727		0.984565	0.651871	0.453761
0.992692	0.562043	0.486303		0.441588	0.970969	0.608014		0.523253	1.04538	0.42898		0.682691	0.669243	0.513886
1.30077	0.554103	0.462484		0.805155	0.865996	0.588141		0.398336	0.491073	0.806965		0.908318	0.553137	0.91826
1.79077	0.817181	0.40696			0.508516	0.455437		0.439095	0.85057	0.836153		0.991959	0.506676	0.830012
1.32347	0.702775	0.717899			0.686597	0.446904		0.714024	1.26685	0.414481		0.737819	0.352294	0.774238
1.36397	0.605086	0.467951			0.578719	0.563507		0.914429	0.911713	0.451049		0.967936	0.64751	0.467787
1.22782	0.831404	0.438469			0.847814	0.267223		0.781316	0.962897	0.498282		1.06167	0.638844	0.489047
1.38328	0.992276	0.429284			0.946798	0.494011		1.54431	0.798649	0.601608		1.01308	0.739565	0.530718
0.774811	0.649014	0.632735			0.495188	0.454078		0.556591	0.750893	0.593949			0.748935	0.671613
0.633792	0.626647	0.49265			0.671475	0.385719		0.523473	0.39215	0.637657			0.632174	0.623222
0.979218	0.305936	0.654114			0.57226	0.440543		0.432911	0.374005	1.02715			0.916713	0.423413
1.0651	0.736193	0.62031			#NUM!	0.487924		0.67436	0.532114	#NUM!			0.521052	0.500668
1.34211	0.583378	0.458811			0.67956	0.452128		0.701871	0.74955	0.597832			0.603148	0.461191
0.83549	0.671108	0.323314			1.0688	0.585995		0.940799	0.725274	0.657587			0.903288	0.388364
1.42114	0.514129	0.670353			1.11248	0.481952		0.375231	0.285744	0.323681			0.55372	1.04574
0.993307	0.43944	0.502926			0.571304	0.529026		0.89247	0.483549	0.477261			0.691737	0.458391
0.570295	0.599067	0.480463			0.964532	0.395018		0.0132538	0.542942	0.756962			0.743661	0.448737
1.07578	0.709514	0.454244			0.836384	0.882577		0.0070552	0.474878	0.502361			0.661074	0.430093
#NUM!	0.571544	0.975242			0.677362	0.581765		0.567769	0.563536	0.538833			0.689848	0.573083
1.97817	0.515014	0.541278			0.775253	0.612547		0.801787	0.20336	0.804963			0.902408	0.686962
0.718082	0.596966	0.792702			0.544916	0.685435		0.953011	0.880459	0.412019			0.484555	0.682678
0.336021	0.8284	0.45081			1.14338	0.395579		1.63238	0.688785	0.433001			0.98809	0.603341
0.63551	0.39771	0.704278			0.731479	0.745861		1.76451	0.748066	0.430986			0.981621	0.472514
0.0343197	0.389283	0.483108			0.641191			1.50322	0.943226	1.0536			0.960233	0.508571
	0.643966	0.528151			0.675116			0.916519	0.680674	0.406964			0.378486	0.522719
	0.66706	0.506807			0.931127			0.556912	0.981714	0.406523			0.797456	0.553656
	0.683057	0.634597			0.78803			#NUM!	0.0174553	0.543174			0.649864	0.850693
	0.530133	0.55968			0.723101			1.05594	0.509683	0.366035			0.469286	0.55367
	0.657006	0.419107			1.30291			0.895507	0.794727	0.4968			0.957982	0.455245
	0.660037	0.368101			0.644779			0.887707	0.484452	0.418534			0.546453	0.588118
	0.656912	0.486192			1.00041			0.885897	0.779376	0.419628			0.457433	0.819626
	0.892044	0.354466			0.761483			#NUM!	0.328789	0.529223			0.583005	0.492065
	0.592828	0.342258			0.602904				0.646394	0.612551			0.688381	0.394878
	0.541336	0.338837			0.504591				0.54302	0.6125			1.18956	0.611204
	0.619161	0.52084			0.66499				0.693847	0.704205			0.626441	0.399304
	0.631984	0.751173			0.734937				0.644164	0.55082			1.23282	0.489929
	0.647131	0.418128			0.702013				0.770061	0.492382			0.688321	0.619242
	0.732265	0.507469			0.598229				0.436032	0.544466			1.01124	0.498929
	0.0218418	0.532165			0.680182				0.555496	0.576129			0.865528	0.519962
	0.744422	0.461435			0.554417				0.551945	0.460178			0.746168	0.423659
	0.601116	0.341948			0.5747				0.817307	0.608972			1.18799	0.380021
	0.580157	0.661244			0.729305				0.722858	0.426798			0.949778	0.345952
	0.8715	0.354005			0.805559				0.473135	0.513459			0.867131	0.524842
	0.751698	0.583633			0.720573				0.398889	0.528553			0.729878	0.393999
	0.60517	0.533429			0.343125				0.637189	0.711278			0.807606	0.476542
	0.723105	0.483829			0.714019				0.898797				1.13396	0.409581
	0.567683	0.346257			0.348014				0.416506				0.841305	0.669106
	0.517528	0.391644			0.652275				0.746644				0.867536	0.281614
	0.918533	0.42248			0.744653				0.769278				0.693928	0.315038
	0.633576	0.674781			0.508779				0.848725				0.44239	0.71588
	0.743372	0.717113			0.565816				0.952472				0.641392	0.690803
	0.689397	0.507144			0.704621				1.19114				0.780916	0.298349
	0.615923	0.506381			0.409176				0.604555				0.434337	0.308062
	0.670486				0.852689				0.531244				0.599942	0.545852
	0.562728				0.632142				0.512637				0.599336	0.70143
	0.620612				0.730788				0.786262				0.682734
	0.52189				0.614179				0.771601				0.624782
	0.684471				0.513748				0.537925				0.699459
	0.715897				0.492959				0.849168				0.684899
	0.939713				0.609988				0.728759				0.895023
	0.547343				0.73287				0.718354				0.613484
	0.524368				0.476293				0.868718				0.605487
	0.52548				0.732414				0.809263				0.46526
	0.441719				0.814643				1.0721				0.987328
	0.655902				1.00917				0.794413				1.25426
	0.509329				0.753994				0.573152				0.791117
	0.841985				0.501712				0.730299				0.644972
	0.824308				0.819495				0.83818				0.625703
	0.667651				0.707391				0.683272				0.684752
	0.695156				0.666698				0.730626				0.783163
	0.697828				0.319886				0.860082				0.66919
	0.799991				1.51024				0.716614				0.769643
	0.457353				0.565534				0.686746				0.696488
	0.560625				0.607612				0.616827				0.636502
	0.806067				0.928282				0.415683				0.46895
	0.650849				0.866127				0.907078				1.03037
	0.699975				0.435045				0.68811				0.837112
	0.665007				0.482795				0.812895				0.797718
	0.549855				0.806628				0.895068				0.68226
	0.586392				0.684944				0.595473				0.930929
	0.705468				0.57321				0.825947				0.441608
	0.548121				0.65684				0.689052				0.545512
	0.50377				0.740094				0.625922				1.09691
	0.497935				0.64309				0.745324				0.691287
	0.577842				0.635602				0.562934				0.54905
	0.44895				0.427097				0.910192				0.784684
	0.573754				0.739051				0.767236				0.551311
	1.03586				0.636229				0.514496				#NUM!
	0.579511				0.571262				0.929143				0.770629
	0.630128				0.773737				0.37141				0.73101
	0.507412				0.862193				0.458776				1.43841
	0.831537				1.16634				0.546015				0.706746
	0.789888				0.723711				0.677544				0.902981
	0.720579				0.325421				0.669962				0.589136
	0.720546				0.702909				0.815964				0.62926
	0.455446				0.652955				0.815948				0.805384
	0.812356				1.14837				1.00434				0.671915
	0.557915				0.490256				0.639593				0.635152
	1.14491				0.989589				0.822774				0.750146
	0.497806				0.861972				0.723156				0.697315
	0.73652				0.806461				1.01274				0.618018
	0.627251				0.836076				0.570357				0.735364
	0.793828				0.553229				0.765382				0.683676
	0.597912				0.6149				0.654495				0.552139
	0.772794				0.46669				0.392541				0.647288
	0.606762				0.543618				1.08137				0.489034
	0.579124								0.692251				0.604823
	0.701265								0.579004				0.521761
	0.729372								0.994607				0.447855
	0.664897								0.826266				0.649068
	0.705458								0.620232				0.781775
	0.752047								0.705885				0.551854
	0.735133								0.794196				0.669934
	0.55169								0.788432				0.987526
	0.514883								0.752121				0.815957
	0.86659								0.569706				0.62658
	1.02549								0.460407				0.662448
	0.800257								0.342655				0.554958
	0.708818								0.565315				0.581656
	0.688748								0.584095				1.06896
	0.529231								1.07083				0.782395
	1.08298								0.693945				0.737234
	0.694243								0.938011				0.929328
	0.655238								0.796605				0.423834
	0.977389								0.67643				0.997756
	0.55694								0.532471				0.668258
	0.675007								0.501479				0.598824
	0.795073								0.622387				0.643903
	0.678869								0.667221				0.67817
	0.532439								0.784375				0.782349
	0.58657								0.775121				0.513847
	0.535503								0.62019				0.589544
	0.626883								0.60351				0.577273
	0.516692								0.941597				0.401635
	0.601267								0.46722				0.611881
	0.585855								0.88619				0.671619
	0.641593								0.823423				0.688222
	0.654212								0.723526				0.544876
	0.585176								0.0309819				1.00017
	0.725273								0.666261				0.695822
	0.595348								0.737411				0.830414
	0.85399								0.689454				0.526997
	0.653336								0.795229				0.5
	0.4519								0.859777				0.518053
	0.61977								0.736342				1.03276
	0.749889								0.899656				0.697511
	0.763967								0.728148				0.483627
	0.673093								0.53128				0.470143
	0.593481								0.883861				0.492305
	0.568574								0.564032				0.335686
	0.459061								0.739645				0.49859
	0.609749								0.791863				0.482927
	0.769238								0.804893				0.853612
	0.780328								0.688627				0.823201
	0.8115								0.607658				0.654112
	0.707704								0.466538				0.689168
	0.806011								0.582307				0.622698
	0.586347								0.466807				0.540998
	0.58744								0.510938				#NUM!
	0.690337								0.71199				0.956564
	0.89535								0.949284				0.809825
	0.645796								0.599384				0.676257
	0.518278								0.785778				0.773851
	0.791628								0.462021				0.598861
	0.766114								0.69832				0.83281
	0.400623								0.53823				0.678687
	0.59583								0.712806				0.49781
	0.797034								0.780318				1.1379
	1.05334								0.629866				0.874008
	0.432585								1.26501				1.16969
	0.559806								0.748091				0.848381
	0.613423								0.854132				0.822644
	0.79485								0.948796				0.906459
	0.977909								0.609723				0.399506
	0.790201								0.831582				0.713453
	0.961112								0.756666				0.458847
	0.545125								0.675081				0.503268
	0.659383								0.47678				1.13285
	0.705421								0.534501				0.418082
	0.741381								0.449463				0.627129
	0.804113								1.14768				0.870454
	0.515166								0.537466				0.480427
	0.565276								0.541458				0.771634
	0.61701								0.652737				0.79483
	0.845707								0.525044				0.692356
	1.14646								0.68733				0.537533
	0.419496								0.642161				0.795294
	#NUM!								0.544352				0.518361
	0.412957								0.640441				0.64427
	0.597171								0.828534				0.567413
	1.12547								0.748847				0.489089
	0.878134								0.701126				0.504829
	0.546107								1.17729				1.084
	0.635565								0.30506				0.837418
	0.967413								0.630821				1.41157
	0.821223								0.644715				0.622928
	0.764358								0.537875				0.453145
	0.678072								0.641158				0.597604
	0.739217								0.654831				0.478967
	0.592376								0.741823				0.348519
	0.573834								0.558923				0.840088
	0.714987								0.745726				0.839908
	0.832713								0.646088				1.18268
	0.560729								1.07136				0.437118
	0.420741								0.443902				0.815068
	0.808418								0.502848				0.927349
	0.570423								1.02259				0.861041
	0.648641								0.736736				0.901719
	0.519542								0.906039				0.297585
	0.577097								0.95944				0.922187
	0.696551												0.731364
	0.555132												0.716058
	0.775317												0.987608
	0.450986												0.520354
	0.638446												0.490004
	0.995545												0.350787
	0.847827												0.70095
	0.643389												0.468552
	0.703217												0.3927
	0.526863												0.879908
	0.52571												0.558377
	0.934188												1.08215
	0.560936												0.681487
	1.06802												0.432127
	0.572534												0.646394
	0.635958												0.308148
	0.516211												0.610988
	0.65329												0.582097
	0.706961												0.933762
	0.839694												0.557559
	0.591599												0.73757
	1.43425												0.629393
	1.01601												0.756937
	0.558778												0.874093
	0.62704												0.51733

## Sheet: Fig2c
Trajectory lengths (s)	Rate constants (s-1)
0.0331992	19.4024
0.0784708
0.0724346
0.0482897
0.0935614
0.187123
0.0663984
0.0362173
0.084507
0.0935614
0.150905
0.0392354
0.0301811
0.0573441
0.0331992
0.0965795
0.0362173
0.0513078
0.120724
0.0331992
0.0784708
0.0633803
0.582495
0.0301811
0.108652
0.304829
0.0482897
0.0452716
0.0422535
0.0633803
0.0814889
0.0301811
0.0392354
0.0603622
0.126761
0.0452716
0.211268
0.0482897
0.0754527
0.0724346
0.0362173
0.0301811
0.0663984
0.0965795
0.0331992
0.214286
0.0663984
0.0392354
0.17505
0.0513078
0.0422535
0.123742
0.054326
0.114688
0.0392354
0.15996
0.0422535
0.114688
0.0392354
0.0301811
0.0301811
0.0392354
0.0663984
0.0663984
0.0392354
0.0663984
0.359155
0.0422535
0.0301811
0.117706
0.0392354
0.22334
0.0331992
0.0935614
0.0482897
0.0995976
0.0362173
0.084507
0.144869
0.129779
0.0362173
0.0965795
0.105634
0.0513078
0.0452716
0.0754527
0.0301811
0.0331992
0.0392354
0.0754527
0.0482897
0.0482897
0.313883
0.0754527
0.0754527
0.0603622
0.0452716
0.135815
0.0301811
0.0331992
0.0694165
0.208249
0.0301811
0.0422535
0.0995976
0.0482897
0.0754527
0.0663984
0.0694165
0.084507
0.054326
0.0633803
0.0301811
0.0754527
0.0513078
0.150905
0.0724346
0.0331992
0.0694165
0.0573441
0.162978
0.0694165
0.0422535
0.0633803
0.0784708
0.11167
0.054326
0.256539
0.0724346
0.0452716
0.0392354
0.0513078
0.0422535
0.0452716
0.0754527
0.0301811
0.0482897
0.0301811
0.114688
0.0754527
0.0513078
0.0724346
0.0603622
0.0724346
0.0965795
0.0513078
0.0362173
0.141851
0.0452716
0.135815
0.0331992
0.120724
0.0331992
0.0633803
0.0452716
0.0452716
0.0362173
0.108652
0.0603622
0.0331992
0.0603622
0.0875252
0.178068
0.0362173
0.0452716
0.0392354
0.0362173
0.15996
0.162978
0.144869
0.0422535
0.0422535
0.0633803
0.238431
0.054326
0.126761
0.0935614
0.0965795
0.0814889
0.0422535
0.0513078
0.0422535
0.0482897
0.126761
0.126761
0.0301811
0.292757
0.0301811
0.0422535
0.193159
0.0694165
0.0422535
0.214286
0.214286
0.0301811
0.0392354
0.0331992
0.0392354
0.0603622
0.0452716
0.0694165
0.0724346
0.0331992
0.0482897
0.0392354
0.0513078
0.0754527
0.0935614
0.0482897
0.108652
0.0331992
0.0482897
0.0754527
0.11167
0.0482897
0.0754527
0.0301811
0.0331992
0.123742
0.084507
0.0513078
0.0392354
0.0392354
0.0935614
0.126761
0.0362173
0.135815
0.0392354
0.0573441
0.0573441
0.0513078
0.0301811
0.0331992
0.0482897
0.0754527
0.0392354
0.0392354
0.0422535
0.0301811
0.0875252
0.0482897
0.322938
0.0663984
0.0331992
0.0331992
0.11167
0.054326
0.15996
0.0603622
0.0362173
0.0573441
0.0482897
0.0331992
0.0482897
0.135815
0.0482897
0.0573441
0.0603622
0.0331992
0.054326
0.0875252
0.268612
0.0331992
0.0452716
0.0331992
0.0331992
0.084507
0.0362173
0.0301811
0.0331992
0.0573441
0.229376
0.0633803
0.0301811
0.117706
0.054326
0.184105
0.0754527
0.102616
0.117706
0.147887
0.169014
0.084507
0.0452716
0.0482897
0.0573441
0.084507
0.0754527
0.0452716
0.0392354
0.0452716
0.0301811
0.0422535
0.0724346
0.0422535
0.0452716
0.0422535
0.0392354
0.0331992
0.054326
0.0633803
0.054326
0.0965795
0.0814889
0.0875252
0.0875252
0.0392354
0.0573441
0.0452716
0.0724346
0.0694165
0.0814889
0.0603622
0.120724
0.169014
0.054326
0.117706
0.274648
0.0482897
0.0905433
0.0482897
0.0362173
0.0392354
0.0513078
0.0603622
0.0331992
0.0482897
0.0513078
0.28672
0.0965795
0.0331992
0.0422535
0.253521
0.0633803
0.0724346
0.338028
0.0301811
0.0362173
0.0694165
0.084507
0.054326
0.105634
0.0301811
0.17505
0.0362173
0.0422535
0.0422535
0.0724346
0.120724
0.0784708
0.0482897
0.0482897
0.102616
0.0573441
0.054326
0.0694165
0.0694165
0.0905433
0.126761
0.0935614
0.0663984
0.0875252
0.0301811
0.0633803
0.102616
0.114688
0.0392354
0.0633803
0.0452716
0.129779
0.0663984
0.054326
0.0482897
0.0814889
0.0603622
0.0482897
0.0331992
0.0784708
0.0724346
0.0422535
0.0331992
0.0724346
0.0573441
0.0422535
0.0362173
0.0301811
0.0301811
0.0694165
0.0694165
0.178068
0.0452716
0.0392354
0.0482897
0.22334
0.0392354
0.0754527
0.0995976
0.0422535
0.0331992
0.0633803
0.132797
0.084507
0.0422535
0.0513078
0.0663984
0.0362173
0.0573441
0.0362173
0.0875252
0.0603622
0.280684
0.0422535
0.0905433
0.250503
0.0362173
0.0331992
0.0663984
0.054326
0.0452716
0.144869
0.0452716
0.0331992
0.0724346
0.0784708
0.0513078
0.0392354
0.0452716
0.0875252
0.0694165
0.190141
0.126761
0.0301811
0.054326
0.114688
0.0301811
0.0694165
0.0935614
0.0724346
0.129779
0.0392354
0.102616
0.0422535
0.0603622
0.0513078
0.0422535
0.0754527
0.0422535
0.0331992
0.0331992
0.132797
0.0633803
0.0301811
0.0694165
0.0392354
0.0784708
0.120724
0.0513078
0.0301811
0.0422535
0.0633803
0.0362173
0.0965795
0.054326
0.0724346
0.0603622
0.0694165
0.0875252
0.0663984
0.102616
0.0422535
0.108652
0.0724346
0.0905433
0.0362173
0.0784708
0.105634
0.187123
0.0875252
0.0422535
0.341046
0.440644
0.0482897
0.0724346
0.0392354
0.181087
0.0452716
0.0362173
0.0513078
0.0603622
0.0573441
0.0301811
0.0301811
0.0633803
0.0301811
0.0301811
0.11167
0.0633803
0.0301811
0.0362173
0.0422535
0.0573441
0.11167
0.153924
0.0301811
0.0331992
0.0513078
0.123742
0.0573441
0.0422535
0.0694165
0.0513078
0.0422535
0.162978
0.0814889
0.135815
0.443662
0.0603622
0.141851
0.0694165
0.054326
0.0422535
0.22334
0.0331992
0.0392354
0.0573441
0.0452716
0.0452716
0.0694165
0.0905433
0.0814889
0.0965795
0.0392354
0.0663984
0.0875252
0.0905433
0.0482897
0.0513078
0.0362173
0.0754527
0.0663984
0.054326
0.054326
0.0754527
0.0754527
0.123742
0.0362173
0.114688
0.0452716
0.0422535
0.165996
0.0392354
0.054326
0.0633803
0.0362173
0.0362173
0.0422535
0.0482897
0.0603622
0.0905433
0.0301811
0.0482897
0.0633803
0.0603622
0.0814889
0.193159
0.108652
0.0694165
0.0301811
0.0694165
0.0573441
0.0995976
0.138833
0.0482897
0.0513078
0.0301811
0.0814889
0.0814889
0.0392354
0.0573441
0.0694165
0.0814889
0.0663984
0.0362173
0.054326
0.0362173
0.0905433
0.0573441
0.0875252
0.0301811
0.0663984
0.084507
0.156942
0.141851
0.0392354
0.0301811
0.0694165
0.0754527
0.0301811
0.0513078
0.0392354
0.0422535
0.0633803
0.117706
0.0452716
0.0573441
0.126761
0.0965795
0.0331992
0.105634
0.102616
0.054326
0.11167
0.126761
0.0573441
0.178068
0.0603622
0.054326
0.0694165
0.0965795
0.126761
0.0362173
0.0513078
0.0694165
0.0452716
0.0633803
0.0362173
0.0301811
0.0362173
0.0995976
0.0633803
0.0754527
0.0422535
0.0513078
0.102616
0.199195
0.0633803
0.132797
0.0392354
0.0452716
0.0663984
0.054326
0.0965795
0.0422535
0.0331992
0.0573441
0.0724346
0.0482897
0.0513078
0.0362173
0.0331992
0.0784708
0.0965795
0.0482897
0.054326
0.0513078
0.0603622
0.0301811
0.0965795
0.0392354
0.0301811
0.162978
0.0331992
0.0694165
0.0633803
0.0362173
0.0573441
0.0513078
0.0633803
0.0603622
0.0875252
0.0513078
0.0513078
0.0362173
0.0754527
0.054326
0.0905433
0.0724346
0.0965795
0.0362173
0.0784708
0.202213
0.0965795
0.0301811
0.123742
0.150905
0.0513078
0.0965795
0.126761
0.0694165
0.084507
0.084507
0.0633803
0.0663984
0.0392354
0.0301811
0.0513078
0.0301811
0.0301811
0.0482897
0.108652
0.0392354
0.120724
0.126761
0.0331992
0.0633803
0.0331992
0.0422535
0.120724
0.172032
0.0422535
0.0392354
0.0301811
0.265594
0.0422535
2.11268
0.114688
0.0452716
0.0422535
0.0905433
0.0663984
0.555332
0.232394
0.0331992
0.105634
0.0452716
0.0935614
0.0392354
0.0633803
0.184105
0.0392354
0.105634
0.0422535
0.0301811
0.0965795
0.126761
0.0362173
0.232394
0.11167
0.0331992
0.138833
0.0301811
0.123742
0.0633803
0.0452716
0.150905
0.0362173
0.0905433
0.0362173
0.0482897
0.0965795
0.0724346
0.0633803
0.0392354
0.0633803
0.0392354
0.141851
0.0513078
0.0452716
0.0301811
0.504024
0.0875252
0.0301811
0.0754527
0.0754527
0.0875252
0.0301811
0.208249
0.0965795
0.156942
0.0301811
0.11167
0.0663984
0.0392354
0.108652
0.0663984
0.298793
0.0362173
0.0603622
0.0784708
0.126761
0.0905433
0.0573441
0.153924
0.0301811
0.0573441
0.214286
0.0422535
0.0724346
0.102616
0.0754527
0.0331992
0.0362173
0.0482897
0.0814889
0.156942
0.0482897
0.0513078
0.0422535
0.0362173
0.108652
0.138833
0.304829
0.0422535
0.0875252
0.0301811
0.105634
0.144869
0.054326
0.0875252
0.0633803
0.0482897
0.0452716
0.0995976
0.0422535
0.0694165
0.102616
0.117706
0.193159
0.0603622
0.0513078
0.0905433
0.0422535
0.0422535
0.117706
0.0422535
0.0905433
0.15996
0.11167
0.0905433
0.0603622
0.0331992
0.084507
0.0392354
0.054326
0.0452716
0.0362173
0.0754527
0.0663984
0.0422535
0.0422535
0.147887
0.0422535
0.054326
0.0663984
0.084507
0.0452716
0.0573441
0.0301811
0.0603622
0.0331992
0.0422535
0.0694165
0.0362173
0.0392354
0.0331992
0.0603622
0.0331992
0.0452716
0.0995976
0.144869
0.0482897
0.0362173
0.0603622
0.0694165
0.268612
0.0633803
0.0452716
0.0663984
0.0513078
0.0392354
0.253521
0.0573441
0.0362173
0.17505
0.0452716
0.55835
0.0482897
0.0452716
0.0482897
0.0301811
0.11167
0.0392354
0.0573441
0.0482897
0.0482897
0.0301811
0.0663984
0.0513078
0.0362173
0.0875252
0.0694165
0.0935614
0.0301811
0.0331992
0.0362173
0.169014
0.0694165
0.721328
0.0422535
0.268612
0.0875252
0.0905433
0.0513078
0.129779
0.0422535
0.0301811
0.0513078
0.0482897
0.0331992
0.0513078
0.084507
0.0362173
0.120724
0.0392354
0.0875252
0.120724
0.0754527
0.0422535
0.178068
0.0724346
0.196177
1.3008
0.0633803
0.0362173
0.0362173
0.0331992
0.0513078
0.0301811
0.0392354
0.054326
0.0301811
0.0331992
0.141851
0.0422535
0.0784708
0.0482897
0.126761
0.0482897
0.105634
0.0814889
0.0513078
0.0301811
0.0965795
0.0452716
0.117706
0.054326
0.0362173
0.0301811
0.132797
0.0362173
0.0482897
0.129779
0.0603622
0.0663984
0.0452716
0.0362173
0.295775
0.0362173
0.084507
0.0482897
0.0513078
0.0633803
0.169014
0.0965795
0.0392354
0.187123
0.054326
0.0362173
0.0935614
0.0452716
0.0814889
0.0573441
0.084507
0.0633803
0.0392354
0.108652
0.162978
0.0905433
0.0513078
0.0482897
0.054326
0.0724346
0.054326
0.117706
0.0663984
0.0633803
0.0633803
0.105634
0.0482897
0.0482897
0.0482897
0.0452716
0.0301811
0.0694165
0.135815
0.0482897
0.150905
0.0452716
0.0754527
0.0663984
0.0603622
0.114688
0.0754527
0.0784708
0.114688
0.28672
0.0422535
0.0935614
0.0482897
0.0935614
0.0362173
0.0392354
0.0301811
0.0573441
0.0331992
0.310865
0.0331992
0.108652
0.0633803
0.054326
0.0362173
0.0422535
0.11167
0.0482897
0.0814889
0.0482897
0.0694165
0.0301811
0.114688
0.0301811
0.187123
0.0965795
0.144869
0.0422535
0.138833
0.108652
0.0392354
0.0875252
0.0452716
0.0905433
0.0392354
0.0452716
0.0513078
0.0995976
0.150905
0.054326
0.0513078
0.0905433
0.0965795
0.235412
0.0603622
0.0513078
0.141851
0.0573441
0.0301811
0.0875252
0.0301811
0.0482897
0.0301811
0.129779
0.0422535
0.153924
0.0965795
0.0935614
0.135815
0.0603622
0.0362173
0.0724346
0.193159
0.0331992
0.0482897
0.0362173
0.0301811
0.0814889
0.0392354
0.0422535
0.0392354
0.0724346
0.0331992
0.0301811
0.0965795
0.0422535
0.0392354
0.0814889
0.0995976
0.0422535
0.0965795
0.0392354
0.0331992
0.084507
0.126761
0.0331992
0.0573441
0.114688
0.0995976
0.0422535
0.0875252
0.0814889
0.123742
0.0935614
0.0603622
0.0362173
0.054326
0.17505
0.084507
0.054326
0.0513078
0.0452716
0.108652
0.172032
0.202213
0.0422535
0.0331992
0.0663984
0.0331992
0.0452716
0.208249
0.0301811
0.0331992
0.138833
0.265594
0.0875252
0.0754527
0.0392354
0.268612
0.0784708
0.0513078
0.0422535
0.165996
0.054326
0.193159
0.0754527

## Sheet: Fig2d_plot
kTetramer (s-1)	kHexamer (s-1)	kOctamer (s-1)	kDecamer (s-1)	Species	Best fit values (s-1)	Inverse #subunits
33.8663	19.4024	11.771	6.02959	Tetramer	36.4526	0.25
23.4556	29.3419	15.5661	5.05839	Hexamer	20.3946	0.166667
36.2052	26.9206	16.3367	7.64604	Octamer	12.3656	0.125
30.0128	23.7813	13.3045	2.57241	Decamer	7.54822	0.1

## Sheet: Fig2d_data
Measurement 1				Measurement 2				Measurement 3				Measurement 4
Tetramer lengths (s)	Hexamer lengths (s)	Octamer lengths (s)	Decamer lengths (s)	Tetramer lengths (s)	Hexamer lengths (s)	Octamer lengths (s)	Decamer lengths (s)	Tetramer lengths (s)	Hexamer lengths (s)	Octamer lengths (s)	Decamer lengths (s)	Tetramer lengths (s)	Hexamer lengths (s)	Octamer lengths (s)	Decamer lengths (s)
0.0331992	0.0331992	0.0482897	0.259557	0.0301811	0.0724346	0.0422535	0.0724346	0.0905433	0.0392354	0.328974	0.0633803	0.0331992	0.054326	0.138833	0.0633803
0.0422535	0.0784708	0.0995976	0.0694165	0.0301811	0.0633803	0.0633803	0.67002	0.0392354	0.0362173	0.0724346	0.126761	0.0452716	0.102616	0.0663984	2.76761
0.0301811	0.0724346	0.0784708	0.292757	0.054326	0.0513078	0.0422535	0.11167	0.0301811	0.0452716	0.123742	0.0724346	0.0301811	0.0482897	0.0422535	0.22334
0.0814889	0.0482897	0.0422535	0.156942	0.0422535	0.0935614	0.0905433	0.0422535	0.0331992	0.0301811	0.0301811	0.0392354	0.0482897	0.0724346	0.187123	0.440644
0.0392354	0.0935614	0.0935614	0.268612	0.0362173	0.132797	0.501006	0.0362173	0.0392354	0.0301811	0.485915	0.0875252	0.0362173	0.0301811	0.181087	0.401408
0.0784708	0.187123	0.0422535	0.0814889	0.0573441	0.0331992	0.0573441	0.0754527	0.0301811	0.0331992	0.0603622	0.0875252	0.0452716	0.138833	0.0301811	0.117706
0.0392354	0.0663984	0.232394	0.295775	0.0422535	0.0362173	0.235412	0.102616	0.054326	0.0875252	0.0362173	0.576459	0.0331992	0.0724346	0.0422535	1.72334
0.0482897	0.0362173	0.0754527	0.407445	0.0482897	0.0784708	0.084507	0.22334	0.0603622	0.0301811	0.193159	0.27163	0.0452716	0.0301811	0.156942	0.0392354
0.054326	0.084507	0.144869	0.389336	0.0482897	0.0573441	0.054326	0.0301811	0.0875252	0.0392354	0.0392354	0.17505	0.0754527	0.0573441	0.0965795	0.0331992
0.0301811	0.0935614	0.0814889	0.540241	0.0603622	0.0422535	0.054326	0.356137	0.0663984	0.0422535	0.0422535	0.0995976	0.0392354	0.0331992	0.144869	0.0482897
0.0392354	0.150905	0.105634	0.123742	0.0482897	0.17505	0.341046	0.0603622	0.0875252	0.0603622	0.0814889	0.0331992	0.102616	0.0362173	0.0301811	0.0875252
0.0995976	0.0392354	0.860161	0.0452716	0.0331992	0.0482897	0.054326	0.0663984	0.0422535	0.114688	0.0633803	0.144869	0.0301811	0.0995976	0.0331992	0.0603622
0.0301811	0.0301811	0.0814889	0.199195	0.0573441	0.0362173	0.313883	0.102616	0.0301811	0.0301811	0.0513078	0.0301811	0.0301811	0.0422535	0.0513078	0.11167
0.0784708	0.0573441	0.199195	0.265594	0.0754527	0.298793	0.0452716	0.0331992	0.0392354	0.0814889	0.0392354	0.181087	0.0603622	0.0301811	0.0965795	0.570423
0.0603622	0.0331992	0.0362173	0.0362173	0.0392354	0.120724	0.0784708	0.561368	0.105634	0.0633803	0.0573441	0.0301811	0.0935614	0.0301811	0.15996	0.703219
0.0362173	0.0965795	0.0754527	0.0573441	0.0452716	0.0482897	0.0724346	1.10161	0.0301811	0.0422535	0.0392354	0.470825	0.054326	0.0362173	0.0422535	0.344064
0.0301811	0.0362173	0.0573441	0.162978	0.0362173	0.0965795	0.0392354		0.0362173	0.0814889	0.0513078	0.365191	0.147887	0.0573441	0.307847	0.120724
0.147887	0.0513078	0.0663984	0.0965795	0.0663984	0.0362173	0.0301811		0.0392354	0.0331992	0.0362173	0.0422535	0.0392354	0.434608	0.11167	0.0482897
0.0362173	0.120724	0.0452716	0.132797	0.0301811	0.054326	0.0362173		0.0482897	0.0452716	0.144869		0.0573441	0.0301811	0.0694165	0.0694165
0.084507	0.0331992	0.0573441	0.0392354	0.0482897	0.0513078	0.0301811		0.0331992	0.0452716	0.054326		0.054326	0.0452716	0.0573441	0.404427
0.0392354	0.0784708	0.0392354		0.0301811	0.0362173	0.0331992		0.0362173	0.0482897	0.054326		0.0392354	0.0331992	0.162978
0.0392354	0.0633803	0.108652		0.0362173	0.0392354	0.0694165		0.0301811	0.084507	0.0724346		0.0362173	0.15996	0.129779
0.0331992	0.582495	0.235412		0.0452716	0.0452716	0.193159		0.0392354	0.0392354	0.0513078		0.0875252	0.0482897	0.0633803
0.0331992	0.0301811	0.0875252		0.141851	0.123742	0.162978		0.054326	0.0301811	0.0392354		0.214286	0.162978	0.114688
0.0331992	0.108652	0.338028		0.0965795	0.054326	0.0362173		0.0392354	0.0362173	0.114688		0.0452716	0.0422535	0.0331992
0.17505	0.304829	0.120724		0.0573441	0.0452716	0.0392354		0.0301811	0.0754527	0.0573441		0.0875252	0.084507	0.0331992
0.0362173	0.0482897	0.0452716		0.0754527	0.0754527	0.184105		0.0452716	0.0331992	0.0362173		0.0573441	0.0331992	0.105634
0.0905433	0.0452716	0.0362173		0.0422535	0.0482897	0.292757		0.0513078	0.084507	0.28672		0.054326	0.15996	0.169014
0.0422535	0.0422535	0.863179		0.117706	0.0694165	0.313883		0.0301811	0.0633803	0.196177		0.277666	0.0301811	0.0331992
0.054326	0.0633803	0.0331992		0.190141	0.0392354	0.0905433		0.0422535	0.138833	0.0452716		0.0422535	0.0784708	0.0995976
0.0452716	0.0814889	0.0935614		0.0452716	0.28672	0.138833		0.0301811	0.202213	0.211268		0.0905433	0.0301811	0.0663984
0.0392354	0.0301811	0.0392354		0.0452716	0.0482897	0.108652		0.0301811	0.0482897	0.0513078		0.0392354	0.0784708	0.0392354
0.0633803	0.0392354	1.15594		0.0513078	0.0362173	0.162978		0.0422535	0.0603622	0.0422535		0.0694165	0.0513078	0.241449
0.0663984	0.0603622	0.28672		0.0452716	0.0362173	0.0301811		0.0754527	0.126761	0.0603622		0.0362173	0.0362173	0.310865
0.0754527	0.126761	0.0663984		0.0362173	0.0362173	0.229376		0.0633803	0.0422535	0.0362173		0.0422535	0.0392354	0.169014
0.0482897	0.0452716	0.165996		0.0935614	0.0422535	0.108652		0.0331992	0.102616	0.0422535		0.0331992	0.0362173	0.0452716
0.0331992	0.211268	0.132797		0.0663984	0.0392354	0.0392354		0.0362173	0.0331992	0.105634		0.0362173	0.0331992	0.0663984
0.0422535	0.0482897	0.0452716		0.0301811	0.0301811	0.199195		0.0362173	0.138833	0.0331992		0.0754527	0.0482897	0.0603622
0.0513078	0.0754527	0.0482897		0.0452716	0.0573441	0.0573441		0.0875252	0.0392354	0.0814889		0.0301811	0.0392354	0.0513078
0.0694165	0.0724346	0.172032		0.102616	0.0422535	0.0965795		0.0452716	0.0301811	0.0603622		0.0331992	0.0301811	0.0331992
0.0482897	0.0362173	0.138833		0.0301811	0.0784708	0.120724		0.114688	0.0663984	0.259557		0.084507	0.0875252	0.135815
0.214286	0.0301811	0.0724346		0.105634	0.054326	0.0422535		0.0331992	0.0995976	0.226358		0.0452716	0.0422535	0.0663984
0.0331992	0.0663984	0.0754527		0.0603622	0.0513078	0.0754527		0.0301811	0.0362173	0.054326		0.0331992	0.0422535	0.0814889
0.0362173	0.0965795	0.217304		0.054326	0.0301811	0.15996		0.0754527	0.0694165	0.0362173		0.0513078	0.0875252	0.102616
0.0362173	0.0331992	0.410463		0.0301811	0.0482897	0.440644		0.0633803	0.0905433	0.0573441		0.0331992	0.105634	0.0754527
0.0392354	0.214286	0.0573441		0.0513078	0.0995976	0.102616		0.054326	0.0482897	0.0301811		0.0663984	0.0905433	0.126761
0.0452716	0.0663984	0.126761		0.0694165	0.0392354	0.0724346		0.0331992	0.0362173	0.0694165		0.0633803	0.205231	0.0331992
0.0301811	0.0392354	0.0392354		0.0301811	0.0452716	0.0301811		0.0301811	0.0905433	0.144869		0.0331992	0.105634	0.0694165
0.054326	0.17505	0.117706		0.0694165	0.129779	0.0301811		0.0301811	0.0301811	0.262575		0.0935614	0.114688	0.0362173
0.054326	0.0513078	0.208249		0.0452716	0.0362173	0.114688		0.0724346	0.0573441	0.0482897		0.0422535	0.129779	0.135815
0.0331992	0.0422535	0.153924		0.0301811	0.0694165	0.0452716		0.0301811	0.141851	0.0935614		0.0422535	0.0362173	0.0603622
0.0724346	0.123742	0.0633803		0.0513078	0.0663984	0.0392354		0.0633803	0.0663984	0.0362173		0.0301811	0.0784708	0.0875252
0.0633803	0.054326	0.135815		0.054326	0.0301811	0.0392354		0.0362173	0.0362173	0.150905		0.0331992	0.0573441	0.0724346
0.0392354	0.114688	0.268612		0.0422535	0.11167	0.0603622		0.0633803	0.0482897	0.0573441		0.084507	0.0362173	0.0452716
0.102616	0.0392354	0.0392354		0.0603622	0.0875252	0.0362173		0.0422535	0.0784708	0.0784708		0.0724346	0.0392354	0.172032
0.0301811	0.15996	0.0392354		0.0513078	0.0392354	0.0331992		0.105634	0.0784708	0.0392354		0.0301811	0.114688	0.054326
0.0301811	0.0422535	0.0422535		0.0422535	0.0392354	0.0362173		0.0392354	0.0663984	0.0331992		0.0573441	0.0633803	0.196177
0.0573441	0.114688	0.0362173		0.0362173	0.0513078	0.0603622		0.0452716	0.0452716	0.0362173		0.0392354	0.0331992	0.181087
0.0392354	0.0392354	0.102616		0.0301811	0.0422535	0.0513078		0.0392354	0.084507	0.277666		0.0935614	0.153924	0.0633803
0.144869	0.0301811	0.27163		0.0392354	0.0331992	0.0362173		0.0331992	0.0422535	0.0603622		0.0392354	0.0965795	0.0724346
0.199195	0.0301811	0.0633803		0.0392354	0.0452716	0.0663984		0.0513078	0.0392354	0.0301811		0.0422535	0.0905433	0.307847
0.0301811	0.0392354	0.0301811		0.0331992	0.0663984	0.0482897		0.0331992	0.117706	0.0331992		0.0301811	0.0301811	0.0513078
0.0422535	0.0663984	0.117706		0.0965795	0.0995976	0.144869		0.0301811	0.0694165	0.0301811		0.0362173	0.084507	0.15996
0.0663984	0.0663984	0.0331992		0.0422535	0.0965795	0.114688		0.0452716	0.0362173	0.0362173		0.0362173	0.0694165	0.105634
0.054326	0.0392354	0.0422535		0.0905433	0.0482897	0.054326		0.0573441	0.0331992	0.0784708		0.0452716	0.0301811	0.123742
0.0965795	0.0663984	0.0935614		0.328974	0.105634	0.0331992		0.0633803	0.0362173	0.0603622		0.0392354	0.0482897	0.226358
0.0724346	0.359155	0.054326		0.0482897	0.0362173	0.0331992		0.0301811	0.28672	0.0331992		0.0301811	0.054326	0.102616
0.0482897	0.0422535	0.11167		0.0392354	0.262575	0.0362173		0.132797	0.0362173	0.0331992		0.0301811	0.0694165	0.138833
0.0301811	0.0301811	0.0754527		0.516097	0.0784708	0.0513078		0.0392354	0.114688	0.0875252		0.0301811	0.0513078	0.0814889
0.102616	0.117706	0.0905433		0.226358	0.0452716	0.0422535		0.0694165	0.0573441	0.205231		0.132797	0.0362173	0.0301811
0.0301811	0.0392354	0.310865		0.108652	0.0301811	0.0422535		0.0362173	0.0513078	0.0784708		0.235412	0.0573441	0.165996
0.054326	0.22334	0.0603622		0.0482897	0.0331992	0.0482897		0.0482897	0.0784708	0.117706		0.0301811	0.0362173	0.0513078
0.0573441	0.0331992	0.0965795		0.126761	0.0362173	0.603622		0.0331992	0.123742	0.0724346		0.0422535	0.0754527	0.0603622
0.0301811	0.0935614	0.0452716		0.0362173	0.0482897	0.054326		0.0392354	0.0452716	0.169014		0.0392354	0.0603622	0.105634
0.0663984	0.0482897	0.0603622		0.0331992	0.0452716	0.117706		0.0452716	0.0513078	0.0452716		0.0754527	0.0754527	0.0331992
0.0452716	0.0995976	0.0452716		0.0633803	0.0995976	0.0663984		0.0603622	0.0392354	0.0663984		0.0301811	0.0482897	0.120724
0.0814889	0.0362173	0.0362173		0.0392354	0.144869	0.0724346		0.11167	0.0422535	0.0995976		0.0301811	0.0452716	0.0362173
0.0452716	0.084507	0.0362173		0.084507	0.117706	0.0633803		0.0362173	0.0331992	0.0784708		0.0301811	0.0784708	0.0482897
0.0301811	0.144869	0.0875252		0.0301811	0.0724346	0.0452716		0.0301811	0.0301811	0.0301811		0.0301811	0.0513078	0.054326
0.0331992	0.129779	0.28672		0.341046	0.0422535	0.132797		0.15996	0.0331992	0.0694165		0.0392354	0.0392354	0.0633803
0.238431	0.0362173	0.084507		0.054326	0.0995976	0.0814889		0.0573441	0.0452716	0.0875252		0.0301811	0.0694165	0.117706
0.211268	0.0965795	0.0301811		0.0362173	0.102616	0.0331992		0.0422535	0.0422535	0.0694165		0.0301811	0.0452716	0.0362173
0.0301811	0.105634	0.0663984		0.084507	0.084507	0.0875252		0.0754527	0.0392354	0.214286		0.0754527	0.0784708	0.0603622
0.0301811	0.0513078	0.0482897		0.0482897	0.0482897	0.0513078		0.0905433	0.0784708	0.150905		0.0422535	0.0754527	0.129779
0.0482897	0.0452716	0.0603622		0.0995976	0.0814889	0.0965795		0.0301811	0.0965795	0.386318		0.0573441	0.0362173	0.117706
0.0452716	0.0754527	0.114688		0.0995976	0.0482897	0.0482897		0.0513078	0.0633803	0.147887		0.0422535	0.0331992	0.102616
0.0452716	0.0301811	0.102616		0.0694165	0.0392354	0.0362173		0.178068	0.132797	0.0362173		0.0724346	0.0331992	0.0603622
0.0301811	0.0331992	0.0603622		0.0663984	0.0362173	0.0452716		0.0482897	0.0331992	0.0362173		0.0513078	0.0452716	0.0633803
0.0301811	0.0392354	0.0452716		0.054326	0.11167	0.054326		0.0482897	0.0995976	0.0573441		0.0422535	0.153924	0.0331992
0.0422535	0.0754527	0.310865		0.0603622	0.0301811	0.0603622		0.0392354	0.0724346	0.129779		0.0331992	0.108652	0.0452716
0.0452716	0.0482897	0.0392354		0.0935614	0.181087	0.268612		0.054326	0.0392354	0.0362173		0.0392354	0.0513078	0.11167
0.0482897	0.0482897	0.0422535		0.193159	0.054326	0.0301811		0.0814889	0.102616	0.117706		0.0452716	0.0392354	0.0603622
0.0392354	0.313883	0.0724346		0.0331992	0.054326	0.0784708		0.0754527	0.301811	0.0482897		0.0754527	0.0422535	0.0422535
0.0301811	0.0754527	0.105634		0.120724	0.0663984	0.0724346		0.0362173	0.0694165	0.3833		0.0301811	0.0513078	0.235412
0.0392354	0.0754527	0.0905433		0.0452716	0.0452716	0.338028		0.0422535	0.0513078	0.147887		0.0392354	0.0633803	0.0603622
0.0301811	0.0603622	0.0875252		0.0724346	0.0603622	0.27163		0.0513078	0.54326	0.0362173		0.0633803	0.0422535	0.0663984
0.0301811	0.0452716	0.0331992		0.0331992	0.0331992	0.0633803		0.0633803	0.0362173	0.102616		0.0392354	0.0784708	0.0331992
0.0362173	0.135815	0.132797		0.0301811	0.102616	0.0573441		0.0573441	0.0573441	0.054326		0.0513078	0.0301811	0.0392354
0.0392354	0.0301811	0.0603622		0.147887	0.0392354	0.0452716		0.316901	0.0452716	0.084507		0.0362173	0.0482897	0.0482897
0.0513078	0.0331992	0.0452716		0.0875252	0.105634	0.135815		0.0301811	0.0875252	0.0573441		0.0754527	0.0422535	0.0694165
0.31992	0.0694165	0.55835		0.325956	0.0362173	0.0724346		0.054326	0.153924	0.0452716		0.114688	0.108652	0.0452716
0.0331992	0.208249	0.214286		0.0301811	0.084507	0.0422535		0.0513078	0.0633803	0.150905		0.0331992	0.0603622	0.0724346
0.0633803	0.0301811	0.232394		0.0694165	0.0331992	0.0301811		0.0331992	0.0694165	0.0663984		0.126761	0.054326	0.0331992
0.0362173	0.0422535	0.0995976		0.0422535	0.0754527	0.0724346		0.054326	0.120724	0.0331992		0.0663984	0.0362173	0.0814889
0.0875252	0.0995976	0.244467		0.0573441	0.0392354	0.0301811		0.0301811	0.0633803	0.0452716		0.0603622	0.0301811	0.0724346
0.0573441	0.0482897	0.17505		0.0694165	0.0301811	0.0301811		0.0331992	0.0905433	0.15996		0.0513078	0.0513078	0.0573441
0.0331992	0.0754527	0.144869		0.0301811	0.0301811	0.0392354		0.0452716	0.0301811	0.0935614		0.0573441	0.156942	0.0513078
0.0331992	0.0663984	0.0422535		0.11167	0.0633803	0.054326		0.0754527	0.054326	0.0513078		0.0995976	0.054326	0.0814889
0.0422535	0.0694165	0.0482897		0.0301811	0.102616	0.138833		0.0784708	0.0724346	0.0573441		0.0573441	0.0754527	0.0935614
0.0392354	0.084507	0.138833		0.0331992	0.0392354	0.0724346		0.165996	0.0513078	0.0573441		0.0452716	0.126761	0.0392354
0.0482897	0.054326	0.0573441		0.0422535	0.0724346	0.0633803		0.132797	0.0603622	0.0331992		0.0603622	0.105634	0.0422535
0.0331992	0.0633803	0.0603622		0.0694165	0.0422535	0.135815		0.0603622	0.0694165	0.132797		0.0392354	0.0603622	0.165996
0.0573441	0.0301811	0.114688		0.0875252	0.0422535	0.11167		0.054326	0.0573441	0.226358		0.0452716	0.114688	0.11167
0.0422535	0.0754527	0.0694165		0.0362173	0.0422535	0.0392354		0.0362173	0.0331992	0.259557		0.0663984	0.135815	0.0392354
0.138833	0.0513078	0.0301811		0.0573441	0.0573441	0.0482897		0.0362173	0.0422535	0.0301811		0.0754527	0.0331992	0.238431
0.0301811	0.150905	0.0422535		0.0392354	0.0331992	0.0331992		0.0905433	0.126761	0.322938		0.0301811	0.0513078	0.0362173
0.0301811	0.0724346	0.0663984		0.102616	0.0814889	0.325956		0.0814889	0.105634	0.0573441		0.0301811	0.135815	0.0935614
0.0392354	0.0331992	0.0513078		0.0301811	0.144869	0.0392354		0.0482897	0.0513078	0.0513078		0.0392354	0.0452716	0.0724346
0.0513078	0.0694165	0.120724		0.0362173	0.0452716	0.268612		0.0784708	0.0301811	0.0633803		0.126761	0.129779	0.0452716
0.0724346	0.0573441	0.114688		0.0301811	0.0513078	0.102616		0.0995976	0.0392354	0.117706		0.0724346	0.199195	0.208249
0.0935614	0.162978	0.0724346		0.0694165	0.150905	0.0331992		0.0362173	0.0513078	0.0965795		0.310865	0.120724	0.150905
0.0362173	0.0694165	0.0392354		0.0784708	0.0452716	0.120724		0.322938	0.0724346	0.054326		0.0362173	0.0331992	0.0935614
0.0935614	0.0422535	0.0603622		0.229376	0.105634	0.0754527		0.0362173	0.0331992	0.102616		0.123742	0.0452716	0.0392354
0.184105	0.0633803	0.0362173		0.0422535	0.0331992	0.0301811		0.0362173	0.054326	0.054326		0.054326	0.054326	0.0301811
0.0331992	0.0784708	0.0935614		0.0392354	0.108652	0.0513078		0.0362173	0.0663984	0.0362173		0.27163	0.114688	0.0633803
0.0452716	0.11167	0.108652		0.0603622	0.054326	0.105634		0.0362173	0.0482897	0.0301811		0.0452716	0.126761	0.0362173
0.0331992	0.054326	0.419517		0.0513078	0.0452716	0.0392354		0.0301811	0.0422535	0.0301811		0.0362173	0.0754527	0.0573441
0.141851	0.256539	0.084507		0.0452716	0.0331992	0.371227		0.0392354	0.0573441	0.0724346		0.0362173	0.0573441	0.0633803
0.0362173	0.0724346	0.0482897		0.289738	0.0422535	0.0452716		0.0422535	0.0935614	0.0573441		0.0301811	0.0301811	0.0362173
0.054326	0.0452716	0.0452716		0.0422535	0.0633803	0.0513078		0.0392354	0.054326	0.126761		0.0331992	0.0724346	0.0513078
0.0301811	0.0392354	0.0663984		0.0422535	0.0513078	0.108652		0.0452716	0.0663984	0.150905		0.0362173	0.0663984	0.0452716
0.0301811	0.0513078	0.0784708		0.0331992	0.0362173	0.0331992		0.0301811	0.126761	0.0392354		0.0392354	0.0362173	0.135815
0.0452716	0.0422535	0.0784708		0.0392354	0.0362173	0.141851			0.126761	0.084507		0.0331992	0.0422535	0.0784708
0.0633803	0.0452716	0.105634		0.102616	0.0301811	0.153924			0.0362173	0.0513078		0.0331992	0.0603622	0.0724346
	0.0754527	0.0603622		0.123742	0.0301811	0.0301811			0.0573441	0.0603622		0.0573441	0.0362173	0.0875252
	0.0301811	0.310865			0.0422535	0.0905433			0.0331992	0.0573441		0.0754527	0.0603622	0.998994
	0.0482897	0.0482897			0.0331992	0.0603622			0.0362173	0.084507		0.0905433	0.33501	0.0694165
	0.0301811	0.150905			0.0362173	0.054326			0.0965795	0.0362173		0.114688	0.0331992	0.11167
	0.114688	0.268612			0.0663984	0.153924			0.0422535	0.0301811		0.054326	0.0875252	0.054326
	0.0754527	0.0633803			0.0422535	0.0362173			0.0513078	0.0935614		0.0573441	0.226358	0.150905
	0.0513078	0.0392354			0.0754527	0.0633803			0.054326	0.552314		0.0362173	0.114688	0.356137
	0.0724346	0.410463			0.0362173	0.054326			0.0935614	0.0392354		0.0301811	0.0513078	0.126761
	0.0603622	0.0754527			0.0452716	0.0422535			0.202213	0.108652		0.0724346	0.156942	0.0331992
	0.0724346	0.0301811			0.0452716	0.0392354			0.0331992	0.141851		0.0482897	0.135815	0.105634
	0.0965795	0.054326			0.0331992	0.0362173			0.0422535	0.0392354		0.0362173	0.181087	0.0513078
	0.0513078	0.144869			0.0452716	0.084507			0.0482897	0.0663984		0.0663984	0.0663984	0.0392354
	0.0362173	0.054326			0.0301811	0.0875252			0.102616	0.0513078		0.0392354	0.0452716	0.108652
	0.141851	0.084507			0.0331992	0.117706			0.0392354	0.0965795		0.0422535	0.0482897	0.244467
	0.0452716	0.0331992			0.0694165	0.0392354			0.0482897	0.0754527		0.0482897	0.0301811	0.0392354
	0.135815	0.0301811			0.054326	0.0905433			0.0362173	0.0301811		0.0573441	0.0603622	0.0814889
	0.0331992	0.120724			0.0875252	0.0362173			0.0784708	0.0905433		0.0452716	0.0362173	0.120724
	0.120724	0.135815			0.0694165	0.0995976			0.0482897	0.0331992		0.0694165	0.0301811	0.0422535
	0.0331992	0.0482897			0.0301811	0.0422535			0.0422535	0.0603622		0.0573441	0.102616	0.190141
	0.0633803	0.0784708			0.0392354	0.0392354			0.084507	0.0452716		0.0724346	0.0573441	0.0603622
	0.0452716	0.0331992			0.0452716	0.0513078			0.0513078	0.0603622		0.0331992	0.0573441	0.0331992
	0.0452716	0.0513078			0.0362173	0.0452716			0.0694165	0.0754527		0.0331992	0.0513078	0.054326
	0.0362173	0.0754527			0.0301811	0.0301811			0.0513078	0.0301811		0.0331992	0.0513078	0.0392354
	0.108652	0.0633803			0.0392354	0.0573441			0.0633803	0.0362173		0.0331992	0.298793	0.178068
	0.0603622	0.0362173			0.0513078	0.108652			0.0633803	0.126761		0.0301811	0.380282	0.0784708
	0.0331992	0.0392354			0.0301811	0.0392354			0.0392354	0.169014		0.0694165	0.0482897	0.054326
	0.0603622	0.054326			0.0422535	0.0452716			0.054326	0.0784708		0.0331992	0.0392354	0.0331992
	0.0875252	0.295775			0.0422535	0.054326			0.0513078	0.0362173		0.262575	0.084507	0.310865
	0.178068	0.283702			0.102616	0.0392354			0.0392354	0.0482897		0.226358	0.084507	0.452716
	0.0362173	0.144869			0.084507	0.102616			0.0724346	0.0573441		0.196177	0.141851	0.0784708
	0.0452716	0.0301811			0.054326	0.054326			0.0754527	0.0724346		0.0392354	0.0362173	0.11167
	0.0392354	0.0301811			0.084507	0.0513078			0.0754527	0.102616		0.0603622	0.0663984	0.141851
	0.0362173	0.262575			0.0513078	0.0301811			0.054326	0.0784708		0.0513078	0.0935614	0.150905
	0.15996	0.0331992			0.0663984	0.256539			0.0452716	0.138833		0.0784708	0.0362173	0.0633803
	0.162978	0.0301811			0.0362173	0.138833			0.0301811	0.153924		0.0452716	0.0392354	0.289738
	0.144869	0.193159			0.0422535	0.0482897			0.0422535	0.105634		0.126761	0.0603622	0.0935614
	0.0422535	0.0392354			0.0482897	0.0392354			0.0392354	0.0392354		0.0965795	0.0482897	0.0573441
	0.0422535	0.0301811			0.0482897	0.0422535			0.0724346	0.0301811		0.0301811	0.0422535	0.0301811
	0.0633803	0.0814889			0.0633803	0.0301811			0.0301811	0.0482897		0.0422535	0.0694165	0.084507
	0.238431	0.147887			0.0452716	0.169014			0.054326	0.0482897		0.0513078	0.054326	0.184105
	0.054326	0.0301811			0.0784708	0.0694165			0.0784708	0.0694165		0.0573441	0.0965795	0.0362173
	0.126761	0.0573441			0.0362173	0.108652			0.0331992	0.0362173		0.353119	0.054326	0.491952
	0.0935614	0.0331992			0.129779	0.0392354			0.0392354	0.0331992			0.0663984	0.108652
	0.0965795	0.0663984			0.199195	0.0573441			0.0694165	0.0965795			0.0663984	0.153924
	0.0814889	0.0754527			0.0875252	0.084507			0.0362173	0.0633803			0.0331992	0.138833
	0.0422535	0.054326			0.105634	0.229376			0.187123	0.138833			0.0875252	0.0724346
	0.0513078	0.0935614			0.0362173	0.0965795			0.0452716	0.0875252			0.0694165	0.054326
	0.0422535	0.0663984			0.0513078	0.150905			0.0513078	0.0301811			0.0452716	0.0362173
	0.0482897	0.0422535			0.0663984	0.084507			0.0301811	0.054326			0.0573441	0.0362173
	0.126761	0.0422535			0.054326	0.247485			0.0301811	0.0362173			0.102616	0.673038
	0.126761	0.0452716			0.11167	0.0663984			0.0633803	0.458753			0.162978	0.15996
	0.0301811	0.0663984			0.0482897	0.0513078			0.0482897	0.0482897			0.0452716	0.507042
	0.292757	0.0482897			0.0392354	0.193159			0.0331992	0.162978			0.0875252	0.0603622
	0.0301811	0.0482897			0.0331992	0.147887			0.0301811	0.0663984			0.0362173	0.0422535
	0.0422535	0.0754527			0.0573441	0.0694165			0.0513078	0.0331992			0.0362173	0.316901
	0.193159	0.054326			0.0513078				0.0784708	0.0814889			0.0663984	0.0331992
	0.0694165	0.0301811			0.0482897				0.0573441	0.0301811			0.0875252	0.0452716
	0.0422535	0.105634			0.0724346				0.0452716	0.0633803			0.0392354	0.0301811
	0.214286	0.108652			0.0301811				0.178068	0.123742			0.0633803	0.0331992
	0.214286	0.0513078			0.0754527				0.0513078	0.150905			0.0513078	0.0482897
	0.0301811	0.108652			0.0724346				0.084507	0.0995976			0.084507	0.0482897
	0.0392354	0.0663984			0.0362173				0.0362173	0.0422535			0.123742	0.0452716
	0.0331992	0.17505			0.0362173				0.0301811	0.0362173			0.0633803	0.084507
	0.0392354	0.0331992			0.0784708				0.0573441	0.0301811			0.0482897	0.181087
	0.0603622	0.211268			0.0392354				0.0301811	0.0301811			0.0573441	0.0301811
	0.0452716	0.117706			0.054326				0.22334	0.0935614			0.0754527	0.120724
	0.0694165	0.0422535			0.0754527				0.0663984	0.0422535			0.0362173	0.0965795
	0.0724346	0.0452716			0.0362173				0.0301811	0.138833			0.0965795	0.0694165
	0.0331992	0.0513078			0.0301811				0.0573441	0.084507			0.0663984	0.196177
	0.0482897	0.0331992			0.0482897				0.0603622	0.0301811			0.0422535	0.084507
	0.0392354	0.0392354			0.0331992				0.0814889	0.0422535			0.0814889	0.0422535
	0.0513078	0.356137			0.0513078				0.0603622	0.105634			0.084507	0.0724346
	0.0754527	0.184105			0.0331992				0.0301811	0.0422535			0.0603622	0.102616
	0.0935614	0.0814889			0.0513078				0.0784708	0.0452716			0.0875252	0.0301811
	0.0482897	0.0603622			0.054326				0.0663984	0.147887			0.0301811	0.241449
	0.108652	0.0935614			0.0422535				0.0482897	0.114688			0.054326	0.0362173
	0.0331992	0.129779			0.0362173				0.0422535	0.235412			0.0422535	0.0573441
	0.0482897	0.0392354			0.0301811				0.0392354	0.0482897			0.0935614	0.208249
	0.0754527	0.108652			0.0784708				0.0422535	0.0301811			0.105634	0.054326
	0.11167	0.0603622			0.150905				0.11167	0.0814889			0.0422535	0.0724346
	0.0482897	0.120724			0.084507				0.0573441	0.0935614			0.0452716	0.259557
	0.0754527	0.084507			0.0422535				0.0754527	0.0573441			0.0573441	0.0482897
	0.0301811	0.0301811			0.0663984				0.108652	0.0392354			0.178068	0.0754527
	0.0331992	0.857143			0.0513078				0.0663984	0.126761			0.0724346	0.0633803
	0.123742	0.135815			0.0965795				0.0935614	0.0814889			0.0392354	0.138833
	0.084507	0.0814889			0.0422535				0.0663984	0.0362173			0.0392354	0.153924
	0.0513078	0.156942			0.0663984				0.0935614	0.11167			0.0633803	0.138833
	0.0392354	0.0362173			0.117706				0.0603622	0.0573441			0.17505	0.0513078
	0.0392354				0.054326				0.181087	0.0784708			0.0301811	0.0452716
	0.0935614				0.0452716				0.0301811	0.0422535			0.0905433	0.0331992
	0.126761				0.0482897				0.0694165	0.0331992			0.0301811	0.0905433
	0.0362173				0.0573441				0.114688	0.0724346			0.0301811	0.141851
	0.135815				0.0301811				0.169014	0.0422535			0.0331992	0.0331992
	0.0392354				0.0814889				0.0573441	0.0301811			0.0422535	0.0422535
	0.0573441				0.0663984				0.150905	0.0422535			0.0482897	0.084507
	0.0573441				0.054326				0.0513078	0.0331992			0.0301811
	0.0513078				0.0482897				0.0452716	0.0392354			0.102616
	0.0301811				0.162978				0.0513078	0.0422535			0.0754527
	0.0331992				0.108652				0.0482897	0.084507			0.0633803
	0.0482897				0.0362173				0.0633803	0.0331992			0.0301811
	0.0754527				0.0301811				0.15996	0.141851			0.0452716
	0.0392354				0.17505				0.0362173	0.0603622			0.0784708
	0.0392354				0.0995976				0.0362173	0.0513078			0.0452716
	0.0422535				0.0301811				0.0482897	0.229376			0.0724346
	0.0301811				0.0573441				0.0573441	0.11167			0.0452716
	0.0875252				0.0362173				0.0814889	0.0482897			0.0905433
	0.0482897				0.0301811				0.0724346	0.0331992			0.0331992
	0.322938				0.178068				0.0331992	0.0754527			0.0935614
	0.0663984				0.084507				0.102616	0.0331992			0.0603622
	0.0331992				0.0603622				0.0362173	0.0573441			0.0875252
	0.0331992				0.0875252				0.11167	0.0513078			0.0513078
	0.11167				0.0331992				0.0362173	0.0633803			0.0301811
	0.054326				0.144869				0.0482897	0.0482897			0.0301811
	0.15996				0.102616				0.169014	0.114688			0.0422535
	0.0603622				0.0331992				0.0362173	0.0482897			0.17505
	0.0362173				0.0482897				0.0573441	0.0482897			0.0784708
	0.0573441				0.0754527				0.0482897	0.108652			0.0331992
	0.0482897				0.0331992				0.0422535	0.0694165			0.0603622
	0.0331992				0.0331992				0.0362173	0.0724346			0.0573441
	0.0482897				0.0482897				0.0392354	0.0603622			0.0814889
	0.135815				0.0724346				0.0633803	0.0573441			0.691147
	0.0482897				0.0452716				0.0301811	0.259557			0.0392354
	0.0573441				0.0573441				0.0724346	0.102616			0.084507
	0.0603622				0.054326				0.0663984	0.0362173			0.0754527
	0.0331992				0.28672				0.0422535	0.0965795			0.0331992
	0.054326				0.0422535				0.0513078	0.0362173			0.0362173
	0.0875252				0.0663984				0.0301811	0.0784708			0.11167
	0.268612				0.162978				0.0301811	0.238431			0.054326
	0.0331992				0.0513078				0.0422535	0.0331992			0.108652
	0.0452716				0.0422535				0.184105	0.105634			0.102616
	0.0331992				0.141851				0.102616	0.126761			0.0724346
	0.0331992				0.0452716				0.0301811	0.60664			0.15996
	0.084507				0.0301811				0.084507	0.0754527			0.0301811
	0.0362173				0.0603622				0.0362173	0.135815			0.0452716
	0.0301811				0.0784708				0.0603622	0.0513078			0.0875252
	0.0331992				0.0935614				0.0331992	0.344064			0.0573441
	0.0573441				0.0633803				0.0482897	0.247485			0.0573441
	0.229376				0.0301811				0.0694165	0.084507			0.0513078
	0.0633803				0.054326				0.0422535	0.0694165			0.0422535
	0.0301811				0.181087				0.0482897	0.0301811			0.054326
	0.117706				0.0935614				0.0392354	0.0905433			0.0452716
	0.054326				0.0422535				0.0724346	0.0724346			0.0784708
	0.184105				0.0362173				0.0965795	0.0603622			0.0603622
	0.0754527				0.0422535				0.0875252	0.356137			0.0875252
	0.102616				0.0603622				0.0452716	0.0603622			0.0724346
	0.117706				0.0603622				0.0362173	0.0482897			0.108652
	0.147887				0.0935614				0.0784708	0.328974			0.0784708
	0.169014				0.0784708				0.0422535	0.0331992			0.084507
	0.084507				0.0814889				0.0331992	0.0784708			0.0573441
	0.0452716				0.0482897				0.0422535	0.0784708			0.0452716
	0.0482897				0.0392354				0.0663984	0.0452716			0.0663984
	0.0573441				0.0301811				0.0362173	0.0362173			0.0392354
	0.084507				0.0331992				0.208249	0.084507			0.0482897
	0.0754527				0.054326				0.0603622	0.0935614			0.138833
	0.0452716				0.253521				0.0331992	0.0694165			0.162978
	0.0392354				0.0331992				0.0392354	0.0301811			0.0362173
	0.0452716				0.0724346				0.084507	0.129779			0.0301811
	0.0301811				0.114688				0.0301811	0.0633803			0.153924
	0.0422535				0.0301811				0.0482897	0.241449			0.0422535
	0.0724346				0.165996				0.054326	0.0422535			0.226358
	0.0422535				0.0301811				0.0965795	0.0392354			0.0301811
	0.0452716				0.0482897				0.144869				0.114688
	0.0422535				0.084507				0.181087				0.0422535
	0.0392354				0.0301811				0.0513078				0.0362173
	0.0331992				0.0603622				0.0331992				0.0603622
	0.054326				0.0784708				0.0724346				0.0362173
	0.0633803				0.0392354				0.150905				0.0422535
	0.054326				0.0422535				0.0301811				0.0694165
	0.0965795				0.0694165				0.0362173				0.0362173
	0.0814889				0.0513078				0.0331992				0.117706
	0.0875252				0.0663984				0.054326				0.054326
	0.0875252				0.0603622				0.0422535				0.0633803
	0.0392354				0.0905433				0.0573441				0.11167
	0.0573441				0.0392354				0.0513078				0.0301811
	0.0452716				0.0331992				0.0754527				0.0452716
	0.0724346				0.0362173				0.0513078				0.0603622
	0.0694165				0.0482897				0.0603622				0.0301811
	0.0814889				0.0301811				0.0331992				0.0995976
	0.0603622				0.0663984				0.0814889				0.0513078
	0.120724				0.0331992				0.0362173				0.0452716
	0.169014				0.0754527				0.184105				0.0633803
	0.054326				0.0331992				0.117706				0.0331992
	0.117706				0.0301811				0.0905433				0.129779
	0.274648				0.0301811				0.0482897				0.0301811
	0.0482897				0.0301811				0.0995976				0.0482897
	0.0905433				0.0392354				0.0603622				0.0331992
	0.0482897				0.0422535				0.132797				0.0875252
	0.0362173				0.0452716				0.141851				0.126761
	0.0392354				0.0754527				0.0362173				0.054326
	0.0513078				0.0422535				0.0663984				0.0331992
	0.0603622				0.0301811				0.0362173				0.205231
	0.0331992				0.0452716				0.0694165				0.0362173
	0.0482897				0.0663984				0.0422535				0.0331992
	0.0513078				0.054326				0.054326				0.120724
	0.28672				0.0754527				0.084507				0.0633803
	0.0965795				0.108652				0.0784708				0.132797
	0.0331992				0.0513078				0.0482897				0.0724346
	0.0422535				0.153924				0.0331992				0.0392354
	0.253521				0.0392354				0.0452716				0.0784708
	0.0633803				0.0392354				0.0663984				0.105634
	0.0724346				0.0422535				0.0482897				0.054326
	0.338028				0.0301811				0.0814889				0.054326
	0.0301811				0.0362173				0.0603622				0.054326
	0.0362173				0.0331992				0.054326				0.247485
	0.0694165				0.0573441				0.0482897				0.0452716
	0.084507				0.0452716				0.0362173				0.0301811
	0.054326				0.0422535				0.123742				0.0814889
	0.105634				0.0301811				0.0392354				0.0513078
	0.0301811				0.0301811				0.054326				0.0784708
	0.17505				0.0392354				0.0513078				0.0362173
	0.0362173				0.0482897				0.350101				0.0754527
	0.0422535				0.0331992				0.0301811				0.0935614
	0.0422535				0.0362173				0.0513078				0.0513078
	0.0724346				0.0392354				0.0392354				0.126761
	0.120724				0.0331992				0.0362173				0.0392354
	0.0784708				0.054326				0.0995976				0.0784708
	0.0482897				0.0784708				0.0513078				0.0573441
	0.0482897				0.0362173				0.105634				0.054326
	0.102616				0.054326				0.0392354				0.0875252
	0.0573441				0.129779				0.0482897				0.0362173
	0.054326				0.0301811				0.0482897				0.0633803
	0.0694165				0.0362173				0.199195				0.108652
	0.0694165				0.120724				0.0422535				0.147887
	0.0905433				0.0754527				0.0633803				0.0392354
	0.126761				0.0362173				0.084507				0.208249
	0.0935614				0.0935614				0.0362173				0.0301811
	0.0663984				0.105634				0.0573441				0.105634
	0.0875252				0.0422535				0.0301811				0.0935614
	0.0301811				0.0301811				0.0392354				0.0362173
	0.0633803				0.464789				0.0633803				0.0633803
	0.102616				0.0301811				0.126761				0.0362173
	0.114688				0.0301811				0.123742				0.114688
	0.0392354				0.11167				0.0935614				0.0362173
	0.0633803				0.0301811				0.0573441				0.0392354
	0.0452716				0.0362173				0.108652				0.0422535
	0.129779				0.0482897				0.0452716				0.0301811
	0.0663984				0.0331992				0.054326				0.0784708
	0.054326				0.0482897				0.178068				0.114688
	0.0482897				0.0331992				0.0362173				0.0754527
	0.0814889				0.0422535				0.0724346				0.054326
	0.0603622				0.0452716				0.0513078				0.0331992
	0.0482897				0.0331992				0.0513078				0.0422535
	0.0331992				0.0573441				0.0603622				0.054326
	0.0784708				0.0513078				0.0513078				0.0392354
	0.0724346				0.0603622				0.0422535				0.0331992
	0.0422535				0.0452716				0.0301811				0.0452716
	0.0331992				0.169014				0.0392354				0.129779
	0.0724346				0.0513078				0.0301811				0.117706
	0.0573441				0.0362173				0.0331992				0.0663984
	0.0422535				0.0935614				0.0603622				0.0331992
	0.0362173				0.0331992				0.0513078				0.33501
	0.0301811				0.0392354				0.0754527				0.0331992
	0.0301811				0.0362173				0.0392354				0.123742
	0.0694165				0.0392354				0.0513078				0.11167
	0.0694165				0.0905433				0.0633803				0.117706
	0.178068				0.0995976				0.0754527				0.0331992
	0.0452716				0.0482897				0.0603622				0.0422535
	0.0392354				0.117706				0.0392354				0.0573441
	0.0482897				0.105634				0.054326				0.0392354
	0.22334				0.129779				0.0301811				0.0754527
	0.0392354				0.054326				0.443662				0.0331992
	0.0754527				0.0603622				0.0422535				0.0392354
	0.0995976				0.108652				0.141851				0.0513078
	0.0422535				0.0754527				0.0392354				0.0573441
	0.0331992				0.0452716				0.0301811				0.0301811
	0.0633803				0.0724346				0.0633803				0.123742
	0.132797				0.0362173				0.0452716				0.0422535
	0.084507				0.126761				0.0814889				0.0422535
	0.0422535				0.0935614				0.0422535				0.0331992
	0.0513078				0.0362173				0.0452716				0.0331992
	0.0663984				0.0633803				0.0482897				0.0724346
	0.0362173				0.0633803				0.0573441				0.0724346
	0.0573441				0.0362173				0.0452716				0.084507
	0.0362173				0.0814889				0.0694165				0.0603622
	0.0875252				0.0784708				0.0392354				0.0362173
	0.0603622				0.0301811				0.0362173				0.0663984
	0.280684				0.0301811				0.0331992				0.0603622
	0.0422535				0.0694165				0.054326				0.187123
	0.0905433				0.0331992				0.0452716				0.0513078
	0.250503				0.0422535				0.084507				0.0754527
	0.0362173				0.0331992				0.0301811				0.0422535
	0.0331992				0.0754527				0.410463				0.0422535
	0.0663984				0.0452716				0.0392354				0.0392354
	0.054326				0.0663984				0.0482897				0.0513078
	0.0452716				0.292757				0.0513078				0.102616
	0.144869				0.0422535				0.0301811				0.126761
	0.0452716				0.084507				0.084507				0.0875252
	0.0331992				0.0573441				0.0603622				0.054326
	0.0724346				0.0422535				0.0452716				0.0301811
	0.0784708				0.0362173				0.0301811				0.126761
	0.0513078				0.0784708				0.0422535				0.0392354
	0.0392354				0.0392354				0.108652				0.0331992
	0.0452716				0.202213				0.0301811				0.0784708
	0.0875252				0.0452716				0.0362173				0.0362173
	0.0694165				0.0754527				0.0965795				0.0663984
	0.190141				0.0422535				0.0301811				0.0331992
	0.126761				0.0331992				0.0784708				0.0301811
	0.0301811				0.0875252				0.0663984				0.0663984
	0.054326				0.0573441				0.0663984				0.11167
	0.114688				0.0362173				0.0452716				0.0392354
	0.0301811				0.0392354				0.0965795				0.0392354
	0.0694165				0.0331992				0.0392354				0.0935614
	0.0935614				0.0452716				0.0331992				0.165996
	0.0724346				0.0392354				0.0362173				0.0452716
	0.129779				0.0663984				0.0573441				0.0513078
	0.0392354				0.0392354				0.084507				0.0301811
	0.102616				0.0482897				0.0362173				0.0905433
	0.0422535				0.0694165				0.0482897				0.0784708
	0.0603622				0.0573441				0.0965795				0.0392354
	0.0513078				0.0392354				0.0362173				0.0392354
	0.0422535				0.0392354				0.0663984				0.0633803
	0.0754527				0.0331992				0.0513078				0.0422535
	0.0422535				0.0331992				0.0482897				0.054326
	0.0331992				0.0392354				0.0513078				0.0482897
	0.0331992				0.0724346				0.0724346				0.0452716
	0.132797				0.0331992				0.0784708				0.0573441
	0.0633803				0.0301811				0.0331992				0.150905
	0.0301811				0.0331992				0.0995976				0.0513078
	0.0694165				0.0482897				0.0392354				0.105634
	0.0392354				0.0603622				0.0694165				0.0905433
	0.0784708				0.0875252				0.054326				0.0452716
	0.120724				0.0331992				0.0784708				0.0301811
	0.0513078				0.0633803				0.0422535				0.084507
	0.0301811				0.0482897				0.0362173				0.135815
	0.0422535				0.0513078				0.132797				0.0482897
	0.0633803				0.0392354				0.117706				0.0814889
	0.0362173				0.0573441				0.0362173				0.126761
	0.0965795				0.0633803				0.0513078				0.49497
	0.054326				0.0422535				0.135815				0.0603622
	0.0724346				0.0301811				0.0452716				0.084507
	0.0603622				0.0633803				0.0724346				0.0603622
	0.0694165				0.0301811				0.0663984				0.123742
	0.0875252				0.0422535				0.0422535				0.156942
	0.0663984				0.0331992				0.0392354				0.0452716
	0.102616				0.0422535				0.0633803				0.0362173
	0.0422535				0.0603622				0.0814889				0.0663984
	0.108652				0.0513078				0.0331992				0.0482897
	0.0724346				0.0362173				0.0513078				0.0513078
	0.0905433				0.0875252				0.0965795				0.084507
	0.0362173				0.0513078				0.0392354				0.165996
	0.0784708				0.0331992				0.0814889				0.0754527
	0.105634				0.0573441				0.054326				0.141851
	0.187123				0.0513078				0.0573441				0.0694165
	0.0875252				0.0392354				0.0633803				0.0422535
	0.0422535				0.0875252				0.0422535				0.0331992
	0.341046				0.0452716				0.0452716				0.0814889
	0.440644				0.0392354				0.187123				0.141851
	0.0482897				0.0362173				0.0331992				0.190141
	0.0724346				0.0724346				0.0301811				0.0331992
	0.0392354				0.0452716				0.0573441				0.0452716
	0.181087				0.0814889				0.0301811				0.0633803
	0.0452716				0.0301811				0.0633803				0.11167
	0.0362173				0.328974				0.0392354				0.0482897
	0.0513078				0.084507				0.0754527				0.0603622
	0.0603622				0.0482897				0.0392354				0.0362173
	0.0573441				0.0482897				0.0392354				0.0301811
	0.0301811				0.0965795				0.0392354				0.054326
	0.0301811				0.0995976				0.0452716				0.0452716
	0.0633803				0.0331992				0.126761				0.49497
	0.0301811				0.0724346				0.0603622				0.0301811
	0.0301811				0.0513078				0.102616				0.0331992
	0.11167				0.0724346				0.0301811				0.084507
	0.0633803				0.0301811				0.0482897				0.196177
	0.0301811				0.0392354				0.0513078				0.0573441
	0.0362173				0.0422535				0.0301811				0.0331992
	0.0422535				0.437626				0.0482897				0.0362173
	0.0573441				0.084507				0.0965795				0.0603622
	0.11167				0.0935614				0.0452716				0.0301811
	0.153924				0.114688				0.0603622				0.0331992
	0.0301811				0.0482897				0.0392354				0.0392354
	0.0331992				0.0331992				0.0452716				0.0603622
	0.0513078				0.0331992				0.0452716				0.0814889
	0.123742				0.0754527				0.0452716				0.0301811
	0.0573441				0.0482897				0.117706				0.0513078
	0.0422535				0.0362173				0.0724346				0.0301811
	0.0694165				0.0452716				0.0513078				0.0301811
	0.0513078				0.0482897				0.0663984				0.0754527
	0.0422535				0.084507				0.0301811				0.0694165
	0.162978				0.0392354				0.0452716				0.0392354
	0.0814889				0.0754527				0.0814889				0.0452716
	0.135815				0.0331992				0.0513078				0.0331992
	0.443662				0.0482897				0.0482897				0.0422535
	0.0603622				0.0331992				0.0754527				0.0663984
	0.141851				0.0814889				0.0301811				0.0331992
	0.0694165				0.265594				0.0875252				0.135815
	0.054326				0.0362173				0.0422535				0.0392354
	0.0422535				0.054326				0.0573441				0.054326
	0.22334				0.0331992				0.0422535				0.0603622
	0.0331992				0.054326				0.0422535				0.0422535
	0.0392354				0.0331992				0.0422535				0.0392354
	0.0573441				0.0392354				0.0784708				0.0301811
	0.0452716				0.0784708				0.0301811				0.114688
	0.0452716				0.0392354				0.0422535				0.0995976
	0.0694165				0.0573441				0.0331992				0.102616
	0.0905433				0.0392354				0.0875252				0.114688
	0.0814889				0.054326				0.0724346				0.0482897
	0.0965795				0.0362173				0.0452716				0.0452716
	0.0392354				0.0301811				0.0482897				0.187123
	0.0663984				0.0482897				0.0573441				0.0724346
	0.0875252				0.0422535				0.0362173				0.0392354
	0.0905433				0.0814889				0.0965795				0.0724346
	0.0482897				0.0362173				0.0301811				0.0513078
	0.0513078				0.0301811				0.054326				0.102616
	0.0362173				0.0422535				0.0573441				0.0573441
	0.0754527				0.0875252				0.147887				0.0362173
	0.0663984				0.054326				0.169014				0.0573441
	0.054326				0.0663984				0.0392354				0.0603622
	0.054326				0.0633803				0.0482897				0.105634
	0.0754527				0.0362173				0.0694165				0.0301811
	0.0754527				0.0663984				0.0331992				0.0754527
	0.123742				0.0301811				0.0633803				0.0724346
	0.0362173				0.0331992				0.0663984				0.0331992
	0.114688				0.0513078				0.0482897				0.0452716
	0.0452716				0.054326				0.0482897				0.0905433
	0.0422535				0.0452716				0.0814889				0.0301811
	0.165996				0.0331992				0.0573441				0.208249
	0.0392354				0.0392354				0.172032				0.0754527
	0.054326				0.0513078				0.27163				0.0362173
	0.0633803				0.0663984				0.0362173				0.0422535
	0.0362173				0.0301811				0.0935614				0.0663984
	0.0362173				0.0724346				0.0603622				0.084507
	0.0422535				0.129779				0.0301811				0.0331992
	0.0482897				0.0422535				0.0301811				0.054326
	0.0603622				0.054326				0.0784708				0.0452716
	0.0905433				0.0331992				0.0694165				0.0754527
	0.0301811				0.0392354				0.054326				0.0905433
	0.0482897				0.0663984				0.0452716				0.120724
	0.0633803				0.0573441				0.108652				0.0784708
	0.0603622				0.0331992				0.0452716				0.0331992
	0.0814889				0.0482897				0.0875252				0.0603622
	0.193159				0.0362173				0.0482897				0.0995976
	0.108652				0.0362173				0.0603622				0.11167
	0.0694165				0.0301811				0.0392354				0.0362173
	0.0301811				0.0422535				0.0392354				0.0603622
	0.0694165				0.0452716				0.0663984				0.0331992
	0.0573441				0.117706				0.0331992				0.0422535
	0.0995976				0.0724346				0.0331992				0.0331992
	0.138833				0.0513078				0.0724346				0.153924
	0.0482897				0.0694165				0.102616				0.0331992
	0.0513078				0.0331992				0.0422535				0.0392354
	0.0301811				0.0694165				0.0513078				0.0301811
	0.0814889				0.0482897				0.0814889				0.0513078
	0.0814889				0.0663984				0.0362173				0.0331992
	0.0392354				0.0301811				0.0331992				0.0754527
	0.0573441				0.126761				0.0392354				0.0422535
	0.0694165				0.0754527				0.0513078				0.0422535
	0.0814889				0.0784708				0.15996				0.0573441
	0.0663984				0.0301811				0.0301811				0.0301811
	0.0362173				0.0362173				0.0513078				0.0814889
	0.054326				0.0452716				0.054326				0.0452716
	0.0362173				0.054326				0.0905433				0.0362173
	0.0905433				0.141851				0.0452716				0.0392354
	0.0573441				0.0331992				0.0603622				0.0301811
	0.0875252				0.0301811				0.0482897				0.0754527
	0.0301811				0.0603622				0.0784708				0.0331992
	0.0663984				0.0362173				0.0603622				0.0573441
	0.084507				0.0452716				0.0301811				0.0331992
	0.156942				0.0422535				0.0362173				0.0362173
	0.141851				0.0663984				0.0301811				0.0513078
	0.0392354				0.380282				0.0331992				0.054326
	0.0301811				0.202213				0.331992				0.0482897
	0.0694165				0.0331992				0.368209				0.120724
	0.0754527				0.0482897				0.0694165				0.0392354
	0.0301811				0.11167				0.0573441				0.0301811
	0.0513078				0.054326				0.0573441				0.0633803
	0.0392354				0.0633803				0.0573441				0.0452716
	0.0422535				0.0331992				0.0603622				0.0331992
	0.0633803				0.054326				0.0452716				0.0301811
	0.117706				0.178068				0.0301811				0.0392354
	0.0452716				0.292757				0.0301811				0.0422535
	0.0573441				0.0362173				0.0392354				0.0905433
	0.126761				0.0603622				0.0362173				0.0301811
	0.0965795				0.150905				0.0633803				0.0422535
	0.0331992				0.0331992				0.0814889				0.0724346
	0.105634				0.0875252				0.0935614				0.0663984
	0.102616				0.0633803				0.0362173				0.102616
	0.054326				0.0452716				0.0301811				0.054326
	0.11167				0.0301811				0.0965795				0.0331992
	0.126761				0.0905433				0.0392354				0.0663984
	0.0573441				0.33501				0.0663984				0.0573441
	0.178068				0.0663984				0.0905433				0.0633803
	0.0603622				0.0603622				0.0362173				0.054326
	0.054326				0.0452716				0.0784708				0.0754527
	0.0694165				0.178068				0.0513078				0.0331992
	0.0965795				0.054326				0.0452716				0.0331992
	0.126761				0.425553				0.0603622				0.0452716
	0.0362173				0.0331992				0.0301811				0.0301811
	0.0513078				0.0905433				0.0301811				0.0482897
	0.0694165				0.0301811				0.0663984				0.0362173
	0.0452716				0.0513078				0.0331992				0.0694165
	0.0633803				0.0603622				0.0452716				0.054326
	0.0362173				0.0422535				0.17505				0.0633803
	0.0301811				0.0633803				0.0603622				0.0513078
	0.0362173				0.220322				0.0362173				0.0452716
	0.0995976				0.0392354				0.0573441				0.0482897
	0.0633803				0.0482897				0.0694165				0.0452716
	0.0754527				0.0331992				0.0362173				0.0452716
	0.0422535				0.0362173				0.0362173				0.0422535
	0.0513078				0.0362173				0.0935614				0.0663984
	0.102616				0.0573441				0.0663984				0.0331992
	0.199195				0.0392354				0.0513078				0.235412
	0.0633803				0.0452716				0.0362173				0.0724346
	0.132797				0.0694165				0.0301811				0.0392354
	0.0392354				0.0301811				0.0663984				0.0573441
	0.0452716				0.0603622				0.0362173				0.153924
	0.0663984				0.0633803				0.0331992				0.0995976
	0.054326				0.0603622				0.0663984				0.0362173
	0.0965795				0.0513078				0.0331992				0.0452716
	0.0422535				0.105634				0.0331992				0.0724346
	0.0331992				0.0301811				0.0362173				0.0603622
	0.0573441				0.141851				0.0603622				0.0362173
	0.0724346				0.0422535				0.0633803				0.0422535
	0.0482897				0.0482897				0.0392354				0.117706
	0.0513078				0.0301811				0.054326				0.0603622
	0.0362173				0.11167				0.0422535				0.0362173
	0.0331992				0.0301811				0.0301811				0.0694165
	0.0784708				0.0452716				0.0573441				0.0301811
	0.0965795				0.054326				0.0331992				0.153924
	0.0482897				0.0482897				0.0331992				0.0663984
	0.054326				0.0573441				0.0331992				0.0482897
	0.0513078				0.0995976				0.0331992				0.0452716
	0.0603622				0.0724346				0.0482897				0.0633803
	0.0301811				0.0392354				0.114688				0.0301811
	0.0965795				0.0392354				0.105634				0.0362173
	0.0392354				0.0392354				0.386318				0.0301811
	0.0301811				0.084507				0.0482897				0.105634
	0.162978				0.0603622				0.054326				0.0694165
	0.0331992				0.0331992				0.0935614				0.0965795
	0.0694165				0.054326				0.0814889				0.054326
	0.0633803				0.0301811				0.0573441				0.0301811
	0.0362173				0.0573441				0.0573441				0.0392354
	0.0573441				0.054326				0.0331992				0.144869
	0.0513078				0.0573441				0.178068				0.0875252
	0.0633803				0.0331992				0.0995976				0.150905
	0.0603622				0.0452716				0.0603622				0.0905433
	0.0875252				0.0362173				0.244467				0.0301811
	0.0513078				0.0422535				0.0694165				0.126761
	0.0513078				0.0452716				0.0301811				0.0814889
	0.0362173				0.054326				0.108652				0.0694165
	0.0754527				0.0482897				0.0392354				0.0362173
	0.054326				0.0362173				0.0392354				0.123742
	0.0905433				0.0995976				0.0452716				0.0995976
	0.0724346				0.054326				0.0482897				0.0422535
	0.0965795				0.0694165				0.0482897				0.0784708
	0.0362173				0.0331992				0.0513078				0.0875252
	0.0784708				0.0301811				0.0331992				0.232394
	0.202213				0.0301811				0.0362173				0.0784708
	0.0965795				0.0603622				0.0633803				0.0331992
	0.0301811				0.0935614				0.0452716				0.0452716
	0.123742				0.0362173				0.0422535				0.0452716
	0.150905				0.0301811				0.0633803				0.0422535
	0.0513078				0.108652				0.0362173				0.630785
	0.0965795				0.205231				0.0663984				0.0362173
	0.126761				0.0362173				0.0633803				0.108652
	0.0694165				0.0633803				0.0573441				0.0331992
	0.084507				0.0965795				0.0875252				0.0331992
	0.084507				0.0513078				0.0724346				0.0905433
	0.0633803				0.0724346				0.0513078				0.0633803
	0.0663984				0.0573441				0.0905433				0.0995976
	0.0392354				0.054326				0.0331992				0.0573441
	0.0301811				0.0513078				0.0301811				0.0301811
	0.0513078				0.0724346				0.0482897				0.0392354
	0.0301811				0.0663984				0.054326				0.0452716
	0.0301811				0.147887				0.0301811				0.147887
	0.0482897				0.162978				0.0331992				0.0362173
	0.108652				0.0513078				0.0633803				0.0663984
	0.0392354				0.0452716				0.0362173				0.0301811
	0.120724				0.0603622				0.0362173				0.0995976
	0.126761				0.084507				0.0724346				0.054326
	0.0331992				0.0331992				0.0331992				0.054326
	0.0633803				0.0784708				0.0633803				0.0392354
	0.0331992				0.0331992				0.0362173				0.0663984
	0.0422535				0.0392354				0.0362173				0.0392354
	0.120724				0.0573441				0.0573441				0.117706
	0.172032				0.0422535				0.0452716				0.084507
	0.0422535				0.0482897				0.0392354				0.054326
	0.0392354				0.0301811				0.0694165				0.0362173
	0.0301811				0.0301811				0.114688				0.0603622
	0.265594				0.0573441				0.0814889				0.0965795
	0.0422535				0.0301811				0.132797				0.0935614
	2.11268				0.0724346				0.0663984				0.0754527
	0.114688				0.0331992				0.0362173				0.28672
	0.0452716				0.0362173				0.141851				0.0573441
	0.0422535				0.0573441				0.0482897				0.0392354
	0.0905433				0.0452716				0.102616				0.0995976
	0.0663984				0.0995976				0.0301811				0.117706
	0.555332				0.0362173				0.0362173				0.156942
	0.232394				0.084507				0.0633803				0.0452716
	0.0331992				0.054326				0.0362173				0.0362173
	0.105634				0.0301811				0.054326				0.0362173
	0.0452716				0.277666				0.0965795				0.0573441
	0.0935614				0.0331992				0.172032				0.0573441
	0.0392354				0.0663984				0.0875252				0.0422535
	0.0633803				0.0422535				0.0573441				0.0331992
	0.184105				0.0452716				0.0513078				0.0814889
	0.0392354				0.102616				0.0513078				0.235412
	0.105634				0.0482897				0.084507				0.0452716
	0.0422535				0.0513078				0.169014				0.0362173
	0.0301811				0.0482897				0.0331992				0.0331992
	0.0965795				0.0392354				0.0784708				0.132797
	0.126761				0.0814889				0.0301811				0.0694165
	0.0362173				0.0603622				0.105634				0.316901
	0.232394				0.0633803				0.0331992				0.0513078
	0.11167				0.0301811				0.0301811				0.220322
	0.0331992				0.0452716				0.0724346				0.28672
	0.138833				0.519115				0.0362173				0.0482897
	0.0301811				0.0694165				0.084507				0.0603622
	0.123742				0.123742				0.0452716				0.0482897
	0.0633803				0.0331992				0.0573441				0.0301811
	0.0452716				0.0452716				0.0392354				0.0724346
	0.150905				0.0694165				0.0663984				0.0362173
	0.0362173				0.0422535				0.0633803				0.0633803
	0.0905433				0.0513078				0.0452716				0.0814889
	0.0362173				0.123742				0.0301811				0.054326
	0.0482897				0.0603622				0.0965795				0.0814889
	0.0965795				0.0482897				0.0482897				0.0694165
	0.0724346				0.0331992				0.0482897				0.0331992
	0.0633803				0.0694165				0.102616				0.0422535
	0.0392354				0.0301811				0.0935614				0.0814889
	0.0633803				0.0331992				0.0452716				0.0482897
	0.0392354				0.162978				0.0482897				0.126761
	0.141851				0.0663984				0.0331992				0.0392354
	0.0513078				0.129779				0.0724346				0.0422535
	0.0452716				0.0482897				0.0935614				0.0603622
	0.0301811				0.0392354				0.0482897				0.054326
	0.504024				0.0452716				0.117706				0.0362173
	0.0875252				0.0362173				0.0573441				0.0331992
	0.0301811				0.162978				0.105634				0.084507
	0.0754527				0.0362173				0.0603622				0.0694165
	0.0754527				0.0301811				0.0452716				0.0301811
	0.0875252				0.0301811				0.0301811				0.0422535
	0.0301811				0.0331992				0.0362173				0.0362173
	0.208249				0.0633803				0.0331992				0.0301811
	0.0965795				0.0482897				0.054326				0.0724346
	0.156942				0.0362173				0.0513078				0.184105
	0.0301811				0.0331992				0.0452716				0.0513078
	0.11167				0.0905433				0.054326				0.0331992
	0.0663984				0.0482897				0.0331992				0.0331992
	0.0392354				0.0603622				0.0513078				0.0573441
	0.108652				0.0482897				0.0301811				0.0392354
	0.0663984				0.0392354				0.0663984				0.0784708
	0.298793				0.0482897				0.0392354				0.054326
	0.0362173				0.0694165				0.117706				0.123742
	0.0603622				0.0301811				0.054326				0.0422535
	0.0784708				0.054326				0.0331992				0.0331992
	0.126761				0.129779				0.211268				0.0814889
	0.0905433				0.0392354				0.0482897				0.0301811
	0.0573441				0.0663984				0.0754527				0.0392354
	0.153924				0.0331992				0.0392354				0.0331992
	0.0301811				0.0331992				0.0422535				0.0422535
	0.0573441				0.105634				0.0633803				0.0331992
	0.214286				0.235412				0.0965795				0.0301811
	0.0422535				0.169014				0.0392354				0.126761
	0.0724346				0.0513078				0.0452716				0.0724346
	0.102616				0.0482897				0.0392354				0.054326
	0.0754527				0.0301811				0.0301811				0.0694165
	0.0331992				0.0301811				0.0694165				0.054326
	0.0362173				0.108652				0.0331992				0.0301811
	0.0482897				0.0784708				0.0784708				0.0331992
	0.0814889				0.0331992				0.0362173				0.0965795
	0.156942				0.0633803				0.11167				0.0724346
	0.0482897				0.0573441				0.054326				0.0392354
	0.0513078				0.0452716				0.184105				0.0301811
	0.0422535				0.0452716				0.0482897				0.0362173
	0.0362173				0.0814889				0.0362173				0.0633803
	0.108652				0.0331992				0.0754527				0.0603622
	0.138833				0.0301811				0.0482897				0.0573441
	0.304829				0.0362173				0.114688				0.0573441
	0.0422535				0.0422535				0.0422535				0.0452716
	0.0875252				0.0422535				0.0452716				0.0392354
	0.0301811				0.0633803				0.0301811				0.135815
	0.105634				0.0301811				0.0392354				0.0392354
	0.144869				0.0301811				0.0573441				0.0633803
	0.054326				0.0331992				0.0392354				0.0301811
	0.0875252				0.0331992				0.0362173				0.0513078
	0.0633803				0.0301811				0.0392354				0.0422535
	0.0482897				0.114688				0.0301811				0.108652
	0.0452716				0.0301811				0.0362173				0.0482897
	0.0995976				0.0482897				0.0331992				0.114688
	0.0422535				0.0422535				0.0633803				0.0452716
	0.0694165				0.0513078				0.0331992				0.0331992
	0.102616				0.0362173				0.0392354				0.0663984
	0.117706				0.0573441				0.196177				0.153924
	0.193159				0.0392354				0.0603622				0.0482897
	0.0603622				0.0694165				0.184105				0.123742
	0.0513078				0.0331992				0.0663984				0.084507
	0.0905433				0.0603622				0.0603622				0.0362173
	0.0422535				0.054326				0.0301811				0.0513078
	0.0422535				0.0513078				0.114688				0.0331992
	0.117706				0.0965795				0.0513078				0.229376
	0.0422535				0.0633803				0.0301811				0.138833
	0.0905433				0.0965795				0.0482897				0.187123
	0.15996				0.0573441				0.0452716				0.0513078
	0.11167				0.301811				0.0603622				0.0513078
	0.0905433				0.0513078				0.0301811				0.0331992
	0.0603622				0.132797				0.0392354				0.253521
	0.0331992				0.0724346				0.084507				0.0513078
	0.084507				0.0331992				0.0633803				0.0422535
	0.0392354				0.0362173				0.17505				0.108652
	0.054326				0.0392354				0.0422535				0.0301811
	0.0452716				0.0905433				0.169014				0.0784708
	0.0362173				0.117706				0.0362173				0.0301811
	0.0754527				0.0301811				0.105634				0.0452716
	0.0663984				0.0452716				0.0362173				0.0603622
	0.0422535				0.0392354				0.0784708				0.0422535
	0.0422535				0.0905433				0.0362173				0.0301811
	0.147887				0.0573441				0.0935614				0.0513078
	0.0422535				0.0663984				0.0331992				0.0452716
	0.054326				0.0513078				0.0935614				0.0331992
	0.0663984				0.0482897				0.0301811				0.0965795
	0.084507				0.126761				0.0452716				0.0422535
	0.0452716				0.0784708				0.0301811				0.0603622
	0.0573441				0.220322				0.0694165				0.0392354
	0.0301811				0.0301811				0.0513078				0.0513078
	0.0603622				0.0452716				0.0482897				0.0965795
	0.0331992				0.0331992				0.156942				0.0452716
	0.0422535				0.11167				0.156942				0.0633803
	0.0694165				0.0362173				0.114688				0.0362173
	0.0362173				0.0452716				0.084507				0.0331992
	0.0392354				0.0301811				0.0603622				0.0301811
	0.0331992				0.0513078				0.0482897				0.0965795
	0.0603622				0.0422535				0.0935614				0.0301811
	0.0331992				0.0513078				0.0331992				0.0754527
	0.0452716				0.0392354				0.0392354				0.108652
	0.0995976				0.0513078				0.0633803				0.0392354
	0.144869				0.0482897				0.0754527				0.0513078
	0.0482897				0.0513078				0.0301811				0.0392354
	0.0362173				0.0362173				0.0724346				0.0603622
	0.0603622				0.0573441				0.0452716				0.0331992
	0.0694165				0.11167				0.0362173				0.0935614
	0.268612				0.0422535				0.911469				0.0482897
	0.0633803				0.0965795				0.108652				0.117706
	0.0452716				0.0392354				0.0452716				0.0331992
	0.0663984				0.0301811				0.0392354				0.0362173
	0.0513078				0.126761				0.0452716				0.114688
	0.0392354				0.0362173				0.0362173				0.0301811
	0.253521				0.0422535				0.108652				0.0784708
	0.0573441				0.0301811				0.0573441				0.0301811
	0.0362173				0.0331992				0.0422535				0.0724346
	0.17505				0.0422535				0.150905				0.0452716
	0.0452716				0.0331992				0.0301811				0.0362173
	0.55835				0.0362173				0.0392354				0.0452716
	0.0482897				0.135815				0.0573441				0.123742
	0.0452716				0.0301811				0.0724346				0.0392354
	0.0482897				0.0935614				0.0513078				0.0573441
	0.0301811				0.135815				0.054326				0.0694165
	0.11167				0.22334				0.0513078				0.0452716
	0.0392354				0.156942				0.0452716				0.0301811
	0.0573441				0.0422535				0.0422535				0.0905433
	0.0482897				0.0392354				0.0452716				0.0935614
	0.0482897				0.135815				0.0482897				0.0452716
	0.0301811				0.0362173				0.0331992				0.0452716
	0.0663984				0.0331992				0.0362173				0.0573441
	0.0513078				0.0603622				0.0392354				0.0331992
	0.0362173				0.0362173				0.0362173				0.0362173
	0.0875252				0.15996				0.0301811				0.126761
	0.0694165				0.0331992				0.0362173				0.0301811
	0.0935614				0.0663984				0.0422535				0.0392354
	0.0301811				0.0452716				0.0422535				0.0513078
	0.0331992				0.0573441				0.0633803				0.0513078
	0.0362173				0.0422535				0.0331992				0.0724346
	0.169014				0.117706				0.0301811				0.0724346
	0.0694165				0.0513078				0.0331992				0.0452716
	0.721328				0.0905433				0.0392354				0.0301811
	0.0422535				0.0392354				0.0392354				0.0482897
	0.268612				0.0301811				0.0905433				0.0573441
	0.0875252				0.054326				0.153924				0.0362173
	0.0905433				0.0513078				0.135815				0.0301811
	0.0513078				0.0331992				0.0331992				0.0603622
	0.129779				0.0331992				0.0452716				0.0422535
	0.0422535				0.0573441				0.0422535				0.0995976
	0.0301811				0.0603622				0.0724346				0.0422535
	0.0513078				0.0331992				0.199195				0.0513078
	0.0482897				0.0392354				0.129779				0.0573441
	0.0331992				0.0392354				0.0875252				0.0784708
	0.0513078				0.0331992				0.0513078				0.0452716
	0.084507				0.0331992				0.0362173				0.0392354
	0.0362173				0.0301811				0.0482897				0.0513078
	0.120724				0.126761				0.0573441				0.129779
	0.0392354				0.0875252				0.0392354				0.0331992
	0.0875252				0.0482897				0.0392354				0.0784708
	0.120724				0.0422535				0.0362173				0.102616
	0.0754527				0.0724346				0.0331992				0.0331992
	0.0422535				0.235412				0.0452716				0.120724
	0.178068				0.0301811				0.0694165				0.117706
	0.0724346				0.0452716				0.0301811				0.0331992
	0.196177				0.0392354				0.0482897				0.0362173
	1.3008				0.0513078				0.0452716				0.0362173
	0.0633803				0.0905433				0.102616				0.0452716
	0.0362173				0.0633803				0.0362173				0.0331992
	0.0362173				0.0301811				0.0301811				0.0331992
	0.0331992				0.0482897				0.0362173				0.0663984
	0.0513078				0.138833				0.0784708				0.156942
	0.0301811				0.0573441				0.0603622				0.455734
	0.0392354				0.0603622				0.0603622				0.0452716
	0.054326				0.0331992				0.0694165				0.0422535
	0.0301811				0.0362173				0.0482897				0.126761
	0.0331992				0.0513078				0.0362173				0.0362173
	0.141851				0.0422535				0.0603622				0.129779
	0.0422535				0.0362173				0.0331992				0.0331992
	0.0784708				0.0573441				0.0362173				0.0301811
	0.0482897				0.0573441				0.123742				0.0452716
	0.126761				0.084507				0.0362173				0.0482897
	0.0482897				0.054326				0.0331992				0.0301811
	0.105634				0.0301811				0.0452716				0.0392354
	0.0814889				0.0663984				0.0362173				0.0875252
	0.0513078				0.0452716				0.0784708				0.0301811
	0.0301811				0.0362173				0.0392354				0.0301811
	0.0965795				0.0784708				0.0362173				0.172032
	0.0452716				0.0513078				0.15996				0.0784708
	0.117706				0.0301811				0.0784708				0.0513078
	0.054326				0.054326				0.0875252				0.0422535
	0.0362173				0.0452716				0.0331992				0.0301811
	0.0301811				0.0301811				0.0301811				0.0603622
	0.132797				0.0905433				0.0784708				0.0301811
	0.0362173				0.054326				0.0301811				0.0422535
	0.0482897				0.054326				0.0362173				0.0573441
	0.129779				0.054326				0.0633803				0.0301811
	0.0603622				0.0694165				0.0905433				0.0452716
	0.0663984				0.0301811				0.0362173				0.0362173
	0.0452716				0.0392354				0.0422535				0.0301811
	0.0362173				0.0301811				0.0814889				0.0573441
	0.295775				0.0482897				0.0513078				0.0694165
	0.0362173				0.0633803				0.0362173				0.0754527
	0.084507				0.0452716				0.0362173				0.0694165
	0.0482897				0.0301811				0.0603622				0.165996
	0.0513078				0.0814889				0.0422535				0.0331992
	0.0633803				0.0422535				0.0331992				0.0422535
	0.169014				0.0573441				0.0724346				0.0301811
	0.0965795				0.0694165				0.0331992				0.0603622
	0.0392354				0.0422535				0.141851				0.0573441
	0.187123				0.0392354				0.0301811				0.0633803
	0.054326				0.0392354				0.0362173				0.0482897
	0.0362173				0.0331992				0.0663984				0.0331992
	0.0935614				0.0603622				0.0573441				0.0331992
	0.0452716				0.0422535				0.0331992				0.084507
	0.0814889				0.0603622				0.0482897				0.338028
	0.0573441				0.0301811				0.054326				0.0301811
	0.084507				0.0814889				0.0452716				0.084507
	0.0633803				0.165996				0.0573441				0.0392354
	0.0392354				0.0422535				0.0331992				0.0331992
	0.108652				0.0301811				0.0482897				0.120724
	0.162978				0.0452716				0.0301811				0.117706
	0.0905433				0.0301811				0.0513078				0.178068
	0.0513078				0.0331992				0.0301811				0.054326
	0.0482897				0.0331992				0.0694165				0.0362173
	0.054326				0.147887				0.0452716				0.169014
	0.0724346				0.0452716				0.0814889				0.0422535
	0.054326				0.0482897				0.0513078				0.0452716
	0.117706				0.0422535				0.0301811				0.0452716
	0.0663984				0.905433				0.0392354				0.0784708
	0.0633803				0.0633803				0.0422535				0.0663984
	0.0633803				0.205231				0.0422535				0.156942
	0.105634				0.0482897				0.0422535				0.0301811
	0.0482897				0.0362173				0.0392354				0.0603622
	0.0482897				0.0603622				0.0513078				0.0362173
	0.0482897				0.0301811				0.0724346				0.0362173
	0.0452716				0.0452716				0.0422535				0.0392354
	0.0301811				0.0905433				0.0331992				0.0362173
	0.0694165				0.0301811				0.117706				0.184105
	0.135815				0.0452716				0.0362173				0.0965795
	0.0482897				0.0603622				0.0482897				0.0392354
	0.150905				0.0301811				0.0814889				0.054326
	0.0452716				0.0362173				0.0331992				0.0331992
	0.0754527				0.0513078				0.0905433				0.054326
	0.0663984				0.0694165				0.0814889				0.0784708
	0.0603622				0.0331992				0.0422535				0.0784708
	0.114688				0.0392354				0.0422535				0.0754527
	0.0754527				0.0331992				0.0603622				0.0513078
	0.0784708				0.054326				0.0452716				0.0905433
	0.114688				0.0362173				0.0482897				0.054326
	0.28672				0.102616				0.0452716				0.0301811
	0.0422535				0.0482897				0.0301811				0.054326
	0.0935614				0.0422535				0.054326				0.0875252
	0.0482897				0.0362173				0.0331992				0.0965795
	0.0935614				0.0573441				0.0331992				0.0784708
	0.0362173				0.054326				0.0362173				0.0633803
	0.0392354				0.0301811				0.0965795				0.0663984
	0.0301811				0.0452716				0.0814889				0.126761
	0.0573441				0.0784708				0.0301811				0.434608
	0.0331992				0.147887				0.0905433				0.0905433
	0.310865				0.0362173				0.262575				0.0331992
	0.0331992				0.0513078				0.108652				0.0573441
	0.108652				0.0513078				0.0392354				0.0301811
	0.0633803				0.102616				0.44668				0.054326
	0.054326				0.117706				0.0573441				0.0784708
	0.0362173				0.0422535				0.0331992				0.0452716
	0.0422535				0.102616				0.0482897				0.0422535
	0.11167				0.0513078				0.0452716				0.156942
	0.0482897				0.0301811				0.0392354				0.0452716
	0.0814889				0.0784708				0.165996				0.0513078
	0.0482897				0.117706				0.0362173				0.054326
	0.0694165				0.0935614				0.0935614				0.0392354
	0.0301811				0.0301811				0.0301811				0.0513078
	0.114688				0.0362173				0.0875252				0.0331992
	0.0301811				0.0301811				0.0482897				0.208249
	0.187123				0.0422535				0.0392354				0.0513078
	0.0965795				0.0331992				0.141851				0.138833
	0.144869				0.0301811				0.0633803				0.0422535
	0.0422535				0.0573441				0.0392354				0.084507
	0.138833				0.0663984				0.0422535				0.0965795
	0.108652				0.0935614				0.0603622				0.0422535
	0.0392354				0.0694165				0.138833				0.0301811
	0.0875252				0.0422535				0.0301811				0.114688
	0.0452716				0.0603622				0.0362173				0.0482897
	0.0905433				0.0301811				0.0724346				0.0331992
	0.0392354				0.0362173				0.0875252				0.0513078
	0.0452716				0.165996				0.0603622				0.0452716
	0.0513078				0.123742				0.0633803				0.0995976
	0.0995976				0.0331992				0.0995976				0.0724346
	0.150905				0.0663984				0.0392354				0.0452716
	0.054326				0.0905433				0.0573441				0.0482897
	0.0513078				0.0362173				0.0301811				0.0482897
	0.0905433				0.0452716				0.0452716				0.0603622
	0.0965795				0.0573441				0.0573441				0.153924
	0.235412				0.0573441				0.0392354				0.0694165
	0.0603622				0.0905433				0.0301811				0.0301811
	0.0513078				0.0573441				0.310865				0.220322
	0.141851				0.0331992				0.123742				0.0331992
	0.0573441				0.0392354				0.0331992				0.0422535
	0.0301811				0.0362173				0.169014				0.0995976
	0.0875252				0.0362173				0.0965795				0.0633803
	0.0301811				0.0331992				0.0573441				0.0603622
	0.0482897				0.0301811				0.0301811				0.196177
	0.0301811				0.0452716				0.132797				0.0301811
	0.129779				0.0694165				0.256539				0.0513078
	0.0422535				0.0392354				0.0422535				0.0724346
	0.153924				0.0392354				0.0331992				0.0633803
	0.0965795				0.123742				0.0482897				0.27163
	0.0935614				0.0362173				0.0362173				0.0392354
	0.135815				0.0392354				0.0603622				0.132797
	0.0603622				0.0663984				0.054326				0.0694165
	0.0362173				0.0362173				0.0875252				0.0301811
	0.0724346				0.0995976				0.0392354				0.0513078
	0.193159				0.0331992				0.594567				0.0362173
	0.0331992				0.0301811				0.0392354				0.0784708
	0.0482897				0.0331992				0.054326				0.102616
	0.0362173				0.0301811				0.0362173				0.0482897
	0.0301811				0.0935614				0.132797				0.0301811
	0.0814889				0.0362173				0.0603622				0.0513078
	0.0392354				0.0965795				0.187123				0.0482897
	0.0422535				0.0784708				0.0452716				0.0663984
	0.0392354				0.0392354				0.0482897				0.11167
	0.0724346				0.208249				0.0301811				0.0784708
	0.0331992				0.0452716				0.117706				0.0995976
	0.0301811				0.0301811				0.0513078				0.11167
	0.0965795				0.0513078				0.0362173				0.0392354
	0.0422535				0.0331992				0.0905433				0.0513078
	0.0392354				0.11167				0.0814889				0.0573441
	0.0814889				0.0301811				0.0301811				0.0452716
	0.0995976				0.0392354				0.0331992				0.0724346
	0.0422535				0.199195				0.0362173				0.0814889
	0.0965795				0.0331992				0.0422535				0.0392354
	0.0392354				0.0392354				0.153924				0.0905433
	0.0331992				0.169014				0.0301811				0.0724346
	0.084507				0.0331992				0.0331992				0.084507
	0.126761				0.0331992				0.0331992				0.0301811
	0.0331992				0.0663984				0.274648				0.0301811
	0.0573441				0.0392354				0.0392354				0.0513078
	0.114688				0.0392354				0.0482897				0.105634
	0.0995976				0.0392354				0.0331992				0.0392354
	0.0422535				0.0331992				0.0694165				0.0452716
	0.0875252				0.0513078				0.0875252				0.0422535
	0.0814889				0.0331992				0.0452716				0.0452716
	0.123742				0.0663984				0.0633803				0.0935614
	0.0935614				0.054326				0.0452716				0.0392354
	0.0603622				0.0422535				0.0392354				0.250503
	0.0362173				0.054326				0.0724346				0.0331992
	0.054326				0.0392354				0.0422535				0.0301811
	0.17505				0.0362173				0.0633803				0.0603622
	0.084507				0.0422535				0.0663984				0.0422535
	0.054326				0.0362173				0.0392354				0.0482897
	0.0513078				0.108652				0.0995976				0.0392354
	0.0452716				0.0482897				0.0482897				0.0452716
	0.108652				0.0513078				0.0935614				0.0513078
	0.172032				0.0603622				0.0633803				0.0663984
	0.202213				0.0301811				0.0724346				0.0331992
	0.0422535				0.0392354				0.0301811				0.0513078
	0.0331992				0.0392354				0.0392354				0.0422535
	0.0663984				0.0362173				0.138833				0.0603622
	0.0331992				0.102616				0.0694165				0.0392354
	0.0452716				0.126761				0.0301811				0.0331992
	0.208249				0.150905				0.0452716				0.0754527
	0.0301811				0.0301811				0.084507				0.0573441
	0.0331992				0.0422535				0.0452716				0.0362173
	0.138833				0.0422535				0.0362173				0.054326
	0.265594				0.0392354				0.0362173				0.0362173
	0.0875252				0.0754527				0.49497				0.0633803
	0.0754527				0.0422535				0.0452716				0.0482897
	0.0392354				0.0422535				0.0603622				0.0513078
	0.268612				0.0784708				0.0331992				0.0603622
	0.0784708				0.153924				0.0814889				0.0905433
	0.0513078				0.0362173				0.0573441				0.256539
	0.0422535				0.0573441				0.0331992				0.138833
	0.165996				0.102616				0.0573441				0.0331992
	0.054326				0.0573441				0.054326				0.0875252
	0.193159				0.0301811				0.0724346				0.0754527
	0.0754527				0.0422535				0.0482897				0.0331992
					0.0482897				0.0603622				0.0301811
					0.0331992				0.0392354				0.0422535
					0.054326				0.0301811				0.0422535
					0.0301811				0.0362173				0.0392354
					0.0331992				0.0392354				0.0724346
					0.0482897				0.0301811				0.0362173
					0.135815				0.0392354				0.0422535
					0.0663984				0.0422535				0.0482897
					0.0362173				0.0724346				0.0452716
					0.0905433				0.054326				0.0935614
					0.0362173				0.0482897				0.0603622
					0.0422535				0.105634				0.0573441
					0.105634				0.0513078				0.0694165
					0.0331992				0.0905433				0.0573441
					0.0452716				0.0935614				0.0392354
					0.0935614				0.0633803				0.0633803
					0.0301811				0.0603622				0.0603622
					0.0694165				0.102616				0.0603622
					0.0694165				0.0362173				0.108652
					0.0452716				0.129779				0.0392354
					0.135815				0.0392354				0.0784708
					0.0513078				0.054326				0.0513078
					0.0362173				0.0603622				0.0392354
					0.0362173				0.0422535				0.054326
					0.0392354				0.0603622				0.0754527
					0.117706				0.199195				0.0965795
					0.0754527				0.0331992				0.0422535
					0.0754527				0.0573441				0.0392354
					0.0301811				0.0301811				0.0422535
					0.0331992				0.0663984				0.147887
					0.0392354				0.0663984				0.0301811
					0.0392354				0.0513078				0.0573441
					0.0603622				0.0573441				0.0392354
					0.0392354				0.054326				0.0482897
					0.0392354				0.202213				0.120724
					0.0362173				0.0392354				0.0482897
					0.0422535				0.0362173				0.0422535
					0.0603622				0.0965795				0.0331992
					0.144869				0.054326				0.0513078
					0.054326				0.0573441				0.0663984
					0.0633803				0.0422535				0.0965795
					0.0452716				0.0482897				0.0905433
					0.0301811				0.0392354				0.0301811
					0.181087				0.0362173				0.289738
					0.0513078				0.117706				0.0331992
					0.054326				0.0452716				0.0392354
					0.0331992				0.0513078				0.0784708
					0.0331992				0.0392354				0.0814889
					0.0422535				0.0301811				0.0301811
					0.0482897				0.0482897				0.102616
					0.0392354				0.084507				0.289738
					0.0392354				0.0814889				0.054326
					0.105634				0.0452716				0.0482897
					0.084507				0.322938				0.0422535
					0.0422535				0.0422535				0.0362173
					0.0301811				0.0452716				0.0331992
					0.0362173				0.123742				0.525151
					0.0724346				0.150905				0.0301811
					0.0452716				0.0482897				0.0754527
					0.0603622				0.0331992				0.452716
					0.0905433				0.0422535				0.0663984
					0.0422535				0.0422535				0.165996
					0.054326				0.0392354				0.11167
					0.0362173				0.0301811				0.11167
					0.0331992				0.0573441				0.0362173
					0.0301811				0.0331992				0.0573441
					0.0603622				0.0633803				0.0392354
					0.0603622				0.0452716				0.0452716
					0.0482897				0.0452716				0.0754527
					0.108652				0.0301811				0.135815
					0.0482897				0.129779				0.129779
					0.0301811				0.108652				0.0392354
					0.123742				0.0392354				0.0905433
					0.0663984				0.0875252				0.0301811
					0.114688				0.0362173				0.0784708
					0.0482897				0.102616				0.0784708
					0.0301811				0.0663984				0.0513078
					0.0603622				0.0694165				0.0603622
					0.0995976				0.0663984				0.0331992
					0.0392354				0.0392354				0.0482897
					0.054326				0.0965795				0.0452716
					0.0392354				0.0301811				0.0301811
					0.0482897				0.0694165				0.0331992
					0.805835				0.0362173				0.0362173
					0.0724346				0.0422535				0.0694165
					0.0422535				0.353119				0.0452716
					0.0875252				0.0301811				0.0301811
					0.054326				0.0331992				0.0452716
					0.0362173				0.0362173				0.0331992
					0.0754527				0.0724346				0.0482897
					0.102616				0.0452716				0.0422535
					0.0482897				0.0482897				0.0573441
					0.0663984				0.0482897				0.0331992
					0.0513078				0.054326				0.0301811
					0.0331992				0.0422535				0.0814889
					0.0603622				0.0452716				0.108652
					0.0331992				0.0452716				0.0482897
					0.0482897				0.0301811				0.162978
					0.054326				0.0482897				0.0392354
					0.0663984				0.0694165				0.0814889
					0.0513078				0.0331992				0.0362173
					0.0573441				0.0663984				0.202213
					0.0935614				0.0331992				0.084507
					0.0392354				0.054326				0.141851
					0.0301811				0.11167				0.135815
					0.0482897				0.117706				0.054326
					0.0362173				0.0362173				0.22334
					0.0573441				0.0392354				0.054326
					0.102616				0.241449				0.150905
					0.0482897				0.0754527				0.135815
					0.0875252				0.0573441				0.0663984
					0.126761				0.0422535				0.0754527
					0.084507				0.0301811				0.117706
					0.0452716				0.0331992				0.0331992
					0.0301811				0.0301811				0.147887
					0.0301811				0.0784708				0.0573441
					0.0331992				0.0362173				0.0995976
					0.0422535				0.0362173				0.0482897
					0.0482897				0.0784708				0.0422535
					0.0331992				0.0513078				0.156942
					0.0482897				0.0452716				0.0452716
									0.0573441				0.0331992
									0.0392354				0.0452716
									0.0513078				0.0392354
									0.0724346				0.0935614
									0.0362173				0.108652
									0.0331992				0.132797
									0.0663984				0.0754527
									0.0573441				0.0875252
									0.0392354				0.0905433
									0.0422535				0.084507
									0.0603622				0.0392354
									0.0663984				0.0301811
									0.0875252				0.0362173
									0.0513078				0.0331992
									0.0754527				0.0301811
									0.108652				0.0482897
									0.0362173				0.0663984
									0.0573441				0.0724346
									0.0694165				0.054326
									0.0935614				0.0965795
									0.0513078				0.0814889
									0.0422535				0.0392354
									0.0422535				0.0513078
									0.084507				0.0392354
									0.0392354				0.0362173
									0.0392354				0.0754527
									0.0482897				0.229376
									0.0392354				0.0392354
									0.0331992				0.102616
									0.132797				0.0663984
									0.0331992				0.0724346
									0.0452716				0.054326
									0.105634				0.0603622
									0.0452716				0.162978
									0.0452716				0.0331992
									0.0482897				0.0422535
									0.0362173				0.0331992
									0.0814889				0.0724346
									0.0301811				0.0392354
									0.0331992				0.117706
									0.0452716				0.0482897
									0.0392354				0.0603622
									0.102616				0.150905
									0.0301811				0.0452716
									0.0392354				0.0633803
									0.0633803				0.0422535
									0.054326				0.0392354
									0.0694165				0.0362173
									0.0482897				0.0482897
									0.0331992				0.600604
									0.0362173				0.117706
									0.0392354				0.0482897
									0.0875252				0.0995976
									0.0422535				0.0301811
									0.0362173				0.0754527
									0.0724346				0.0724346
									0.0362173				0.0452716
									0.126761				0.0875252
									0.0301811				0.0362173
									0.0513078				0.0814889
									0.0633803				0.054326
									0.0362173				0.147887
									0.0301811				0.0724346
									0.0301811				0.0331992
									0.0573441				0.0331992
									0.0331992				0.084507
									0.217304				0.0331992
									0.0362173				0.0362173
									0.0603622				0.0301811
									0.0573441				0.0422535
									0.0633803				0.0603622
									0.084507				0.0301811
									0.0633803				0.0331992
									0.0422535				0.0482897
									0.229376				0.054326
									0.0482897				0.165996
									0.156942				0.0663984
									0.105634				0.123742
									0.0633803				0.0573441
									0.0513078				0.0422535
									0.0905433				0.0422535
									0.0995976				0.0422535
									0.0331992				0.0633803
									0.0331992				0.0331992
									0.0301811				0.0905433
									0.0633803				0.0452716
									0.0422535				0.0905433
									0.0452716				0.0875252
									0.0875252				0.054326
									0.0573441				0.0513078
									0.0422535				0.0362173
									0.0452716				0.0694165
									0.0301811				0.0482897
									0.0452716				0.0331992
									0.0452716				0.084507
									0.0331992				0.0603622
									0.0603622				0.0965795
									0.0724346				0.0422535
									0.0331992				0.0573441
									0.0362173				0.0392354
									0.0935614				0.0905433
									0.0573441				0.114688
									0.0422535				0.205231
									0.0814889				0.123742
									0.0422535				0.0814889
									0.0331992				0.0663984
									0.0995976				0.0392354
									0.0422535				0.0392354
									0.0331992				0.054326
									0.0754527				0.0905433
									0.0392354				0.0331992
									0.0301811				0.0331992
									0.0482897				0.084507
									0.0633803				0.0301811
									0.0301811				0.0422535
									0.0392354				0.0422535
									0.0482897				0.0452716
									0.0392354				0.0935614
									0.0482897				0.0452716
									0.0663984				0.0875252
									0.0452716				0.211268
									0.0392354				0.0633803
									0.0301811				0.0392354
									0.0663984				0.0301811
									0.0362173				0.114688
									0.0331992				0.0301811
									0.0482897				0.0995976
									0.0513078				0.187123
									0.11167				0.117706
									0.0362173				0.250503
									0.0362173				0.123742
									0.0392354				0.0905433
									0.0362173				0.0331992
									0.0422535				0.0362173
									0.0362173				0.0452716
									0.0513078				0.0875252
									0.0422535				0.0573441
									0.0392354				0.0784708
									0.0452716				0.0422535
									0.0513078				0.054326
									0.0422535				0.22334
									0.0362173				0.0301811
									0.0513078				0.0452716
									0.0694165				0.401408
									0.108652				0.0362173
									0.0392354				0.0905433
									0.0422535				0.0331992
									0.0362173				0.0633803
									0.0422535				0.0331992
									0.0633803				0.0301811
									0.0422535				0.0573441
									0.0422535				0.0392354
									0.0301811				0.0301811
									0.054326				0.102616
									0.0452716				0.0513078
									0.0784708				0.0995976
									0.054326				0.0452716
									0.0331992				0.0573441
									0.126761				0.0875252
									0.232394				0.0784708
									0.0331992				0.0301811
									0.0482897				0.123742
									0.0724346				0.147887
									0.0422535				0.17505
									0.0331992				0.0452716
									0.0935614				0.132797
									0.0452716				0.0784708
									0.0362173				0.0331992
									0.0482897				0.0875252
									0.0513078				0.0301811
									0.0573441
									0.0422535
									0.0724346
									0.129779
									0.0965795
									0.0513078
									0.0513078
									0.0301811
									0.054326
									0.0452716
									0.55835
									0.0362173
									0.0482897
									0.0301811
									0.0814889
									0.265594
									0.0331992
									0.0603622
									0.0331992
									0.0694165
									0.0392354
									0.147887
									0.0331992
									0.0633803
									0.259557
									0.0362173
									0.0331992
									0.0331992
									1.87425
									0.0301811
									0.0362173
									0.0392354
									0.084507
									0.0573441
									0.0422535
									0.0301811
									0.0965795
									0.0724346
									0.0452716
									0.0422535
									0.208249
									0.0362173
									0.0301811
									0.0331992
									0.0301811
									0.0754527
									0.153924
									0.0301811
									0.0482897
									0.0362173
									0.0754527
									0.0754527
									0.0603622
									0.0331992
									0.0663984
									0.0301811
									0.0633803
									0.0301811
									0.135815
									0.0482897
									0.0331992
									0.0452716
									0.0905433
									0.0452716
									0.0331992
									0.0362173
									0.0905433
									0.120724
									0.0482897
									0.0513078
									0.0362173
									0.0663984
									0.0905433
									0.0724346
									0.663984
									0.184105
									0.0513078
									0.0603622
									0.0422535
									0.0362173
									0.054326
									0.0694165
									0.0331992
									0.0513078
									0.11167
									0.150905
									0.0452716
									0.0935614
									0.0482897
									0.0331992
									0.0331992
									0.054326
									0.0513078
									0.0724346

## Sheet: Fig2g
Dimer pre-GTP counts	Dimer post-GTP counts	Tetramer pre-GTP counts	Tetramer post-GTP counts	Hexamer pre-GTP counts	Hexamer post-GTP counts	Octamer pre-GTP counts	Octamer post-GTP counts
11	30	62	13	183	7	15	1
31	30	43	19	74	2	6	0
17	49	30	7	66	2	6	1
24	24	61	4	106	6	9	1
39	20	45	12	128	7	6	3
