# Supplementary material for: Mass photometry enables label-free tracking and mass measurement of single proteins on lipid bilayers
Source: Nat Methods. 2021 Oct 4;18(10):1247–52. doi: 10.1038/s41592-021-01261-w (PMC8490153; doi:10.1038/s41592-021-01261-w)
Supplement: Source Data Extended Data Fig. 2 — Statistical Source Data for Extended Fig. 2 [file 41592_2021_1261_MOESM10_ESM.xlsx]

## Sheet: ExtFig2a-b
Peak contrasts, stdevs and counts were calculated by Gaussian fitting to the entire contrast histogram (see sheets ending in '_data')
Mass Dynamic MP (MDa)	0.2	0.4	0.6	0.8	Mass Standard MP (MDa)	0.1	0.2	0.4	0.6
Species	Dynamic MP Dimer	Dynamic MP Tetramer	Dynamic MP Hexamer	Dynamic MP Octamer	Species	Standard MP Monomer	Standard MP Dimer	Standard MP Tetramer	Standard MP Hexamer
Contrast (%)	0.860561	1.83694	2.80875	3.71637	Contrast (%)	0.512704	1.01954	2.02867	3.05016
	0.887072	1.83741	2.78961	3.73977		0.509694	0.997946	1.99419	3.00213
	0.810029	1.82447	2.78685	3.7946		0.510232	1.00619	2.01766	3.03175
	0.75509	1.82088	2.79071	3.72067
	0.866096	1.8023	2.74718	3.66743
	0.784246	1.81497	2.78694	3.77545

## Sheet: ExtFig2a_data
Contrasts repeat 1 (%)	Contrasts repeat 2 (%)	Contrasts repeat 3 (%)
1.01995	0.24771	0.540035
0.451518	1.02682	6.41764
1.1202	0.930816	2.01572
1.89484	-0.237614	2.08137
2.02244	2.04589	0.502224
0.506313	1.038	2.01973
1.06348	0.23326	0.549266
0.329587	1.01442	2.03949
1.04292	2.0687	1.99733
-0.336742	0.250699	1.62403
2.11872	0.915561	0.304001
0.45756	0.539436	2.09769
0.987216	0.768277	2.0158
2.01994	2.08133	0.444753
1.13293	0.962577	2.17364
0.264738	1.07967	0.939459
1.05323	0.961852	3.01294
2.23045	2.06332	2.19173
1.01771	2.06304	-0.290953
2.02468	1.10171	3.81293
1.07061	1.97172	0.502985
1.00859	1.03575	13.0537
0.289507	2.08228	1.98276
2.16115	0.995437	1.92223
1.86519	1.88973	2.06394
2.0003	0.489963	0.921479
2.10582	2.1728	2.10991
0.574528	-0.264689	2.07235
1.08352	0.976866	2.00404
1.11879	0.498855	0.972285
1.04677	1.9509	1.90554
0.918439	-0.228815	2.05151
2.10862	1.00732	1.98154
0.834542	1.92937	-0.20975
-0.273767	1.12089	1.97457
0.886802	2.05826	0.523011
2.03668	0.2762	1.93864
1.99984	1.92614	3.16711
0.927609	1.02186	3.14428
0.91194	1.01484	0.280982
1.03874	-0.357859	2.19279
1.81822	1.92267	3.0669
3.53135	1.013	0.949838
0.280685	0.979235	1.39237
1.8638	3.25481	1.0346
1.12091	-0.35615	0.68082
0.947843	2.97696	1.59825
-0.279182	2.09084	-0.724941
1.04295	3.50215	1.07522
2.07049	0.815026	1.91469
3.1484	2.12184	1.08963
2.12362	0.768067	1.78622
1.10242	3.39802	2.11498
1.95702	2.06103	0.99836
0.582425	1.252	0.956751
0.966448	0.885985	1.93379
0.989273	2.08904	2.30124
1.96485	2.11749	0.935352
0.480267	0.994769	1.90614
2.0098	2.06124	1.90941
1.03467	0.266305	2.98649
0.919155	0.888343	3.07619
1.04959	0.525334	1.0009
-0.285165	0.525696	1.97188
0.958335	1.02894	1.98102
1.07512	2.13437	0.332977
2.23137	1.90067	2.11514
1.06889	0.906697	0.985824
1.01381	1.91121	1.0525
0.516994	2.0538	0.866983
0.894966	-0.280537	0.977516
1.94928	0.246681	2.10319
0.994007	0.947543	0.512061
0.967143	1.97467	1.05944
1.01455	0.931945	2.17474
0.983788	1.09305	1.99297
1.02282	1.03766	2.94594
1.85719	2.19147	0.269662
0.913922	0.5914	2.06223
1.02553	23.2434	1.08768
0.295402	1.00428	1.00276
0.936109	1.99244	2.1799
1.02939	0.214067	2.92293
0.519836	1.07321	1.97435
0.982423	3.13925	1.09474
0.962567	0.466783	1.04425
1.13444	1.80558	0.991763
1.8788	1.05011	1.90607
1.87322	2.00589	0.924849
1.97712	2.13725	1.94495
1.04123	0.220722	2.01112
2.92827	1.97177	4.05342
0.285863	0.898179	2.06892
1.01114	0.48706	1.03941
1.03165	0.599488	1.92536
1.0947	1.06941	1.13413
-0.239702	0.226334	2.00146
-0.278707	1.0128	1.01104
0.339779	0.917401	0.986801
2.09307	2.12959	2.04221
0.964201	1.87607	0.456162
-0.304856	1.03767	1.87738
1.90677	2.9073	1.98304
2.02329	-0.241433	1.0812
0.981903	2.01465	2.09017
2.95219	1.91933	1.11114
2.13416	0.421598	1.85151
0.952722	2.16443	1.07257
1.07689	0.940028	1.9996
1.09052	2.22026	2.80095
0.896318	0.992152	0.463352
0.829892	0.999864	0.935547
0.927504	0.977165	2.00062
1.03129	0.989524	2.04248
2.0781	0.944245	1.79436
0.990863	1.93353	0.945099
0.92489	2.18958	1.07351
2.24458	0.863562	2.34145
2.09765	0.569967	2.03319
1.02812	1.11685	2.1667
0.93931	0.917345	2.16605
1.11498	0.943728	0.462866
1.96653	0.542262	2.00461
1.01487	2.06277	1.01016
1.94651	0.613895	1.02529
0.28476	14.4956	0.97822
1.89447	1.07558	1.94676
0.947412	-0.252081	2.05155
0.610478	2.02821	0.967239
1.96214	1.98669	0.973677
2.14667	0.967037	0.93048
1.05006	0.984946	0.987481
1.02766	1.02602	2.20736
-0.338371	1.84266	1.92439
2.2487	0.989753	2.87557
1.00886	-0.278972	1.01709
1.00026	0.279731	1.80707
0.906066	1.50999	1.91854
1.98807	0.286192	2.04491
1.05023	-0.340068	1.91409
1.913	0.453168	1.95213
0.553092	2.27055	0.821263
0.978753	1.03525	1.01391
0.264471	0.560516	2.06255
0.556898	1.81308	0.911696
0.935158	1.07841	1.97025
1.83738	1.03275	-0.372323
0.990269	2.04898	0.474582
2.0217	1.12461	1.96199
2.07434	2.96866	0.498885
0.465933	2.1107	0.266157
2.11764	1.01977	1.99131
1.91381	2.20036	1.9799
0.586555	1.70126	1.95891
0.941777	1.00733	2.16551
0.927679	2.02474	2.01714
1.07632	2.01529	4.11039
3.22902	1.94876	1.95812
0.56369	2.01356	0.930696
1.05993	0.909822	2.11679
15.3117	0.214821	0.307601
2.1153	-0.35148	0.901
-0.731909	0.975192	0.949863
1.90339	2.2495	1.00096
1.68802	1.05491	1.90292
135.736	1.9535	1.99127
0.720175	0.464774	2.35873
1.08022	2.1035	1.03652
-0.438609	4.1696	2.09417
0.337454	2.03816	0.93114
2.15116	1.16987	1.95098
0.978841	1.9646	3.03781
-0.236509	1.01083	0.283924
0.368882	2.95786	0.556603
0.974235	1.94388	2.0688
0.434135	-0.264245	2.01625
1.02972	2.99462	0.930757
2.00302	1.08248	1.00804
4.28602	3.07414	0.526732
1.03857	1.0721	2.01404
0.352732	0.424838	2.05143
0.965182	0.594029	2.05039
-0.305537	1.98252	1.96759
1.0425	1.98076	1.00402
1.02288	2.84636	0.545422
-0.257181	1.78033	1.93448
1.06603	2.08984	2.06491
1.03651	0.944535	2.02369
2.9824	1.05483	1.02315
1.07889	1.64254	0.911971
-0.381005	1.81743	1.03274
1.00757	0.536245	1.84374
2.03053	1.85057	2.10148
1.05383	1.94609	0.891966
2.01867	2.03697	3.11365
2.10675	1.9046	0.557934
-0.322383	2.10926	1.12821
0.92515	2.03969	3.31981
1.98315	1.05889	0.565048
1.94298	0.981086	2.06944
0.345192	2.05569	3.15545
0.264015	1.01714	1.06229
1.03316	0.547313	6.31212
1.04298	0.574936	4.29389
1.05234	2.82818	0.238846
1.11323	0.264972	1.01128
-0.236725	2.15886	2.98881
0.286535	2.15488	1.97499
0.938665	1.91344	1.94722
0.557612	3.46722	1.01049
1.96312	2.10539	2.14661
0.891067	1.07274	3.11611
0.983374	-0.275675	1.97935
2.08263	2.11858	0.957923
0.972891	4.20025	0.985821
0.938253	1.06642	1.93618
0.320264	1.0773	1.07779
-0.303084	1.05939	1.09669
0.962306	1.1298	2.09733
0.962389	3.07397	1.98879
1.07626	1.06291	1.02316
0.998252	1.94092	1.99887
0.998321	0.835337	1.99302
0.912857	2.18625	0.968121
1.03839	0.904708	1.93269
2.12301	1.92603	2.23865
-0.33874	0.268705	2.02114
1.53273	1.04697	0.854693
1.04407	0.491936	0.539299
0.44794	0.955948	1.07842
1.04851	0.868676	2.06031
1.09614	1.05051	2.02154
1.05473	0.994987	2.08125
-0.251542	2.01423	3.04371
0.978128	2.09257	2.08006
0.516112	2.0568	2.85798
1.99746	0.50346	2.02682
1.08282	0.996053	0.462616
1.82717	0.969055	1.8699
1.09291	0.965873	2.09277
0.535005	3.14271	1.02201
-0.267496	1.1588	1.00118
0.326771	1.91832	1.98603
0.503335	0.537324	0.259469
2.03911	1.03603	0.458528
-0.250849	1.15628	2.029
0.894511	1.0239	2.04232
1.92752	1.79175	2.20016
0.569347	1.89697	2.01104
2.13915	1.90561	1.02291
2.05588	0.435955	1.02463
1.02638	0.89482	2.06379
0.741542	2.08621	1.0487
1.15918	0.583802	2.06546
-0.313599	1.08143	1.91577
1.15907	0.271807	1.00436
1.11598	0.970661	1.02073
0.706067	2.10983	3.06024
3.01188	2.86738	0.253459
0.903068	1.88458	1.01584
1.72889	2.20096	1.8956
0.572323	-0.239332	3.04593
3.15475	1.13466	2.08479
1.0201	1.85589	0.568063
0.858172	0.256106	0.461635
2.17578	1.89566	1.96242
-0.26106	0.986478	0.932265
2.85274	1.0482	1.8779
2.58499	0.938169	10.6741
0.762948	2.06492	1.99731
2.06486	0.248811	2.13652
0.272624	1.13747	0.88027
0.947565	0.463633	0.279132
1.10581	2.02225	0.578945
2.09775	0.580169	0.378554
2.38055	0.93432	1.0013
2.18788	1.86716	0.93614
0.310393	1.08974	0.967752
1.05842	2.24956	1.0573
1.95134	0.944491	3.00132
0.445606	3.02961	2.63997
1.22658	1.07512	0.942293
0.244852	0.504479	1.01371
0.346415	2.03988	0.619762
1.01482	0.989573	2.09437
1.0062	0.577242	0.481855
1.01902	0.947274	1.98081
0.839803	1.99678	1.99009
2.01747	-0.257628	0.979852
0.98161	1.93384	0.550844
0.253782	1.96137	0.994924
1.08894	0.9764	0.354445
0.516219	0.986448	1.92751
-0.241078	0.976255	1.05372
1.0256	0.489696	1.88574
0.960411	0.546458	0.963972
-0.250376	0.786155	2.09093
1.82284	3.08941	1.11056
1.00565	3.01938	1.93801
0.326149	0.523518	0.323218
0.996845	0.243563	0.941658
0.213211	1.08015	2.24186
0.976352	1.74565	1.11127
1.00433	0.857903	1.08904
-0.287357	2.10143	1.82807
0.943005	0.330032	0.922942
2.04552	1.03742	1.53804
0.681319	0.500368	3.17794
0.897565	1.05655	1.96206
0.978267	-0.296578	0.969043
0.860778	2.09002	1.00744
0.9917	1.07085	0.52773
1.04372	-0.284417	0.975192
3.22874	0.857495	0.813575
0.269355	1.9465	1.00673
2.11789	2.14209	1.96063
12.8985	0.286827	2.18158
-0.280864	0.950196	0.961573
-0.530185	-0.418322	1.93265
18.9517	-0.289949	1.92708
1.05224	1.14711	0.97217
1.12425	0.532131	2.12131
1.86202	1.05673	2.16503
0.309981	3.85626	1.93806
1.06373	2.21526	0.58152
-0.266372	1.07856	0.970023
-0.217603	0.47066	1.93917
0.451231	1.02706	1.04513
0.210481	0.994279	0.97437
0.593356	0.262287	0.977523
-0.246481	6.60994	1.97437
1.95689	1.04492	1.09665
1.06693	2.07349	0.950922
0.254835	0.982946	2.14949
1.02567	1.82507	1.09772
1.08356	0.954719	1.91216
-0.336697	1.64079	1.86611
2.01582	1.07635	1.96288
0.526588	1.87759	1.81446
2.00599	1.06601	1.5336
3.14873	1.05913	2.95918
1.07457	2.09558	0.986887
0.375022	2.01859	2.08233
1.02089	2.09215	2.26967
0.987823	0.950968	1.07268
0.24155	1.03999	1.06933
-0.43503	2.05657	0.522043
-0.292793	1.08907	0.511486
-0.378833	2.08646	2.14091
0.335019	2.09932	2.24375
2.1092	0.971473	4.23481
0.477638	2.01153	1.06906
2.05786	2.18726	2.06146
-0.293194	1.09617	0.848778
0.996163	2.81365	3.22313
1.13065	0.985082	1.03621
2.18473	0.864923	1.86646
0.946892	2.11401	0.417137
-0.30319	0.984591	2.13975
1.11818	0.539361	2.0682
1.07997	1.07038	2.03369
1.06007	2.07065	1.0478
3.10353	0.523517	1.98034
0.490068	1.07785	2.00401
0.526986	1.05895	0.237796
0.960649	1.02875	2.09752
1.07384	1.01811	2.15424
2.10222	0.893433	1.03924
0.966739	2.00153	0.468763
1.06581	2.04631	2.36986
1.03171	0.943028	1.07124
-0.26752	1.71897	1.93629
0.472517	0.985048	2.14674
1.91061	1.15177	0.526981
0.320407	0.93571	1.98421
0.958403	1.94812	1.99755
0.253154	0.547995	1.01766
2.10205	2.1076	-0.324591
0.341972	0.929714	2.10983
2.2265	-0.328011	2.94108
1.13961	1.01878	1.00476
1.05071	1.93891	3.27013
2.04878	0.503188	2.19384
1.12008	1.87093	0.883963
-0.193917	0.997704	1.992
1.05482	1.98657	1.95895
1.10704	1.91688	0.995036
-0.279648	0.231318	0.232713
2.03202	1.8876	1.10038
-0.224398	2.1248	0.464077
0.953771	0.563665	2.01233
1.14258	1.91905	1.037
1.0474	0.522307	0.887467
1.00984	2.14438	2.1227
1.10612	1.96408	1.95914
13.3535	0.960202	1.04386
1.14597	1.04051	1.93368
1.01138	2.03276	2.07616
11.2342	1.0488	2.08853
1.97121	1.88731	1.06623
-0.244949	0.532578	0.561061
1.01111	0.94493	1.86825
0.248525	0.829883	2.07017
0.227573	1.89549	0.921217
0.933313	0.924966	0.285824
0.730913	1.9806	0.947032
2.10233	-0.278034	2.94111
-0.329875	2.89663	2.20064
0.97625	0.987097	2.05685
0.581878	2.01311	1.95826
1.02158	1.01146	2.1007
0.47449	0.976064	0.989809
0.244227	1.01709	1.01402
0.258744	1.00374	1.93278
0.489337	1.82829	1.05066
0.508673	3.02301	0.972103
0.991656	2.01663	1.06279
1.0119	0.893344	1.05374
0.997103	9.53227	0.881375
0.321362	0.298743	2.98822
0.619391	0.991189	1.87605
0.983256	-0.271115	0.975717
0.25559	0.99319	1.8954
1.04161	1.06251	1.98559
2.16832	0.733324	2.5429
0.271526	1.12967	2.08307
0.465905	1.81419	0.924368
-0.31983	0.930376	2.00273
0.773353	1.91956	2.13509
0.989846	1.04573	0.896759
0.285139	1.04161	1.0201
1.10442	0.907249	0.682284
0.378078	0.234768	0.957583
1.01465	0.963363	2.01007
0.51178	0.988103	0.778189
0.288119	0.311241	2.01938
1.06666	-0.39182	1.00205
0.99959	2.01978	3.23401
0.554575	0.956307	1.97871
1.01762	1.0649	0.998423
1.97444	-0.341417	0.50962
0.969028	3.02618	0.519374
0.335523	1.02107	1.93953
2.15895	1.90809	0.518545
0.928897	0.983496	2.01336
1.83058	4.18676	1.01052
0.953726	2.9727	0.487564
2.09268	0.541595	2.01646
1.03659	2.07648	0.497232
1.98905	2.13682	1.09463
-0.226409	2.00269	1.9423
1.14904	0.313069	2.02823
2.577	0.949427	0.920697
2.01304	1.54015	1.89086
0.78158	0.571646	1.90306
0.257744	0.976384	0.933275
2.23475	1.04309	0.506441
1.01766	0.915821	0.958763
2.05964	1.00716	1.86063
3.0764	1.44199	0.962156
1.09052	1.03001	2.87493
2.03624	0.484963	1.06482
0.545943	0.523871	1.01217
2.08363	2.09178	2.05488
0.878232	1.90975	1.84405
1.04038	1.10736	0.411202
1.14532	0.535277	1.99163
0.540982	1.84081	1.95332
0.854495	1.09537	2.2623
1.00669	2.07463	1.83992
1.15818	2.02263	0.990755
1.09513	2.15518	2.15136
2.12674	1.75361	2.10349
1.0603	2.1645	3.94802
2.12456	1.027	1.01237
0.236472	1.86085	2.12805
-0.212074	-0.260148	1.02147
0.992963	1.88507	2.03771
1.9757	0.951714	2.15701
1.09469	-0.229282	2.06903
1.04511	1.93705	3.14327
0.895454	2.19891	1.94318
0.553301	0.586425	1.96545
1.01308	0.314968	1.07042
1.08087	0.246378	-0.302975
0.43757	1.90671	0.955407
1.05564	3.13825	1.97203
0.29834	0.975824	2.14045
2.17105	1.98503	0.490351
0.338555	2.12802	1.98799
1.03533	-0.316338	0.980013
0.934068	-0.195845	1.92905
1.92155	1.03544	1.02565
2.0367	1.05595	2.12074
0.509018	0.937344	2.11957
1.96341	0.989103	1.84649
2.40726	1.03232	3.14546
0.262981	-0.241692	3.26792
1.02062	1.02863	2.05894
2.03083	2.05249	1.98491
0.95849	0.989015	2.00121
0.919793	1.02805	1.82803
0.482329	0.963796	2.08379
0.984878	0.241383	1.98017
2.14556	2.1752	0.486456
0.995257	0.949066	1.90607
0.279465	0.822136	2.11477
1.92878	1.93817	3.40412
2.06978	0.902365	1.94966
0.975134	1.06382	2.13069
1.11674	0.944723	0.722083
1.0414	0.412708	0.512556
-0.292254	-0.307508	0.986012
0.598376	0.988093	1.89035
1.0824	2.05	1.98648
2.12151	1.00398	2.09714
0.465263	1.02875	0.967957
1.91276	1.0012	2.14832
0.288155	0.893971	-0.293522
1.978	2.0821	0.949567
1.10684	0.941643	1.88748
1.01612	1.0926	2.00524
1.10574	-0.2714	1.06131
1.03573	0.905295	2.022
0.487224	2.1204	-0.235298
0.992845	0.477942	0.973652
-0.254745	-0.254608	2.01749
1.0174	0.982857	2.09456
0.945567	0.964991	0.361256
0.650795	1.60094	0.973502
1.91414	1.073	2.00545
2.20334	1.96585	1.88652
0.93219	1.00817	1.15791
1.09268	-0.244884	2.76812
0.987437	2.12903	2.97272
0.921781	3.08267	2.0023
-0.246411	1.13548	0.577808
0.952934	0.230125	2.0215
1.00025	1.61819	0.894745
0.945995	2.11054	1.12477
-0.257091	1.01537	3.0078
0.942778	1.99097	2.12768
0.236009	0.553225	1.04741
-0.299874	0.991002	2.00082
0.323516	0.949862	0.535138
1.12495	1.92229	2.09469
0.761638	-0.266969	0.957885
2.0147	0.921655	1.94501
1.98239	1.04895	2.01042
1.00088	1.14173	0.588831
1.06459	-0.3391	1.27531
2.14439	0.441733	2.00319
0.285555	1.00496	1.9341
-0.232805	0.980502	1.89073
-0.328191	0.384755	0.936601
0.348433	3.19446	3.14098
1.01048	1.0159	1.98728
-0.263603	0.37314	2.0669
2.04132	1.90946	1.02113
0.210261	2.13928	0.965136
0.380046	0.518807	0.312888
1.05957	1.01073	0.540502
0.929821	1.08932	2.20145
0.99695	0.537736	2.03902
2.13423	1.14013	1.0113
0.949125	1.97463	1.00818
1.01094	0.927406	2.89641
0.894478	1.91787	1.03415
1.02174	1.99838	1.9275
1.11319	2.03443	1.01305
0.310972	2.94516	0.909257
0.969812	0.517992	2.13805
0.986226	1.49621	0.958337
-0.360666	0.449721	3.06049
0.192413	1.06242	0.502753
1.97712	0.460746	2.14139
1.13041	2.07626	2.16478
1.1751	1.89342	1.05366
0.228286	1.93662	0.916933
2.08429	0.914714	2.93629
1.08934	0.595081	2.11625
1.10414	2.13238	1.94629
1.02458	1.90827	2.01699
1.00215	0.239367	1.93236
0.394007	1.9214	2.16671
-0.338111	3.02798	2.1288
0.405645	0.284467	1.04735
0.946523	0.969151	3.02724
2.00474	0.54592	2.16397
2.16519	0.497223	0.482738
-0.251144	1.055	0.946197
-0.244702	1.07914	1.97698
2.02283	2.1956	1.16342
2.05567	1.85039	2.07858
1.07205	1.98115	0.940644
3.14067	2.0159	2.10351
2.03231	0.243283	0.535644
1.96481	0.950842	2.1355
0.328582	-0.319079	2.06639
1.06955	2.10757	2.95713
0.940793	1.01798	1.93013
0.725913	0.275797	3.96854
2.10816	0.239894	0.534234
1.08785	2.81282	2.18457
1.0441	1.05141	2.13491
0.952863	1.10073	1.03557
1.09096	0.893623	1.76131
2.09781	2.04338	1.00234
1.03287	0.931005	1.05248
0.518832	0.958235	2.06373
0.967654	0.965715	1.01764
1.88031	0.949571	2.80339
2.10156	1.10466	0.98751
0.272754	2.1645	1.02842
-0.260174	1.08481	0.793952
0.21502	1.91453	2.08609
0.962445	0.494151	3.16308
1.96538	0.925876	2.89314
0.518292	18.0965	2.16175
2.05398	0.85057	1.9295
0.263271	0.983815	2.11114
0.316486	1.81562	1.94525
1.04914	0.881413	1.09018
0.458025	1.08113	1.91193
1.04302	-0.279995	0.905147
1.86476	0.905666	1.95923
-0.216891	1.84636	0.93259
0.971272	1.05246	0.908132
-0.285988	1.99615	2.04674
2.00504	0.239751	0.552006
2.08008	2.06632	0.828031
2.10527	0.279632	1.96479
1.05297	1.84344	1.97078
-0.25854	-0.31834	1.04034
2.01289	0.997036	1.99339
1.02447	-0.293012	2.12593
0.99757	1.09027	1.00576
0.925617	0.26043	0.87626
1.03876	2.00584	0.98015
1.02673	3.09484	2.13556
0.982307	1.11713	0.959014
1.96759	1.99528	2.02229
0.223182	0.98948	2.11594
1.91378	1.03151	1.97687
1.13949	1.95237	0.49482
2.2342	2.0089	0.948148
1.88381	0.984071	1.1331
2.18834	1.03755	0.978622
0.589723	-0.26039	2.05691
0.604312	0.378123	2.08968
-0.256228	2.05903	1.87713
1.10638	2.15532	2.11567
1.99882	1.04656	2.0122
-0.364011	0.924384	2.11595
0.518679	-0.232696	2.36918
0.93493	0.284782	1.97276
0.586935	0.508677	2.05809
0.473792	0.954517	2.00378
2.21436	1.04302	2.04358
0.966351	2.06728	0.942672
1.09194	-0.376996	2.11193
0.958207	2.91892	2.08324
0.984469	1.03904	2.08876
1.04579	0.98533	1.19382
1.95602	2.04475	2.03399
1.99215	2.82962	0.923864
1.1787	1.02575	1.99276
0.312875	0.946181	2.03231
0.691565	1.07729	2.04694
1.98442	0.984369	1.00814
0.952847	2.06436	2.03602
0.495102	1.74124	0.962104
0.990027	0.97784	1.91314
0.321407	0.514959	2.00458
-0.273729	0.240584	2.09272
2.17242	2.05598	9.35189
1.03921	0.492693	2.10065
0.263981	0.243356	2.02175
0.971868	1.04322	1.02796
-0.315515	2.75773	1.04178
0.32196	0.980998	0.938661
0.95465	-0.306767	1.03425
-0.253991	1.03373	1.03018
2.17002	1.9187	2.09463
0.97509	1.03343	1.8763
0.230513	1.02205	1.03042
2.10123	1.01381	1.92049
-0.349353	1.94074	1.06586
1.03727	1.92561	0.941255
0.99192	1.97681	0.338865
1.02946	0.557156	0.447589
1.01928	1.97581	0.577499
2.02718	0.499592	1.14432
1.10723	2.0946	0.996609
0.457717	1.78021	0.980821
0.28001	1.07162	0.965705
1.01773	0.984297	1.84344
-0.263716	0.22318	1.82524
0.907333	2.06531	1.03848
0.242797	0.95303	1.02724
1.00795	2.10902	0.982545
0.277079	1.03306	2.06346
0.561672	3.16035	2.14378
1.01854	0.230834	1.93097
-0.56989	0.95117	1.03202
0.296944	1.11364	1.91544
0.980723	0.459826	2.11048
0.450737	0.48616	0.93807
0.964576	1.06412	1.00721
0.887219	2.14497	1.12123
0.982556	-0.363657	1.97878
1.93285	0.382726	0.569837
0.381675	0.648424	0.524932
-0.277537	0.265361	1.0707
1.01962	0.530413	1.07016
0.93729	-0.239869	0.268723
-0.24327	1.99543	3.01598
1.05421	0.571872	1.03411
1.07989	1.109	0.434265
2.10641	-0.226972	0.980535
0.437964	1.98525	2.94516
-0.350502	0.265566	1.8036
2.09522	0.979166	1.99883
1.10117	3.08974	1.09969
1.0947	0.899495	0.862772
0.46561	0.464264	0.987573
1.16851	0.979946	1.0019
1.98802	2.19487	1.92047
0.310217	1.01297	1.83784
2.27685	0.975885	1.90838
0.97763	0.325042	1.90462
2.20872	-0.24258	1.01763
0.975776	-0.299626	1.08669
0.456401	1.08555	0.522724
2.08775	1.9986	2.03892
2.04518	0.21437	1.97202
0.903327	1.95847	0.947127
0.305845	0.224106	0.228554
2.04381	0.942658	0.598599
0.27618	1.7881	3.22624
0.804668	1.02856	1.89701
2.02764	2.94602	1.90866
1.05124	1.00237	1.98113
-0.244315	0.99947	2.00455
0.953401	1.98641	1.97921
1.92787	0.270662	0.915354
0.929561	0.544229	0.931704
1.03709	1.0969	1.90957
1.08034	2.06733	2.22207
0.942353	2.08459	0.470048
2.09418	0.577543	2.05325
1.03714	3.11587	2.1548
1.04804	2.12304	2.09068
2.05237	0.983063	2.04813
1.08543	1.12487	1.15399
0.964382	1.98388	3.08141
-0.350461	1.06271	3.0926
0.988907	1.09629	2.55427
0.946216	1.82844	0.921638
1.94374	1.02979	2.23727
0.251969	-0.235082	1.03028
0.308003	0.956718	1.02853
1.0801	0.955055	0.333796
2.07167	1.06782	0.501414
0.422753	1.06625	1.00158
1.03073	1.82854	1.09897
3.18577	1.9905	-0.249144
0.607211	-0.213875	0.963597
0.509554	2.01275	0.560691
0.225849	1.13261	1.98743
0.284339	0.960537	1.99208
-0.26093	2.03258	0.944406
2.02357	1.00529	1.94323
1.01844	2.0409	2.09463
2.0815	2.07349	1.04828
1.97516	0.86563	2.07648
-0.239142	1.93357	3.05557
1.0217	1.08765	1.99588
1.97562	0.487948	1.00111
-0.234226	0.637394	2.0986
1.99588	0.976148	1.12871
0.214663	1.06509	0.993901
0.974326	1.83624	1.05452
2.08305	1.75808	1.00875
2.19373	1.93496	0.982541
2.16008	1.08285	1.91726
1.01481	1.87248	0.485854
1.04243	1.86137	0.987631
1.51694	1.95173	0.833317
-0.302608	1.05566	0.992486
0.387	1.05623	2.07821
1.98344	2.04708	1.06747
-0.277291	2.03002	1.97116
0.51058	0.232322	1.87301
0.506474	0.969802	0.44969
0.212216	1.04781	1.99612
0.986848	0.995039	2.18258
0.230163	0.749804	2.00969
1.05639	1.04278	0.447053
2.03691	1.72985	0.983198
-0.335305	1.00099	1.02018
-0.299964	1.07859	2.14845
0.52988	1.92943	1.87506
0.803356	1.83834	2.12546
1.00493	2.17013	2.0258
0.248654	1.84555	3.16896
0.216224	74.6774	3.14402
2.00497	1.03976	1.06744
1.88684	0.835431	0.404803
-0.26342	0.496946	2.18992
1.04006	1.10494	2.17964
-0.241619	1.26974	0.51371
1.09653	3.8246	2.07721
-0.25924	0.942795	1.022
-0.37788	1.39418	2.01999
0.984743	0.26913	1.93242
1.07364	0.418821	1.06983
1.96382	-0.993895	2.11198
2.17814	1.05078	1.97705
1.9272	1.00046	2.73819
0.214925	1.65237	0.980565
1.07537	1.16934	1.92571
0.513038	0.273256	2.0342
0.986414	1.04678	1.94838
0.522136	-0.216664	1.84166
0.924873	0.786113	2.09901
-0.256158	1.82742	1.98924
0.920788	1.90465	1.08826
-0.223882	1.06518	0.931533
1.02454	2.14389	2.15368
0.48228	-0.23959	2.06025
0.969115	2.96126	2.22323
-0.303655	2.02406	2.23476
0.60715	1.17245	0.961012
-0.245035	1.96705	0.917038
1.98796	0.897347	0.990286
1.11853	1.54461	2.04919
0.264749	-2.1971	1.93408
2.27486	0.971151	1.01512
0.253629	3.01209	0.483765
2.91242	2.04598	0.94612
2.06563	0.830504	2.11301
0.964185	2.25135	0.969587
1.00916	0.227348	1.95218
0.260025	1.94555	0.957346
0.939917	0.913716	1.83346
0.894166	1.09986	0.575059
1.98931	1.88067	2.01143
1.9146	-1.19228	2.06075
2.02986	1.06617	0.556531
1.03862	0.965586	2.01833
0.203006	1.88715	3.30699
1.11926	-0.588653	1.70227
2.04025	1.69938	0.996124
0.883059	1.11499	0.528584
0.565905	2.65365	1.99251
1.97493	2.09912	2.02119
1.00742	0.97639	2.00598
1.00861	0.306091	3.28205
1.10976	1.03241	0.547501
-0.204025	0.478387	1.87315
2.04426	1.85205	2.17553
1.0154	0.220464	1.09564
0.369148	2.03159	1.04674
1.09527	1.91176	1.0062
-0.241238	1.01839	0.474612
1.00791	1.87079	1.98076
0.949098	1.0661	2.09599
0.27392	0.505661	1.93068
0.574947	0.261951	0.536359
0.872692	1.02801	2.00095
-0.223047	1.016	1.84619
0.86141	1.93902	2.05218
2.11131	1.82594	2.06481
1.10599	1.86224	2.2151
0.332019	1.16504	1.11488
-0.388697	2.11003	-0.271146
1.06197	0.951624	1.02105
1.11807	1.0319	2.00008
2.05409	1.88181	1.04083
2.1623	2.13235	1.97174
0.972041	4.08832	2.16816
0.985083	1.18812	0.472822
2.11282	-2.70406	0.227839
0.481963	0.571834	1.89344
0.234117	0.444475	2.0412
0.956483	1.82783	0.435126
2.1345	1.85465	2.14822
0.405496	1.80915	2.10096
0.259064	-2.19017	2.07272
0.950722	2.72964	2.06229
1.05846	0.955588	3.08987
1.03749	1.87224	2.01366
0.483564	1.0533	1.10537
-0.261155	2.182	0.288493
0.478199	1.00184	0.851892
0.315541	1.88365	1.99986
1.87224	0.935559	1.02167
-0.251128	0.496131	0.952772
0.254976	1.89734	0.988839
-0.27854	0.973162	1.93761
-0.228777	0.523228	1.01241
0.25755	0.502325	2.02229
2.09287	0.344572	0.928528
1.04682	0.94804	2.18345
-0.280914	1.83726	3.02374
1.01995	0.23598	1.11059
0.343841	0.482298	1.8812
-0.341356	2.11347	0.360904
0.277403	2.05259	0.594127
0.348121	0.254161	0.896627
1.06457	2.97758	0.906833
-0.265502	1.82493	66.7286
1.98893	3.41462	1.0503
0.265768	1.00676	2.14555
0.27078	0.974102	0.907326
0.979321	0.97605	2.16374
0.896792	0.935141	1.94388
1.03536	2.21498	1.87988
1.11446	0.946966	2.84595
1.05979	0.870081	1.92714
1.15122	1.05359	2.03373
-0.290992	0.987196	2.94323
2.20574	2.12131	0.915227
1.11713	1.89044	-0.360586
1.04744	2.0357	-0.267994
1.21097	-0.262724	0.988093
1.92522	-0.282589	1.95316
2.00128	0.461317	0.951137
1.00924	0.448036	0.533649
0.97123	1.88331	1.952
1.00231	1.84877	1.04456
0.362487	1.98747	1.12116
2.0797	0.481531	0.401688
0.994477	0.447851	1.91779
1.83883	0.479805	2.00489
0.583977	1.20125	0.975802
1.96708	1.14142	1.03377
0.252894	1.01383	2.13282
2.00884	0.942486	0.863898
0.911003	0.206146	1.91655
0.929909	0.265767	1.03985
0.950723	2.18882	1.04239
1.12839	0.940816	1.11782
0.279728	1.08995	0.489954
1.97099	-0.372733	0.954877
0.222107	0.913084	0.242417
-0.344312	0.941641	0.994698
0.320595	-0.244555	1.03107
1.02125	0.484467	1.99916
1.07493	2.05955	2.01966
1.00974	0.264708	0.57798
0.216374	1.98103	2.86306
0.912382	1.22194	0.934936
1.03443	2.03165	2.10892
0.440462	1.70965	2.06338
-0.195926	0.376647	0.553993
1.07252	2.21102	0.491887
0.608626	0.247132	2.00959
0.347383	1.10164	1.03519
0.502231	1.05828	0.336741
-0.228206	2.01625	1.063
0.982402	0.901782	0.435186
0.607325	0.972734	2.07907
1.00313	1.76225	1.91826
0.363316	2.04888	1.09317
-0.275956	2.10959	2.02014
0.265466	1.87574	1.03568
1.00963	0.527047	3.30481
0.518349	1.89379	1.06942
-0.288498	1.91599	4.04828
1.06614	2.05907	1.8996
0.473752	0.24155	2.0215
0.415595	2.20511	2.15867
-0.517665	0.974036	0.954705
2.07508	0.906337	1.02419
-0.269512	-0.323851	2.07837
0.999926	0.545073	1.04508
0.285096	1.91709	2.34429
-0.250075	2.00378	1.0845
0.970531	1.83432	1.6306
1.94453	0.489393	1.01534
0.982563	0.35127	2.10685
0.383768	1.03304	2.95948
1.07455	1.07744	1.72811
1.11663	1.90035	1.0206
0.385409	2.04761	2.09413
0.430204	2.08687	2.03375
0.514534	-0.3206	1.82085
0.989845	1.07234	1.86097
1.09817	1.95576	0.940062
-0.413041	0.546388	2.05638
0.552267	0.961192	1.04285
1.01845	0.889661	0.459841
0.289931	2.02943	0.548327
1.0775	-0.242732	1.21543
2.08086	0.988517	2.04111
1.10718	1.05359	0.531436
9.87411	0.292077	0.507605
0.981166	0.978609	1.02425
1.02458	0.524519	2.03095
0.937179	2.07228	1.05658
1.96179	3.09843	1.05416
0.988813	1.99818	1.80905
0.276778	2.06859	2.85764
0.246375	0.98504	0.536589
-0.393344	0.484011	1.00224
0.9321	2.1494	0.883437
2.07957	1.85984	0.971872
-0.326504	0.97384	2.06371
-0.247835	1.94509	1.96121
1.07844	0.294604	0.330304
2.24334	0.969929	1.97565
0.328774	1.37851	0.948935
-0.232263	1.71841	2.11318
0.92714	0.426397	1.7774
0.273	2.01569	0.866543
-0.232435	0.559664	1.06519
0.972614	-0.362881	0.953217
1.97659	0.91984	3.1207
1.1022	0.916895	0.975031
0.547691	2.15976	1.8332
2.17896	1.77133	-0.270762
0.951374	1.9234	2.01962
2.04897	1.9473	1.0082
0.997758	1.07373	0.456823
0.259044	1.07241	2.05274
1.05455	0.255961	1.9297
0.566351	0.916092	0.924374
1.02948	-0.286691	2.04177
1.00318	1.9431	1.03914
0.546765	1.42894	0.902698
1.03774	0.502023	1.05069
0.314147	2.04732	0.976125
1.00055	0.460266	2.11052
0.246418	0.24911	5.43883
0.919768	1.06909	0.937437
0.236184	2.9224	2.12602
2.11227	1.00986	2.06661
-0.261483	2.02698	2.97798
0.568413	1.11073	0.996974
0.960121	0.40969	2.063
1.14486	0.684751	0.982412
0.34432	1.98839	0.466228
0.49156	2.08598	1.00627
1.0655	1.03608	0.48939
0.568703	2.05924	2.63576
2.14167	1.26781	2.18404
2.24276	0.802228	2.01193
2.01312	0.960389	1.96869
1.10367	0.951496	2.85513
1.15763	1.98511	1.94643
0.455982	2.00142	0.930026
2.04272	2.25037	0.475456
0.566449	2.01875	0.629843
0.255967	2.20482	1.92983
1.84461	2.0808	2.15121
7.56013	-0.278737	2.05685
0.277962	1.82544	0.988744
1.04956	-0.215309	2.17827
2.08681	0.406766	2.14099
1.91938	1.86961	0.949756
1.04446	1.79847	3.12485
2.16345	0.199497	2.10925
0.23292	0.444368	0.997581
1.98882	1.97929	2.02808
0.252271	-0.2712	1.98006
0.242206	2.0882	2.0027
0.995278	1.00074	0.219801
-0.239081	1.9738	1.97185
0.955971	1.01073	0.989268
1.93377	0.915158	2.00409
2.01479	-0.240796	0.51518
1.04476	1.02664	2.02209
1.0128	-0.246951	3.13916
1.01981	1.71669	0.508414
2.09059	0.986889	1.06905
1.081	0.99869	1.1589
0.480853	1.83848	1.97287
1.10696	1.8177	0.947536
0.520174	-0.245456	1.05965
2.00248	1.77121	1.00921
0.97506	2.19959	0.524248
1.07688	2.08105	0.236671
0.462908	-0.374886	1.92892
0.211941	1.98359	0.966392
-0.280408	1.00496	0.996214
1.07929	2.2664	1.94158
0.323976	1.85137	1.87271
2.02735	2.083	1.8476
1.04213	0.513384	3.02829
0.52693	0.601737	2.08058
2.06176	2.18075	2.00459
0.29358	0.952648	2.37019
0.507749	1.94646	1.03321
0.254253	0.946345	0.505741
1.08891	0.719241	2.01355
1.11172	0.281455	2.09956
0.497237	1.00833	1.934
0.955108	0.373123	1.90453
0.97162	1.00577	1.0217
0.174624	1.97544	0.711069
0.224573	2.16533	1.00984
0.96021	1.87475	1.90182
-0.244193	2.29235	2.13251
1.92967	1.80787	0.289544
1.07738	1.97616	1.09967
1.07389	0.282879	0.999691
0.499891	1.99205	0.976807
1.93433	2.14182	1.00065
0.907229	1.06502	-0.288815
-0.242038	0.373096	2.01757
-0.2597	0.575273	1.96733
0.5143	-0.263449	1.01595
-0.27538	2.00464	2.19839
1.00486	-0.255243	2.20771
0.92285	1.1744	2.11993
0.267455	2.13107	2.03174
1.07217	2.06899	0.49381
-0.258017	2.98952	0.933679
0.239477	1.81805	1.05105
0.971383	2.89733	11.1288
1.06176	0.969252	2.05481
1.05252	2.00528	1.06206
1.01925	0.423044	2.18091
1.17486	-0.338848	2.08984
1.04716	1.08571	2.20181
1.04913	1.07897	1.9445
0.960293	0.995087	2.19068
0.245978	0.997773	2.03386
0.316008	-0.239501	2.05561
0.391781	1.97957	2.12419
-0.312605	1.86336	1.05459
0.298004	1.02542	2.16582
0.520575	0.522198	2.06424
0.33606	1.94486	0.563532
1.06494	2.01551	1.0551
0.981344	1.05294	1.04931
0.250613	1.00498	1.03976
2.10185	0.994405	1.05626
-0.409392	0.904367	2.28066
0.288665	-0.370475	0.924034
-0.248938	2.09785	1.91778
0.270635	1.93661	2.853
0.253062	2.07234	1.01696
1.8895	0.958025	0.995641
-0.308401	0.540991	0.865934
1.98343	1.0759	1.87794
0.417589	1.9625	1.13309
0.480373	1.91734	0.9763
2.01188	1.87328	1.04135
1.02842	1.06287	2.14715
1.94855	2.03406	1.89866
1.07052	1.94925	0.972714
1.06316	1.64555	0.987344
3.17129	0.977563	0.583191
-0.541405	0.913389	1.96068
1.03448	1.82432	1.98983
1.00646	2.13185	2.94774
0.859112	1.9521	1.92905
1.1315	2.01582	1.8719
0.32397	1.93969	1.82932
0.532136	0.918366	1.03412
0.97992	0.983306	0.582663
1.06238	0.722009	2.05275
2.0565	1.0707	1.05239
1.9278	0.923962	0.966527
2.14469	0.315463	1.95482
0.989638	2.02175	2.07275
1.06086	0.987373	2.13873
0.915831	0.321139	1.01985
0.510312	1.99472	1.89515
0.998096	3.05527	2.18679
0.988246	2.17073	2.08442
1.10905	0.978511	1.98304
2.93941	2.95009	2.15668
2.28031	1.8855	1.9296
0.243606	1.90665	0.296838
1.73672	2.12487	1.03445
1.10249	-0.378908	1.95787
1.01992	-0.247119	1.0496
1.01822	0.569189	1.98506
0.598852	0.953259	3.12558
1.05487	0.975557	1.94716
1.02685	2.1235	1.99371
1.0438	1.06129	1.83839
0.325359	0.378119	0.682727
2.01461	2.11817	2.04345
1.03088	0.506953	0.43216
-0.286048	1.04598	2.10006
1.02884	3.15303	0.473362
0.983225	0.492619	1.70197
2.27536	1.10009	1.1346
-0.245655	-0.246975	1.07406
0.301562	2.06529	0.463646
0.327542	0.261451	2.01911
1.95393	0.992017	2.11208
1.071	-0.289902	0.953817
1.06539	1.97569	1.01588
2.14423	0.40132	2.01686
-0.303908	1.93424	1.09376
-0.276837	0.571339	1.86879
2.23034	-0.259102	1.99213
1.10922	0.263709	1.81597
0.417716	0.317979	0.951623
1.09824	1.92229	3.11358
1.03769	1.01837	1.04693
0.494564	0.539209	1.05332
1.04353	2.03874	0.542731
1.04316	0.944286	1.99986
0.288116	1.92155	1.16263
0.998787	1.01108	1.02008
0.477744	0.98182	2.84257
1.11293	0.975236	0.993728
0.986854	1.07224	1.03443
0.598353	1.00178	2.00197
2.11595	0.980735	3.35724
0.877843	2.18297	0.466087
2.10432	0.465355	2.06876
2.15965	1.01436	1.04688
1.08922	1.96366	-0.207133
0.581941	1.86345	1.0118
0.928212	1.84815	2.89549
0.257864	3.14907	0.364578
1.17488	1.03122	3.14939
1.00242	2.13708	2.94676
1.07632	1.05113	1.89255
2.32456	2.97252	1.9746
-0.261979	2.05031	0.974707
0.467311	1.81522	1.99018
0.309953	2.13452	1.95859
1.01567	-0.273142	2.05534
1.03428	1.06506	2.06926
1.08692	1.90067	0.562863
0.909511	0.929063	1.7119
0.457589	2.00676	1.01167
2.15676	1.06684	2.14942
0.993693	0.241477	1.04788
1.01128	0.546402	0.964544
1.94702	0.898478	-0.35099
0.359751	-0.489168	2.07887
-0.322737	0.500675	1.0925
0.997196	0.953289	2.24749
2.06143	-0.328119	1.22054
1.9253	2.02241	2.08872
1.03529	2.21162	2.03608
3.981	0.890313	3.24752
1.05625	1.9686	1.93704
0.558582	2.17675	3.059
1.05273	1.01021	2.06816
1.04486	0.435805	2.97151
-0.259332	2.13551	0.512664
0.996636	0.935207	3.26677
0.358162	1.84846	0.985507
0.937213	0.91241	1.00522
0.593509	-0.40697	0.459987
0.582739	2.06578	2.08908
0.944664	0.255271	2.00244
0.962774	1.03916	1.93829
0.196235	0.470984	0.939827
-0.211524	0.775739	1.00623
2.23199	0.964688	0.978678
0.937786	1.94577	1.1024
0.50038	-0.316763	1.0122
2.06468	1.01105	1.11103
1.0346	1.85939	2.00091
1.05238	0.944337	1.93825
1.13388	1.96309	2.03171
1.06088	2.09626	0.985
0.507047	2.14379	1.13284
-0.603101	0.912755	2.0866
0.560276	2	2.00591
1.04096	0.966906	1.00332
0.496477	0.24525	2.0979
2.55301	0.917437	0.945437
0.531578	1.9008	0.481401
1.98734	-0.318157	0.594713
-0.226741	1.70937	1.01359
0.997087	1.01348	1.98514
0.440133	1.04677	1.02317
0.997423	1.07502	1.99063
-0.453685	2.10492	2.03949
0.540775	0.990594	0.261033
-0.794942	2.01363	0.932788
0.833256	1.09675	2.00338
1.10577	0.959888	0.200779
0.56014	-0.244861	1.02527
0.47763	1.91121	2.05324
1.89682	0.956338	0.978226
0.972903	1.99883	1.99453
0.538112	-0.321943	0.229201
1.04455	1.834	2.172
1.04216	0.991611	2.20428
1.05581	0.952196	0.251902
2.21037	1.92508	1.03231
1.03919	0.233884	1.03285
0.329804	2.00048	2.0572
0.607591	0.987626	0.225613
1.0381	-0.349052	1.92287
-0.298407	2.00059	1.92961
0.535668	0.292686	2.87856
0.551099	2.05871	0.537412
2.15133	3.05834	1.91319
1.91348	1.01675	2.18456
0.940766	1.8488	2.79161
2.00338	2.07257	2.10196
1.96211	0.57356	2.10962
1.02206	0.930904	0.76227
-0.25392	0.963899	0.993796
1.01759	0.718234	-0.262163
1.09164	2.07199	3.16427
1.0119	-0.398967	0.537915
1.0613	3.03533	0.543299
0.461467	1.86948	2.02002
3.01236	0.919091	2.06499
0.542969	-0.310973	0.738299
1.01614	2.14609	2.09005
0.4798	2.26562	2.10556
1.94419	0.973871	3.11146
0.984658	-0.202163	1.07677
0.969564	1.08851	0.906081
1.00159	2.00608	2.03379
1.07264	1.10133	0.990802
1.14032	1.68782	0.277264
1.09049	0.562682	2.14786
0.601484	0.797443	2.8974
1.03089	0.38617	2.33609
0.397823	1.09033	2.16708
2.04764	-0.293152	1.92224
-0.583686	-0.254922	1.04538
-0.520186	0.891326	1.9176
-0.747946	0.914843	1.96203
0.934725	0.250593	0.991069
1.12686	0.400878	1.88819
0.957594	-0.584582	1.85554
0.908104	0.965791	1.01374
0.955069	0.302051	2.03607
0.421353	-0.286414	1.05606
0.988201	1.98165	3.03871
0.97665	1.86554	2.0823
1.14142	0.455853	2.3612
0.245181	1.04667	2.06412
0.996425	0.281819	2.08937
0.904953	1.04854	2.16071
1.05466	0.50491	0.975771
2.03216	-0.452826	0.912301
0.478142	2.10685	0.454831
0.986934	0.549972	2.20151
-0.248807	2.9089	3.17939
1.07266	0.99353	0.961478
0.437568	1.05349	0.917391
2.05399	1.89959	0.453557
0.239914	1.92243	1.04493
2.04395	2.07959	5.45154
-0.252642	1.63658	1.00697
0.924444	1.04921	1.08615
1.9728	3.03569	0.877133
2.12198	0.236235	2.21725
1.04802	2.22898	1.80202
1.03529	1.05272	3.27369
1.97779	0.962981	0.987673
0.999826	0.947891	1.9844
1.98087	0.218903	1.07295
1.09732	1.05192	2.05875
1.9196	0.443825	3.05728
1.04366	1.14707	0.964613
1.06234	1.01629	1.10213
2.03456	-0.221622	1.01068
2.2464	0.304564	1.88393
0.495915	-0.309313	2.02449
1.10372	0.236096	2.92212
0.318087	0.267913	2.01781
1.06469	0.96474	0.524613
0.251268	-0.232409	3.25572
0.900285	1.84572	1.96441
-0.274459	0.947137	0.531639
0.267286	0.489301	1.05416
0.957297	2.02483	1.08029
0.469762	1.72484	1.01639
1.95814	1.9795	1.76159
0.997896	0.939548	2.14688
1.00584	0.50761	2.0761
1.05788	0.924076	0.91085
0.263956	0.319932	2.11268
0.211233	1.08331	1.07397
1.0124	1.70558	2.04732
0.975198	-0.362141	1.95425
1.01293	0.313532	1.89169
0.498953	1.94302	1.99328
0.753965	-0.345106	0.912619
1.0715	1.92809	0.298935
0.904759	1.01818	1.12977
0.382647	0.965217	1.98597
1.09204	0.775848	1.01123
0.473786	2.02198	1.94282
0.956257	2.09173	2.11285
1.89484	1.00531	1.27247
0.223904	0.984346	2.13514
0.931485	2.03643	1.0259
0.286871	1.06818	1.08884
1.14189	1.07968	1.99262
3.05246	0.467392	0.220164
0.257103	0.514129	0.483989
1.02319	0.230755	0.935117
0.560873	1.98925	1.05205
1.05231	0.341376	1.12804
2.04604	5.89854	0.943434
0.969403	1.05573	1.93105
2.08106	0.500555	1.92639
1.07154	0.428569	-0.256735
0.927574	1.97291	1.03256
0.28711	1.94989	4.13397
1.05597	1.02315	1.9345
-0.243582	0.541029	2.05695
0.592778	0.958313	0.908084
0.521468	0.361073	0.918425
0.919656	0.934942	0.529014
1.86497	2.0003	0.368574
2.02785	-0.221025	2.04283
1.12185	1.00411	2.0652
0.57	1.07109	2.02576
1.90016	0.984743	2.04955
0.905738	0.456608	1.95848
1.09542	0.956973	2.02723
0.62926	1.07651	1.04831
1.98467	2.0743	2.03326
1.03357	2.12506	2.29447
1.05912	0.243142	2.02946
0.538303	2.05295	2.12398
0.282748	1.1226	2.08279
1.94554	0.547099	-0.215103
-0.291441	0.269796	3.73724
0.600361	-0.33432	1.04132
0.546597	0.990705	1.08379
0.477555	0.480959	0.466718
1.01931	0.896372	1.94005
1.01641	1.00234	1.99218
0.582448	1.02317	0.587016
1.02561	2.07521	2.01976
0.95619	1.8429	1.97996
	0.995703	2.12377
	1.85107	1.99526
	1.98672	0.228847
	1.03772	-0.537319
	2.83381	2.8188
	0.53587	0.92684
	0.261253	0.633824
	0.489208	1.99701
	0.997116	2.13289
	1.04473	0.323925
	2.06392	1.00373
	1.99116	0.952372
	0.723495	0.958405
	1.93609	1.02623
	2.04019	1.94662
	0.985491	1.04155
	1.04704	0.980623
	1.018	0.927841
	0.261262	0.612735
	0.44927	1.98544
	0.978066	0.904597
	2.07722	1.93394
	2.05243	0.50956
	0.367172	0.953973
	1.07949	2.91662
	-0.345646	1.88247
	-0.294505	1.10488
	1.12434	1.94888
	1.022	2.03767
	0.943455	1.92488
	-0.270096	1.07076
	1.91228	1.13941
	0.254705	0.556883
	1.98986	1.98094
	0.340467	-0.297243
	0.944187	3.17645
	0.268805	2.11442
	-0.240433	2.06274
	0.255568	1.93413
	1.95314	0.297058
	0.885194	2.10959
	-0.279566	2.0143
	1.91813	1.0658
	-0.374001	1.93227
	0.987145	1.08707
	1.90596	1.06309
	2.19791	1.97519
	2.94364	0.531091
	2.08802	0.991982
	1.95016	1.08789
	0.247751	1.26657
	0.258565	0.472193
	0.972703	1.00189
	1.02062	1.00582
	1.93241	1.94788
	1.9282	2.004
	3.06844	0.591681
	0.986299	2.11821
	0.93681	1.69551
	0.396868	1.89507
	1.04731	1.83541
	0.962538	1.01829
	0.546737	3.28691
	1.90066	0.970047
	1.06471	0.972245
	1.04387	1.07488
	0.903119	1.00427
	0.865807	1.09466
	0.567634	1.02714
	2.00478	1.02536
	0.609896	1.89474
	-0.271539	1.99558
	1.87708	1.95525
	1.92111	2.96616
	0.977246	0.929943
	0.992838	1.00215
	1.05417	25.231
	1.89427	1.97796
	0.242741	0.929833
	0.600287	2.11644
	-0.206015	0.903501
	2.02977	1.02612
	0.309173	3.2658
	1.92918	3.21846
	0.983087	0.376548
	1.00553	1.03164
	2.03442	1.83056
	0.871307	-0.248313
	0.514359	0.519299
	1.00907	2.03137
	0.254554	1.96794
	0.320272	2.01326
	-0.379583	1.95682
	-0.258673	1.03037
	1.09986	0.996871
	0.247322	2.09348
	0.886139	2.93797
	1.00389	2.10055
	2.03654	2.94988
	2.09971	3.03301
	1.95166	1.03891
	0.337328	0.775427
	0.452045	0.301607
	1.07516	2.15496
	0.954024	0.341616
	0.328108	-0.2626
	0.965904	1.80986
	1.97114	1.06473
	1.77206	0.994142
	-0.288502	2.05723
	0.821095	3.1937
	0.3318	2.12895
	-0.359543	1.11147
	1.1062	1.00501
	2.00062	0.980421
	1.88328	1.01989
	1.91824	2.05241
	1.7919	0.469381
	2.08798	1.95083
	0.519145	0.952571
	1.96837	0.967675
	1.17442	2.13135
	1.04974	0.522072
	0.874424	0.491654
	2.13753	2.15713
	0.91602	1.89535
	0.260477	2.0493
	-0.251691	0.882178
	0.245723	1.81323
	2.01714	-0.240584
	2.02716	1.02858
	0.44966	0.602898
	0.837979	0.536692
	0.876011	1.96216
	-0.229285	1.0128
	3.12048	1.90468
	1.04871	0.961991
	0.977789	-0.309067
	2.0551	0.979773
	1.10225	1.11283
	1.92314	2.01999
	0.337933	-0.36062
	-0.329161	1.94962
	2.10777	1.99638
	1.67953	2.02986
	2.08071	2.16197
	0.946503	0.753933
	2.11745	0.997286
	0.923619	2.02892
	0.284402	-0.294468
	0.8434	1.04653
	1.97566	1.02873
	1.02541	1.97214
	0.24303	0.991365
	1.74703	0.464296
	1.53069	1.00252
	1.92744	0.949162
	0.957454	1.95629
	1.03024	1.81213
	0.912869	2.2922
	2.05083	2.00032
	-0.262317	1.91842
	3.02658	1.03086
	0.258882	2.05774
	0.493602	0.910787
	0.251834	0.998033
	-0.266154	0.977133
	0.92979	0.922738
	0.999729	-0.247891
	1.98007	1.1665
	0.456961	1.15431
	2.03857	1.95287
	1.04453	0.981417
	2.11634	0.981402
	2.07451	0.981809
	1.97349	1.99785
	1.9806	0.957156
	2.85356	1.94856
	1.66269	2.87592
	1.89146	0.956014
	-0.258949	1.74223
	2.79502	0.497709
	-0.246127	2.01518
	0.911952	0.995903
	1.04502	1.9189
	0.523658	2.05597
	0.470093	2.03614
	0.256937	1.04392
	1.9925	2.10017
	2.03125	0.525107
	1.07723	2.21028
	2.143	1.1825
	1.82226	1.91637
	0.899785	1.00812
	-0.292546	1.93818
	1.91823	2.09593
	11.1893	1.02304
	0.291823	0.538455
	0.993605	1.00733
	0.991796	2.08578
	1.92607	2.01895
	1.94849	1.92723
	2.04091	1.04228
	1.05136	2.01606
	0.476368	2.12622
	0.480441	1.75171
	2.74686	0.992138
	2.08279	2.05935
	-0.291375	1.00791
	1.06595	2.87692
	2.1645	2.02403
	0.98233	0.995192
	1.99124	0.348086
	1.10237	1.84203
	0.861186	0.970103
	-0.241238	0.475102
	1.97351	1.00263
	-0.361962	1.06246
	0.51531	1.08187
	1.97151	0.846592
	1.01945	2.12637
	0.877317	-0.233419
	0.254968	1.03032
	2.0951	0.971255
	0.905702	2.20903
	3.15143	1.02227
	2.04572	0.496312
	1.04433	1.92241
	-0.271341	0.919741
	2.11045	2.04872
	0.447629	1.88947
	2.78155	1.95611
	2.17769	0.526478
	1.07711	0.983431
	1.92734	1.89927
	0.983953	2.11941
	1.95131	0.515502
	1.08722	2.13779
	0.524799	2.0741
	0.502298	1.9442
	0.969708	1.0783
	1.00268	2.05141
	-0.24212	2.10138
	0.952641	1.05248
	0.412747	0.904208
	1.05033	0.486694
	2.06829	2.08035
	2.03531	2.02429
	1.99391	0.404334
	0.285691	0.931868
	1.9674	0.477894
	-0.341087	0.995884
	0.232579	0.95068
	0.838741	0.515539
	1.94864	0.906849
	1.03943	2.02146
	1.04101	1.04501
	2.03294	0.578702
	0.326909	1.04191
	0.243018	2.99924
	2.00028	1.05391
	-0.267349	0.480256
	-0.249709	2.00536
	0.935172	3.04923
	1.09334	1.9332
	2.05429	0.89241
	0.479657	1.05825
	2.15833	1.0268
	1.86172	2.14535
	0.951781	2.10126
	1.93961	2.01527
	0.535515	0.438645
	0.957617	1.87486
	2.09069	2.16498
	1.99077	2.0579
	2.20009	0.593456
	1.05898	2.1744
	2.02125	1.01494
	0.990144	1.02503
	2.00421	1.0877
	2.05665	1.90938
	0.987733	0.981846
	1.01601	1.08649
	1.12385	0.287977
	0.506352	1.04408
	1.92116	1.0001
	1.04118	1.02054
	0.965731	0.94038
	0.280912	1.93785
	-0.255741	1.05431
	1.03964	1.09982
	0.953135	2.04373
	1.01787	0.578854
	0.233103	1.00618
	0.957363	3.09747
	1.00996	1.88951
	0.977408	1.03799
	-0.329656	2.11836
	1.98786	0.939934
	0.890112	1.9929
	2.04662	1.97649
	0.965787	0.535018
	1.04279	1.98814
	0.946647	0.899004
	-0.351054	2.0966
	1.05203	2.00838
	2.90494	0.90583
	0.991779	1.13624
	1.93501	0.340714
	1.87378	0.498756
	0.514581	0.294685
	1.89219	0.965241
	1.03034	0.951679
	0.46444	1.98472
	0.898292	1.10444
	0.28884	2.18376
	-0.361997	-0.30748
	1.76091	2.01433
	3.93514	1.05711
	1.93002	2.0346
	1.0021	1.995
	1.97114	2.86127
	1.86156	1.02859
	1.9375	1.14543
	0.342157	0.456932
	2.0984	1.05729
	1.0245	2.06098
	1.0195	2.09894
	1.86481	1.0941
	1.82515	1.0522
	1.08362	1.84539
	2.04785	0.202112
	0.25346	2.09409
	0.993614	0.886514
	0.33679	1.9703
	0.267251	0.916114
	0.257485	2.02079
	-0.234968	0.940111
	0.537049	2.92341
	2.01611	2.06138
	-0.244147	1.02965
	0.933964	1.07466
	1.88445	1.05889
	2.0015	2.08354
	0.516232	2.96094
	1.90935	1.95562
	0.239441	2.88302
	0.898386	0.923836
	0.983121	1.89015
	0.438924	1.01398
	1.08124	3.20006
	2.0462	0.426052
	3.13798	2.02028
	1.02641	1.95894
	2.05126	1.0233
	1.83298	2.13947
	1.09197	0.962439
	0.917773	1.95501
	2.00677	0.271775
	1.94677	1.08565
	2.04522	-0.247435
	2.15035	1.06812
	0.448557	1.84643
	0.29607	0.537719
	2.08641	0.515277
	1.02643	1.10368
	-0.213779	3.08486
	2.18924	0.473814
	2.051	1.01172
	1.0602	0.920698
	2.02756	1.59589
	1.01116	0.87081
	1.96767	2.09147
	1.9341	1.85515
	1.90631	2.89889
	1.04667	1.05293
	-0.313439	2.09937
	1.92365	2.03756
	0.972768	1.95733
	1.82498	1.82649
	1.0683	0.560581
	-0.233384	2.13941
	0.960295	1.98736
	0.237078	1.48208
	1.05582	2.01474
	1.20392	0.893602
	1.97434	0.933335
	-0.285405	-0.368928
	0.955238	0.566855
	0.877723	0.962645
	1.00452	2.06669
	0.309695	2.06246
	1.08877	2.01662
	1.98106	0.244672
	1.03602	0.882239
	-0.224048	2.05479
	1.01874	0.966853
	1.01533	0.905392
	0.481465	1.94997
	0.916661	0.967574
	0.292272	0.961651
	2.01867	1.03687
	2.02051	1.16074
	2.09023	2.04375
	1.76184	0.543611
	1.03101	2.12597
	0.257779	0.965948
	1.97562	2.04483
	0.961295	0.543184
	0.236321	2.08668
	1.86637	2.94909
	0.261357	0.947825
	0.385015	1.90122
	1.00501	2.08211
	-0.263157	2.97629
	0.971829	1.03341
	0.751568	1.00284
	1.02747	1.09434
	2.12893	0.987243
	2.73216	2.54811
	1.01415	2.18829
	0.942091	2.17308
	2.08218	0.990276
	1.95476	1.95849
	-0.290459	1.99763
	0.933434	0.508261
	-0.255489	0.531371
	0.989747	1.04514
	1.84777	0.980415
	0.251295	0.319102
	3.836	0.553792
	-0.282965	0.902927
	0.953313	2.00227
	0.864683	1.90464
	1.00702	2.0693
	2.07843	0.476084
	1.03419	2.03157
	2.04987	2.032
	2.00982	1.08001
	0.252975	1.02369
	0.355524	1.11951
	1.00362	2.03404
	1.02066	0.518434
	1.7899	0.444367
	1.92765	0.918416
	0.85556	1.01209
	2.02002	2.99815
	1.76356	2.07863
	-0.313097	0.958683
	-0.31244	0.977647
	2.03455	1.13307
	2.17521	0.988982
	0.495782	1.13278
	1.06157	2.1913
	2.22716	1.92786
	2.01786	1.00731
	1.01149	1.08043
	0.544163	0.916187
	-0.231889	2.10879
	1.00276	0.982089
	0.327693	2.05827
	1.13918	0.51242
	1.68014	2.13813
	0.904251	0.528615
	0.986765	0.558992
	3.04462	1.0021
	2.0162	1.02671
	0.997003	5.15046
	0.990706	2.11658
	0.351837	2.16574
	2.00797	2.05475
	3.13449	1.90496
	1.8907	0.985803
	1.71916	0.429685
	0.23848	0.980393
	1.93076	2.01222
	1.01775	1.55001
	2.08863	-0.266892
	1.04657	1.05035
	1.96576	2.03263
	1.90936	1.88418
	-0.21578	2.03474
	0.972512	2.10567
	0.521643	1.06133
	0.940056	1.009
	1.95292	2.06924
	2.04625	1.01023
	2.0734	1.9942
	1.79032	0.546753
	2.00102	2.89972
	1.91684	1.0663
	-0.278311	0.447884
	0.918354	2.0944
	0.913098	0.393587
	0.508772	-0.242955
	0.269074	1.13758
	1.77348	1.08137
	1.94601	2.17378
	0.984686	1.88993
	0.955736	2.17192
	0.960171	0.974975
	1.96134	1.02559
	-0.284455	-0.399564
	0.999535	0.24946
	0.277345	0.419648
	1.86743	3.12668
	2.03239	-0.234014
	0.902925	0.543524
	2.00326	0.480392
	1.89603	2.07469
	0.535438	0.419888
	1.05038	2.11787
	-0.295954	2.00937
	-0.25909	1.02499
	0.916727	0.929769
	1.00639	0.895461
	2.07344	1.02226
	1.02388	0.96832
	1.98976	0.990772
	-0.264121	1.09731
	4.05458	2.0404
	-0.270881	1.87509
	-0.243563	0.939474
	1.01254	0.868845
	0.997409	2.09159
	1.70078	2.07083
	2.06176	1.13211
	0.238005	5.59358
	1.9379	1.95606
	-0.279827	1.0179
	0.984798	1.0248
	0.906231	0.540635
	1.95173	0.898388
	1.99834	0.96307
	-0.226523	0.535186
	0.362164	1.9974
	1.06175	2.02489
	0.949291	0.238913
	1.82844	1.92644
	2.12458	1.19506
	1.02604	0.503138
	2.22928	1.04987
	1.86588	-0.239521
	1.01851	0.979633
	1.88693	1.95006
	0.495556	0.519339
	1.85769	0.54746
	0.921749	1.01822
	-0.309987	0.534528
	1.95568	1.88464
	-0.309027	2.09943
	0.867482	0.453307
	0.4407	1.79278
	-0.219993	0.327819
	1.9789	0.555386
	1.05177	1.04053
	0.918382	77.4326
	1.10227	2.16618
	1.01493	2.068
[truncated: 930 more rows]

## Sheet: ExtFig2b_data
Contrasts repeat 1 (%)	Contrasts repeat 2 (%)	Contrasts repeat 3 (%)	Contrasts repeat 4 (%)	Contrasts repeat 5 (%)	Contrasts repeat 6 (%)
2.87476	1.73069	2.91932	2.84724	1.8669	3.55883
2.69783	2.99798	3.79299	3.83465	1.82077	2.87005
1.73788	2.76518	2.90255	2.9328	1.9076	1.86668
2.98327	2.87282	2.79418	2.07896	3.09965	1.84323
2.79236	2.83258	2.84354	2.73215	3.03243	2.96216
2.92993	2.90539	2.90623	2.87405	2.95489	2.82315
2.2499	2.87386	2.80465	0.739452	2.06928	1.92262
2.90913	2.77843	2.87571	1.9468	1.94281	2.57248
2.87341	2.85685	1.93278	2.82045	3.63362	2.62698
1.78946	2.87484	2.85623	0.741593	2.79895	2.79182
2.66928	2.5901	1.6574	3.02418	2.979	2.75433
2.85933	2.59422	2.91865	2.70954	0.792969	2.94165
2.91049	2.67477	2.76092	1.84489	5.42905	0.650727
1.76561	1.80497	2.68273	2.79182	1.8419	3.43008
2.82086	2.87982	2.87362	2.52103	2.96894	2.69187
2.81282	2.67431	2.67623	3.03406	2.94467	0.757686
2.74895	2.98081	2.82553	0.770067	2.90315	2.82227
2.86158	2.91394	1.82027	2.73395	1.88023	3.80656
2.95153	2.90803	2.81933	0.707057	1.99755	2.7755
2.93158	2.53069	1.70326	2.86976	2.70218	1.88009
1.81377	2.76486	1.89077	0.71737	1.62552	3.09383
2.62177	1.88569	2.64073	2.74888	1.73608	2.78959
2.84225	2.72766	2.83614	1.70921	1.87944	2.70397
2.70325	1.75272	1.76019	1.86911	1.8344	2.71028
3.62534	2.68244	2.6447	1.88776	1.74737	2.77577
2.75366	2.80787	2.76024	2.97604	1.84908	1.84456
2.784	2.01157	2.75859	2.87581	1.73379	2.81625
1.88383	1.04772	2.72924	2.00286	1.78424	1.90762
2.96152	1.63679	2.88941	1.86227	1.87267	2.74303
2.7204	2.55109	2.76832	2.10625	0.873246	1.91003
2.76548	2.8813	2.90251	1.92276	1.91942	0.864583
2.8012	1.86873	2.93793	0.661364	3.65045	2.80591
3.68381	1.8369	2.99809	2.7835	1.75858	3.83545
4.58981	1.78846	2.95821	2.68846	1.81758	2.91348
2.70742	3.44317	2.8513	2.77474	1.88331	1.79694
2.48389	1.81349	2.47219	2.79977	0.819423	2.93
2.69435	1.8846	2.75914	2.70006	0.897775	1.90357
2.82393	2.72035	3.04831	2.76249	1.82447	1.88963
2.7009	3.37033	1.7866	2.97406	1.75138	2.6726
2.69057	1.82451	2.84218	2.97387	1.84731	2.94019
2.65858	1.73877	2.85344	2.6481	1.81882	3.76707
2.93789	1.87893	2.67028	2.6776	2.81211	2.80994
2.90971	2.73369	1.81449	0.955123	2.72254	2.81738
2.69625	1.86665	1.80426	0.825235	1.95856	1.64536
1.79003	1.78063	3.81397	2.88002	2.78829	2.99158
3.01929	1.91802	1.8892	2.32667	2.60293	1.94349
2.68344	3.75337	3.84624	1.68648	1.89166	2.94188
2.62315	1.57314	1.86744	2.64707	1.92199	1.84627
4.02137	1.58226	1.86788	2.8263	0.800842	2.09122
3.1022	2.84836	2.65246	2.6432	2.84082	2.79552
2.85218	2.77802	3.03262	1.48824	2.78053	1.72834
2.72369	1.83661	2.63981	2.81341	2.82599	2.86802
2.9373	2.5097	1.79999	2.72663	3.60842	2.75146
1.71563	1.91824	1.79891	3.6249	3.54914	2.73448
2.86689	2.84269	2.81954	2.6089	1.8052	2.61667
1.86307	2.77543	1.91555	2.86599	1.83426	1.82609
2.66068	23.028	2.66487	2.47894	1.76137	2.90199
2.97816	2.76371	2.85029	0.780819	2.778	3.65297
2.79676	2.80751	2.68873	2.66282	3.04257	2.57912
4.83428	2.69431	2.96346	2.81632	2.74319	3.89794
2.81347	1.72608	1.85194	2.66886	1.75664	2.71238
2.76082	2.54513	1.67877	3.80944	3.54483	2.81472
2.78094	2.79628	2.60923	2.86383	2.6395	1.77284
2.74638	2.93015	1.87687	1.88306	1.07977	2.87302
2.76208	2.9304	2.58853	3.12756	2.56985	0.941863
2.91591	2.68124	1.76279	3.89483	2.85485	2.8321
2.79911	2.46275	1.88183	2.83681	2.65381	2.84309
2.66851	1.96431	1.86072	3.70125	2.88047	1.83479
1.96021	1.93202	3.61019	2.74477	1.70178	2.76007
2.86997	0.842557	0.808046	3.77448	1.734	2.76277
2.89416	2.87378	2.64087	1.89578	1.55179	2.83836
2.78719	2.8776	0.682563	2.7851	2.97027	2.83893
1.8646	1.84047	2.83075	1.76115	2.82447	1.97813
2.76243	2.76622	1.89019	2.99984	1.79741	1.548
2.90076	1.81623	2.83059	2.68011	1.66887	1.78203
2.75714	2.8129	1.83104	2.85966	1.79764	2.74739
1.77477	1.821	2.68353	2.68512	1.85016	1.79706
2.83593	2.47295	1.87943	2.72209	2.47864	2.5668
1.83005	1.81783	2.77469	2.64516	1.91777	2.82951
1.74161	2.88234	0.689697	2.90369	2.84227	2.75571
2.84175	2.81313	2.67767	2.75765	2.66466	2.81891
2.72558	1.84274	3.00579	2.73548	2.33376	2.81714
2.80745	2.77047	2.88564	2.69079	2.74922	2.7492
2.83301	1.80794	2.72956	2.82983	2.73105	1.82029
2.93071	2.34784	2.5247	2.73709	2.77362	1.6131
1.77468	3.6442	2.47229	3.80986	2.67385	4.33232
2.93617	2.84741	2.82374	2.93493	0.888235	2.80603
2.86193	2.00122	1.6108	2.92188	1.72289	2.87043
1.88378	2.89197	2.87097	1.84486	2.61239	2.75565
2.75777	2.78656	1.73181	2.80248	2.75589	2.81075
2.57516	1.82538	2.85925	2.68939	0.957497	2.9161
2.75501	3.72604	2.7916	0.71904	2.8466	2.85636
2.87241	2.77109	2.74462	0.712648	2.55582	2.84606
3.65446	3.00533	0.845532	1.8361	0.898877	1.91158
3.0355	1.85946	2.5822	2.69408	2.73441	2.81983
4.88054	2.70583	0.974906	0.744747	1.81495	2.84755
3.72146	1.83217	2.95411	2.85	2.80651	4.02187
2.65377	0.65788	2.79681	0.738833	0.856487	2.80093
2.7538	2.89222	2.87577	2.85646	0.866023	2.80301
2.83789	2.77543	2.61755	1.81958	0.894373	2.30024
1.70493	2.54989	2.70022	2.85973	0.938595	1.66519
2.67659	2.68992	1.72766	3.63109	0.798331	2.73846
2.82348	2.49929	3.0344	0.758669	0.921793	2.6409
3.51102	1.83205	2.76092	0.746109	2.71549	2.79434
2.83683	3.79343	1.77394	2.66765	0.902306	2.71598
2.84876	1.99699	1.70616	2.83129	1.78983	2.83235
3.73709	1.75236	2.80081	0.772028	0.685424	1.89917
1.75759	3.04071	0.746215	3.83004	1.78636	2.77659
2.88859	1.80406	2.96576	0.717346	0.811663	2.77919
2.95047	2.93097	2.79812	1.72444	0.848457	3.89956
2.86233	1.78101	2.86232	0.669017	2.83442	2.62848
3.64289	2.77259	2.86865	1.73996	0.923936	2.79396
2.74699	3.73109	2.71273	2.79299	1.80266	1.9113
2.67647	3.45217	2.80985	2.88604	2.62906	1.95943
2.63878	2.9057	2.49504	2.92791	0.720213	2.88344
2.86173	2.88827	2.24994	1.83078	2.04098	2.86231
3.58372	3.68694	2.90994	0.746119	2.77172	1.86123
2.80046	2.7611	2.74881	2.88847	0.757467	2.82
2.87142	1.70039	1.84172	2.74241	2.5924	2.74646
2.93065	1.9016	1.53883	0.769655	2.73541	2.65046
3.12448	1.70192	2.61714	2.71564	1.74385	2.94543
2.66068	1.77391	2.66547	2.7749	1.6481	1.8912
2.58796	2.91001	2.10196	0.821498	2.66964	2.75684
3.52675	2.95866	1.72091	1.93758	2.55307	2.80871
0.902863	3.01131	2.62909	1.97794	2.83615	2.43873
2.87393	1.77203	2.73424	2.89241	3.52451	1.88891
3.6529	2.91637	2.77851	2.74783	1.6043	1.89175
2.8457	2.83013	0.810041	2.87024	2.68143	1.83213
2.79372	1.92974	2.87639	2.48239	2.64313	2.70168
2.74367	2.98314	3.1886	1.85664	2.62156	1.83294
2.85841	2.85808	2.79609	1.8586	2.78767	1.85737
3.18616	2.95862	0.974003	1.80484	0.954117	1.76613
2.47056	2.77122	0.793507	1.83098	1.02508	2.96713
2.75775	2.89069	1.86935	1.67933	2.68456	3.83593
2.85426	1.89023	0.86867	2.93899	1.81287	3.96279
0.929067	2.76032	2.84927	1.74171	2.64233	3.96521
1.75707	2.76306	1.76923	1.94124	2.53688	1.93937
2.86526	2.88614	1.93417	0.745592	2.64658	2.90091
0.92229	1.88843	1.15797	2.72156	2.87262	2.95024
0.993112	2.74673	0.743475	1.74967	0.821004	1.87315
1.98245	2.89238	0.955485	1.90284	2.65811	2.73567
1.99116	2.83835	0.727905	2.83886	4.26747	2.78111
0.937342	3.04931	1.04037	2.78305	0.877473	2.78736
2.61534	1.65833	2.86256	2.77615	2.76244	2.73703
0.913914	2.85932	2.06603	2.80674	2.23935	2.45368
1.98934	2.97011	2.73489	2.7874	2.66996	4.86081
2.61518	2.61708	0.88601	2.83064	2.45428	2.47778
2.99908	2.83103	1.16916	1.82401	2.35559	3.07998
2.79249	2.94632	2.00477	1.79562	2.46426	2.56762
2.80903	1.99675	1.92851	2.79895	2.77665	2.95695
1.71307	0.853892	1.16572	2.65578	2.81902	2.8822
1.69275	2.75327	2.60313	1.76894	2.75054	2.57713
2.78486	3.11453	1.91086	2.49709	1.67499	1.71536
2.74263	1.81644	1.72079	1.80305	2.60922	2.68817
1.85193	2.91494	1.43414	3.9333	0.976766	2.44666
0.870997	4.83128	1.83852	2.71896	0.910592	2.64902
2.60288	0.803065	2.68038	3.93739	2.60493	2.89558
2.63138	2.82676	2.82835	1.935	2.98879	2.68682
3.71546	2.87859	2.95935	1.63216	1.50234	2.52326
0.919114	2.96807	1.96216	2.57961	1.6183	2.56221
2.81681	3.87064	3.64304	3.85007	2.7148	2.6285
2.82809	0.814369	2.78449	1.89388	2.5564	2.49438
2.89143	2.80544	2.672	3.10295	1.94605	4.05219
1.78472	3.72805	1.93324	2.78842	1.89061	2.99466
1.80977	2.92199	2.73732	2.99702	1.66821	2.78129
2.02849	2.78153	2.75047	2.75186	3.53499	2.90928
2.93885	2.83579	2.7555	2.78317	1.01372	2.82444
1.89412	3.65827	2.73118	2.88999	0.865223	2.74871
2.8426	3.87679	2.82385	1.81677	2.67465	1.86288
1.91748	1.83746	2.71275	1.9421	1.48132	2.94378
1.87192	3.21899	2.90863	1.84601	1.58526	2.90274
2.65791	3.04052	2.08887	1.66663	2.61245	2.96811
1.89332	2.74944	1.57447	2.69257	1.74228	2.90213
2.94298	1.79698	1.57	2.69751	2.70416	3.6578
1.77738	2.74274	2.74317	0.860598	1.81593	1.86121
2.88062	2.97162	2.66278	1.86432	2.88097	0.758559
3.51128	2.79492	1.93263	2.71738	2.7981	3.16033
2.7743	3.0406	2.84642	2.90412	2.64047	1.89663
1.80447	2.83487	2.93879	1.89158	2.70147	1.87853
2.69947	2.86402	1.57514	1.95371	3.77139	2.93656
1.77933	1.92685	2.8413	1.8781	3.34521	2.84879
2.7891	2.75992	2.83534	2.91869	3.8865	2.73619
2.79478	2.77866	2.15267	2.80224	1.74976	2.71375
2.84338	2.66727	4.94605	2.66933	2.81138	2.94886
2.90855	1.94127	2.77603	2.83878	2.58243	3.86109
1.73396	1.73006	1.72461	42.0783	2.76618	1.77902
4.67675	1.52851	1.95536	2.75385	0.9123	2.85129
2.94655	1.99138	1.84589	2.90855	0.965594	3.47245
1.85022	2.77038	1.6109	2.84231	1.7605	4.06624
2.77402	2.78247	1.95182	2.93855	2.8426	2.63694
2.76395	1.80871	2.76847	2.84249	1.83998	2.65956
1.84279	2.80882	2.78634	2.85508	3.67028	2.71325
3.97716	2.75527	2.60311	2.68857	3.76439	3.70937
3.81364	2.65219	1.96219	2.77746	1.84513	2.78136
1.85463	1.70757	2.83098	1.56012	1.58239	2.8948
3.62364	2.56002	2.77512	2.77643	0.765527	2.70199
2.64145	2.78673	2.85502	2.9722	1.55916	3.04353
2.8576	2.7541	1.72196	2.51297	2.83794	1.81415
1.86663	2.80553	2.84159	2.54708	1.58192	1.7343
2.9669	2.7015	2.9367	2.65439	0.867854	3.03041
2.59154	2.72409	2.7818	2.74198	1.84163	2.73259
2.73395	1.65375	2.03492	2.75445	0.901099	2.86086
2.89236	2.85189	2.66062	1.83248	2.69903	2.58677
2.76152	2.8001	1.95465	1.71405	0.826453	2.81924
1.94081	1.99155	2.95391	2.79328	2.7846	2.76661
2.01501	2.82786	2.08703	0.720378	2.68324	1.97305
2.69456	2.91344	2.62798	2.86485	2.69005	2.77109
2.82969	1.77309	1.93891	1.69157	2.1024	2.69083
2.87111	2.76828	3.018	1.82902	2.83529	2.96931
2.53544	2.7703	3.6393	2.85686	0.767109	2.82122
2.72683	2.80744	3.78492	3.70368	0.729504	2.69307
3.85418	0.942019	2.72526	1.94606	2.81495	2.84166
3.70554	1.88919	2.80181	0.906844	0.78134	2.59782
2.65964	2.85138	3.94811	1.93289	0.693987	2.87357
0.807031	1.83709	2.67671	1.89035	0.691941	2.78524
2.86435	2.51396	2.69036	1.91328	0.797828	2.62693
2.67669	1.8739	1.87616	2.05206	1.98145	2.78655
2.74765	1.78293	2.66717	0.912401	0.882637	2.63306
2.77324	1.89055	1.85075	2.90828	1.78749	1.72218
0.729126	2.67313	1.89424	1.77482	2.92717	2.77423
1.89874	2.81055	1.76554	3.65011	2.78639	2.77861
1.86333	1.81059	1.96149	3.69035	3.05522	3.74546
2.8134	1.73162	1.82732	1.89866	2.74646	3.79544
3.02278	1.88976	2.51835	2.59702	1.85402	3.81516
2.76913	2.5567	1.90936	2.89757	2.50713	2.55905
2.9797	2.7423	2.90934	2.73018	1.84283	2.48694
2.29385	2.79641	2.90497	3.66091	2.92523	3.69096
2.71019	1.74877	1.79558	3.0069	1.71295	1.82651
2.7894	2.66414	1.74366	2.68742	1.82174	2.73755
2.93107	2.84159	1.9311	1.81952	1.71574	2.72868
2.74455	2.75709	2.44972	2.75226	32.0625	2.71529
2.78889	1.88784	1.75776	3.60264	1.74596	1.76743
1.89522	2.89185	2.59971	1.80902	0.882746	1.8904
2.72123	1.89032	1.86611	2.64968	1.79595	3.74734
2.97455	2.53205	2.59424	2.77587	0.944451	3.68421
2.82377	3.12472	1.91335	2.90387	0.864437	3.1178
2.91309	2.81097	2.82787	2.63367	2.58465	2.77419
1.85458	2.92307	0.773068	2.86944	2.85994	1.97505
2.87915	2.5559	2.74485	2.74902	0.862601	3.79909
2.77506	2.7118	1.78195	2.68759	3.90128	2.79541
2.76706	2.52546	1.78193	2.80861	0.894306	2.75762
2.92284	2.78419	1.74536	2.73385	2.67873	1.79712
2.85169	2.61322	2.0273	3.85156	2.81479	1.90638
2.75571	2.70341	2.34962	3.69847	1.77356	2.65971
3.3915	2.74801	1.71372	3.05522	0.923678	3.36575
0.790291	1.80413	2.57045	3.75905	2.52588	2.07456
2.70772	1.63939	2.64441	2.88382	1.5849	1.99293
2.76698	2.71703	2.5516	2.80487	2.85879	2.71062
2.79347	1.65564	1.92846	2.99515	3.55376	2.95749
2.735	1.69448	2.75698	2.79834	2.84293	2.73384
2.72932	2.89721	1.8305	2.81693	3.74378	2.75408
1.81135	2.85406	4.03242	2.36005	1.71106	2.63816
3.87065	3.8093	2.79575	2.84033	0.915771	2.86605
3.78562	2.97992	2.61617	2.86326	2.87966	2.7772
1.93731	4.01913	1.98338	2.74852	1.84904	2.6291
1.82945	1.7794	2.85408	2.92867	1.71926	2.82057
2.73406	1.86926	3.77341	1.89272	3.66445	3.01612
2.75	2.49877	2.53704	1.94005	2.91666	2.9701
2.9924	1.87311	1.87029	2.73193	3.79566	3.50279
2.8863	1.90773	0.707414	2.67023	3.7282	2.60391
2.86936	0.724981	1.77963	3.07236	2.86491	1.73979
2.96265	2.70981	2.65699	0.840106	3.72705	2.9821
2.82986	2.67042	2.99781	1.73002	3.7687	3.94853
2.69429	2.73495	2.94324	2.97249	2.77617	3.93365
2.84802	1.85865	0.977588	2.90652	2.78891	2.56167
2.89828	2.82128	2.85127	2.81855	2.67088	2.79881
2.86887	1.869	2.60896	2.92744	1.83752	2.58689
2.86399	3.74049	1.79457	1.71158	2.69122	1.86454
2.85263	2.75003	2.76478	2.74903	1.82732	2.53012
2.72101	3.95147	1.85057	1.80997	1.70613	3.0209
2.70775	1.88425	1.71436	3.08268	2.71481	2.83282
2.68477	1.81776	2.90292	2.61665	1.83768	2.91116
2.76299	2.87744	2.89817	2.7013	1.79598	1.67542
2.76352	2.65786	1.79732	2.78772	1.7132	1.93219
0.96616	1.86052	2.7207	2.88215	2.72874	2.74581
2.76131	2.88375	2.77115	2.83866	2.77473	2.85763
2.70988	2.7343	0.635563	1.72125	1.88342	1.72654
2.80445	2.83037	2.82213	2.89927	2.68889	2.88476
2.77734	2.854	2.5388	2.74823	2.65108	2.74697
2.88149	2.2825	0.649607	2.85901	1.64299	2.73526
1.20515	2.89877	0.788921	2.79332	0.828909	2.98702
2.62462	2.75143	2.64864	1.64104	2.69963	0.683199
2.83373	1.69004	2.88706	2.65148	1.90291	2.74253
3.86381	1.9644	2.80592	2.75479	0.76158	3.06805
3.10712	1.71726	2.85588	2.90587	0.827531	0.680218
3.80656	2.83995	2.92178	0.92885	2.76911	0.645088
2.84213	2.67525	2.70272	2.71535	3.69058	3.67641
2.58317	3.83705	2.93069	2.97978	2.62008	2.7196
1.83748	2.73273	0.787041	2.7326	1.80648	0.692621
2.78056	2.70224	2.8065	2.60213	1.97635	0.695002
2.83056	2.65719	2.83207	1.96826	1.95841	2.73415
2.88262	1.83541	2.9226	2.6776	2.9287	2.84427
2.71061	3.72423	2.68744	2.93089	2.82966	1.71623
3.16	2.57163	2.88184	1.8593	2.83837	3.61471
3.74525	1.83295	1.90232	2.74459	3.53248	2.67587
3.67904	3.77095	2.74941	2.68603	2.57808	2.87433
2.76472	1.89322	2.75068	2.9418	2.78009	3.53914
2.81106	1.83803	2.84908	2.7706	1.72326	2.77025
2.24047	2.81549	1.71962	2.71056	2.78565	2.70531
2.68091	2.96854	2.77018	2.79547	1.96702	2.65188
2.74566	2.87115	2.63613	2.6972	1.73439	2.79591
3.95566	2.66934	2.74184	2.74351	1.58401	2.72849
2.8818	2.72641	2.85685	2.95923	1.66505	2.73462
2.88762	2.79158	2.83324	2.8937	4.01376	2.91952
2.96519	1.85087	2.73268	1.79616	1.72395	2.82812
2.90513	2.89648	2.78982	1.79476	2.75808	1.67634
3.91277	2.70816	2.96677	1.64235	2.719	1.56946
2.88392	2.77109	2.73448	2.68274	2.72919	1.80427
3.83727	2.75943	0.681346	2.82433		2.85335
3.72103	2.67139	1.81378	2.79423		3.05797
2.90346	1.62896	2.63842	2.67541		2.76539
2.72533	2.93357	3.08801	2.84845		1.55648
2.7397	1.70786	2.82698	2.77571		1.98826
2.72526	2.60917	2.7814	0.890161		2.93511
2.90494	2.7588	2.69786	2.57447		1.48803
2.82141	1.874	2.90513	1.84311		1.72796
2.61953	2.66523	2.87873	2.82929		1.52149
2.86453	2.70952	2.29658	0.741035		1.93101
2.94283	2.73716	2.76068	0.706712		1.68806
1.90429	2.68019	2.8308	1.52473		1.17023
2.60861	2.80084	2.8988	2.8277		2.9124
2.80205	1.71738	2.61194	1.89343		1.78965
2.80644	2.69574	2.86598	2.88735		0.725319
2.88127	2.64573	2.66139	1.79374		2.86752
2.67351	2.77522	2.47582	2.73925		2.44863
3.1507	2.40779	1.76636	2.74288		1.67652
2.66628	2.90114	2.73583	1.75436		2.90983
2.94668	4.0081	2.51636	2.55119		0.795396
2.87462	2.67657	2.145	3.80335		0.741816
2.82006	2.78939	2.77871	3.71902		2.65157
2.86485	0.825917	2.66935	2.66623		1.85501
1.86739	2.55164	1.65152	3.03328		2.79489
2.44112	2.78695	2.60513	1.73559		1.8138
2.8538	1.91475	0.954325	1.8251		2.88344
2.89922	2.71467	2.82956	3.61434		2.61046
2.75106	2.76903	1.79712	1.77766		2.54692
2.82011	2.63281	2.82456	1.90575		1.86235
3.81204	3.01808	0.859341	1.72706		2.67128
2.75282	2.80493	2.71895	2.76198		2.82345
1.8384	2.86937	0.792399	2.9448		2.90197
2.61133	1.67289	0.817341	1.83294		3.84273
3.73189	2.58704	1.78151	2.87702		2.8298
2.81965	2.96818	2.65056	2.86584		1.86198
1.73443	2.70708	2.81857	1.72044		1.81908
2.70084	0.911233	2.76347	2.89253		1.80108
2.75281	2.8644	2.86363	2.59181		2.79919
1.69681	2.68556	2.70283	1.86662		2.8061
1.86304	1.84608	2.76254	2.68687		1.8402
2.79551	2.6997	1.75116	2.65937		3.50051
1.89743	2.85781	2.79537	0.896061		1.6356
1.78758	2.62374	2.87708	1.74434		2.63105
0.985115	2.70488	2.61773	2.85487		2.82842
1.74352	2.65462	3.83879	1.8539		1.40809
2.95824	2.89884	2.81949	2.91762		2.68746
2.93605	2.6553	2.88679	1.86963		1.69429
2.93941	3.82856	2.72958	2.84465		1.78004
3.05659	2.74626	2.66595	2.61412		1.6732
2.85457	2.81042	2.72776	1.7849		2.80385
2.89318	3.50173	2.86774	1.85076		2.8146
2.75837	2.96637	1.88788	1.80769		2.68957
2.67522	2.82372	2.77673	1.89967		3.02874
2.60845	3.63121	2.81315	1.69912		1.62631
1.84256	1.85135	2.64133	1.70817		2.85429
2.8836	0.884026	1.86265	1.72367		2.70455
2.75966	0.826209	0.969455	1.9018		1.39233
2.9834	0.882754	0.967312	2.87047		2.72326
1.89409	0.717579	2.83347	1.84611		2.99543
2.85013	3.47167	3.013	2.84033		3.04438
2.79445	2.82897	2.88975	2.8149		0.715352
2.86029	2.63801	2.82922	1.75975		2.69706
2.99343	3.00922	2.90957	2.63354		2.68224
2.95487	2.82418	2.66546	2.94526		2.95055
1.75935	1.83266	1.90999	2.91476		2.81946
2.99492	2.85059	2.63457	3.53471		1.76276
2.97552	2.90881	1.99822	2.80053		3.00418
2.67966	2.96651	1.61253	3.08545		21.6978
3.87086	2.87695	1.55499	2.89142		2.72692
0.820763	2.89486	1.57825	1.82987		21.6505
1.83267	2.90726	2.69941	1.86337		3.73305
2.81377	1.75672	2.84739	2.82807		2.93584
3.85848	2.73483	2.84862	3.60838		2.61139
2.73056	2.75778	1.73899	2.78546		2.70919
2.75727	1.78072	2.79823	2.81844		2.77189
2.7804	1.8995	1.74705	2.7116		1.75374
1.48816	2.96575	3.78851	2.70934		1.83967
2.65405	2.91131	1.62545	2.67486		2.98595
3.94653	1.8842	1.50381	2.5295		2.93341
4.16724	2.95622	2.65168	1.75832		1.70233
2.77122	2.99783	2.95155	2.73719		1.76584
2.68367	1.75539	2.81934	2.7226		3.08139
1.75735	1.82372	1.88863	2.84415		2.85338
2.85234	2.86155	2.99035	2.62048		1.87182
4.08628	1.95349	3.86184	2.91153		2.82589
0.989172	1.92102	2.79252	1.86111		2.84032
0.878744	2.77735	2.75423	4.70969		3.57473
2.66726	2.72497	2.9772	1.72008		2.76225
2.95943	1.93417	3.92103	2.73807		1.82327
3.7673	1.71857	2.73254	4.7754		2.7438
2.77867	2.68936	1.71354	1.82831		1.74157
1.85925	1.94007	1.70208	2.79931		2.68003
3.88261	3.74849	1.69427	1.50885		2.7863
1.80698	1.76926	2.86141	1.76215		2.74038
1.90482	1.91961	1.65955	1.80663		1.01454
2.73397	1.59634	2.77944	2.53288		2.73122
2.75515	1.9005	1.21942	1.8016		2.68484
1.81299	2.68793	2.68104	2.57448		2.86832
2.82656	1.82096	2.76864	2.83583		3.89341
1.84522	2.57234	2.82425	2.84273		0.871138
2.77376	1.84593	1.86483	1.94022		2.64941
1.62099	2.73839	2.83331	4.57753		1.83966
2.67975	1.90672	3.41696	2.69126		2.82448
2.74176	2.84616	2.68967	2.74602		2.79795
2.74777	1.88694	2.6754	0.939143		3.77469
1.77446	2.78799	1.86232	1.91842		1.88537
2.85634	2.84986	1.73699	3.63845		2.88981
2.7632	1.84757	2.79374	3.55762		2.5549
2.912	2.73712	2.77847	1.79169		2.82131
2.89868	2.82548	2.64377	2.92057		3.72752
3.64746	2.95901	1.84699	1.86721		2.92584
2.70851	2.79536	2.69776	2.93636		2.74346
2.6236	2.6467	2.80513	2.85053		2.57759
3.63684	2.60227	1.84294	2.66665		2.6326
3.72734	1.83342	2.66786	3.87025		3.66972
2.93035	1.66318	2.65359	2.92059		2.71656
2.83044	2.83047	1.75552	3.74077		2.83336
3.02642	2.96551	2.82039	2.79583		2.66381
2.79106	2.83862	2.79055	2.84067		2.68363
3.00471	2.0382	2.77982	1.83009		2.68432
2.75982	0.817342	2.88499	2.91292		0.697607
2.8825	2.80242	2.76119	2.65611		0.762259
2.78519	1.76989	2.81713	2.87811		0.758413
3.71812	1.69625	2.74264	1.88943		2.94886
1.89233	2.05204	2.28317	2.77553		2.78784
1.83024	1.59345	2.29606	5.32899		1.77652
2.83258	1.62837	1.76743	1.74835		1.77485
3.63197	2.7585	2.92572	1.69662		1.70434
2.89911	2.73445	2.75573	1.8439		0.7051
1.76479	2.70285	2.68706	1.82508		1.76493
2.62501	2.6378	2.60568	2.53331		2.90115
3.04707	2.77517	2.82372	1.77459		2.82037
3.67943	2.66689	2.86367	2.68677		2.85353
2.94959	1.85276	1.75401	1.86487		1.92724
2.67273	1.90015	1.76679	1.97059		1.83176
3.80488	2.7736	2.7309	2.81718		1.76903
2.84472	2.63493	2.70824	1.83815		2.80278
3.57352	2.76044	3.95474	3.01696		2.85176
2.83707	2.81561	2.73116	2.78469		2.68346
2.67579	2.67818	2.89182	1.75402		2.72343
2.76503	2.69602	2.8449	2.73869		2.80116
3.97159	1.76483	2.98547	2.83458		3.73671
2.59652	2.59506	3.73129	2.77814		2.80634
2.84069	2.94382	3.04252	2.97533		2.70156
2.85411	2.8768	2.8464	2.63279		3.57646
2.99965	1.84406	2.6465	2.761		1.75409
2.59646	2.68683	2.11121	2.61898		1.76365
1.51393	2.7513	2.5936	2.77067		2.71281
2.81628	2.59313	2.07682	2.65674		4.31952
3.06127	2.39669	2.20854	1.85907		2.59375
0.952954	1.83515	2.80031	3.32191		1.94174
2.50385	2.52957	2.04848	2.74471		1.86487
2.85486	2.3616	1.7914	2.92825		1.80156
2.8909	2.49254	1.95632	2.86476		1.80048
3.82142	3.94586	2.98511	2.90849		2.90975
2.89627	2.77695	2.7841	2.78716		2.81915
2.8017	3.64266	2.73608	2.83205		2.8091
0.966097	2.88689	2.8998	3.30125		3.7026
2.62517	2.87131	3.67511	2.85832		2.54329
3.84217	2.7912	1.84469	2.90931		1.80565
1.85398	3.06674	3.67676	1.88573		3.59237
2.85584	2.76419	2.74535	2.69841		2.7444
2.9395	2.72116	1.74766	2.77359		2.65495
3.80427	2.45509	3.86287	3.77336		3.89085
3.9202	2.60981	3.70677	1.91228		2.78843
3.71972	2.67147	2.90189	2.89341		3.73995
1.95564	1.84633	3.00918	2.92211		2.71111
4.17932	0.82689	2.66708	2.79887		1.65079
2.86521	2.61424	2.68849	1.75922		1.88946
2.05461	2.84647	1.81571	2.65153		2.67644
3.68741	2.72096	2.75311	1.77975		3.7804
1.82425	1.73285	1.76061	1.81824		2.82543
3.58039	2.87047	2.79474	1.76908		2.3783
3.71357	1.8541	1.70509	2.98658		2.70687
3.57155	2.85408	1.98557	1.66916		3.85082
3.70072	1.82499	3.1023	1.88331		2.87858
2.88807	1.92941	2.66961	2.96223		1.70908
1.9797	1.86082	3.02454	2.83289		2.89371
2.71395	2.6776	2.91176	1.73319		2.84692
3.52526	2.63655	1.90731	2.61708		2.78383
4.18611	2.57901	1.83486	1.81303		2.79735
4.24382	2.92377	1.96476	2.57807		1.77006
2.84875	2.74626	2.86467	1.84867		3.43036
2.88035	0.886676	2.84428	2.84407		2.96482
2.86678	2.78203	1.78755	1.88177		3.67232
2.8294	2.73326	2.84344	3.64328		2.91071
2.82072	2.75733	2.71599	2.73652		1.84641
2.94758	2.85984	2.82289	2.86932		2.66079
2.79066	2.69233	1.88317	3.69372		3.7646
2.8248	2.77859	0.748413	0.684471		2.93936
1.80862	1.60543	1.78955	2.03293		2.77512
3.84848	2.87022	2.73314	2.018		2.91805
2.60958	2.65626	3.81151	2.93022		2.39935
2.84059	2.83958	1.89936	3.50285		2.88938
3.67786	1.65674	3.81905	2.97314		1.75513
2.76981	2.88297	2.7677	2.72224		1.80933
2.73183	2.68458	0.763043	1.80597		2.86054
2.72235	1.8014	3.97746	1.30217		1.75793
2.88318	2.85379	2.81085	3.05294		2.65187
1.94784	2.59693	3.83364	2.95724		2.66089
2.66832	2.76498	3.56113	2.74469		1.99675
0.756106	2.8216	1.86111	2.87054		3.17791
2.96956	2.56465	2.87278	2.97202		2.69836
2.76101	2.87437	3.81852	2.88959		2.88535
0.774424	2.74122	1.93422	1.8856		1.86711
2.77052	2.78462	1.88397	2.78527		0.851871
2.8425	1.71901		2.73372		2.61271
2.95435	3.70207		7.60878		1.84607
2.76934	3.89717		2.74541		2.80993
2.46673	1.91598		1.65285		1.85
2.92757	2.56357		1.8523		1.78232
1.80841	3.05133		1.81319		1.81129
1.79504	2.73864		2.75232		1.81592
2.77512	3.08912		1.82777		2.78829
1.94637	2.92089		2.78049		2.82999
2.47691	2.93631		2.70799		2.65865
3.63014	2.76705		2.83472		1.83322
2.67811	2.9244		1.69346		2.73623
2.68445	2.77956		1.768		1.90443
1.84388	2.97749		2.82283		0.839212
2.93831	2.74593		1.88043		2.82957
2.55907	2.78671		2.98913		2.79673
1.88439	2.66754		1.76857		2.78959
2.49661	2.82087		2.99973		0.833477
2.04609	2.75411		1.90637		1.9387
2.83046	1.65812		1.88731		2.74546
0.691359	0.682873		1.06411		2.82546
2.00378	2.8962		1.71748		2.8921
3.93678	2.79702		2.74662		2.87059
3.74422	1.80318		1.81486		2.78013
2.89786	0.746826		2.9128		2.66426
3.78412	2.88843		2.87347		2.84451
2.93905	0.669114		1.77152		2.89316
2.85115	2.77424		2.87739		1.83568
3.65403	1.80015		2.88367		2.93646
2.81444	1.80022		2.77307		1.46174
4.91572	2.41165		2.81315		2.87272
3.83649	2.60105		2.70361		2.8874
2.83646	3.9145		2.95074		2.82542
2.8103	2.89326		2.74863		2.72762
5.17963	3.09473		2.50102		3.92954
3.58302	2.91005		2.93455		1.95728
2.66374	2.54062		2.74484		2.71686
2.66533	2.56318		2.82338		1.89784
2.77228	1.8494		2.8313		1.70178
2.8361	2.98065		1.99043		1.86478
2.69616	2.80183		1.9087		2.60792
2.73527	1.73229		2.73722		2.54374
2.74249	2.73385		1.73904		1.88703
1.8738	2.63624		2.7132		2.67534
2.73705	2.75251		1.85928		2.80623
2.70414	1.81343		1.6832		1.64036
2.66685	1.95755		2.84076		2.78933
0.823591	2.73586		1.60965		1.83303
0.933319	1.81858		2.87645		2.57931
3.88545	2.66151		2.74991		2.62986
2.71401	2.96921		2.59188		2.86397
2.86724	2.75854		1.6542		3.10109
2.9183	2.75488		1.77698		3.92267
2.76144	2.85892		2.77074		1.81011
3.1169	2.74394		2.80987		2.5799
2.9793	4.19718		1.79225		1.57787
2.64421	1.76619		1.90873		1.74841
2.84145	2.34391		1.68491		1.82726
3.12175	0.880414		1.7458		2.44231
2.76593	2.82465		2.81655		2.36782
2.82496	2.98911		1.73771		1.79959
2.67749	3.04081		2.74452		2.61654
2.84815	2.62678		2.74987		2.90959
1.87021	2.48126		1.65117		2.79448
3.52382	2.56763		1.81563		1.72745
2.91897	2.11515		1.71858		2.91758
2.87172	2.53775		3.79737		1.81276
2.79599	2.86429		3.81444		0.812369
2.85781	2.62194		1.7083		1.78562
2.94016	3.13687		2.79993		1.72465
1.92366	1.77971		2.70666		0.744839
1.8984	3.74294		1.76319		2.01821
1.85356	2.82173		2.7421		2.42548
3.76261	2.52774		2.49123		1.75418
0.954635	1.87807		2.57273		2.89171
1.92735	2.60641		2.88869		3.04217
2.70379	2.60983		2.54927		1.77238
2.8285	1.73137		1.77029		0.773915
2.90719	1.86839		1.59023		1.79124
2.82269	1.67301		2.81529		2.73223
2.71017	2.63306		2.887		2.73971
1.81912	0.768897		2.67108		2.87711
2.74997	2.68573		0.878756		1.86493
2.8137	2.81213		1.84597		2.89736
2.67839	2.82231		3.4874		2.68402
1.79749	0.707923		3.64705		2.72027
2.59398	1.83281		1.6796		1.69004
1.78033	2.66887		2.61591		2.81681
2.91973	1.93832		1.72941		2.83208
2.73137	1.781		2.65574		2.9089
2.70876	1.87065		2.83134		2.7084
2.70712	4.07138		2.68709		1.70095
1.97351	2.58031		2.6208		3.46045
2.77442	2.82341		2.731		1.74796
2.82102	2.82481		2.66495		2.68152
1.85983	2.82506		3.45915		2.00856
1.85394	0.65968		2.81543		2.82526
1.85067	1.84134		1.86433		1.84243
2.733	1.88715		2.57303		2.87337
2.96573	2.76463		2.77957		2.91191
2.71051	2.68925		0.794337		2.77123
2.76862	1.81851		2.82531		2.96832
2.02998	1.89856		2.79106		3.2483
2.75961	2.50901		1.83061		2.81814
1.92735	0.760289		1.55839		1.80854
1.90736	2.69099		1.81889		2.76604
3.62068	1.89442		2.81169		2.45438
3.00108	2.76579		2.67723		3.48945
1.94307	1.8349		2.81281		2.5287
2.69059	1.90146		2.63367		1.75566
2.81966	1.89483		2.78698		2.67761
2.53133	1.78962		2.67318		2.79083
1.85506	1.90267		3.88528		1.77142
3.51447	2.53555		2.84119		2.83278
1.8069	2.71003		2.93239		2.8077
3.55277	2.7146		1.75157		2.77384
1.8919	1.9126		2.53796		2.6434
1.84886	1.90298		1.72987		1.77508
1.78769	1.85644		2.79142		2.53176
2.70867	1.82268		2.81792		1.78021
3.69832	2.53986		3.842		1.73584
2.94035	1.76977		1.70075		2.82792
2.80731	2.72266		1.83471		1.79502
2.89396	2.74478		2.89179		2.98862
2.68827	2.497		2.93278		2.95188
2.71374	1.81055		20.7261		2.87972
3.66202	2.62192		2.84158		3.65968
2.76429	2.85739		1.80957		1.71204
2.7534	2.82054		2.76796		2.78451
2.17882	1.78044		2.66215		2.86179
2.78537	1.79267		21.1383		3.73243
2.8221	1.79428		22.6649		2.66033
2.90114	2.75743		2.55197		2.65438
2.72734	3.67245		2.88729		3.92949
2.71948	2.70653		2.76184		2.84521
3.60922	1.59875		2.71905		1.97798
2.65743	2.85706		2.80023		1.7916
2.92118	2.88396		2.84935		2.90106
2.6993	1.85592		1.87633		1.81849
2.73443	2.86825		2.7481		1.84079
2.89669	2.85193		22.3999		2.89645
2.76082	2.80531		2.87496		2.80391
1.99183	2.69028		2.02963		3.05646
2.95565	2.85917		1.81491		1.81522
2.40901	2.87934		1.90323		2.94904
2.81164	2.80086		2.76875		2.59627
2.79232	2.71523		2.85624		2.82782
2.59394	2.84001		2.70279		2.79111
2.69776	2.74756		2.77816		2.7358
1.9238	2.86059		2.94546		2.77077
2.81345	2.82627		2.9204		2.8152
2.86231	2.66468		2.88066		2.69774
2.02366	2.61118		2.80805		1.81977
2.78995	2.90064		2.85199		1.73308
1.98397	2.7854		2.75263		1.7841
2.79708	1.70176		2.22917		2.73759
1.85561	1.99236		2.7204		2.51407
1.98553	1.82272		2.72687		4.71795
1.93033	2.07387		3.89274		4.6755
1.76488	3.94106		2.95652		2.68
1.89629	2.79731		3.68937		4.57703
2.94409	2.79218		2.87236		2.68352
2.76388	1.83878		1.8025		2.77491
2.8257	1.8736		2.74569		2.6196
1.72258	2.71238		2.04562		2.66295
4.04553	1.9119		2.70954		2.97442
3.70002	1.72521		2.75331		2.62987
1.82493	1.85572		2.79143		2.86468
2.97057	1.90096		2.75282		3.60059
2.69437	1.84566		1.76077		1.81059
1.86351	1.83181		2.83733		2.63265
2.82918	1.79969		1.82263		2.71095
0.747563	2.00157		2.70487		2.74817
2.93317	1.89447		1.83661		2.88138
2.6987	2.78242		1.81528		2.68294
1.63975	2.621		3.49324		2.51337
3.82223	2.72414		2.82573		2.82946
1.6362	1.91189		1.92991		2.88448
1.84814	2.75363		3.79004		2.87331
2.78258	1.94136		1.83664		1.77259
1.85159	2.79908		3.56603		2.62755
2.83175	1.76934		1.84373		2.83987
1.65284	1.79819		2.90312		2.46614
2.80538	2.56509		2.81993		2.61752
2.79529	2.89718		1.82952		2.51155
2.81889	2.63207		2.71285		1.79502
2.72545	1.82841		1.87847		1.81724
2.80177	2.88033		2.80672		2.57197
2.88889	2.98929		1.88323		2.6795
1.70829	2.74511		2.70463		2.67531
2.71525	2.82712		1.78885		1.68274
2.80813	2.94329		1.75769		2.70586
2.73458	2.91977		1.76787		3.09186
2.88282	1.98352		2.84833		2.81706
1.74001	1.83832		2.60968		2.8092
2.55319	1.90827		2.79344		3.72589
1.91191	2.88432		2.78981		2.72826
2.55969	2.83931		2.88862		1.82326
1.89249	1.61047		1.88453		2.87085
2.69335	1.84333		2.82875		2.77992
1.73417	2.7456		2.81699		0.922668
3.60593	2.68178		1.50022		2.66738
1.75545	2.91991		2.97909		0.958359
3.81028	1.81734		2.60258		2.68591
1.85315	1.3889		2.75536		3.73299
2.67472	2.73987		2.65842		2.68289
3.74061	0.725544		2.48808		3.83832
2.7806	1.77538		1.7664		2.89726
2.80691	2.70751		2.89789		3.89475
1.90771	2.91803		2.85745		2.60117
2.64262	2.7219		1.01847		2.76786
2.76931	1.61713		2.68422		2.85482
2.85415	2.83732		0.996129		1.92378
0.906154	1.34805		2.83274		2.6097
1.84182	2.83581		2.69242		2.7153
1.80006	2.72891		2.66879		3.75431
1.78684	1.81432		2.72283		0.978668
1.98083	1.34259		2.71167		2.62816
2.67532	2.915		2.62783		3.82821
2.94219	0.953736		2.73024		1.888
2.87326	2.68317		1.37181		2.81384
2.71921	2.83888		2.64094		2.55834
2.87741	1.78844		1.76969		2.84085
2.96413	1.27995		2.64507		2.715
1.6892	1.71616		2.74721		2.67973
2.60475	1.89632		1.84594		2.87939
2.79311	2.76183		2.70817		2.84813
2.76144	1.74023		2.7403		2.82993
2.90995	1.35737		2.69429		1.83822
2.79402	1.28651		2.65418		2.72817
1.86934	0.938282		2.66117		2.81766
2.71799	2.96096		3.56935		2.79888
1.85071	1.80965		2.58289		2.78333
1.83352	1.28715				1.54114
1.63452	2.94563				3.81561
3.06798	2.73757				2.69573
2.86207	0.638325				2.81047
0.840764	1.26355				2.65297
0.753954	2.81622				3.02761
1.74435	1.04748				2.81706
2.8292	0.995012				2.82139
2.85478	2.78499				1.69277
2.7839	1.88879				2.74699
2.81791	2.85918				0.873131
2.85767	1.29165				2.82408
2.96863	2.78686				1.89526
2.86887	2.95119				3.77265
2.72926	2.82691				3.64556
2.94508	2.8163				1.83468
2.86747	1.84912				0.856977
2.81655	1.81343				1.8999
2.84197	1.32397				1.53183
3.98517	1.94993				3.65658
2.9346	4.73306				1.6831
2.81782	1.56386				2.53397
2.73819	2.78062				2.57828
2.73892	1.26258				1.78515
2.64981	2.73878				2.73782
2.86408	1.87244				1.83075
2.70257	2.7913				1.8488
2.65115	1.2794				1.57059
2.58159	1.75466				1.82132
2.69655	1.61325				2.7007
2.61749	2.66645				1.89289
1.88374	2.56487				1.76056
2.80971	2.85512				1.76058
2.86837	0.661563				1.78041
1.93023	1.76177				1.87894
2.92339	2.7418				2.94964
2.75868	0.910104				0.913189
2.74149	2.78751				1.67943
2.81243	2.88374				3.9148
2.96663	2.86713				3.77096
2.86679	2.75927				1.59324
2.87377	2.6453				3.93846
2.76995	1.79847				3.96042
2.8745	2.77324				1.87956
2.74626	2.73958				3.89377
2.63613	1.67744				3.90967
2.88575	0.899737				1.57455
2.98626	2.80547				1.59255
2.77346	2.7947				2.68349
1.67365	2.65343				1.64844
2.85888	2.70983				1.60713
2.69769	2.50464				2.56358
2.70902	2.90368				3.75101
1.94193	2.47575				3.67907
3.59026	0.951049				2.48879
2.64074	2.77751				2.78378
2.93545	0.908746				3.85208
3.66863	2.64699				2.79748
1.91249	2.57284				2.86617
2.67543	1.26003				0.927259
3.56871	2.89136				2.69986
2.88475	1.27082				3.75151
3.65444	2.77766				2.9776
2.62682	2.7514				3.92014
2.60263	0.926866				2.7587
2.64603	2.77208				2.97689
1.94003	0.917709				2.87351
2.6209	1.7617				3.86906
2.78735	1.72056				2.00968
3.60389	0.92082				1.87005
3.55871	1.22493				3.24323
2.69293	2.10829				3.42058
2.60617	2.67606				2.81839
2.84692	1.81377				1.93915
2.88021	2.73489				2.73752
2.95401	2.81734				1.72921
2.76651	2.89856				1.87057
1.88296	0.98393				3.67331
2.79989	2.78901				3.72451
2.94984	1.73592				3.82129
2.81807	1.87611
2.70144	2.73246
2.96757	1.70549
1.69336	0.907747
1.78471	2.90514
2.86979	1.89159
2.7684	2.81792
2.71651	2.69471
2.83054	1.83411
2.92113	0.86118
2.83942	0.9511
3.89904	1.76346
1.68083	0.884785
2.87149	1.93259
1.74918	0.93138
2.71891	1.97665
1.97112	3.81371
2.78232	1.77516
1.94889	1.94252
2.68856	1.89074
2.9826	0.980539
1.83658	2.87715
2.6592	1.99253
2.81924	1.85235
2.89285	3.07364
2.87726	2.72029
2.5956	2.88132
2.88897	2.68559
2.76821	1.82358
2.70365	1.86629
2.90419	2.67587
2.95716	1.72159
3.55641	1.67283
3.65257	1.80321
2.78655	2.81602
2.78294	2.7076
2.8877	2.90871
2.88302	2.69201
3.91441	3.77733
2.05151	1.85959
0.82197	2.86505
2.93194	2.83525
0.781174	1.79533
2.96879	0.902653
2.9262	2.88556
2.66412	0.966791
2.05088	2.70039
2.83847	0.809168
1.78417	2.81866
3.00547	2.84882
2.77467	2.67522
2.82275	1.87586
2.81583	2.7911
2.79334	0.889839
3.69946	1.87693
1.90497	2.73684
2.8418	2.74564
2.76347	2.7109
2.82786	1.81345
2.89348	2.71188
0.995075	2.8247
2.75674	2.73607
1.80661	1.90397
2.83585	2.90751
3.54814	1.98089
2.71666	2.8056
2.79716	2.78978
2.88208	2.93283
3.07296	1.911
2.83219	2.90321
3.74284	2.76552
3.81246	2.74888
2.90803	2.9514
3.59651	0.834799
2.87893	2.70233
2.71218	3.00741
2.83914	2.66471
2.89458	1.86117
1.83785	2.78687
2.83746	2.82451
3.29062	2.92064
3.99976	2.65268
2.88249	2.64893
3.76049	2.86526
2.7799	2.78645
2.64193	2.73058
1.96184	2.88277
2.87721	2.70407
2.89796	2.87136
2.66225	3.01904
2.82867	1.87277
1.79393	2.98182
2.5785	2.64651
1.82123	3.54036
1.81009	2.76607
2.88962	1.67896
1.79758	2.85556
4.0358	2.73144
1.73713	0.866157
2.74331	2.51621
2.69949	1.77818
1.82474	1.70039
1.87849	1.84302
1.81932	1.83333
2.64731	4.69001
2.77798	5.30925
2.6105	4.94326
1.76018	1.84943
1.83853	2.8078
0.71008	6.83939
1.8276	2.11712
1.71061	2.86776
2.92584	2.06109
1.85002	2.01681
2.91454	2.83591
2.84612	1.77272
3.63617	1.74779
1.88546	2.72473
1.87178	2.01858
1.78309	1.77495
2.82018	1.92766
2.81582	1.98883
2.00576	1.89594
1.83645	0.929724
2.83823	1.76143
2.72389	1.65796
2.81134	1.75457
1.73691	2.7996
2.60551	1.74034
2.48667	2.62203
2.74429	1.68342
2.96	1.77557
2.67307	1.86513
2.79587	2.77252
1.74083	2.89916
2.981	1.86052
2.95927	2.64981
3.44994	2.79701
1.87307	0.757851
2.73391	2.85042
2.96917	1.80896
1.79155	1.76175
2.82624	1.86703
1.83053	2.85066
1.89939	0.81546
1.73058	3.66362
1.92648	2.77049
2.84821	1.88833
2.07489	1.92978
2.87306	1.75396
2.70312	2.69392
2.72581	2.86873
2.94097	2.85806
2.84806	2.93848
2.83696	2.70349
2.84942	1.80642
2.47332	1.82494
1.92479	3.0828
2.72178	1.85908
2.66608	1.50273
2.68032	1.81937
2.53585	2.71694
1.77816	2.71632
2.85282	1.42448
2.75296	1.49232
2.87693	1.51105
1.93813	1.83869
2.6288	1.72282
2.59559	1.49472
2.81185	1.77822
1.84802	2.77809
2.06921	1.93051
1.7906	1.82853
2.90759	1.91848
2.90298	1.80483
2.87123	2.7898
2.88167	3.06754
1.73161	1.44536
2.80546	2.80762
2.78274	1.64481
1.81903	1.77199
3.64733	2.85802
2.92486	2.99238
2.90434	2.84989
2.62946	1.80747
2.75518	2.69218
3.82422	2.85926
1.75292	2.74235
2.67438	1.80273
2.86036	2.76386
2.87098	1.90763
2.76819	2.68235
1.97003	2.88823
2.90826	2.87375
2.17934	2.82401
2.7792	2.83891
3.11784	1.80214
1.84662	1.83589
2.90727	1.66071
2.73631	3.72269
2.70761	2.86374
2.89831	1.89572
2.48072	2.77767
2.59901	3.62017
2.84215	2.97557
2.77259	3.62728
2.82322	2.71499
2.74407	2.59923
0.692638	3.00467
0.708829	3.0788
2.85428	2.76079
2.77008	3.13993
2.93279	2.76354
1.79225	2.69166
0.700325	2.91365
2.85976	2.8272
2.69918	1.7912
2.71952	1.898
2.86927	1.89254
0.775497	2.76807
2.73656	1.9419
2.72233	2.96013
1.81987	2.66774
2.72293	2.79329
2.98787	2.5252
2.91091	2.59504
2.97312	1.66862
2.89692	2.74349
2.92492	2.66484
2.9133	2.8965
2.90934	1.68582
1.07397	2.93454
2.82187	0.982687
2.95145	2.8734
2.79742	1.80869
2.99102	0.901602
2.44268	1.72189
1.75951	0.995553
	2.78129
	0.71254
	2.85494
	0.663456
	2.86349

## Sheet: ExtFig2c
Contrasts repeat 1 (%)	Contrasts repeat 2 (%)	Contrasts repeat 3 (%)	Contrasts repeat 4 (%)
0.974867	2.03184	1.96369	1.01806
0.450192	1.9316	0.288633	0.429818
2.26563	0.289052	0.991448	2.07494
0.89394	2.05327	1.03259	1.99148
1.91559	1.02047	1.8827	0.951498
1.97057	1.80299	1.0067	0.335285
1.67675	2.05822	0.94423	1.08373
2.05087	-0.28349	2.11304	1.00824
1.03338	2.13775	2.17746	0.239234
1.01669	1.91194	1.01398	0.565162
1.11067	1.91748	2.06036	0.496706
1.02673	0.32239	1.86552	0.470208
2.03481	1.88269	3.01911	2.95303
0.537608	0.995621	1.78467	0.5064
1.85318	2.05048	2.63341	0.871462
1.84359	1.93624	1.88524	2.0163
1.01673	1.84519	1.62222	1.76149
0.998936	2.07534	2.09296	0.526423
0.631467	2.03907	1.01145	0.40509
0.989613	2.00272	3.34615	2.08657
2.68037	1.02367	3.12536	0.296195
0.588421	2.05074	0.228513	0.946894
2.12529	1.88303	0.958707	0.918454
0.806223	0.24944	1.99391	1.29037
1.1027	2.82312	1.91484	1.02448
2.04612	1.91603	2.99964	1.04523
1.91716	2.17575	0.938485	1.17271
1.0035	0.499177	1.90474	1.88952
1.98267	2.11135	3.04941	0.739943
0.905847	1.05338	1.01051	2.03587
2.13229	1.92695	0.999763	1.965
0.975503	2.03384	2.06081	1.08591
2.61344	0.969694	1.94079	0.890757
1.80267	1.97832	1.97675	0.942079
2.01103	0.995945	-0.246731	1.99625
2.17329	0.991791	2.16599	0.984973
2.23237	0.977148	0.356586	1.07922
0.502087	1.0091	1.06716	1.03531
-0.279714	2.02206	0.521427	2.19053
2.13996	1.85778	0.597466	1.07502
4.0835	1.87705	0.96573	1.00544
0.463656	1.96019	0.961547	1.92653
1.99547	1.94651	0.981663	2.13196
1.98453	1.88015	1.96054	2.96156
3.84655	2.2152	1.1057	2.00754
0.448597	0.985257	1.04673	2.94848
3.0784	1.02714	2.04566	1.93126
1.991	0.97248	1.07611	0.505277
1.76403	0.368189	2.08954	1.97487
1.06313	0.910116	0.931774	2.12846
1.12375	0.996905	1.1126	2.65748
2.08593	0.913213	0.939819	1.90194
0.720535	1.94767	0.497245	1.99082
1.03686	1.1332	0.978495	1.86815
1.01701	0.868427	2.04894	1.93172
1.9116	2.83814	1.19501	0.257967
0.317073	1.04047	0.257639	0.580702
0.97257	1.92494	0.883792	0.542464
2.03345	2.09423	1.86123	0.968092
0.467194	2.12631	1.03379	1.02987
2.03178	0.936962	1.92871	2.83016
1.94498	0.984811	3.2066	1.8947
0.995579	2.17113	1.98623	0.970789
2.23771	1.86954	0.985109	1.01407
0.487611	1.03479	0.996541	2.07215
1.96614	4.33829	1.90544	1.08246
2.06601	0.95046	0.987104	0.478836
0.419344	0.909327	1.09724	2.02992
2.09864	1.85489	1.03331	0.350826
2.05797	1.02335	0.524389	2.01019
0.931247	-0.247114	2.06748	1.85921
4.16646	1.99095	1.10868	-0.257801
2.11871	2.20924	1.07222	0.236676
1.01715	2.02118	2.00575	0.945592
0.955145	1.94235	1.12105	0.970521
2.27666	2.06086	1.98757	2.09486
1.90729	2.17187	0.975058	0.478989
1.05196	1.94275	1.98516	1.99453
1.05782	0.560865	0.970229	1.07289
1.9452	0.877523	1.01916	0.981423
1.94944	2.05563	2.04474	1.08046
2.90238	0.238987	0.95143	1.00612
1.06815	2.00659	1.0307	3.91017
1.95947	2.11002	1.86888	1.91272
3.10799	0.963492	0.917469	2.98529
1.99179	0.949915	0.978754	1.99686
2.24719	2.105	1.07351	1.80866
1.15303	2.96925	2.15815	1.80586
-0.284124	1.1118	1.99722	0.972376
0.929561	0.911392	1.91782	1.70367
1.06372	0.496227	1.04284	1.08646
0.981178	1.8487	1.81948	1.8836
2.04761	0.501944	0.987282	0.920628
1.02107	0.90727	0.99624	1.98349
1.89017	0.235294	1.00012	2.13244
0.973766	2.21468	1.79073	1.04482
2.00644	2.05504	1.87417	0.900581
0.535983	1.9246	1.03345	2.07887
2.03839	0.948241	0.898264	0.475987
0.462929	0.984372	0.562163	1.9269
2.12678	0.933519	2.11259	1.04031
2.0874	1.05826	1.95243	2.06525
1.90463	2.04854	0.968522	2.16814
1.90061	1.04085	2.93126	0.976702
0.992773	1.07753	1.02054	2.31442
0.722416	0.989734	0.946117	1.03843
3.94851	2.13929	3.30026	2.00821
1.9654	1.90455	2.15207	0.995813
1.84608	0.238269	1.00651	2.03723
0.472635	1.05037	3.09594	1.09242
11.6669	1.02037	1.97679	0.933751
0.39282	-0.264012	2.17579	2.176
2.99312	2.02393	2.25415	1.05122
0.280878	-0.229506	1.05519	0.855034
0.926863	0.544698	1.00323	0.2988
2.03478	2.09668	1.97223	0.962891
1.98829	0.887812	1.04843	2.24264
1.09018	0.942138	0.400409	1.93965
2.16874	1.08743	1.02936	0.643043
2.15172	1.13124	1.44162	2.21729
1.098	2.00607	1.94797	2.15747
2.03764	1.05277	1.04141	0.985096
1.81405	3.26234	1.08511	2.05385
0.964376	1.80395	1.00404	0.911657
0.539758	1.98327	0.960635	2.23064
2.20075	3.07667	1.0379	0.896633
1.09919	1.96823	1.92332	1.97054
4.71727	0.748646	1.95541	0.484757
1.02643	1.97254	0.952212	2.00802
1.9375	1.96254	1.00029	1.02706
4.22152	-0.203895	2.02609	1.01923
1.9709	2.06058	1.04282	1.16654
1.10316	2.96504	2.15015	0.944166
3.10037	1.97336	1.03421	1.91394
1.97746	2.93204	1.00352	1.05088
0.231152	2.99306	0.603456	2.05627
0.508304	1.87928	1.89973	2.58368
2.03331	0.304929	1.05717	2.0151
0.979762	1.11778	1.87252	2.10621
2.05425	2.00754	0.547247	0.936493
1.8775	13.3178	1.96886	1.92155
2.03677	1.8938	1.07608	10.5992
0.998146	1.87875	1.88042	1.04763
1.96502	0.326559	2.03704	1.97202
1.98471	0.978992	3.22482	5.9053
2.12496	1.98251	0.232278	0.997821
0.904197	1.03438	1.0693	0.930419
1.06474	2.06161	1.96804	1.92079
-0.284329	-0.209617	2.04341	1.87368
0.913598	1.98854	1.16166	1.06246
1.89397	1.78785	1.08255	3.21275
0.852924	1.69243	1.14963	0.987285
1.02773	0.94676	2.5183	2.47914
3.10024	2.13845	1.90282	2.1322
1.87023	-0.238546	1.95761	1.96938
2.04946	1.90035	1.04625	0.57976
1.95288	0.825198	1.08484	2.05326
0.994065	0.25705	0.433951	0.452811
1.01914	1.97195	2.98796	-0.304859
0.25567	0.965357	2.00746	1.06133
1.96181	2.06029	1.07136	0.990281
1.07312	1.89697	2.05517	0.476406
2.90525	1.89677	1.06057	2.256
1.9694	0.951873	0.218542	2.08135
0.97612	3.24303	2.614	0.98931
1.96862	1.99672	2.08528	1.95521
1.04031	2.04634	1.08109	2.15113
1.91122	1.03257	2.26998	1.08985
1.85086	0.454083	0.270698	1.02694
1.83375	1.17769	2.17292	0.998165
6.83097	1.01895	1.89958	1.10121
1.0964	0.969596	1.07799	1.00829
1.0315	1.05374	1.02396	1.13688
2.07066	0.935087	1.11698	0.992189
1.9598	1.0567	2.08015	1.90164
2.0035	3.07703	1.83414	2.04453
1.00839	1.02603	1.73266	0.568478
1.10163	0.931819	2.0429	0.928243
1.99067	2.04604	0.254224	0.968147
2.11805	0.931005	0.965654	2.86847
2.06117	0.509037	2.10699	0.947956
1.01908	1.04574	1.12534	0.579075
1.00181	0.840744	2.1002	0.725348
0.960959	-0.209985	2.04313	1.73351
2.0951	2.16331	1.00389	0.94108
2.15492	0.478073	0.431105	0.922907
2.07453	1.92089	2.14016	1.92086
1.05211	1.96904	0.539833	2.07331
1.89432	0.246141	1.02035	1.95067
1.93402	0.236131	2.02456	1.10596
3.18756	2.02587	1.01762	1.97978
1.09876	1.01117	0.991122	1.97433
1.7718	0.57691	2.01915	2.04058
1.83528	-0.264102	1.05836	1.04253
1.12896	1.04144	1.0166	1.87677
2.99156	11.8731	1.3309	2.05937
2.50153	2.00847	1.8749	1.0416
0.222568	-0.223371	2.20818	2.0788
2.54665	-0.26317	0.918181	1.03038
1.98379	0.446716	1.0886	1.94522
1.9586	3.71374	1.01649	2.08945
1.97332	2.06035	1.97578	2.85953
1.93573	0.944057	2.2453	3.04938
1.88818	0.262089	0.943718	3.99896
1.0148	1.03438	1.99195	0.95861
3.04614	1.09675	1.08891	2.04924
0.886858	1.95071	1.03401	1.85805
1.95937	0.977347	1.01436	2.29919
2.1525	3.05166	4.21104	1.89944
1.12371	0.562717	0.399478	1.81097
2.02823	2.10411	1.51132	4.17028
2.09512	1.00422	1.71035	0.992216
2.94806	2.05576	0.511664	0.516345
2.82889	2.10146	1.95747	0.866834
0.947653	1.09889	0.337774	1.99922
1.9244	1.06393	1.01513	0.547575
0.468036	1.98319	1.90231	0.255716
0.837753	2.16901	2.68188	1.05317
1.87499	1.00721	1.00201	1.98328
1.00196	0.978906	1.86329	1.87591
0.303121	0.901822	0.944616	1.03178
1.02582	0.961236	0.485638	1.93393
2.02385	1.01402	2.89753	1.93174
2.05346	0.249776	1.00329	1.99599
1.87456	1.88385	0.601559	2.98871
0.979466	1.8901	2.07807	0.956467
14.3651	1.05055	2.04618	2.05973
2.03437	-0.235237	1.05958	1.93215
1.9458	1.03886	1.96945	2.09848
2.01137	1.06689	0.558596	1.06553
0.467468	1.0371	1.09031	0.497592
0.531388	0.874845	2.96861	2.36384
0.961078	2.29703	1.98914	0.369691
1.12567	1.13118	1.91503	2.19156
1.8766	1.8897	1.88914	2.01147
0.517846	2.11877	1.06055	1.0718
1.04855	0.317998	0.931739	0.307372
1.04192	2.02684	1.99891	0.49263
0.99098	0.973947	0.985633	2.0013
0.978718	0.97133	1.01122	1.99647
2.0921	1.04096	2.07806	1.80493
1.96581	1.07222	0.498696	0.265038
1.88069	1.76516	0.920869	0.982238
2.108	1.81636	2.10025	2.07975
3.17389	1.91503	2.02355	3.0958
2.0741	0.244518	1.96343	1.88924
0.76006	0.938871	1.16497	-0.235979
1.08715	1.98804	1.00426	2.03407
0.919942	2.0954	1.0143	0.569703
1.0142	1.95908	1.95234	0.850975
1.08936	1.97942	2.22436	1.85991
0.912575	1.03927	1.89376	0.984218
0.496773	0.603168	2.00067	2.06461
2.12486	1.036	2.07778	1.89643
1.05918	0.969014	1.03392	0.408626
1.91312	0.975045	1.12858	0.498084
2.10956	2.04724	0.95917	1.00011
0.971135	1.16291	1.95398	0.295578
0.801019	0.919733	1.93169	1.10682
-0.247519	1.99085	0.90008	2.07601
0.996773	-0.259562	0.21956	2.02494
0.955056	2.08899	1.0935	0.527703
2.19589	0.991446	1.03959	1.95106
2.1142	2.03379	2.08837	1.05283
2.0732	0.981569	1.08099	0.82305
1.00613	2.23334	1.06347	2.82608
0.964328	2.05374	0.96674	2.09439
0.314277	0.824347	2.12874	1.85096
2.12403	0.274631	1.08247	0.977138
1.20635	2.01196	1.00905	1.07314
1.04492	1.13685	4.8893	2.02647
1.94355	0.88818	2.00487	1.15196
1.03393	0.954039	3.22375	0.985919
2.07	2.08153	1.95868	1.02049
0.935496	1.96041	2.25651	2.09466
0.991326	2.20124	1.04312	-0.23658
3.0862	0.231457	0.56544	2.96667
1.13812	2.06591	1.06269	-0.29444
2.18626	1.88851	1.86619	0.990295
1.02604	-0.246521	2.04195	-0.241759
1.06155	1.96305	0.966088	2.0355
1.95591	1.0239	2.03783	0.86696
0.958212	1.03484	1.90149	2.00279
2.05396	-0.278466	0.501123	2.12402
2.05046	0.930087	0.506547	0.542363
0.358043	0.254941	2.03136	0.906618
0.948159	0.294344	2.02776	0.35463
0.968898	0.930207	1.98317	0.939654
2.50954	1.88743	1.94479	1.03213
1.90599	1.85478	0.77898	0.954363
1.05396	2.1328	1.00935	1.03518
1.01071	-0.333717	1.94074	0.917646
2.97508	0.305932	2.02521	0.921965
2.17972	0.913122	2.07745	1.86912
1.99082	0.916564	1.02613	2.0122
1.96207	1.98023	0.282269	0.522572
1.05932	-0.396004	2.11887	1.11972
1.99595	1.01428	2.04882	1.95991
3.21105	1.15536	0.916652	0.34382
1.15845	2.14358	1.07737	1.00635
1.98734	1.991	1.06004	0.854375
0.920312	0.523468	1.99395	0.925641
1.56225	0.519085	1.93262	0.933837
1.18402	1.03612	1.01371	1.03633
0.549573	1.17569	2.11318	1.91955
1.03209	1.96851	0.232148	0.995468
1.05986	0.981169	1.00915	0.260534
2.01736	2.15619	2.16223	2.01474
0.967489	1.06901	1.93932	1.82533
1.02033	2.07241	0.995748	1.95787
1.91538	0.786935	0.959306	1.10738
2.04427	-0.338589	2.057	1.11247
0.944834	1.05583	2.09	2.1682
1.97719	0.961978	2.05522	0.941609
2.01544	0.212806	0.971184	1.85071
2.07373	1.78334	1.01395	1.02491
1.01844	0.927383	0.908867	0.951004
1.9894	0.468583	0.98174	0.986797
0.766718	0.719346	2.08331	2.0828
-0.33137	0.539879	1.07696	0.938125
1.01801	1.04043	2.02892	3.12975
1.9625	2.09696	0.558492	2.10947
0.909416	2.09714	1.10993	2.02972
0.846494	2.3841	10.8555	1.99124
0.232513	0.9634	0.910846	0.99812
2.221	0.484598	2.07027	1.14959
2.07099	1.00177	2.23227	1.10139
-0.324241	0.980001	0.892641	0.980527
0.921991	-0.253781	1.03209	0.872696
0.490613	0.982315	0.964855	1.03071
1.0811	1.9467	2.08025	2.03589
2.05228	2.07548	0.506092	2.02585
1.9641	0.923718	-0.22201	2.05224
1.79236	1.88147	2.20844	0.331198
0.88248	0.91638	1.9774	0.995392
0.537456	2.0983	1.90229	2.09423
2.07782	0.942585	1.87219	2.08561
2.01696	1.02076	2.11143	1.95649
0.995447	1.84644	0.997185	2.06276
2.05179	1.96316	3.89003	0.855694
1.88168	1.99271	1.06995	1.11852
2.86374	0.521474	0.41354	1.09639
0.94919	1.02551	2.09403	1.94396
2.11273	1.87047	1.86974	1.98362
1.95743	2.00659	2.13682	0.987266
2.33629	1.94756	1.91627	1.06608
1.98995	-0.274079	2.10777	2.21176
1.08957	0.575901	1.84889	2.13876
0.922482	1.0472	1.13137	1.00972
2.01023	0.579268	0.991299	0.896505
0.535973	1.88098	2.05279	1.66299
2.15012	1.11505	1.00947	2.09282
1.81228	0.982572	0.524313	1.82602
1.97105	-0.249853	1.80442	2.23128
0.944628	1.0292	2.05998	2.05135
0.847789	0.932693	1.9539	1.88179
1.94011	0.491601	2.18013	2.1012
2.23559	2.043	2.09123	1.07301
0.304829	1.89453	1.14632	1.96046
2.06734	2.183	0.443048	1.70195
1.13746	1.02596	0.977688	2.14787
1.85825	0.221493	1.90756	0.952548
1.98943	0.955818	1.91086	2.09788
0.413598	1.28792	1.76029	0.999115
0.994546	0.93407	2.20863	1.99323
2.11557	2.14285	2.08149	2.04014
1.00979	0.519239	1.03996	0.893177
2.27341	0.93115	2.03276	2.02129
1.95889	0.94654	2.05772	1.00597
1.00978	0.890458	0.942062	1.0594
2.06738	1.88489	2.09861	2.03442
1.8609	2.05418	8.73817	0.997401
3.08504	0.279796	1.0296	1.80379
0.94646	1.103	2.05107	1.05701
1.98318	1.03529	0.453207	2.15617
2.0383	2.01201	1.90976	2.02414
0.461462	2.07527	1.97645	1.86874
0.95926	1.79367	1.02831	2.01271
1.99641	1.94665	1.14794	2.01251
0.309371	0.570971	1.00463	1.12378
1.06952	1.9806	2.07257	1.96828
1.95228	1.01129	0.923814	1.98658
2.13631	2.05695	1.05343	2.18025
2.12987	1.45286	1.92928	2.05358
4.0321	1.01324	3.08903	2.10062
2.00263	2.05646	9.37344	2.04848
2.17479	0.453275	2.14516	1.92836
1.87946	0.575816	2.02734	1.71546
0.994967	0.972145	0.983482	1.92127
0.963624	-0.267184	2.13059	1.90004
1.9786	1.97827	0.260644	1.00614
0.955008	1.05799	0.957278	1.95226
1.07525	0.260246	0.954669	1.97823
0.263638	0.967204	1.00409	0.901963
0.944349	0.943103	0.302059	1.13183
1.10265	1.93689	1.06235	1.04411
1.00143	0.97927	1.8784	2.02123
1.7302	0.880303	1.00954	2.02867
1.82049	1.8431	1.09793	2.04576
2.03571	0.953454	0.543319	2.95623
1.81103	0.319955	2.10354	2.15918
1.99652	1.08662	1.09524	1.92196
0.585445	1.90661	1.87063	2.6655
2.44834	1.05769	0.998501	1.90758
1.00785	1.07606	2.15758	1.79836
2.02739	2.14484	1.79894	2.18929
0.951874	0.459815	3.13693	1.07442
1.96572	0.937881	1.99295	2.09915
0.954577	2.11673	1.97719	1.73728
0.538514	2.17811	1.92353	0.904172
0.930062	0.963244	2.00442	0.692441
1.01492	0.58226	0.559112	0.385787
2.24948	1.03234	0.445515	1.98425
0.491263	1.91919	0.352993	0.461875
1.06215	1.96162	2.0303	2.05996
3.03042	2.91727	2.07565	1.00368
1.99596	1.89359	0.467524	0.477119
1.04927	2.10061	1.03895	0.648908
4.18111	1.99136	2.29631	1.85282
2.02562	1.93608	3.14548	0.975965
1.04328	1.9197	0.388234	2.16132
1.0388	1.03597	2.03302	2.87208
0.271075	0.474999	0.48828	1.92037
0.931378	0.96171	1.98371	2.02672
0.988272	0.265197	2.40154	1.83462
0.462393	1.02755	1.88716	2.06404
0.975032	0.276395	0.73356	0.671364
-0.400475	2.05532	2.09824	1.08272
2.10436	1.99775	0.326836	1.03055
2.14068	1.05192	0.93083	2.10639
0.941849	2.01176	3.20619	0.515789
0.925797	0.828447	1.92683	2.06725
2.10546	1.05324	2.1064	2.13586
0.942151	2.02508	1.1012	0.9639
2.12938	1.84533	0.926606	1.81358
1.03188	1.96589	0.470888	1.85255
0.945056	0.776447	0.992727	0.915276
0.997212	3.20498	1.91665	1.85535
2.0225	0.31299	0.95813	2.14365
2.19314	0.212631	2.07163	1.04147
2.3254	0.96596	0.986245	1.09742
1.05787	0.974286	1.84418	1.00257
1.7361	2.07422	2.00518	1.03178
0.788401	2.40951	0.988055	2.03687
-0.385314	0.472898	2.21365	0.309126
2.97507	0.994035	1.17782	-0.27996
1.06427	0.583323	2.59445	1.97465
0.985208	2.76822	2.00561	3.77813
2.10669	0.491401	1.81577	2.1937
2.08429	0.975359	2.0077	1.02718
2.95647	3.76222	3.16117	1.99501
2.16292	0.970345	0.844047	1.10015
2.15435	2.04975	2.11108	1.88129
0.311005	-0.327128	3.05243	1.92421
1.6924	0.602793	1.0132	1.0736
2.08045	1.92008	0.924527	1.10481
4.13289	2.11035	2.86384	0.949692
0.909046	2.02168	2.36098	1.96946
1.78703	0.519896	0.51935	0.984003
1.88678	2.98214	1.96589	1.97289
1.92361	1.06378	1.96471	2.00692
0.899886	0.89286	2.03687	1.04718
1.06311	0.917748	2.15609	0.233185
2.01792	1.93936	0.984107	1.21269
1.09241	1.99279	2.28803	2.68797
2.07853	0.248691	0.964749	1.94596
0.928451	1.0917	1.1149	1.90903
1.99719	2.83043	1.85376	2.09128
2.07359	1.84194	2.13544	1.3448
1.89797	1.76017	0.585725	-0.240695
1.0162	1.9621	0.257558	2.12625
0.582162	1.01707	2.1649	1.99008
1.90763	0.98503	1.88352	2.20502
2.065	0.939726	2.82943	2.01936
0.943307	0.310672	1.83326	1.87143
3.53379	1.04652	0.618379	0.906994
1.8766	1.55197	1.01703	0.551727
1.99643	1.08006	2.06544	0.915295
1.00963	0.864324	1.20187	0.495064
0.343044	1.02127	2.03577	1.90917
0.971614	1.94556	3.00489	2.05291
1.89431	2.26537	0.99413	0.894046
0.998636	0.81556	0.510855	1.02851
7.51811	0.263048	2.13344	0.986812
-0.289887	0.236043	1.97647	2.05146
1.94883	2.0754	1.74434	2.26448
1.05574	1.08896	1.0297	0.969508
2.02562	2.03322	2.17734	3.11556
2.05413	0.997931	0.948901	0.905839
1.00885	0.981183	1.97427	3.10625
2.07669	0.929742	1.02975	2.02972
1.9237	1.88093	0.976393	2.04421
1.0637	1.81882	1.82534	0.921786
0.819351	0.849549	1.00441	1.03036
1.19611	1.99141	2.0139	2.13039
1.06157	0.943871	0.968197	2.01158
1.02923	1.96953	0.509646	0.447128
2.07344	1.7059	1.89965	1.00298
1.92027	2.19882	2.27827	1.06867
0.473343	0.951614	1.01617	1.01003
1.04941	2.03899	1.98692	1.88339
0.95938	0.93516	3.02758	0.996771
1.98869	1.09946	0.986261	1.813
2.03436	1.99778	1.02718	2.04309
1.97732	0.28635	1.06723	-0.278997
1.96764	0.835805	1.07356	0.972481
1.0722	2.02697	1.06029	2.13872
2.03404	1.00454	2.21787	1.92336
2.15493	0.282747	1.08624	0.904182
1.9972	1.74097	1.04106	1.03764
2.00755	0.522916	3.06628	0.976248
0.979687	3.09347	2.89619	2.05344
1.90479	0.970724	1.86614	2.7777
0.59385	2.07603	2.17872	-0.394174
0.981297	1.00375	1.03279	2.95904
0.576955	0.979878	2.12183	1.01735
2.04983	0.960925	1.03236	2.01172
2.07149	2.02817	1.4509	2.02255
2.11373	0.896953	2.27737	0.89232
1.0464	0.896725	1.05355	2.89006
0.99	2.10599	10.2963	10.3376
2.1303	1.06523	0.57192	3.2622
0.421869	1.00739	1.07165	0.453232
1.02316	1.15357	2.12916	0.483141
2.14223	1.96912	0.985581	2.94913
1.98271	2.13448	1.9543	1.94874
1.43452	0.964893	0.590554	0.94795
2.2599	0.510862	0.920624	2.00215
0.905821	1.02464	0.945661	1.082
1.88293	0.494555	2.03174	2.15108
0.951028	1.99443	0.998976	0.226037
0.543842	0.999016	2.04409	2.00924
2.13454	0.502717	-0.252806	0.955652
0.510693	2.05403	0.973474	1.02336
0.925921	2.18206	0.851245	2.12691
3.06306	0.987933	2.302	0.485517
2.20759	1.00621	1.03858	1.03323
2.04172	1.19859	1.13795	1.95437
0.937245	2.01331	2.00225	1.0061
2.04967	0.993776	1.02534	1.05346
0.858663	0.789063	1.01801	1.07846
1.92002	0.955008	1.95091	0.446196
0.965695	2.10899	1.9701	1.01805
2.05873	1.74757	1.83897	1.77125
0.499075	-0.282207	2.04047	-0.262419
1.04079	0.781795	1.92811	0.974545
1.03371	1.97444	0.975054	2.20961
1.82317	0.94033	2.01635	3.1249
0.88772	0.28246	1.10994	1.94149
1.98436	2.00009	0.942396	0.814712
2.03807	0.97028	1.11024	1.03554
1.04923	1.82115	1.03249	0.97743
0.985492	2.30733	2.00489	2.29377
2.04001	0.921532	2.78311	2.14325
0.965035	1.01609	0.812691	1.93194
2.04399	0.549976	1.95796	0.981807
1.03006	2.13979	0.588409	0.626921
2.95975	0.992118	1.03951	0.882417
1.87372	0.865425	1.01395	3.18095
1.85348	-0.28203	1.03653	1.95643
-0.329418	2.31783	1.88929	1.10464
0.432085	2.12442	0.987093	1.00102
0.994229	0.929247	2.20106	0.99435
2.03363	1.92394	2.89387	1.82652
1.11169	1.95094	1.87733	1.05439
1.03339	0.498392	2.15131	0.558613
1.97325	1.06145	0.866923	0.91131
0.820339	0.991322	0.948151	0.958075
0.917997	2.0231	1.0172	1.94675
1.05301	3.16783	0.748454	2.16885
0.374692	0.329865	0.972348	1.08428
-0.380903	2.00467	2.00019	1.00768
0.807959	1.9909	1.14406	0.992093
0.874766	0.975027	1.89853	1.11812
1.13955	1.95441	1.97165	1.00436
2.13094	0.948081	2.22466	0.657161
1.11411	1.03385	2.90694	0.989197
1.03643	1.03421	2.03415	1.94368
2.07705	1.90131	1.02052	2.01962
0.993827	0.24347	2.00312	0.923019
1.00342	0.433039	0.507862	2.07951
2.00013	0.985675	0.971307	2.38433
0.993909	0.880892	1.05198	0.569682
2.00706	-0.277459	2.04434	2.76626
1.98965	1.05324	2.04945	2.08621
3.20309	0.603079	0.927099	1.03857
0.970127	1.00034	1.11917	2.08265
0.935287	0.961217	2.23732	1.96349
2.06398	0.322921	1.04951	2.03333
2.0691	1.10177	1.94056	0.319506
4.40753	0.904346	1.92684	1.75641
0.549517	0.28743	1.98489	0.29913
1.01172	2.07217	1.90202	1.00238
1.0476	0.942829	1.92791	1.14941
2.01656	1.76573	1.02546	0.553571
1.90044	2.01223	1.01565	2.98808
0.603228	0.912249	1.0476	1.81598
3.03497	3.0816	1.05057	2.68609
0.965779	1.05019	1.77873	2.04341
2.08045	0.398893	0.982354	1.03764
1.90703	1.9291	2.12697	2.1541
2.20528	0.972247	0.966934	0.512253
3.16708	1.86446	0.525861	1.80193
1.08773	1.1165	2.0027	0.92972
1.00036	0.950627	0.448863	2.06673
1.00641	1.05759	2.18462	3.19007
0.885972	1.93164	0.995061	4.10592
0.399826	2.0826	2.12154	2.03271
2.2114	-0.260505	0.981176	1.97565
1.94474	1.96384	1.06767	0.985805
0.986902	3.04706	1.09045	0.246707
1.96592	1.00748	0.99347	1.05341
0.940969	3.47793	1.96521	2.17393
1.00538	0.539589	0.286555	2.00994
0.93595	2.09364	0.980408	1.91163
0.432142	1.00654	2.01963	1.8986
1.98028	0.375989	2.06255	1.91406
0.962271	-0.311569	1.03268	0.998976
0.761284	1.01824	0.871658	0.598126
0.921606	0.250127	1.1293	2.27459
1.95726	0.963423	1.03709	2.00852
1.0839	1.02026	1.90859	1.01122
2.11899	1.98967	0.473034	2.20164
1.06175	0.260094	0.997615	0.990615
0.99007	1.96518	1.01169	0.922253
2.07201	2.07193	1.16903	1.01799
0.973646	2.27531	2.78482	1.97364
0.544191	2.01046	2.05814	0.479902
2.17239	1.98245	2.81513	1.10447
2.05184	0.89664	0.586558	0.544492
2.2442	0.505333	0.96709	1.7773
0.926074	0.913279	2.01222	1.93421
2.29396	2.04458	1.0806	0.983865
0.937575	-0.297479	2.00685	0.911367
2.15013	0.977076	1.03772	0.459351
2.0992	0.942152	1.02237	0.95156
1.01983	0.91705	1.01638	0.80542
0.524007	2.0367	0.933661	0.256709
0.963067	1.02447	0.9883	2.07427
2.0695	1.04164	3.09614	1.89777
0.941363	1.9671	1.94027	0.628
0.92249	1.01276	0.516447	2.08122
1.98775	0.945114	1.05839	0.533708
0.954794	0.999882	0.916005	1.93748
1.98275	0.911107	2.0865	2.01368
0.990167	2.0939	1.08136	-0.352319
1.88953	0.987062	1.95671	-0.213894
1.06881	2.13334	2.02598	0.272469
1.07029	1.02082	1.9058	2.0365
1.03421	0.999792	0.296433	1.72649
4.23967	1.90822	2.19303	1.02427
1.94879	1.05224	0.529261	0.976706
1.26206	0.944843	1.01374	1.09898
1.09962	2.20976	1.09535	0.969714
0.99084	1.29381	2.54718	0.953359
0.888734	1.01956	1.89272	1.01351
2.11363	1.88808	0.338525	0.914201
2.00803	1.03908	1.02753	0.602516
1.76885	2.0631	0.96033	2.11514
0.993333	1.95666	1.9878	1.03305
1.85952	0.89811	2.10682	2.04096
1.90314	2.10126	2.11632	1.03083
1.04325	2.05877	3.27636	1.0576
2.03909	2.12026	4.15377	2.00141
0.981836	0.46836	1.05776	2.09242
2.04142	1.83838	1.06622	0.542094
1.04	1.02857	2.0017	1.98295
1.0544	1.94474	1.10059	4.26604
1.04358	0.90999	1.81146	2.01159
9.91817	-0.278203	0.444353	1.96035
2.05478	0.932578	1.0484	0.987487
2.10337	1.09481	1.8901	1.78636
2.97036	2.06753	0.977396	0.998531
0.921133	1.96012	1.10417	0.861935
1.96489	1.0458	1.05636	1.96679
1.02024	1.80411	1.03	2.00138
2.98263	1.95931	1.07783	0.971908
0.941548	0.990399	1.88205	2.21209
0.976736	0.983956	1.00911	0.982478
2.0932	2.0979	2.05257	1.82847
2.01915	1.63569	1.80986	2.56838
1.99361	0.544215	2.09762	2.40722
1.02465	1.88761	1.9961	0.937704
1.83562	-0.293009	2.08964	1.12267
2.821	1.9088	1.83055	1.96665
1.06197	2.22952	1.00341	0.990384
2.20186	1.21029	0.811449	1.99496
2.22545	-0.255186	1.01192	0.932098
1.19377	1.05137	1.15246	1.03692
2.00269	0.991128	1.91619	1.0878
2.06931	0.2616	0.468821	0.260007
2.05653	1.98294	1.15592	1.0858
0.387481	0.980586	1.02116	1.93998
0.455381	-0.247815	2.72266	2.13615
2.03547	10.7659	1.86417	1.95945
0.552535	0.516533	2.10479	1.91613
1.16367	0.389009	1.00906	2.02259
1.94882	1.91122	0.52731	2.19687
0.950342	-0.222733	0.473361	0.974401
1.09567	2.03038	0.267751	1.88514
2.04225	1.12081	1.07466	1.03215
1.00906	-0.257979	1.01986	1.06823
2.05457	1.00605	1.03938	1.96902
2.0733	1.81092	1.04021	2.20656
0.963716	1.93378	2.09886	0.908133
2.0922	11.121	0.927408	2.01812
1.90401	0.576723	0.533452	1.00824
2.13137	1.14472	0.558157	2.28122
1.94392	2.06139	1.9371	1.90837
0.229121	1.06644	0.99769	2.11118
0.94665	0.428295	2.08089	-0.237174
0.699668	-0.213204	1.14128	2.10836
1.0521	1.09367	1.90834	1.00611
2.00191	1.04566	0.960662	1.99302
2.12224	1.04931	1.9159	1.03609
2.24409	0.970743	0.986954	1.10017
0.940622	-0.399602	0.769364	1.87732
2.14808	0.990512	2.04808	1.01481
2.0595	0.34484	0.248188	2.16882
0.900403	1.08928	1.94576	1.91395
1.06945	0.54211	0.925373	2.04108
0.558949	0.986195	1.04081	2.08004
1.96096	2.1007	2.03505	2.02667
1.07107	0.943541	0.315119	0.881107
1.16487	1.9609	3.12679	0.572927
1.00301	1.85964	0.571085	0.966011
2.03316	0.24049	0.522627	0.543353
1.98683	1.87376	1.08608	1.00204
0.451941	1.02076	0.945664	3.98872
0.886773	0.989054	0.97892	1.88861
1.96447	1.01889	1.03807	2.72294
1.76277	1.09957	1.10279	2.06332
2.10923	2.15058	0.525971	2.02515
1.00104	1.89184	1.04109	1.08312
1.86977	-0.263596	2.09162	2.96883
1.02511	1.04382	2.04383	1.91415
2.10359	1.95681	3.0007	0.884665
0.353629	1.05914	0.267826	0.888683
2.18913	0.922182	0.97978	1.01536
1.98096	0.900524	1.99345	1.02255
1.07768	1.08647	2.07871	2.02559
1.93989	3.0725	1.01215	0.82973
0.907717	2.02458	2.08062	1.09617
0.918603	2.04052	1.9686	2.15143
1.84178	1.99706	1.06036	1.05226
0.978572	0.991005	2.00719	-0.29039
2.02739	2.13059	2.13159	0.239316
1.94943	0.82814	1.9758	1.06922
1.98848	2.01725	0.429043	1.02404
2.12914	0.867912	1.94096	1.02572
2.10493	0.997339	1.88982	0.523612
2.04244	0.475841	2.27149	2.08234
0.317388	1.02875	1.97318	-0.249036
1.0266	0.898172	0.974851	0.253634
0.914957	1.02001	1.05745	1.05936
1.92375	2.08296	0.937758	-0.289982
1.86518	1.97002	-0.360433	1.03806
2.0426	2.04218	1.71822	2.10204
1.02495	1.914	1.96112	1.00083
1.94297	1.47809	0.997101	2.17969
0.986305	0.912625	1.08685	2.0218
1.98489	1.16031	1.83449	2.11508
2.01708	0.939259	0.983702	0.501454
1.01672	2.97113	2.08731	3.04352
0.93357	1.92674	2.04941	0.854263
1.00284	1.08225	4.03163	0.545582
0.901484	0.296281	1.08285	8.73093
1.91973	1.96938	1.07093	1.92456
0.831259	0.818262	2.03451	0.953389
0.50883	0.249067	1.01805	2.00237
1.9713	-0.263501	0.222049	1.03105
1.09001	0.951663	2.23972	0.338032
1.0123	-0.284394	0.519879	2.01681
0.650478	2.11103	1.97609	2.05341
1.01412	0.276156	2.03342	2.03663
2.10913	1.03335	2.04627	2.18356
1.96039	0.538713	6.79107	2.09369
1.79917	0.958982	0.97541	0.904451
0.997331	0.931963	0.516815	1.09127
1.04391	0.972837	2.04708	0.951042
2.08883	0.927703	1.9807	2.06796
2.02592	2.03888	2.04653	0.57349
1.01641	0.443852	1.88204	2.20382
1.95955	0.977191	0.90267	2.08679
1.82607	1.00171	0.488654	1.86697
1.92359	1.0434	1.05698	2.24625
1.13338	0.455736	-0.200389	0.31628
2.11328	1.95474	1.12017	1.11577
1.0302	1.00804	0.971181	0.940224
1.90974	0.97045	2.04687	1.9373
1.97359	2.03667	1.29951	1.9267
0.409218	1.89472	1.02368	2.18748
0.246266	1.00081	2.95362	1.89874
1.8898	0.585804	1.03486	3.4826
0.489115	0.351509	1.02267	0.375424
1.9926	0.50485	2.95412	1.92945
1.96507	1.6757	1.01323	1.85869
2.11708	0.308625	0.891048	0.99974
2.10687	0.477966	0.941312	2.08025
1.95902	2.09986	1.91471	2.02244
1.03781	1.1321	1.07202	0.239594
0.597827	2.03413	1.62789	1.80155
1.05976	2.03192	2.14578	-0.244184
1.87206	1.00106	0.494221	1.94504
0.976602	1.906	0.388248	0.536575
0.967208	2.14358	0.942058	-0.265732
1.98086	2.71041	2.06779	0.496801
0.470054	1.98792	1.00895	1.91075
1.04114	0.237471	2.1042	0.909489
2.01754	0.977709	1.78914	0.995047
3.13554	4.3257	0.545027	1.83522
1.00327	0.296858	3.18332	1.02781
0.94314	1.00912	1.1135	1.88997
1.10187	1.88614	2.16743	2.83083
2.18406	8.58067	0.968661	1.12189
0.977811	11.2907	0.51464	2.31727
1.93904	1.14587	1.94319	0.89439
0.38338	1.97387	1.01982	2.10755
1.06773	0.286008	1.82666	1.94816
0.986307	0.999315	2.1251	0.960351
1.99656	1.07375	1.103	0.283602
0.974808	0.311359	1.00687	0.963948
1.10386	0.484738	1.06449	1.88954
2.24224	2.21646	0.991185	2.04692
2.03477	0.908664	0.952377	2.03504
0.528937	1.05676	0.906612	1.94951
1.87044	0.255025	2.96768	0.928172
2.03657	1.06877	1.89676	1.08834
1.03971	0.961968	1.08988	1.92348
0.532556	3.01439	1.0289	0.956766
2.91209	0.994807	0.517491	1.07358
0.953938	1.98797	0.987294	-0.242354
2.01811	3.07538	1.8927	3.08596
0.986335	1.03431	0.936435	0.429575
1.00796	1.70603	1.9791	4.32922
1.08558	1.02473	0.925178	1.81036
1.08452	2.02056	2.03654	1.12977
1.95788	0.419081	2.02098	0.550799
1.01179	0.980892	1.05042	-0.352431
2.03142	1.03644	1.98441	1.16436
0.906366	2.08846	2.06613	1.14746
1.84604	0.927338	1.1366	1.05473
0.988306	1.85893	0.431557	1.00388
1.91441	1.94271	1.00875	1.06132
0.976487	1.06623	-0.35713	0.954672
1.05668	1.05874	0.286435	0.918296
1.04094	0.48153	0.963349	1.01506
2.16155	0.488947	1.98019	1.05243
1.01946	0.315816	1.95604	1.03682
-0.267395	1.07276	2.01939	0.531232
0.913125	1.8014	1.91043	1.01295
0.915552	1.08313	0.942461	2.05239
3.13958	0.94461	1.14922	3.18079
2.00414	0.219508	0.732307	-0.25692
1.0994	1.05397	2.5727	1.00606
2.26965	1.99909	0.545763	1.08243
1.05979	0.977614	1.97485	4.41272
2.39032	2.13494	0.902453	0.263402
2.91122	1.95174	2.18304	0.248998
0.928461	0.962376	1.98071	1.93723
0.643221	3.01776	1.90855	1.88669
0.542537	1.04334	0.989619	1.92717
0.493309	0.246865	1.47021	1.77105
0.280575	1.00088	0.556695	1.75916
2.07916	1.92525	1.06113	0.504396
1.14223	0.946344	1.01214	1.83905
0.448074	1.08757	1.07586	2.023
1.00072	0.465291	2.13197	2.08036
0.484453	0.954525	2.90921	1.08727
2.12028	1.02158	1.95947	1.03984
2.07407	1.02872	1.02218	0.976371
1.01193	0.97473	2.11126	2.03047
0.499117	0.957239	0.55341	1.93801
1.94047	0.281061	1.18151	1.71201
1.05712	1.40067	0.562299	0.389917
0.604683	2.12953	1.05721	1.02359
3.09171	0.280781	1.00599	0.979793
1.99994	1.84611	0.438607	1.0313
1.93951	1.06444	1.1182	0.970156
1.94914	0.251221	0.970763	0.979202
1.06984	1.04181	1.03269	0.921423
1.078	1.17937	2.85697	0.744851
0.235114	2.0479	1.03655	2.12299
1.06992	2.01546	1.10524	2.11048
0.479462	0.990375	2.03146	1.04727
1.09206	0.980906	1.1153	1.97457
0.858891	1.94533	1.1291	1.90299
0.59365	0.979686	14.8457	2.07376
0.988477	2.00317	2.02562	2.95044
2.02378	0.87096	0.944206	0.950677
0.934799	1.00294	1.04322	0.983255
0.951804	1.61865	2.11664	1.03029
0.986144	1.67541	1.05649	1.04292
1.04749	0.987369	1.88559	1.98948
1.67284	1.01847	0.970028	1.83265
1.04238	0.914331	1.01127	2.25524
2.03616	-0.281075	2.30086	3.08898
0.493609	1.88508	1.02512	2.08501
0.553041	-0.206947	2.13432	1.03952
0.520978	1.09463	1.87473	2.01533
0.959438	1.97776	1.0285	1.05362
1.03474	2.09472	1.9662	2.0812
1.033	1.97008	1.96513	0.944233
2.20662	1.01878	0.547759	0.963519
0.447848	1.05331	0.464214	1.07359
-0.350194	1.04609	1.98679	0.614732
1.04322	2.05686	0.441006	0.946813
0.948919	1.98357	1.0582	2.05267
0.979389	1.94489	1.9864	2.13631
2.10127	0.254585	0.492607	1.16326
1.85243	0.967565	1.00872	2.08276
0.263812	0.25696	2.07156	0.951091
1.05956	2.00537	1.93801	2.03211
1.98402	0.964873	0.927584	0.964944
0.927914	1.01896	0.547962	2.79679
1.94297	1.90495	2.04975	1.04344
1.94996	1.96845	1.23214	13.2798
1.95975	0.869832	1.99657	1.11037
0.952747	2.02788	0.476263	0.544849
2.02231	1.05838	1.97464	1.05284
2.03896	0.972792	0.878109	1.76776
1.7978	1.05766	2.03967	1.70318
0.537625	0.96739	1.01664	0.931565
0.967169	-0.232003	1.03149	0.882279
0.969382	1.20802	0.445812	0.540912
3.05928	0.248524	0.518721	1.85966
0.991937	2.08082	2.25643	2.06457
2.02861	1.92721	0.938305	0.301724
2.16234	1.90955	2.03091	0.983101
1.06509	2.11444	1.97882	1.88344
0.889867	1.01648	1.03601	2.00558
1.81196	1.03867	3.05301	1.6993
1.95372	1.02848	1.0902	2.06834
1.07892	1.81852	0.515763	0.909663
0.534989	10.1099	2.11967	0.233353
1.98909	-0.238582	0.572796	2.1258
1.18916	0.96469	0.99089	0.928217
1.94955	1.09186	1.07675	-0.404105
0.935467	0.381461	1.03535	1.99973
0.983249	0.504707	0.990333	1.73994
1.00446	1.97392	1.9779	0.439857
1.06407	0.968344	0.297312	0.296629
0.946535	2.11766	0.529654	1.95196
0.425576	1.06572	0.959931	2.1713
1.01158	0.865611	2.09915	3.25183
0.81428	-0.326276	1.02879	2.08208
2.11007	1.98886	1.10651	1.84615
2.85367	-0.373239	0.433459	2.17971
1.9975	1.96511	1.11634	0.231258
0.900595	-0.282776	2.06937	1.99622
0.455403	1.88268	1.06445	0.886159
2.01262	0.99584	2.12353	-0.271343
1.88522	0.967034	1.05125	1.93489
2.26508	2.05688	1.06646	3.11126
1.02005	0.525114	1.10263	2.10451
2.09457	2.03687	2.09496	0.973159
1.07575	1.42494	1.0925	1.02883
1.91159	0.992019	1.97863	2.17023
-0.39291	0.940823	2.0005	1.10633
2.05103	0.350772	1.9759	0.900057
0.965867	0.456436	2.02018	1.02625
1.05172	0.797153	1.09757	0.609292
2.0097	0.259221	1.15597	0.93772
1.02825	2.03183	0.532228	1.07317
0.961802	1.9834	0.946743	2.09853
0.452206	1.94809	1.93813	-0.207665
1.08425	0.956013	1.06913	1.05741
2.16373	2.05773	2.14221	1.05116
0.442046	1.86559	0.487797	1.14207
0.975967	1.96679	0.971656	1.99624
1.86273	0.234019	1.01893	0.437147
-0.356879	1.84997	2.06996	1.59739
1.05317	1.00781	2.01449	2.03783
2.00371	1.81551	2.91244	2.11873
0.937058	1.08128	1.79029	1.93954
0.963757	0.955543	0.937709	1.74083
1.09185	2.04496	1.04965	0.970873
0.911471	1.96073	0.976156	1.99397
1.63432	2.0364	0.510531	0.521628
1.03883	1.04932	2.08661	0.965804
2.12426	2.04418	1.09894	1.92289
0.473268	0.772823	1.06089	0.960448
0.981228	1.95691	2.09988	2.23185
0.483633	-0.27486	3.10381	2.06478
1.05259	1.02176	0.868655	1.92806
1.0802	1.09798	0.410746	2.06609
2.04646	1.074	0.483854	2.08533
3.32502	0.992642	0.226256	1.07416
2.00025	0.490683	0.982521	1.00296
1.90375	1.05124	1.04658	2.91614
2.07793	0.215918	1.90628	1.99719
0.88706	1.89922	1.95098	0.99607
1.85518	1.83525	1.85151	1.03681
0.469353	1.9809	0.97297	0.891015
1.10067	0.856823	2.02966	2.04126
1.95004	0.334944	2.0686	1.09364
1.95932	1.92486	0.984301	1.97239
1.42517	0.932471	0.552311	1.96077
1.08875	0.93465	2.03068	0.241613
0.516687	1.04988	2.08445	1.98463
2.52741	1.20943	0.991022	1.97201
0.342713	1.09415	1.05017	3.14531
0.520681	1.09583	2.10977	0.509817
0.961111	0.999053	1.90502	1.11907
0.505181	0.938449	1.74898	1.00941
1.95564	2.1551	2.03618	2.03018
1.94379	1.03929	1.11398	0.301335
0.735634	1.00988	1.9487	2.03265
1.98021	0.251044	2.23623	0.993667
2.02687	1.94923	0.800777	2.08225
2.0364	0.961665	1.02598	1.9214
0.46334	2.06265	2.10648	2.07965
2.07462	2.08707	2.0099	1.99976
1.91525	1.93173	2.01719	1.05114
2.01843	1.75581	2.04728	1.08914
2.10135	1.06644	0.484807	2.14417
0.957513	1.01929	1.00362	1.96236
1.78476	1.06668	1.0569	1.07731
0.974542	0.872059	2.22315	-0.214658
2.2527	0.963409	0.523433	0.325982
1.02562	0.880874	1.0004	1.0411
0.909034	0.99558	0.563669	2.01761
1.09997	2.12977	0.955556	2.7274
0.236897	0.261435	2.03531	0.968535
2.07508	2.06899	1.03816	1.02143
0.949632	1.98472	0.561064	0.507685
0.213632	0.582653	1.9643	2.15751
0.520708	2.13969	0.978327	2.12705
1.96085	0.873442	1.05946	3.11395
1.02408	0.966261	2.10477	0.226751
2.10443	0.442395	2.23635	2.031
1.89251	0.536226	0.565876	0.292653
2.94954	1.83194	-0.269936	1.96485
1.04529	1.09885	1.11474	1.88988
1.00198	1.03906	0.561408	0.938711
2.01957	0.989886	2.07539	1.98802
1.97178	1.03425	1.8787	0.933067
0.493904	0.480568	3.85534	1.01258
1.96208	-0.364412	0.897923	1.97463
1.1143	1.05591	1.04084	-0.225225
1.02397	0.957641	0.567383	1.94815
2.20251	0.958906	1.95623	2.08345
1.15461	0.359818	0.269332	3.91221
2.04889	2.0733	2.01176	0.993223
0.439079	-0.413916	1.01829	1.96769
1.94415	0.566281	0.317532	2.13345
0.973494	0.531476	2.08795	2.12144
0.88352	0.885802	2.08021	0.948448
0.342054	2.16254	2.17178	2.06067
1.95654	1.02088	2.93883	0.530675
0.974838	-0.220072	-0.314513	2.18425
0.969822	1.99438	1.12296	1.9331
0.968986	0.242398	1.89468	1.98881
0.540164	2.0185	1.01421	0.991933
0.956108	1.06405	0.990975	1.07172
1.87054	1.01083	1.14353	-0.328198
1.93291	1.01394	1.88048	0.338529
1.92352	1.0625	1.0725	0.260715
1.06999	0.525883	1.06843	1.1178
0.914948	0.978093	2.10439	2.02507
0.932425	-0.24176	1.00403	0.856345
1.80424	0.964796	1.06099	2.24615
1.00202	-0.350367	1.85432	0.26782
1.91388	0.982623	0.97266	1.99226
0.475971	3.0607	0.924267	0.45748
0.865311	-0.329581	1.00946	0.611629
1.09748	5.02162	0.508632	1.86041
2.16605	0.529258	0.307704	0.477044
0.970371	1.04861	1.95976	0.559865
1.90667	1.93722	1.96741	0.924675
0.987828	0.560295	1.90025	1.91744
0.965574	2.12066	1.02638	1.89972
0.903991	1.84393	2.16399	1.99895
1.93198	1.9713	2.0272	0.998785
1.00932	0.987448	2.05207	0.589304
1.0274	1.93023	2.19223	1.88296
0.305112	2.0573	1.02568	2.04748
0.581709	2.05093	1.96857	-0.307473
2.10403	2.9257	0.918077	2.02463
2.01068	1.88196	2.03332	1.94731
1.85618	1.90999	0.984894	1.06847
2.08016	0.503037	2.00706	1.07101
2.04008	1.54721	0.963479	2.1802
2.08568	0.745784	2.01593	2.80822
1.08789	0.504008	3.1104	9.10261
1.93908	2.20149	2.0788	0.460346
1.89127	0.531345	3.08304	0.487483
0.990953	0.602956	2.06266	2.0397
1.88162	2.05205	2.00677	1.01691
1.98316	17.3308	2.10161	11.7843
0.927626	1.98762	1.00457	1.03825
0.600455	3.95594	0.547939	0.510219
1.02807	1.88789	1.04337	0.981923
0.996318	0.983846	2.31437	2.02115
0.456988	1.02133	1.18916	1.95235
1.99061	-0.251962	1.05376	1.97558
2.84856	2.07186	1.95743	0.941508
1.10572	1.04131	1.09569	2.02985
1.87467	1.92702	2.0185	1.14067
0.939305	14.2868	0.956752	1.97124
2.12011	-0.312985	1.959	1.95231
1.06145	0.917869	2.08112	1.04179
1.06129	0.961668	1.97366	-0.273285
1.87015	1.03629	1.92961	1.02107
1.94497	1.7682	1.8673	3.12286
0.43795	1.87338	0.905634	1.02006
2.12465	1.04711	0.957404	1.96285
1.22438	0.824538	1.05051	1.15067
1.9249	0.97041	1.922	2.12646
0.965692	1.97938	0.495653	0.29569
0.949809	0.962877	1.05839	1.9092
2.08593	0.441795	1.08442	2.05572
0.971967	0.482867	0.537645	0.489772
3.60091	1.00732	2.11745	1.19581
2.06866	0.402283	0.483551	-0.2281
1.15523	1.01796	1.03854	-0.307493
0.267678	2.05179	1.96411	-0.382835
0.549663	0.986285	2.17795	2.04097
1.99058	1.01865	1.10026	1.04745
1.0442	2.06471	0.563563	0.986215
2.00929	1.96523	0.525125	1.14648
0.429894	2.02112	1.06274	2.06888
2.8681	1.00317	0.939775	0.961898
1.96934	2.01465	1.02361	1.57178
0.955605	1.00392	2.08355	2.962
1.84125	1.05988	0.432289	3.58609
2.09063	1.49827	4.41408	2.2241
2.01878	1.04522	1.01409	1.95735
0.97321	0.952459	1.06092	1.12958
2.05344	0.559965	1.20442	1.92667
0.991204	1.08557	0.907229	0.839561
1.96866	1.07471	1.9732	0.45803
0.977407	1.06089	0.567552	2.06519
0.995743	2.16091	2.04014	-0.399923
0.949532	-0.271083	1.05807	-0.664792
1.03948	1.95844	0.942986	2.00982
0.710663	0.939833	2.07048	1.9096
0.89996	1.92306	0.988432	2.16636
2.04191	1.84551	1.04643	0.291865
0.974071	-0.340862	0.984075	1.78756
0.999646	2.01509	0.2456	-0.255609
2.10339	1.0248	1.03063	0.970089
1.96165	0.967211	2.00805	1.26862
1.01423	-0.24258	1.75089	1.03151
1.84804	0.440808	1.04119	1.09362
1.00235	0.244166	1.88447	1.95146
1.07493	0.410348	0.989172	0.292314
1.90252	1.90041	2.07604	1.96481
1.94207	3.72665	2.00923	1.07393
2.21021	0.266424	2.07687	-0.231009
2.12496	1.03782	1.07051	2.20028
1.96156	0.276023	2.14739	0.942723
1.9565	1.01109	0.965391	1.94564
2.05307	1.90142	1.08851	1.94775
1.00585	2.00653	2.22232	2.01141
1.91079	0.429213	2.18269	1.00773
2.11638	0.927684	1.88071	1.9428
1.01844	0.530727	2.14193	1.02873
1.97542	0.941685	0.465716	1.95197
1.9437	1.11822	0.906141	0.992493
1.17024	1.09242	1.04111	1.94469
1.11068	1.02211	1.0783	2.07652
0.589013	0.98754	2.14487	0.915483
3.05387	1.08872	1.01394	2.00221
0.927209	2.07691	1.45327	1.11504
0.908828	-0.274377	2.06492	0.976289
2.01669	0.974638	1.03079	-0.301476
2.06307	2.07332	0.532475	0.98252
2.01365	0.471813	0.614184	1.1519
2.07755	1.07269	1.98495	2.00391
1.12289	-0.294986	1.95311	1.9012
2.01754	1.10517	1.11822	1.05591
1.87474	0.287643	1.88336	0.322445
1.06232	-0.26066	2.09587	0.346175
2.09973	2.0461	0.542023	0.466528
0.994008	1.91121	2.12796	1.91006
0.98794	1.0126	0.986037	0.492286
2.12325	2.12746	0.945344	2.35434
1.94113	-0.198932	1.91835	1.97772
2.06492	-0.391682	0.944141	0.848604
2.01656	2.06233	0.266251	1.9329
2.11838	1.8339	2.08436	1.00727
2.06524	0.267856	0.961374	2.85502
0.324718	0.910254	1.99955	1.07121
0.924465	1.98159	0.470075	1.05231
0.910976	-0.324644	1.94583	2.02748
0.981723	1.0011	2.00821	1.01282
1.90897	0.895453	1.01872	1.94763
0.503826	2.12108	1.00886	1.07461
0.968563	0.326286	0.985743	1.75251
0.967666	0.997286	3.00939	0.927233
2.08582	0.250222	3.09192	2.26705
2.0054	1.01129	0.576023	0.615065
18.4734	0.962547	0.812826	1.0642
1.0099	1.01686	2.10619	2.25066
1.99664	0.461618	0.968626	-0.271005
1.93243	2.12561	1.91495	1.98476
0.922662	2.06975	1.01842	1.88341
1.90759	1.99954	2.10639	0.233889
1.95963	1.92348	2.10298	0.970407
2.1441	0.981571	1.07969	1.02218
2.84081	2.09522	1.94741	0.943425
0.997747	1.00126	1.92986	1.04216
0.956096	1.16328	1.04537	1.03185
0.981492	0.237496	1.8998	2.06323
2.13007	2.00446	2.02616	2.89607
2.09454	2.00979	2.06325	-0.327281
0.981001	1.81595	3.0255	2.43558
0.539193	0.495065	1.0586	-0.299859
2.1792	1.95585	1.80547	1.89285
1.96658	1.99505	0.952061	1.04092
0.93816	0.502451	1.01647	0.993578
1.02472	1.86401	1.08887	2.75619
1.99218	0.984781	0.564131	1.0497
1.06124	0.984534	2.04825	2.03719
0.946202	0.969253	2.04733	1.0232
1.86627	0.996342	2.05484	1.05587
1.02179	0.555753	0.511596	1.88926
1.04709	-0.225052	1.12487	0.945189
0.991308	0.923839	2.08877	2.1742
2.14076	1.83885	0.920471	3.01333
0.485014	1.81778	1.94728	0.887472
2.02961	0.281278	2.08758	2.28987
0.734088	1.12955	2.01585	1.00463
0.460796	0.265323	1.86372	1.73946
2.08568	1.85872	2.19065	1.13139
22.9798	0.75783	2.05584	2.11796
4.59603	-0.21988	0.909433	2.00776
1.09883	0.865121	1.88517	0.986018
0.956744	0.917568	1.92899	0.437988
2.21613	3.16868	0.98099	1.0982
3.32469	0.608468	2.05639	1.02427
0.946075	1.9595	1.0545	1.87909
0.857127	1.02215	2.13546	2.01543
1.14478	3.61437	1.88169	0.963505
2.06687	0.966682	0.508772	1.03643
0.995114	1.91313	1.98601	0.513109
1.01053	0.24361	2.01704	0.523087
1.90557	0.490241	1.02933	0.939336
2.08543	-0.22393	1.84648	1.02004
2.20497	-0.238168	1.10815	3.2699
2.00765	1.08661	2.04068	2.0689
2.06764	1.95027	2.10339	2.02698
1.93509	2.11566	2.10452	1.01504
1.98158	1.99501	1.03093	2.10444
0.97847	0.941333	1.0218	0.794961
0.527529	0.275836	2.2138	2.05407
2.07392	1.00999	1.89609	0.990338
2.05256	2.07399	0.881776	2.96195
1.99139	1.07081	0.99084	1.7877
1.86234	0.94904	0.998047	1.07901
2.00684	0.996859	2.0014	0.244566
1.90865	1.93309	0.528388	1.03796
1.91354	0.234267	0.549071	0.894315
1.0654	1.03644	0.914731	2.44603
2.13364	0.962143	1.03806	2.24583
1.05078	1.02365	1.00951	0.913769
0.845545	1.81013	1.98074	2.9756
0.452584	0.927943	1.03073	1.0837
0.521195	-0.260877	0.483756	1.97695
1.09869	0.545923	0.946056	1.03339
2.01148	1.10629	0.98762	2.94843
3.09364	1.97773	0.984526	1.07498
0.96318	0.963032	2.11441	1.04636
2.03718	1.07713	1.10892	1.01746
0.913057	0.891265	4.49125	1.17471
0.490467	1.00122	0.917266	1.96733
2.08396	0.497226	1.9989	1.96813
1.84094	2.00308	1.12306	1.04266
1.99953	2.02438	1.02445	1.98341
0.968777	0.880327	1.93278	1.03836
0.273382	2.08535	0.962425	2.104
2.02668	2.06884	0.296046	2.1035
1.01013	1.99232	1.88614	1.80732
1.99205	5.53899	2.05755	2.12122
0.519181	0.979904	3.09198	0.950233
2.03721	1.00489	6.77357	1.03462
1.85955	2.0002	1.8912	1.91168
3.00192	0.94382	0.509693	0.536174
1.03209	0.933864	0.996652	1.72843
2.06307	1.0171	1.0779	2.08293
0.980291	1.03702	0.423256	0.991009
1.02657	0.347008	0.947248	0.439736
1.00454	1.0932	1.94176	2.02741
2.01758	0.933921	1.83384	0.939182
1.59922	-0.230605	2.05325	1.99448
2.16537	0.471137	1.64215	0.95001
1.8724	0.997792	0.459222	2.15008
1.90901	0.429843	1.79783	0.527105
11.1236	1.91378	2.02551	0.949894
1.67454	0.95936	2.03998	0.581367
0.830325	1.85128	0.969323	2.08308
2.09154	2.14079	0.976626	0.369142
1.96988	1.75711	1.01052	0.520024
1.89535	0.427862	1.97672	2.04126
1.09452	-0.235445	1.81119	0.884765
1.12684	0.23974	1.942	0.513352
0.966342	0.235273	1.91258	-0.269436
0.892075	0.512535	0.971011	1.09683
0.951186	-0.339362	1.99751	1.05397
0.962414	-0.22919	1.99659	1.01577
2.02317	0.500871	1.14093	1.14078
0.323436	2.15714	1.89388	1.16553
2.07701	0.999618	1.93286	3.11812
0.874821	1.01777	1.11893	0.511535
1.02261	0.400298	1.00585	2.06012
1.80896	1.00026	2.15143	0.451098
1.03803	1.0162	2.04165	1.10256
0.988684	1.02039	1.05715	1.01395
1.10854	0.486458	0.983846	0.887983
1.21179	0.962596	2.46897	1.8021
0.969212	0.472482	1.91067	1.97196
1.94354	0.481144	2.00752	0.951857
2.02627	0.426896	1.12644	2.01204
0.97471	1.70317	1.14728	0.856986
-0.43886	1.12695	1.05315	1.94206
0.557538	1.06731	1.9038	0.911775
0.999201	1.87056	0.531883	1.15591
1.96295	2.02621	1.02838	2.12342
1.08035	0.969143	2.03171	2.21978
2.11738	1.04791	0.486063	0.903762
1.93581	2.22244	0.882443	0.892793
-0.51059	0.905172	1.96055	0.931407
1.01663	0.954544	2.04971	0.506475
1.03233	0.285223	2.16888	0.958894
1.89694	1.06857	2.19558	2.09067
3.00174	0.988734	1.90669	1.03106
0.33256	1.9115	0.516266	2.09532
-0.34323	2.04779	2.33993	2.22917
1.04149	1.96175	0.975767	0.260842
1.00969	1.03976	2.06302	0.566923
2.01736	1.92111	0.984587	2.00793
1.02566	1.95482	0.451086	2.89581
1.94408	0.505974	1.04666	1.86921
2.17264	0.444917	1.986	1.73074
1.06143	3.18795	0.985668	1.89355
0.518576	1.06866	0.523402	2.12595
3.06599	0.512928	1.01625	0.906206
1.20789	-0.248039	0.645227	1.91408
2.01823	1.04807	0.904146	0.934354
1.75368	0.873666	1.06009	0.995798
0.487812	1.07478	0.852169	0.937976
1.98485	0.470461	0.387357	1.96784
1.03086	1.77908	2.10697	2.10968
1.95519	0.985014	1.01963	9.39497
2.13848	0.518801	2.09289	1.8474
3.88493	0.203934	1.91186	0.973013
0.970176	0.297397	1.08304	-0.250315
1.85583	1.97674	1.13473	2.16215
2.01553	0.534651	1.13928	1.05544
1.08554	0.928098	0.94687	2.06347
1.86075	2.04758	2.51949	1.16837
1.03614	0.9857	2.03037	3.16455
0.505739	0.25337	1.04481	2.03959
0.996766	0.235254	1.09525	2.16802
2.01036	0.960736	1.88254	0.969079
2.17189	0.514257	1.05205	-0.260177
2.04601	0.432587	1.01578	0.521363
0.885742	0.273652	1.78666	1.9582
1.08684	2.88727	1.0893	1.04905
1.78562	1.04185	1.10482	2.93824
1.07656	0.974114	1.09886	-0.232491
1.08487	1.8463	1.04993	1.02289
0.393762	0.965091	0.455262	0.926241
3.1057	0.51885	0.912918	2.04701
0.503848	1.90657	0.522376	1.89645
0.839087	-0.283416	1.05589	1.89131
0.985963	0.455236	0.352456	1.6978
0.986661	1.98828	0.991517	1.03749
2.1275	1.10754	1.07385	0.250196
2.13918	2.15361	1.02734	1.04375
2.06442	1.93158	0.960485	2.09935
1.82468	0.959384	1.92248	1.88176
1.06817	2.17078	1.04092	2.05352
0.977226	0.543881	1.86522	1.03043
0.936914	0.532781	2.19928	0.949057
2.11967	-0.279901	1.9728	0.979492
-0.292328	1.984	1.8419	1.07009
1.19153	-0.250443	0.905698	0.974853
1.99042	1.88466	1.00583	0.522708
2.02236	2.105	0.911868	0.865392
1.10124	1.1103	1.05132	0.992167
1.9562	-0.241645	1.00661	1.94845
1.95627	2.14595	1.96618	1.86883
0.934097	1.92567	0.912182	1.02765
0.947671	2.05963	1.03115	1.92688
1.94755	-0.238817	1.0468	0.955318
0.995922	0.339558	0.487061	1.06284
3.09165	2.04789	0.466938	0.512623
1.03665	2.03542	1.13513	1.92957
0.896876	1.01885	0.924565	1.92465
2.01219	-0.269255	1.90765	1.01958
2.20202	0.459416	0.833302	1.1397
1.05559	0.951154	1.84799	1.02317
1.94786	3.10775	2.06809	0.925809
0.998525	1.03536	2.18614	2.12205
1.88107	2.00499	1.13614	2.13621
1.02855	1.03905	2.12873	0.368095
0.404633	-0.310664	1.96197	1.12215
1.96825	1.97152	3.51404	1.97889
1.03315	1.02211	1.0633	2.37723
2.11806	1.00767	0.992034	1.06256
1.05815	0.977513	1.9728	1.05921
0.982947	1.04332	2.05698	1.06855
1.06182	2.03749	0.976969	1.03939
2.15046	1.05086	2.14221	0.539676
0.461813	0.853495	0.484819	0.949919
1.93458	1.07655	1.0203	1.87329
1.06269	0.234088	1.01717	1.63916
1.01819	1.75258	0.929517	0.879406
1.11439	1.01513	1.02985	2.1099
0.975101	0.552533	2.10446	1.01087
0.853402	1.6046	1.07874	1.04176
12.136	-0.372858	2.02715	0.90971
2.12343	-0.283725	2.11649	1.87685
0.938607	-0.277595	2.08034	0.389128
0.859983	1.00698	0.488697	2.0437
2.10494	1.00494	1.12462	0.364729
2.06148	2.06199	0.929074	1.2006
1.88983	0.476709	0.28286	2.77142
1.92036	1.15182	0.844508	1.94619
1.04606	0.927548	1.02878	1.00332
1.89738	2.34667	2.05813	1.99694
2.06035	0.202802	1.0598	1.0036
2.14706	0.29394	0.972683	2.15594
2.8661	2.14661	1.97814	1.90852
0.791687	1.96553	2.00879	2.65622
1.07332	0.986383	0.980398	1.87652
1.08136	2.17985	0.997379	2.01242
0.989971	0.940735	1.75654	2.07542
1.90059	2.04666	0.568238	3.14527
2.06131	0.968811	0.963201	1.98695
2.20775	1.01292	1.75853	0.978805
0.958298	2.14488	0.347242	1.91507
2.10891	0.501763	0.980438	0.990405
0.497784	0.348205	0.987061	1.03847
1.00546	1.0057	1.11287	1.81884
1.87156	0.495491	1.04075	0.959058
0.496757	1.08312	0.941823	0.221471
1.08045	0.999338	2.0657	-0.223347
0.552953	1.94398	1.87488	0.975039
0.927841	1.7699	1.02003	2.03638
1.98429	1.85489	1.84323	2.02381
0.508902	3.01431	2.13359	-0.277844
0.930392	0.940623	1.90632	1.98833
1.99762	-0.231883	1.86525	2.78564
1.0875	0.879671	1.87392	1.75813
0.937441	1.00393	0.911121	1.09484
0.993886	2.11181	2.05031	2.21502
1.01241	-0.420799	1.07277	1.16604
1.96261	0.315362	0.957067	2.13609
1.015	-0.272867	0.987656	1.98651
1.05769	0.251016	2.07545	1.13072
0.946844	1.91345	1.06989	1.01945
0.580887	0.917848	1.12586	0.866996
-0.268795	2.13002	1.0437	1.00161
2.00514	1.01747	0.915091	0.952726
0.489988	1.82819	1.95215	1.02394
1.01732	-0.251086	0.49802	2.07462
0.975048	1.08959	3.32929	-0.339654
0.23546	0.502165	0.458059	0.940431
2.03763	0.271551	1.98907	2.04202
0.451648	0.996899	-0.323668	1.72639
2.06308	1.01472	1.06268	1.03897
0.907755	0.934153	2.12381	1.98179
1.8634	2.01349	1.88173	10.2911
0.897431	0.233172	1.9491	-0.264208
1.01527	1.07489	0.401299	0.994235
0.902474	0.500768	1.01974	2.04041
1.84016	0.974009	0.529731	0.26422
2.07156	1.94764	0.507103	-0.241619
1.04925	0.240555	0.479125	0.39635
1.02517	0.985661	2.13851	2.05011
1.98877	2.16966	1.09674	2.0333
2.17024	2.12452	1.8995	1.10104
2.11437	1.03584	2.18796	0.930555
2.01243	2.0174	2.00823	0.536131
1.91359	1.98308	1.04957	0.955437
2.06477	0.988057	0.239048	1.34419
2.01483	0.971965	0.496449	0.486474
0.781779	0.956297	1.04812	0.520039
0.9828	0.932552	1.90459	1.03396
0.999258	1.94336	1.05106	1.89988
0.98502	0.98551	2.02982	2.22108
2.00366	0.228179	0.967325	2.03905
2.02381	2.08811	1.98651	0.910424
0.492019	0.911335	1.14775	1.89621
1.86474	0.964336	1.99156	1.06027
1.01202	13.201	1.1364	1.90286
1.0085	1.97231	3.0197	0.707443
2.16085	1.09695	1.03917	2.03943
0.966992	0.458368	0.954013	1.94383
2.02393	2.13013	0.597353	1.95567
1.09742	2.08466	0.941047	0.919757
1.04907	0.973379	2.22304	0.546331
1.92387	0.300506	0.911848	1.98151
2.96905	0.993275	0.959366	1.01296
1.97939	0.905568	2.01361	1.11683
2.14213	1.03124	1.99048	2.07894
0.35427	1.10781	2.10381	3.26496
2.13769	0.955252	0.447193	1.85354
2.05047	-0.285984	1.95526	2.0707
1.95121	1.02838	1.91336	0.434937
0.240718	0.976405	1.94072	0.927918
2.19273	0.992767	1.03557	1.04231
14.8117	-0.256611	1.06305	0.571985
2.15585	0.249286	0.976802	1.07237
2.17573	0.337829	1.86927	1.92625
2.03873	0.924161	1.05729	0.968801
1.10241	2.00259	0.547609	0.512236
1.00545	1.06066	2.1165	0.993934
2.03036	0.501035	0.969764	1.06323
-0.276318	0.497635	0.961234	1.97514
1.0916	2.15896	0.947342	2.06013
1.15444	2.15436	0.40558	0.942163
0.862279	0.537863	2.2175	1.87994
2.03909	2.03156	0.956848	0.997166
0.254681	1.97007	4.42857	0.979299
0.949777	0.990061	1.97439	2.00021
0.91508	1.01238	1.76663	0.417645
1.00599	0.915402	1.92627	1.77404
3.05253	1.04811	1.05448	-0.235895
3.18811	1.90074	0.985548	1.89425
1.98105	1.9781	2.04924	1.01941
1.88367	1.95357	1.94635	0.990525
1.95337	1.9881	1.13219	1.87141
1.91495	1.08881	1.02189	1.90437
0.261767	2.00705	0.949482	1.04533
2.11364	1.00207	0.484262	0.964111
0.531301	1.9339	1.07364	0.246744
0.982201	1.95317	1.08683	0.891694
0.965197	1.90194	0.959818	1.07507
0.993923	0.217845	2.00778	0.448142
0.536821	1.06644	2.03916	1.14076
2.04268	1.98189	0.537216	1.998
0.982484	-0.252463	1.08305	2.08456
1.94605	0.228752	1.98859	0.492586
0.596219	2.13118	1.01665	0.981973
0.904591	0.897012	1.07745	2.08038
1.05621	1.97822	1.12309	1.61745
-0.273107	0.338317	2.15196	1.81171
1.98981	1.00772	2.0919	1.05584
1.92521	0.518821	1.02136	3.13983
0.973164	0.481311	2.07677	1.83609
1.93239	0.987842	1.05182	1.78379
2.15982	1.06671	1.0353	1.86619
0.487833	1.93528	1.02075	0.614463
1.01968	1.00273	2.05895	0.952753
0.947254	0.264002	2.01036	0.466943
0.965194	2.0479	0.961059	0.979154
2.18802	1.02029	3.07549	1.00587
1.96885	1.9234	1.94986	1.98113
0.984268	2.10416	1.99917	1.01487
1.08617	2.03599	1.89779	0.998363
1.15664	-0.239033	1.96163	1.0674
0.782213	0.285154	1.94369	1.93903
2.01347	0.746207	0.999306	2.00035
1.02995	1.13374	0.993633	1.92904
1.09832	0.247148	1.09491	1.08469
1.01834	2.03957	2.04885	0.964547
0.978547	-0.356554	2.13173	2.09097
1.95128	0.949114	1.85241	0.986364
2.04087	0.233014	1.96433	1.05843
2.0134	0.522497	1.13942	1.01761
1.07186	2.11134	1.04077	2.03243
0.952163	1.01937	1.26731	0.502609
0.935735	0.989705	2.04021	2.02258
2.0248	1.97997	0.942197	1.0833
0.521904	2.10604	0.537792	2.07559
1.0997	-0.286734	2.11689	0.960644
0.43869	1.94012	0.968321	2.03467
1.81107	1.99415	2.1044	0.958732
1.88595	-0.319918	1.97128	1.98556
1.79746	0.938542	0.249952	2.31208
2.04013	2.06252	1.01354	1.95316
1.03363	1.95566	1.03178	0.940222
-0.805748	1.94517	1.97194	9.16215
2.15379	2.15954	0.463426	0.989404
1.00343	1.80357	1.11003	1.14208
1.11845	0.886315	0.996085	0.8881
2.36389	2.06681	1.02314	1.11112
1.06094	2.07966	2.17208	1.88332
1.00125	-0.277101	1.83094	1.77435
0.446917	0.509115	0.574118	0.994381
0.533993	0.971634	1.02537	2.24208
2.20225	1.10165	2.04342	0.315853
1.02681	0.996882	2.14935	0.999901
0.478598	2.01847	2.10443	1.0511
0.44696	2.36139	2.08571	3.71369
1.60714	0.975781	1.95883	1.05738
1.02571	0.296939	1.02383	1.98904
1.98625	2.06865	0.23377	0.977443
1.0636	3.04066	1.9599	0.618154
2.14309	1.00687	1.90318	0.520194
1.9347	0.974717	0.912974	1.06623
1.97919	1.98486	1.01675	0.965305
2.05172	1.01669	1.88331	0.480171
2.19096	1.97151	2.02627	1.90568
1.03825	0.358635	0.932503	2.05724
3.81729	1.93713	1.90288	0.98533
3.10338	1.09298	2.21267	1.16015
0.580895	1.98343	0.500005	0.344061
0.430852	2.28961	0.337593	0.986418
1.0848	2.12466	1.02458	1.05475
1.92486	1.84329	0.911628	0.937384
0.960101	1.86659	0.95726	0.4535
0.440967	0.983313	0.502433	2.09558
2.02753	0.61167	1.80036	1.95157
2.03124	-0.349922	2.15192	1.98534
1.85777	0.986401	1.05062	1.10385
1.02841	1.90736	1.18542	0.899775
0.566044	0.920716	2.0187	2.0807
1.0104	0.642408	0.987676	1.95434
1.98407	2.07806	1.97946	1.85922
0.91404	0.424171	1.84834	0.812445
2.10814	1.7531	0.449516	1.09348
0.917123	0.937435	1.84692	1.00547
2.00346	2.04933	2.04025	2.08939
1.01542	-0.263911	1.10784	1.00022
0.906357	0.967112	1.90384	0.25242
1.96613	-0.287477	1.01791	0.980035
0.936883	1.9713	2.09099	1.09641
2.08748	1.99929	2.32426	1.96889
2.01429	0.873135	2.21097	1.91752
1.98535	0.900337	0.931936	-0.264728
1.9234	1.96758	1.89383	1.86476
2.10599	1.99274	2.17896	0.911892
1.04784	0.276589	1.05993	2.95277
1.04723	2.08183	0.550464	0.911681
1.90232	1.86886	0.474347	1.8372
0.267124	2.00885	1.00569	1.08147
0.492612	1.93261	2.14661	0.996347
0.456654	4.14326	1.14795	1.03432
1.9616	1.00688	1.91981	1.04679
2.21027	0.940104	1.79215	2.16042
1.92	1.02479	3.22562	1.06473
2.04928	0.397763	1.09322	0.875008
0.932696	1.08683	0.47805	2.92417
0.468921	2.17487	0.949466	0.915937
1.07072	2.59951	1.0556	2.08013
1.0533	3.07899	0.975549	1.90929
2.0444	1.01956	2.0637	2.22178
2.85501	2.0922	2.04087	1.08501
0.987469	0.420468	1.07268	1.99566
0.966885	0.294438	1.84873	0.962397
1.98185	1.04411	1.02832	0.819578
0.965192	0.933775	1.94467	2.31566
0.9864	1.9721	1.97017	2.17106
0.789718	1.0338	0.581333	2.09553
0.447851	0.953835	2.04659	0.459888
1.22076	0.946188	2.04847	0.90131
1.9063	1.99261	1.00292	0.98066
1.93544	1.07497	0.327234	0.44891
2.37705	1.05053	1.97376	0.97911
2.12165	1.16057	0.907066	2.08064
0.987737	1.10527	1.01793	1.08235
1.98125	1.96152	1.07169	2.15583
1.02174	0.853879	0.480557	0.267952
5.99627	1.01918	1.90545	2.20933
0.964091	0.97481	1.91369	1.75906
0.981087	0.959882	0.514629	0.960319
1.08496	1.98088	0.959035	0.985126
1.89883	0.252717	2.05242	1.98724
0.989187	0.972773	1.04848	-0.233677
2.10084	-0.210393	0.990057	2.03924
1.00175	0.986822	1.14351	2.01943
3.00949	-0.244636	1.11998	1.04656
1.03507	0.294987	0.872384	1.08942
1.03167	0.918464	2.94071	16.4357
2.03495	1.98982	2.04833	0.529212
0.93579	2.11059	0.399255	2.1072
1.96177	0.972165	0.981949	2.84925
1.05006	1.01326	1.05917	1.99042
2.04366	1.04	1.84661	1.03929
3.08879	1.13612	0.642273	0.967891
0.334917	0.207778	1.98458	1.83091
0.914175	1.07585	0.435178	1.14077
1.80571	3.22219	1.99828	1.10394
0.268984	-0.224304	-0.271411	1.8503
1.97865	1.00524	2.08992	2.99394
2.06701	1.83866	1.97641	1.06256
2.24014	0.990564	0.944032	1.04477
1.06784	0.97384	0.998364	1.12049
0.95346	2.06194	1.08681	1.79181
2.05999	1.85975	-0.31309	1.82388
0.934587	0.242446	0.481497	0.536998
1.03129	0.888802	2.01158	1.88119
2.32633	-0.281498	0.273248	1.00996
1.99035	2.1483	1.01526	0.498174
2.03673	1.03639	0.93856	1.84713
1.06127	1.90861	1.99529	0.971418
0.536342	2.00443	2.07326	0.94543
1.90106	0.442521	1.86693	1.92052
0.427132	1.92907	3.12088	2.09149
0.387045	1.019	1.86213	-0.248049
2.14416	1.83916	2.05174	2.11987
0.415962	1.9232	2.02941	1.10045
2.11264	2.12948	0.939485	-0.220025
1.84101	0.97054	0.354169	0.562709
1.91964	1.62183	0.492294	0.444229
1.91611	0.459311	0.92534	1.98862
1.02824	1.85397	4.17422	1.05452
0.950733	2.00001	0.910418	2.06301
1.03409	0.542238	2.06418	1.96901
0.548567	1.04298	0.976878	0.915881
0.981895	0.927492	1.86258	2.05203
1.74354	0.438369	1.84701	1.76047
2.13028	2.03506	0.931621	1.02467
2.07342	0.432206	1.85557	2.12149
2.12738	1.8638	0.442991	0.559026
0.879962	2.01516	0.853248	2.06317
0.526363	1.02827	0.559042	1.00071
-0.248326	2.12993	1.91251	0.949334
2.11367	1.10578	1.92621	1.00223
0.980625	0.903674	1.92153	3.13844
0.991909	0.959745	1.89768	2.0602
2.10127	1.0354	1.02815	0.904462
1.07309	1.09489	2.00813	1.95436
2.109	1.9414	2.06207	0.614444
1.02005	0.983074	1.94059	1.06564
2.93826	1.00797	2.01412	2.07113
1.1139	2.12074	0.962761	2.16571
1.07105	1.29597	1.09503	2.09421
2.20142	2.02827	2.08431	0.983731
2.29485	1.05227	1.07102	1.87764
3.224	0.290713	2.03941	1.90832
1.99195	0.410998	1.72129	0.98634
1.03096	0.233781	1.90905	1.99412
4.16522	0.366533	2.17043	0.750622
1.14057	0.968232	1.0947	2.16458
2.03152	1.00166	0.247183	1.75155
2.05763	1.04109	1.9054	1.99517
1.0171	0.968992	0.968501	0.91171
1.96997	0.948303	1.75314	1.92234
0.311305	1.09884	2.0954	2.09639
1.09272	0.904218	0.889614	1.68155
0.959641	1.88324	0.764662	2.2476
2.08957	0.298981	2.0222	0.465262
1.0485	0.996111	0.988673	-0.283777
0.37811	1.71398	1.12192	0.973002
0.994986	1.03556	0.972844	2.21896
2.05679	0.542896	1.02832	1.89431
0.928123	2.05802	0.97547	1.02714
1.06218	1.02755	1.83061	2.09488
2.36822	0.359763	3.58209	0.913288
0.503254	2.07741	1.1311	1.96094
2.29903	0.935185	1.02317	1.95163
3.01237	0.379516	1.04023	0.941254
1.12933	-0.639962	0.343104	1.00804
0.975024	0.970102	1.2374	1.99859
1.1338	1.14709	1.12946	1.00967
1.9235	1.09021	2.02351	2.10391
2.23942	1.06436	0.289829	1.08806
0.978993	0.998165	2.1055	0.498784
2.18564	0.995983	1.0518	0.487963
2.08905	1.06998	0.894413	-0.219433
2.02306	1.0371	0.579999	1.99917
0.958689	0.957521	1.90919	0.492135
0.474649	1.82798	0.541162	1.02085
2.39643	0.977702	0.484645	2.03136
0.958236	-0.238002	1.05954	10.1385
1.28212	0.411266	0.59256	0.963337
0.53419	0.270184	0.97264	-0.206443
2.10926	1.95444	0.944248	0.935249
1.94907	1.05658	0.997854	4.91558
1.03704	0.9589	2.05991	0.998536
-0.29947	0.525481	0.595616	2.00428
1.01581	1.0588	2.11284	2.12318
1.96423	0.993304	2.09732	1.08585
2.05313	0.420507	9.33091	0.981889
0.987182	2.26534	0.933381	2.1345
1.87465	1.06539	2.11169	0.927534
0.523264	1.00476	2.05827	1.0212
3.00426	1.91838	1.03938	2.18778
0.478381	1.90793	2.22815	2.14997
0.559794	1.05593	0.971145	0.945811
2.07567	1.99647	1.01679	1.56539
1.98109	2.02595	1.81356	0.98458
0.563038	0.289544	1.90871	1.12788
1.96194	1.71376	1.93069	1.88351
1.02913	0.248449	0.680783	1.07582
2.21754	1.98382	1.04545	2.06677
1.09213	0.494357	1.00376	0.240855
2.0215	0.90333	2.00929	0.52246
1.03761	0.60975	1.89502	0.898284
1.89175	2.06552	0.800859	2.05114
0.966762	1.09229	0.60726	0.272838
2.06741	1.00488	1.06588	1.95288
2.08161	1.95615	0.835928	0.997144
2.24491	1.0209	1.05409	0.552428
0.964206	1.9449	1.20488	1.92295
1.07066	1.00987	0.975248	0.942341
1.02154	2.06014	1.02613	0.741449
1.07308	1.94427	2.25827	1.895
1.91136	2.18619	0.233266	2.05071
1.85869	1.9736	0.986184	1.9002
1.05015	1.88488	0.492102	0.524392
2.15385	2.08262	1.0815	1.9802
0.875835	1.03735	2.1743	0.932143
1.1132	0.949799	0.948097	1.94314
2.04947	1.97153	1.95689	0.883671
0.981325	1.97516	1.09932	2.03314
2.98102	1.94296	1.93031	0.737249
1.01018	1.96335	1.37971	0.916872
0.965677	0.93126	0.9831	0.544377
1.13183	0.874849	0.515959	1.8743
0.940184	1.96209	0.372186	1.03082
1.89469	0.986616	0.482386	1.08519
0.959196	1.98575	2.12741	0.550773
0.979592	1.02222	1.05956	0.497074
1.00391	1.03183	0.975645	0.976333
0.649318	0.898297	0.247239	1.07194
4.13433	0.4506	1.99188	2.04845
1.93154	0.486009	1.72236	1.00659
2.06068	0.217758	1.87503	1.00635
4.91898	0.443444	0.58179	2.02061
0.448275	1.90454	1.97755	1.05104
0.948443	0.287901	2.08477	1.07312
0.540466	1.08785	0.997378	2.01333
3.41165	1.03186	0.969796	2.06984
0.523641	0.448507	2.04674	2.04671
2.22337	-0.314447	1.08148	1.97316
0.867294	0.939598	1.84354	1.98577
0.987857	2.08071	0.391387	1.02277
-0.232611	0.25266	1.15194	2.07923
1.0125	2.00971	2.14687	1.05835
0.584008	1.08705	0.568091	-0.250164
2.00509	0.234069	0.26334	2.15759
0.477962	1.91453	0.440829	0.275454
2.02704	-0.256014	2.02117	2.03063
1.03147	1.9336	1.07968	0.468042
0.928421	2.09308	0.427815	-0.50693
0.541754	0.983517	1.02858	-0.244933
0.485376	0.685504	2.12497	1.88887
0.976818	1.99507	0.921345	2.10101
0.962831	0.995034	1.85951	0.544177
1.19403	1.79083	1.08156	2.08811
2.03105	0.962091	2.19	1.96875
2.1027	0.527215	0.617072	0.987898
1.86058	2.06422	1.24288	0.974244
1.97571	0.579624	2.18579	0.267076
0.985222	0.977554	0.31059	2.02642
0.531754	0.267278	0.433932	0.951706
0.954501	1.03148	1.95571	2.02271
1.97951	0.508271	1.96555	1.92518
0.749817	0.490921	0.524723	3.04938
0.806956	2.07549	2.10407	0.967954
1.73954	0.485264	2.05976	0.409822
1.88187	0.946999	2.03042	2.07397
1.99627	-0.262602	0.488971	-0.2452
1.89838	2.26167	0.989822	2.11978
0.903115	0.247772	2.00499	3.02044
1.0531	2.15447	0.440122	1.98076
1.9958	1.97078	1.13028	2.86324
2.08375	1.02533	-0.366557	1.97776
0.952099	1.97292	2.06129	3.26975
0.521216	0.315252	1.03965	1.97724
1.07899	9.82013	1.11186	1.01059
-0.311213	1.09395	1.97199	1.0167
1.99921	1.14607	1.83545	2.16464
1.96454	-0.27059	1.03336	2.05059
1.09072	1.94394	1.04321	1.78729
-0.395148	2.13539	1.0347	0.939116
2.02507	0.368593	0.968155	1.03892
1.00636	-0.28854	1.06483	0.488025
0.90761	1.97435	2.11024	2.09012
2.10707	1.00555	0.966544	2.02221
2.08821	1.10011	2.01064	0.992808
1.98907	1.96362	0.257903	0.412289
0.452167	1.15188	2.02878	1.9516
0.977701	2.00178	2.133	2.10138
0.526218	1.04704	1.92439	0.628406
2.85078	0.485241	0.510742	-0.32515
0.51325	1.00574	2.0804	0.248166
2.01886	-0.242628	1.00228	0.602804
0.970374	1.10975	2.01718	0.530346
0.996987	0.230426	0.340316	2.01842
0.52386	2.00045	2.05515	1.15133
0.929124	0.942683	0.915371	0.462287
1.02856	1.01321	0.92819	0.964531
1.02767	0.554931	1.96236	1.08558
1.10625	1.68057	2.02226	1.01517
1.07701	1.02016	0.986207	-0.481564
1.09538	1.11856	2.01973	2.04507
1.05857	0.233961	1.02906	1.12479
1.04515	1.08987	0.416198	2.62048
1.07481	2.13659	0.964893	2.18809
1.91828	0.465985	1.0011	0.991993
1.02392	-0.547111	0.470528	0.320729
1.99535	1.01449	2.30129	0.991554
1.96101	3.09226	2.0445	0.554588
2.04195	-0.274924	1.11709	1.93898
1.92062	1.17854	1.98774	1.99151
1.08603	0.914983	1.95223	0.968436
0.946312	2.08628	1.98786	0.970134
0.999995	0.968129	0.974634	2.13215
0.891376	1.95927	1.99961	1.02398
2.03231	2.11447	1.02953	1.55362
1.05353	2.15213	3.17639	1.85465
1.12038	0.905208	1.04728	0.920144
0.49405	0.922713	0.968076	0.914288
1.95946	1.02165	2.13066	24.4678
1.02331	0.97825	0.483506	2.01481
1.08747	1.03303	-0.368641	-0.390196
3.01923	-0.278359	1.00138	1.83425
1.94469	0.881879	2.01608	0.435859
-0.355839	0.557587	1.06048	1.04366
3.75198	1.84518	0.49446	1.99722
1.00025	0.513041	0.487627	0.96653
1.06543	1.03145	0.999945	0.93271
1.21335	2.20618	1.89194	1.00293
1.04624	2.04444	0.902209	1.78118
1.05013	1.07304	2.02166	1.93691
2.14935	1.05833	0.927298	1.98374
0.583092	1.83368	0.449389	0.266921
2.86118	0.896071	0.491265	2.11049
1.93635	1.02741	0.935018	0.933596
2.08848	1.84615	1.23938	1.03466
2.41339	1.01574	-0.291532	0.516296
2.02006	0.988934	2.12929	-0.370746
0.957444	-0.306577	1.05798	0.999744
1.95107	1.8995	1.10603	0.406709
1.04401	0.259655	0.649112	1.01504
0.53047	1.06661	2.05577	0.972967
2.03638	0.963739	1.02903	0.986023
0.543651	2.03559	1.54652	0.361813
1.08424	0.380552	1.04496	1.02062
2.08283	0.893283	-0.535919	2.01197
1.94635	-0.288411	0.582079	1.09767
0.971418	0.919725	0.327731	1.09693
2.14838	0.933685	2.0953	0.525175
0.5971	2.02638	0.94158	1.12218
1.02346	1.94286	1.96764	1.97448
1.95498	1.89682	1.00088	2.10167
0.987005	1.06105	2.08726	0.46196
1.04542	1.89748	1.03918	3.26553
1.01779	0.916281	-0.795245	0.934199
1.04896	0.958645	0.909244	2.12633
0.524947	-0.243544	2.10854	0.962416
0.914271	0.283222	1.04449	0.592292
2.05055	1.81198	1.06977	1.09029
0.505762	0.942998	0.519244	2.18544
1.98949	0.561803	2.21616	0.899026
1.06637	1.0417	2.12178	0.893942
1.07742	0.913502	0.329355	1.93471
0.469985	0.526962	5.5443	1.03106
1.03456	0.316162	1.03617	1.93548
0.939204	2.03169	1.08819	1.00011
0.788097	0.933806	0.9366	1.91049
1.87337	3.02164	0.944497	2.16566
1.00094	2.18984	0.536417	2.06404
2.01485	2.11376	0.928521	2.02254
0.980247	2.09956	1.0688	0.272012
2.05811	1.91639	-0.754653	0.550041
3.06131	2.93025	0.982962	0.470054
1.94368	1.95254	2.10769	2.18601
2.08972	1.03439	0.942429	0.496467
1.95726	0.940098	1.99783	2.07287
3.03481	0.970647	1.06241	1.99488
1.01686	1.8936	1.08074	0.246828
0.927745	0.320502	0.891174	1.04539
0.475389	2.00704	1.1034	1.98627
0.867301	1.88875	1.00645	0.970045
0.961387	1.0425	0.62293	0.96078
2.07036	2.10962	2.05242	1.08962
0.986091	1.05915	2.1982	1.84265
1.98266	0.973216	3.13595	0.375136
0.975961	33.0094	2.02825	1.03551
0.888524	0.897543	2.04145	0.922805
1.03808	1.01406	2.87412	3.10195
1.07731	0.949282	1.88377	-0.308544
0.940534	0.509883	1.10351	0.910994
1.02468	2.43621	2.2074	0.9833
1.91883	0.876414	2.11762	0.962839
1.82274	0.663513	2.02784	0.914538
0.496346	1.93438	2.19135	2.86233
1.02661	1.04075	1.03936	1.08621
0.981675	2.79865	1.11063	1.05816
2.09007	2.94932	0.861225	-0.293774
2.0116	1.7855	1.99293	2.17771
0.998063	1.04606	0.950044	2.23185
0.866902	1.26368	1.76513	1.00803
2.06366	1.0852	0.983403	2.1445
0.464065	1.08869	0.950611	1.02903
1.12555	2.08014	2.11124	1.94518
0.908654	1.91062	0.512693	1.09093
1.9876	-0.24533	0.929144	1.78133
0.999404	2.04668	0.468442	2.28549
1.97856	1.07555	2.14433	1.05344
2.12341	2.01923	1.07511	2.05058
2.10111	0.915425	0.928588	1.91348
2.18197	-0.356289	0.977799	0.245717
2.0059	0.89817	0.61137	0.959131
2.01886	1.05229	1.92038	0.249294
0.99969	0.54175	1.02007	1.02849
2.00174	0.886476	1.01404	-0.240481
1.09759	0.232807	1.02184	0.92204
1.15823	2.12604	2.38226	0.961934
1.9174	0.885937	0.937329	1.79666
[truncated: 3,085 more rows]

## Sheet: ExtFig2d
Contrasts repeat 1 (%)	Contrasts repeat 2 (%)
3.9137	4.75008
1.86664	2.73787
2.72726	2.71434
2.97962	4.61055
2.86561	2.54822
2.9048	2.60903
2.9046	2.81506
2.7175	2.93196
3.66578	2.68116
2.88731	2.52368
2.84032	1.82667
2.80309	10.8762
2.83916	2.47803
2.60122	2.65901
2.89394	2.66301
3.83903	2.78342
2.98516	3.62858
2.73608	1.2877
3.01833	1.81134
2.86517	1.66387
2.85107	2.85111
2.90479	2.6591
1.97846	2.9007
2.82388	2.73121
2.746	2.734
1.83374	2.74642
2.84141	1.82361
1.78181	2.91141
4.09332	2.61352
2.84127	2.85141
2.76886	2.77914
2.79524	2.82627
2.85308	2.54926
2.80782	2.79967
2.73444	2.79112
1.84945	2.75687
2.92171	2.80998
2.8215	2.85619
2.76153	0.949593
2.76429	2.64747
3.6647	2.63493
2.90721	2.81072
2.73506	3.65897
2.83607	1.87627
2.63296	2.72311
2.79966	2.80514
2.56626	2.38935
2.88027	1.86913
2.79287	1.75452
2.78603	2.71991
1.85499	2.81813
2.75836	2.8631
3.85556	3.53036
1.78135	2.83579
2.77598	2.91382
2.60166	1.78337
2.90966	2.80279
2.8735	2.74161
2.74113	2.87356
2.8599	3.68495
1.81149	3.54262
3.12565	3.71332
2.86968	2.69618
2.90438	3.69389
2.66657	3.68017
2.88405	2.89463
2.78905	0.750712
3.06232	2.96922
2.84914	3.42772
3.59941	2.64763
2.89385	1.83749
2.43889	2.69346
2.71529	2.62336
1.56347	2.8213
2.83883	2.70389
2.18949	2.78712
1.88785	2.68652
2.73236	2.9087
3.66516	2.74348
3.05117	2.81018
2.93637	2.91585
1.89996	1.82951
2.52531	2.79065
2.61758	1.86379
2.61429	2.88667
1.74857	2.81599
2.91685	1.19791
2.97938	2.74686
2.85104	1.78042
2.92993	2.8619
2.81823	2.79831
1.59169	2.82091
2.7839	2.92774
3.02969	2.88674
1.57949	2.80845
2.69422	2.82023
2.86879	0.787232
2.78425	2.9468
2.89161	2.84446
2.95969	2.97546
0.929121	2.73691
2.71851	1.39077
2.6873	1.76625
2.88065	2.71334
2.19998	2.57261
2.87059	2.69334
2.68595	2.86171
2.61913	2.59538
0.852324	1.87303
2.81803	2.6923
2.86433	2.7823
2.88988	2.75731
2.75706	2.7826
1.27622	2.79571
2.96895	2.66062
1.77169	2.8078
2.68996	2.77236
0.972249	2.69637
2.77652	1.89378
3.05098	2.75076
1.78944	2.97243
1.50957	2.81609
1.76973	2.77602
1.69755	3.76813
2.93318	2.42018
2.65443	2.82187
0.930202	3.72011
2.65271	2.78988
2.80787	2.80128
2.80643	2.92802
2.73138	3.52125
1.56866	2.7434
2.92082	2.8148
2.90096	2.77218
2.66488	2.70359
2.83895	2.75996
2.71582	1.24703
1.59901	2.70513
2.82283	3.71566
1.85425	2.8571
2.89065	2.7689
3.01499	1.22589
2.62911	1.84382
2.68809	2.8248
2.62458	3.72364
2.70369	2.73981
2.73449	2.4097
2.74176	4.91625
2.86313	3.65546
2.81538	2.79077
2.20015	3.66429
2.87599	2.78257
2.871	2.82362
2.71552	2.85322
2.94954	1.81603
1.7528	1.22862
2.89152	2.86618
2.6531	1.77825
2.66058	2.93223
2.88319	1.31095
2.79271	1.76237
1.74614	2.87552
2.78409	5.00499
1.44656	2.67296
2.83453	2.8725
0.865948	2.46871
2.9149	2.37587
1.77274	2.80792
2.75305	2.88209
1.26621	2.83605
1.4564	2.67029
2.71053	1.72313
2.85444	2.80987
1.74648	2.49348
2.78448	2.58489
2.66872	2.72694
2.88478	2.73372
2.86812	2.74934
2.92992	1.72057
2.81021	2.84869
2.75007	2.70173
1.41503	0.896617
1.87977	2.75754
3.87386	2.82144
2.67599	2.82647
1.79454	2.74455
2.76707	1.6499
2.8445	2.68326
2.76055	3.02727
2.83276	2.70148
2.74927	3.35821
2.56355	1.6998
2.84308	2.66865
2.82019	1.68647
1.71992	4.466
3.85384	2.6674
2.64312	2.81746
2.8982	2.57578
2.73015	2.53743
3.847	2.50433
2.94345	2.53132
2.68782	2.87365
2.81783	2.81324
1.84291	2.31131
2.77659	3.68658
2.69379	3.99436
2.63593	2.76587
2.60748	2.77815
2.72401	2.35599
1.82298	4.94743
3.05429	0.829783
1.76247	0.742728
1.74809	1.95963
0.709696	2.83583
1.75448	2.88526
2.7576	2.65864
0.771762	2.74209
2.54169	2.69288
1.87411	3.62006
0.728608	2.80653
3.61849	2.75211
2.76896	3.66361
1.77239	3.15567
2.68456	4.88261
2.8472	2.66853
2.73245	1.69172
2.93871	2.85412
2.85104	2.76984
2.62091	2.58619
2.67407	2.86041
2.93448	2.53503
2.78008	4.71345
2.77416	2.35675
2.64191	2.73724
3.83108	2.83498
2.72904	2.85127
2.70266	1.82594
4.77793	1.06548
2.67238	2.57286
1.95419	2.63418
2.88568	2.7824
2.58976	2.7229
0.769178	2.71217
2.79546	1.88987
2.80376	1.77259
2.74875	2.58129
2.7157	3.81718
1.09606	1.7923
2.74966	2.57726
2.49771	1.85937
2.75808	2.80603
2.64534	2.83041
3.57967	2.67895
2.8933	2.60097
2.96032	1.91207
2.93333	1.92754
2.78043	1.79317
0.910353	1.84518
2.65055	1.66444
1.89776	2.81363
3.73453	2.71
2.93235	1.81531
2.80704	1.87479
2.93297	1.56647
1.69141	1.8053
2.65567	2.77213
1.78456	1.85312
4.14222	1.8596
2.78105	1.81068
4.31314	1.91353
2.60432	1.88032
2.74894	1.80047
2.91715	1.87922
1.69288	0.901057
1.82335	2.75227
2.81356	2.84091
2.87835	2.82215
1.64506	2.77942
1.81796	3.01429
1.21975	1.8842
1.82081	3.59404
2.8649	2.77474
2.83887	2.85137
1.28562	1.82325
1.84413	2.75339
3.17899	2.83542
2.81723	2.67406
2.78352	2.78562
2.72326	2.62257
2.48777	2.737
2.82181	2.64598
2.74169	1.83579
2.67907	1.21643
2.73852	1.80378
3.68922	2.84384
2.72211	1.81974
1.7757	1.81971
1.8903	2.78208
2.81303	2.96493
2.83814	0.804465
2.9184	2.71397
2.74849	2.72424
2.79397	2.77977
1.82712	2.75241
1.84476	2.72162
4.76345	3.04988
2.82823	2.7267
2.83364	2.71522
2.60326	2.70592
2.87084	2.61051
2.79449	2.79289
2.81149	2.69204
2.93297	2.75334
2.8769	3.6468
2.62062	2.61189
2.84239	2.90239
0.874251	2.68559
2.77939	2.71002
2.86272	2.83845
2.81754	2.79203
0.890551	2.63568
2.83561	2.65153
2.80465	3.47651
2.19166	1.84687
2.82981	3.364
3.89315	2.8502
2.87288	1.89432
2.77762	2.91952
2.88141	1.89764
2.17621	2.78704
2.83618	1.71406
2.85641	2.6334
2.79847	2.78402
2.83109	1.38869
2.10678	2.79696
2.78772	2.78868
3.64615	1.86639
2.83162	2.44173
2.66624	2.61491
2.72728	2.43775
3.78928	2.49362
2.78954	2.46452
2.88256	2.49397
3.0121	2.53013
2.77094	2.85068
2.66531	3.81726
2.83542	1.52553
2.78328	1.72834
2.86875	1.70648
1.85129	2.70151
2.70137	2.68579
2.59975	2.67883
1.91342	2.81351
2.73949	3.52166
1.7607	3.61065
1.88918	2.71042
1.6751	2.81521
2.64934	2.57375
1.67806	2.58415
1.83151	1.28627
2.63985	2.49051
2.71454	2.7691
2.77668	2.64258
2.65648	2.72787
2.55506	2.69474
1.8443	2.7296
2.63073	2.81847
1.62176	2.55252
3.46493	2.83684
1.65723	3.78097
2.68357	2.69282
1.72465	2.8558
2.73134	1.72116
1.63648	1.7816
3.4682
1.70971
1.79371
1.79231
1.77411
1.75232
2.03351
2.87897
2.76342
2.92394
3.80509
2.48158
1.83448
1.9544
2.47548
2.82163
2.68853
1.76119
1.77052
2.99587
1.80548
2.45432
2.74876
2.5041
2.58769
1.79938
1.54448
2.76031
2.88737
2.82606
2.45005
2.69212
2.97272
2.43191
2.59792
1.77653
1.36352
1.75303
2.90845
1.76693
1.99358
2.86403
2.84179
1.64118
1.6892
1.68681
2.92191
2.81473
2.93305
0.891358
1.90458
1.88074
1.77083
2.95037
3.31562
1.83899
2.86907
2.73497
2.85503
2.56543
1.8578
2.60721
2.87739
2.74851
1.84472
1.79718
3.73912
2.52578
2.79523
1.80597
2.66068
1.81429
1.85144
3.36736
2.68604
1.77636
2.84297
1.77084
2.69315
2.89177
2.82264
2.72146
3.7552
2.73524
3.71177
2.66552
2.70651
2.71113
2.58313
2.91807
2.90394
2.82433
2.83373
2.80098
2.76899
2.63682
1.70345
2.70154
1.76408
1.76522
2.66846
2.85345
2.76468
2.77248
1.68423
2.86523
2.78319
1.72822
2.95436
2.86928
1.77679
3.40648
2.93792
1.73104
2.81993
2.78555
2.65153
1.76837
2.9168
2.66682
2.77512
3.75616
1.79476
2.70242
2.75216
2.80332
2.95149
2.71658
3.70397
1.90882
2.84587
2.85348
2.85682
1.79468
3.78667
1.98282
1.79636
1.83108
2.71721
3.07851
2.74407
1.7629
2.73856
2.69841
2.58513
1.80282
1.71531
2.8944
2.4987
1.81617
2.68396
2.69337
2.79125
1.82895
0.799547
1.80558
2.90414
1.34284
1.74876
2.5111
2.65926
2.88031
2.59561
1.75079
2.81101
2.7675
2.80617
2.76734
1.73948
1.77966
2.68717
2.7732
2.7353
2.83955
1.85463
2.87293
1.82267
0.743528
3.76193
3.80537
3.7508
3.75148
3.71872
3.79502
2.62449
2.81264
2.77145
2.71143
2.73162
2.8497
2.69936
2.77887
2.73496
2.74576
2.788
2.79748
2.75286
2.67462
2.88931
1.81259
2.78561
1.83718
1.81413
2.97519
1.79151
2.68395
2.6337
0.823951
1.8199
1.91357
1.81646
1.83591
1.8362
2.73617
2.61475
1.85762
1.92528
2.84365
3.04837
1.70126
2.78429
1.65186
2.87827
1.77803
1.72736
2.75908
1.69053
2.81677
1.78264
0.740435
2.88815
2.21639
2.41095
2.84306
2.83866
1.76531
2.05779
1.75047
3.79816
1.87644
2.31181
0.700936
1.89435
4.63906
2.7285
2.75954
0.704662
1.85724
3.75796
0.720234
2.79117
2.86443
3.54646
0.763095
2.74693
2.77321
2.70574
2.65339
2.72918
2.90708
2.83849
2.95835
2.61869
2.86213
2.9092
2.87176
2.90903
2.89473
2.73356
1.72943
2.78758
2.82021
1.85083
2.74831
2.83013
2.72535
2.85181
1.89444
2.84937
2.75838
2.89171
2.82546
1.73811
2.75306
2.77937
2.74411
1.76973
2.04643
2.07989
0.749547
3.87363
0.749936
1.74431
2.68822
1.46587
1.9128
2.86103
2.77975
1.75879
2.7959
1.80313
2.79509
2.84745
2.72657
2.88027
2.56659
2.71922
1.81326
2.73342
1.69016
2.76918
1.65256
2.74981
2.88117
2.83107
2.66169
2.84166
2.66139
2.71965
2.37029
2.43808
3.64951
2.52672
1.71367
2.8657
2.72777
3.00416
2.99677
1.74446
2.93186
2.8685
1.78252
2.98579
2.83399
1.69171
2.70226
2.72291
1.78188
2.7878
2.85555
1.74103
1.78084
1.88572
2.75019
1.82317
2.76994
0.793465
1.75504
0.681959
1.83107
1.82043
2.86864
1.82992
2.79686
2.79426
1.83406
2.72023
1.81336
1.7309
1.97374
2.84931
1.52435
2.56145
1.64533
2.54741
1.85092
1.78105
2.69899
1.79278
1.72316
2.44615
1.69992
2.75527
2.67977
2.4373
2.73326
2.71946
1.84529
2.7365
1.8252
2.64396
2.56961
2.70131
2.6008
2.86939
3.64149
2.71696
2.79421
2.23521
2.89581
2.58212
2.92575
2.96
2.89341
2.53818
2.6085
2.53215
2.62145
2.83765
2.11288
1.66202
2.74607
2.68687
1.72351
1.72167
2.74305
2.82744
1.68452
1.79449
2.20837
1.7263
1.7842
2.57403
1.75822
1.75974
1.80475
1.70863
2.15947
1.74414
2.14327
1.64861
2.78784
2.17579
2.95793
1.73734
1.69669
1.73301
3.42124
2.19862
2.8159
1.77165
2.18122
1.82458
2.81915
1.7731
2.59569
1.77513
2.80243
0.807313
2.7614
