# Supplementary material for: Mass photometry enables label-free tracking and mass measurement of single proteins on lipid bilayers
Source: Nat Methods. 2021 Oct 4;18(10):1247–52. doi: 10.1038/s41592-021-01261-w (PMC8490153; doi:10.1038/s41592-021-01261-w)
Supplement: Source Data Extended Data Fig. 3 — Statistical Source Data for Extended Fig. 3 [file 41592_2021_1261_MOESM11_ESM.xlsx]

## Sheet: ExtFig3_plot
Species	Mass (Mda)	Mean MP contrasts (%)	MP Stdev (%)	Mean dynamic MP contrasts (%)	Stdev (%)	Contrast drop (%)	Stdev (%)	Mean Sim contrast (%)	Stdev (%)	Contrast drop Sim (%)	Stdev Sim (%)	Dynamic MP slope (%/MDa)
Dimer	0.2	1.00789	0.0088968	0.827182	0.0475225	17.9295	4.77036	0.897667	0.00377124	10.2333	0.377124	4.62845
Tetramer	0.4	2.01351	0.0143791	1.82283	0.0122565	9.46996	0.887978	1.84533	0.0122293	7.73333	0.611465
Hexamer	0.6	3.02801	0.0197889	2.78501	0.0185075	8.02523	0.857247	2.80967	0.00837987	6.34444	0.279329
Octamer	0.8	4.03491	0	3.73572	0.0414857	7.41524	1.02817	3.77533	0.00339935	5.61667	0.0849837

## Sheet: ExtFig3_dynamicMP_data
Peak contrasts and stdevs were calculated by Gaussian fitting to the entire contrast histogram of each repeat
Measurement 1			Measurement 2			Measurement 3			Measurement 4			Measurement 5			Measurement 6
Contrasts (%)	Peak contrasts (%)	Peak stdev (%)	Contrasts (%)	Peak contrasts (%)	Peak stdev (%)	Contrasts (%)	Peak contrasts (%)	Peak stdev (%)	Contrasts (%)	Peak contrasts (%)	Peak stdev (%)	Contrasts (%)	Peak contrasts (%)	Peak stdev (%)	Contrasts (%)	Peak contrasts (%)	Peak stdev (%)
2.87476	0.860561	0.123095	1.73069	0.887072	0.0821975	2.91932	0.810029	0.135889	2.84724	0.75509	0.0605096	1.8669	0.866096	0.0842664	3.55883	0.784246	0.110411
2.69783	1.83694	0.0877123	2.99798	1.83741	0.0861727	3.79299	1.82447	0.12249	3.83465	1.82088	0.0886257	1.82077	1.8023	0.103106	2.87005	1.81497	0.0935088
1.73788	2.80875	0.116141	2.76518	2.78961	0.115078	2.90255	2.78685	0.118093	2.9328	2.79071	0.115379	1.9076	2.74718	0.119095	1.86668	2.78694	0.124974
2.98327	3.71637	0.16178	2.87282	3.73977	0.158874	2.79418	3.7946	0.116106	2.07896	3.72067	0.150362	3.09965	3.66743	0.126853	1.84323	3.77545	0.150555
2.79236			2.83258			2.84354			2.73215			3.03243			2.96216
2.92993			2.90539			2.90623			2.87405			2.95489			2.82315
2.2499			2.87386			2.80465			0.739452			2.06928			1.92262
2.90913			2.77843			2.87571			1.9468			1.94281			2.57248
2.87341			2.85685			1.93278			2.82045			3.63362			2.62698
1.78946			2.87484			2.85623			0.741593			2.79895			2.79182
2.66928			2.5901			1.6574			3.02418			2.979			2.75433
2.85933			2.59422			2.91865			2.70954			0.792969			2.94165
2.91049			2.67477			2.76092			1.84489			5.42905			0.650727
1.76561			1.80497			2.68273			2.79182			1.8419			3.43008
2.82086			2.87982			2.87362			2.52103			2.96894			2.69187
2.81282			2.67431			2.67623			3.03406			2.94467			0.757686
2.74895			2.98081			2.82553			0.770067			2.90315			2.82227
2.86158			2.91394			1.82027			2.73395			1.88023			3.80656
2.95153			2.90803			2.81933			0.707057			1.99755			2.7755
2.93158			2.53069			1.70326			2.86976			2.70218			1.88009
1.81377			2.76486			1.89077			0.71737			1.62552			3.09383
2.62177			1.88569			2.64073			2.74888			1.73608			2.78959
2.84225			2.72766			2.83614			1.70921			1.87944			2.70397
2.70325			1.75272			1.76019			1.86911			1.8344			2.71028
3.62534			2.68244			2.6447			1.88776			1.74737			2.77577
2.75366			2.80787			2.76024			2.97604			1.84908			1.84456
2.784			2.01157			2.75859			2.87581			1.73379			2.81625
1.88383			1.04772			2.72924			2.00286			1.78424			1.90762
2.96152			1.63679			2.88941			1.86227			1.87267			2.74303
2.7204			2.55109			2.76832			2.10625			0.873246			1.91003
2.76548			2.8813			2.90251			1.92276			1.91942			0.864583
2.8012			1.86873			2.93793			0.661364			3.65045			2.80591
3.68381			1.8369			2.99809			2.7835			1.75858			3.83545
4.58981			1.78846			2.95821			2.68846			1.81758			2.91348
2.70742			3.44317			2.8513			2.77474			1.88331			1.79694
2.48389			1.81349			2.47219			2.79977			0.819423			2.93
2.69435			1.8846			2.75914			2.70006			0.897775			1.90357
2.82393			2.72035			3.04831			2.76249			1.82447			1.88963
2.7009			3.37033			1.7866			2.97406			1.75138			2.6726
2.69057			1.82451			2.84218			2.97387			1.84731			2.94019
2.65858			1.73877			2.85344			2.6481			1.81882			3.76707
2.93789			1.87893			2.67028			2.6776			2.81211			2.80994
2.90971			2.73369			1.81449			0.955123			2.72254			2.81738
2.69625			1.86665			1.80426			0.825235			1.95856			1.64536
1.79003			1.78063			3.81397			2.88002			2.78829			2.99158
3.01929			1.91802			1.8892			2.32667			2.60293			1.94349
2.68344			3.75337			3.84624			1.68648			1.89166			2.94188
2.62315			1.57314			1.86744			2.64707			1.92199			1.84627
4.02137			1.58226			1.86788			2.8263			0.800842			2.09122
3.1022			2.84836			2.65246			2.6432			2.84082			2.79552
2.85218			2.77802			3.03262			1.48824			2.78053			1.72834
2.72369			1.83661			2.63981			2.81341			2.82599			2.86802
2.9373			2.5097			1.79999			2.72663			3.60842			2.75146
1.71563			1.91824			1.79891			3.6249			3.54914			2.73448
2.86689			2.84269			2.81954			2.6089			1.8052			2.61667
1.86307			2.77543			1.91555			2.86599			1.83426			1.82609
2.66068			23.028			2.66487			2.47894			1.76137			2.90199
2.97816			2.76371			2.85029			0.780819			2.778			3.65297
2.79676			2.80751			2.68873			2.66282			3.04257			2.57912
4.83428			2.69431			2.96346			2.81632			2.74319			3.89794
2.81347			1.72608			1.85194			2.66886			1.75664			2.71238
2.76082			2.54513			1.67877			3.80944			3.54483			2.81472
2.78094			2.79628			2.60923			2.86383			2.6395			1.77284
2.74638			2.93015			1.87687			1.88306			1.07977			2.87302
2.76208			2.9304			2.58853			3.12756			2.56985			0.941863
2.91591			2.68124			1.76279			3.89483			2.85485			2.8321
2.79911			2.46275			1.88183			2.83681			2.65381			2.84309
2.66851			1.96431			1.86072			3.70125			2.88047			1.83479
1.96021			1.93202			3.61019			2.74477			1.70178			2.76007
2.86997			0.842557			0.808046			3.77448			1.734			2.76277
2.89416			2.87378			2.64087			1.89578			1.55179			2.83836
2.78719			2.8776			0.682563			2.7851			2.97027			2.83893
1.8646			1.84047			2.83075			1.76115			2.82447			1.97813
2.76243			2.76622			1.89019			2.99984			1.79741			1.548
2.90076			1.81623			2.83059			2.68011			1.66887			1.78203
2.75714			2.8129			1.83104			2.85966			1.79764			2.74739
1.77477			1.821			2.68353			2.68512			1.85016			1.79706
2.83593			2.47295			1.87943			2.72209			2.47864			2.5668
1.83005			1.81783			2.77469			2.64516			1.91777			2.82951
1.74161			2.88234			0.689697			2.90369			2.84227			2.75571
2.84175			2.81313			2.67767			2.75765			2.66466			2.81891
2.72558			1.84274			3.00579			2.73548			2.33376			2.81714
2.80745			2.77047			2.88564			2.69079			2.74922			2.7492
2.83301			1.80794			2.72956			2.82983			2.73105			1.82029
2.93071			2.34784			2.5247			2.73709			2.77362			1.6131
1.77468			3.6442			2.47229			3.80986			2.67385			4.33232
2.93617			2.84741			2.82374			2.93493			0.888235			2.80603
2.86193			2.00122			1.6108			2.92188			1.72289			2.87043
1.88378			2.89197			2.87097			1.84486			2.61239			2.75565
2.75777			2.78656			1.73181			2.80248			2.75589			2.81075
2.57516			1.82538			2.85925			2.68939			0.957497			2.9161
2.75501			3.72604			2.7916			0.71904			2.8466			2.85636
2.87241			2.77109			2.74462			0.712648			2.55582			2.84606
3.65446			3.00533			0.845532			1.8361			0.898877			1.91158
3.0355			1.85946			2.5822			2.69408			2.73441			2.81983
4.88054			2.70583			0.974906			0.744747			1.81495			2.84755
3.72146			1.83217			2.95411			2.85			2.80651			4.02187
2.65377			0.65788			2.79681			0.738833			0.856487			2.80093
2.7538			2.89222			2.87577			2.85646			0.866023			2.80301
2.83789			2.77543			2.61755			1.81958			0.894373			2.30024
1.70493			2.54989			2.70022			2.85973			0.938595			1.66519
2.67659			2.68992			1.72766			3.63109			0.798331			2.73846
2.82348			2.49929			3.0344			0.758669			0.921793			2.6409
3.51102			1.83205			2.76092			0.746109			2.71549			2.79434
2.83683			3.79343			1.77394			2.66765			0.902306			2.71598
2.84876			1.99699			1.70616			2.83129			1.78983			2.83235
3.73709			1.75236			2.80081			0.772028			0.685424			1.89917
1.75759			3.04071			0.746215			3.83004			1.78636			2.77659
2.88859			1.80406			2.96576			0.717346			0.811663			2.77919
2.95047			2.93097			2.79812			1.72444			0.848457			3.89956
2.86233			1.78101			2.86232			0.669017			2.83442			2.62848
3.64289			2.77259			2.86865			1.73996			0.923936			2.79396
2.74699			3.73109			2.71273			2.79299			1.80266			1.9113
2.67647			3.45217			2.80985			2.88604			2.62906			1.95943
2.63878			2.9057			2.49504			2.92791			0.720213			2.88344
2.86173			2.88827			2.24994			1.83078			2.04098			2.86231
3.58372			3.68694			2.90994			0.746119			2.77172			1.86123
2.80046			2.7611			2.74881			2.88847			0.757467			2.82
2.87142			1.70039			1.84172			2.74241			2.5924			2.74646
2.93065			1.9016			1.53883			0.769655			2.73541			2.65046
3.12448			1.70192			2.61714			2.71564			1.74385			2.94543
2.66068			1.77391			2.66547			2.7749			1.6481			1.8912
2.58796			2.91001			2.10196			0.821498			2.66964			2.75684
3.52675			2.95866			1.72091			1.93758			2.55307			2.80871
0.902863			3.01131			2.62909			1.97794			2.83615			2.43873
2.87393			1.77203			2.73424			2.89241			3.52451			1.88891
3.6529			2.91637			2.77851			2.74783			1.6043			1.89175
2.8457			2.83013			0.810041			2.87024			2.68143			1.83213
2.79372			1.92974			2.87639			2.48239			2.64313			2.70168
2.74367			2.98314			3.1886			1.85664			2.62156			1.83294
2.85841			2.85808			2.79609			1.8586			2.78767			1.85737
3.18616			2.95862			0.974003			1.80484			0.954117			1.76613
2.47056			2.77122			0.793507			1.83098			1.02508			2.96713
2.75775			2.89069			1.86935			1.67933			2.68456			3.83593
2.85426			1.89023			0.86867			2.93899			1.81287			3.96279
0.929067			2.76032			2.84927			1.74171			2.64233			3.96521
1.75707			2.76306			1.76923			1.94124			2.53688			1.93937
2.86526			2.88614			1.93417			0.745592			2.64658			2.90091
0.92229			1.88843			1.15797			2.72156			2.87262			2.95024
0.993112			2.74673			0.743475			1.74967			0.821004			1.87315
1.98245			2.89238			0.955485			1.90284			2.65811			2.73567
1.99116			2.83835			0.727905			2.83886			4.26747			2.78111
0.937342			3.04931			1.04037			2.78305			0.877473			2.78736
2.61534			1.65833			2.86256			2.77615			2.76244			2.73703
0.913914			2.85932			2.06603			2.80674			2.23935			2.45368
1.98934			2.97011			2.73489			2.7874			2.66996			4.86081
2.61518			2.61708			0.88601			2.83064			2.45428			2.47778
2.99908			2.83103			1.16916			1.82401			2.35559			3.07998
2.79249			2.94632			2.00477			1.79562			2.46426			2.56762
2.80903			1.99675			1.92851			2.79895			2.77665			2.95695
1.71307			0.853892			1.16572			2.65578			2.81902			2.8822
1.69275			2.75327			2.60313			1.76894			2.75054			2.57713
2.78486			3.11453			1.91086			2.49709			1.67499			1.71536
2.74263			1.81644			1.72079			1.80305			2.60922			2.68817
1.85193			2.91494			1.43414			3.9333			0.976766			2.44666
0.870997			4.83128			1.83852			2.71896			0.910592			2.64902
2.60288			0.803065			2.68038			3.93739			2.60493			2.89558
2.63138			2.82676			2.82835			1.935			2.98879			2.68682
3.71546			2.87859			2.95935			1.63216			1.50234			2.52326
0.919114			2.96807			1.96216			2.57961			1.6183			2.56221
2.81681			3.87064			3.64304			3.85007			2.7148			2.6285
2.82809			0.814369			2.78449			1.89388			2.5564			2.49438
2.89143			2.80544			2.672			3.10295			1.94605			4.05219
1.78472			3.72805			1.93324			2.78842			1.89061			2.99466
1.80977			2.92199			2.73732			2.99702			1.66821			2.78129
2.02849			2.78153			2.75047			2.75186			3.53499			2.90928
2.93885			2.83579			2.7555			2.78317			1.01372			2.82444
1.89412			3.65827			2.73118			2.88999			0.865223			2.74871
2.8426			3.87679			2.82385			1.81677			2.67465			1.86288
1.91748			1.83746			2.71275			1.9421			1.48132			2.94378
1.87192			3.21899			2.90863			1.84601			1.58526			2.90274
2.65791			3.04052			2.08887			1.66663			2.61245			2.96811
1.89332			2.74944			1.57447			2.69257			1.74228			2.90213
2.94298			1.79698			1.57			2.69751			2.70416			3.6578
1.77738			2.74274			2.74317			0.860598			1.81593			1.86121
2.88062			2.97162			2.66278			1.86432			2.88097			0.758559
3.51128			2.79492			1.93263			2.71738			2.7981			3.16033
2.7743			3.0406			2.84642			2.90412			2.64047			1.89663
1.80447			2.83487			2.93879			1.89158			2.70147			1.87853
2.69947			2.86402			1.57514			1.95371			3.77139			2.93656
1.77933			1.92685			2.8413			1.8781			3.34521			2.84879
2.7891			2.75992			2.83534			2.91869			3.8865			2.73619
2.79478			2.77866			2.15267			2.80224			1.74976			2.71375
2.84338			2.66727			4.94605			2.66933			2.81138			2.94886
2.90855			1.94127			2.77603			2.83878			2.58243			3.86109
1.73396			1.73006			1.72461			42.0783			2.76618			1.77902
4.67675			1.52851			1.95536			2.75385			0.9123			2.85129
2.94655			1.99138			1.84589			2.90855			0.965594			3.47245
1.85022			2.77038			1.6109			2.84231			1.7605			4.06624
2.77402			2.78247			1.95182			2.93855			2.8426			2.63694
2.76395			1.80871			2.76847			2.84249			1.83998			2.65956
1.84279			2.80882			2.78634			2.85508			3.67028			2.71325
3.97716			2.75527			2.60311			2.68857			3.76439			3.70937
3.81364			2.65219			1.96219			2.77746			1.84513			2.78136
1.85463			1.70757			2.83098			1.56012			1.58239			2.8948
3.62364			2.56002			2.77512			2.77643			0.765527			2.70199
2.64145			2.78673			2.85502			2.9722			1.55916			3.04353
2.8576			2.7541			1.72196			2.51297			2.83794			1.81415
1.86663			2.80553			2.84159			2.54708			1.58192			1.7343
2.9669			2.7015			2.9367			2.65439			0.867854			3.03041
2.59154			2.72409			2.7818			2.74198			1.84163			2.73259
2.73395			1.65375			2.03492			2.75445			0.901099			2.86086
2.89236			2.85189			2.66062			1.83248			2.69903			2.58677
2.76152			2.8001			1.95465			1.71405			0.826453			2.81924
1.94081			1.99155			2.95391			2.79328			2.7846			2.76661
2.01501			2.82786			2.08703			0.720378			2.68324			1.97305
2.69456			2.91344			2.62798			2.86485			2.69005			2.77109
2.82969			1.77309			1.93891			1.69157			2.1024			2.69083
2.87111			2.76828			3.018			1.82902			2.83529			2.96931
2.53544			2.7703			3.6393			2.85686			0.767109			2.82122
2.72683			2.80744			3.78492			3.70368			0.729504			2.69307
3.85418			0.942019			2.72526			1.94606			2.81495			2.84166
3.70554			1.88919			2.80181			0.906844			0.78134			2.59782
2.65964			2.85138			3.94811			1.93289			0.693987			2.87357
0.807031			1.83709			2.67671			1.89035			0.691941			2.78524
2.86435			2.51396			2.69036			1.91328			0.797828			2.62693
2.67669			1.8739			1.87616			2.05206			1.98145			2.78655
2.74765			1.78293			2.66717			0.912401			0.882637			2.63306
2.77324			1.89055			1.85075			2.90828			1.78749			1.72218
0.729126			2.67313			1.89424			1.77482			2.92717			2.77423
1.89874			2.81055			1.76554			3.65011			2.78639			2.77861
1.86333			1.81059			1.96149			3.69035			3.05522			3.74546
2.8134			1.73162			1.82732			1.89866			2.74646			3.79544
3.02278			1.88976			2.51835			2.59702			1.85402			3.81516
2.76913			2.5567			1.90936			2.89757			2.50713			2.55905
2.9797			2.7423			2.90934			2.73018			1.84283			2.48694
2.29385			2.79641			2.90497			3.66091			2.92523			3.69096
2.71019			1.74877			1.79558			3.0069			1.71295			1.82651
2.7894			2.66414			1.74366			2.68742			1.82174			2.73755
2.93107			2.84159			1.9311			1.81952			1.71574			2.72868
2.74455			2.75709			2.44972			2.75226			32.0625			2.71529
2.78889			1.88784			1.75776			3.60264			1.74596			1.76743
1.89522			2.89185			2.59971			1.80902			0.882746			1.8904
2.72123			1.89032			1.86611			2.64968			1.79595			3.74734
2.97455			2.53205			2.59424			2.77587			0.944451			3.68421
2.82377			3.12472			1.91335			2.90387			0.864437			3.1178
2.91309			2.81097			2.82787			2.63367			2.58465			2.77419
1.85458			2.92307			0.773068			2.86944			2.85994			1.97505
2.87915			2.5559			2.74485			2.74902			0.862601			3.79909
2.77506			2.7118			1.78195			2.68759			3.90128			2.79541
2.76706			2.52546			1.78193			2.80861			0.894306			2.75762
2.92284			2.78419			1.74536			2.73385			2.67873			1.79712
2.85169			2.61322			2.0273			3.85156			2.81479			1.90638
2.75571			2.70341			2.34962			3.69847			1.77356			2.65971
3.3915			2.74801			1.71372			3.05522			0.923678			3.36575
0.790291			1.80413			2.57045			3.75905			2.52588			2.07456
2.70772			1.63939			2.64441			2.88382			1.5849			1.99293
2.76698			2.71703			2.5516			2.80487			2.85879			2.71062
2.79347			1.65564			1.92846			2.99515			3.55376			2.95749
2.735			1.69448			2.75698			2.79834			2.84293			2.73384
2.72932			2.89721			1.8305			2.81693			3.74378			2.75408
1.81135			2.85406			4.03242			2.36005			1.71106			2.63816
3.87065			3.8093			2.79575			2.84033			0.915771			2.86605
3.78562			2.97992			2.61617			2.86326			2.87966			2.7772
1.93731			4.01913			1.98338			2.74852			1.84904			2.6291
1.82945			1.7794			2.85408			2.92867			1.71926			2.82057
2.73406			1.86926			3.77341			1.89272			3.66445			3.01612
2.75			2.49877			2.53704			1.94005			2.91666			2.9701
2.9924			1.87311			1.87029			2.73193			3.79566			3.50279
2.8863			1.90773			0.707414			2.67023			3.7282			2.60391
2.86936			0.724981			1.77963			3.07236			2.86491			1.73979
2.96265			2.70981			2.65699			0.840106			3.72705			2.9821
2.82986			2.67042			2.99781			1.73002			3.7687			3.94853
2.69429			2.73495			2.94324			2.97249			2.77617			3.93365
2.84802			1.85865			0.977588			2.90652			2.78891			2.56167
2.89828			2.82128			2.85127			2.81855			2.67088			2.79881
2.86887			1.869			2.60896			2.92744			1.83752			2.58689
2.86399			3.74049			1.79457			1.71158			2.69122			1.86454
2.85263			2.75003			2.76478			2.74903			1.82732			2.53012
2.72101			3.95147			1.85057			1.80997			1.70613			3.0209
2.70775			1.88425			1.71436			3.08268			2.71481			2.83282
2.68477			1.81776			2.90292			2.61665			1.83768			2.91116
2.76299			2.87744			2.89817			2.7013			1.79598			1.67542
2.76352			2.65786			1.79732			2.78772			1.7132			1.93219
0.96616			1.86052			2.7207			2.88215			2.72874			2.74581
2.76131			2.88375			2.77115			2.83866			2.77473			2.85763
2.70988			2.7343			0.635563			1.72125			1.88342			1.72654
2.80445			2.83037			2.82213			2.89927			2.68889			2.88476
2.77734			2.854			2.5388			2.74823			2.65108			2.74697
2.88149			2.2825			0.649607			2.85901			1.64299			2.73526
1.20515			2.89877			0.788921			2.79332			0.828909			2.98702
2.62462			2.75143			2.64864			1.64104			2.69963			0.683199
2.83373			1.69004			2.88706			2.65148			1.90291			2.74253
3.86381			1.9644			2.80592			2.75479			0.76158			3.06805
3.10712			1.71726			2.85588			2.90587			0.827531			0.680218
3.80656			2.83995			2.92178			0.92885			2.76911			0.645088
2.84213			2.67525			2.70272			2.71535			3.69058			3.67641
2.58317			3.83705			2.93069			2.97978			2.62008			2.7196
1.83748			2.73273			0.787041			2.7326			1.80648			0.692621
2.78056			2.70224			2.8065			2.60213			1.97635			0.695002
2.83056			2.65719			2.83207			1.96826			1.95841			2.73415
2.88262			1.83541			2.9226			2.6776			2.9287			2.84427
2.71061			3.72423			2.68744			2.93089			2.82966			1.71623
3.16			2.57163			2.88184			1.8593			2.83837			3.61471
3.74525			1.83295			1.90232			2.74459			3.53248			2.67587
3.67904			3.77095			2.74941			2.68603			2.57808			2.87433
2.76472			1.89322			2.75068			2.9418			2.78009			3.53914
2.81106			1.83803			2.84908			2.7706			1.72326			2.77025
2.24047			2.81549			1.71962			2.71056			2.78565			2.70531
2.68091			2.96854			2.77018			2.79547			1.96702			2.65188
2.74566			2.87115			2.63613			2.6972			1.73439			2.79591
3.95566			2.66934			2.74184			2.74351			1.58401			2.72849
2.8818			2.72641			2.85685			2.95923			1.66505			2.73462
2.88762			2.79158			2.83324			2.8937			4.01376			2.91952
2.96519			1.85087			2.73268			1.79616			1.72395			2.82812
2.90513			2.89648			2.78982			1.79476			2.75808			1.67634
3.91277			2.70816			2.96677			1.64235			2.719			1.56946
2.88392			2.77109			2.73448			2.68274			2.72919			1.80427
3.83727			2.75943			0.681346			2.82433						2.85335
3.72103			2.67139			1.81378			2.79423						3.05797
2.90346			1.62896			2.63842			2.67541						2.76539
2.72533			2.93357			3.08801			2.84845						1.55648
2.7397			1.70786			2.82698			2.77571						1.98826
2.72526			2.60917			2.7814			0.890161						2.93511
2.90494			2.7588			2.69786			2.57447						1.48803
2.82141			1.874			2.90513			1.84311						1.72796
2.61953			2.66523			2.87873			2.82929						1.52149
2.86453			2.70952			2.29658			0.741035						1.93101
2.94283			2.73716			2.76068			0.706712						1.68806
1.90429			2.68019			2.8308			1.52473						1.17023
2.60861			2.80084			2.8988			2.8277						2.9124
2.80205			1.71738			2.61194			1.89343						1.78965
2.80644			2.69574			2.86598			2.88735						0.725319
2.88127			2.64573			2.66139			1.79374						2.86752
2.67351			2.77522			2.47582			2.73925						2.44863
3.1507			2.40779			1.76636			2.74288						1.67652
2.66628			2.90114			2.73583			1.75436						2.90983
2.94668			4.0081			2.51636			2.55119						0.795396
2.87462			2.67657			2.145			3.80335						0.741816
2.82006			2.78939			2.77871			3.71902						2.65157
2.86485			0.825917			2.66935			2.66623						1.85501
1.86739			2.55164			1.65152			3.03328						2.79489
2.44112			2.78695			2.60513			1.73559						1.8138
2.8538			1.91475			0.954325			1.8251						2.88344
2.89922			2.71467			2.82956			3.61434						2.61046
2.75106			2.76903			1.79712			1.77766						2.54692
2.82011			2.63281			2.82456			1.90575						1.86235
3.81204			3.01808			0.859341			1.72706						2.67128
2.75282			2.80493			2.71895			2.76198						2.82345
1.8384			2.86937			0.792399			2.9448						2.90197
2.61133			1.67289			0.817341			1.83294						3.84273
3.73189			2.58704			1.78151			2.87702						2.8298
2.81965			2.96818			2.65056			2.86584						1.86198
1.73443			2.70708			2.81857			1.72044						1.81908
2.70084			0.911233			2.76347			2.89253						1.80108
2.75281			2.8644			2.86363			2.59181						2.79919
1.69681			2.68556			2.70283			1.86662						2.8061
1.86304			1.84608			2.76254			2.68687						1.8402
2.79551			2.6997			1.75116			2.65937						3.50051
1.89743			2.85781			2.79537			0.896061						1.6356
1.78758			2.62374			2.87708			1.74434						2.63105
0.985115			2.70488			2.61773			2.85487						2.82842
1.74352			2.65462			3.83879			1.8539						1.40809
2.95824			2.89884			2.81949			2.91762						2.68746
2.93605			2.6553			2.88679			1.86963						1.69429
2.93941			3.82856			2.72958			2.84465						1.78004
3.05659			2.74626			2.66595			2.61412						1.6732
2.85457			2.81042			2.72776			1.7849						2.80385
2.89318			3.50173			2.86774			1.85076						2.8146
2.75837			2.96637			1.88788			1.80769						2.68957
2.67522			2.82372			2.77673			1.89967						3.02874
2.60845			3.63121			2.81315			1.69912						1.62631
1.84256			1.85135			2.64133			1.70817						2.85429
2.8836			0.884026			1.86265			1.72367						2.70455
2.75966			0.826209			0.969455			1.9018						1.39233
2.9834			0.882754			0.967312			2.87047						2.72326
1.89409			0.717579			2.83347			1.84611						2.99543
2.85013			3.47167			3.013			2.84033						3.04438
2.79445			2.82897			2.88975			2.8149						0.715352
2.86029			2.63801			2.82922			1.75975						2.69706
2.99343			3.00922			2.90957			2.63354						2.68224
2.95487			2.82418			2.66546			2.94526						2.95055
1.75935			1.83266			1.90999			2.91476						2.81946
2.99492			2.85059			2.63457			3.53471						1.76276
2.97552			2.90881			1.99822			2.80053						3.00418
2.67966			2.96651			1.61253			3.08545						21.6978
3.87086			2.87695			1.55499			2.89142						2.72692
0.820763			2.89486			1.57825			1.82987						21.6505
1.83267			2.90726			2.69941			1.86337						3.73305
2.81377			1.75672			2.84739			2.82807						2.93584
3.85848			2.73483			2.84862			3.60838						2.61139
2.73056			2.75778			1.73899			2.78546						2.70919
2.75727			1.78072			2.79823			2.81844						2.77189
2.7804			1.8995			1.74705			2.7116						1.75374
1.48816			2.96575			3.78851			2.70934						1.83967
2.65405			2.91131			1.62545			2.67486						2.98595
3.94653			1.8842			1.50381			2.5295						2.93341
4.16724			2.95622			2.65168			1.75832						1.70233
2.77122			2.99783			2.95155			2.73719						1.76584
2.68367			1.75539			2.81934			2.7226						3.08139
1.75735			1.82372			1.88863			2.84415						2.85338
2.85234			2.86155			2.99035			2.62048						1.87182
4.08628			1.95349			3.86184			2.91153						2.82589
0.989172			1.92102			2.79252			1.86111						2.84032
0.878744			2.77735			2.75423			4.70969						3.57473
2.66726			2.72497			2.9772			1.72008						2.76225
2.95943			1.93417			3.92103			2.73807						1.82327
3.7673			1.71857			2.73254			4.7754						2.7438
2.77867			2.68936			1.71354			1.82831						1.74157
1.85925			1.94007			1.70208			2.79931						2.68003
3.88261			3.74849			1.69427			1.50885						2.7863
1.80698			1.76926			2.86141			1.76215						2.74038
1.90482			1.91961			1.65955			1.80663						1.01454
2.73397			1.59634			2.77944			2.53288						2.73122
2.75515			1.9005			1.21942			1.8016						2.68484
1.81299			2.68793			2.68104			2.57448						2.86832
2.82656			1.82096			2.76864			2.83583						3.89341
1.84522			2.57234			2.82425			2.84273						0.871138
2.77376			1.84593			1.86483			1.94022						2.64941
1.62099			2.73839			2.83331			4.57753						1.83966
2.67975			1.90672			3.41696			2.69126						2.82448
2.74176			2.84616			2.68967			2.74602						2.79795
2.74777			1.88694			2.6754			0.939143						3.77469
1.77446			2.78799			1.86232			1.91842						1.88537
2.85634			2.84986			1.73699			3.63845						2.88981
2.7632			1.84757			2.79374			3.55762						2.5549
2.912			2.73712			2.77847			1.79169						2.82131
2.89868			2.82548			2.64377			2.92057						3.72752
3.64746			2.95901			1.84699			1.86721						2.92584
2.70851			2.79536			2.69776			2.93636						2.74346
2.6236			2.6467			2.80513			2.85053						2.57759
3.63684			2.60227			1.84294			2.66665						2.6326
3.72734			1.83342			2.66786			3.87025						3.66972
2.93035			1.66318			2.65359			2.92059						2.71656
2.83044			2.83047			1.75552			3.74077						2.83336
3.02642			2.96551			2.82039			2.79583						2.66381
2.79106			2.83862			2.79055			2.84067						2.68363
3.00471			2.0382			2.77982			1.83009						2.68432
2.75982			0.817342			2.88499			2.91292						0.697607
2.8825			2.80242			2.76119			2.65611						0.762259
2.78519			1.76989			2.81713			2.87811						0.758413
3.71812			1.69625			2.74264			1.88943						2.94886
1.89233			2.05204			2.28317			2.77553						2.78784
1.83024			1.59345			2.29606			5.32899						1.77652
2.83258			1.62837			1.76743			1.74835						1.77485
3.63197			2.7585			2.92572			1.69662						1.70434
2.89911			2.73445			2.75573			1.8439						0.7051
1.76479			2.70285			2.68706			1.82508						1.76493
2.62501			2.6378			2.60568			2.53331						2.90115
3.04707			2.77517			2.82372			1.77459						2.82037
3.67943			2.66689			2.86367			2.68677						2.85353
2.94959			1.85276			1.75401			1.86487						1.92724
2.67273			1.90015			1.76679			1.97059						1.83176
3.80488			2.7736			2.7309			2.81718						1.76903
2.84472			2.63493			2.70824			1.83815						2.80278
3.57352			2.76044			3.95474			3.01696						2.85176
2.83707			2.81561			2.73116			2.78469						2.68346
2.67579			2.67818			2.89182			1.75402						2.72343
2.76503			2.69602			2.8449			2.73869						2.80116
3.97159			1.76483			2.98547			2.83458						3.73671
2.59652			2.59506			3.73129			2.77814						2.80634
2.84069			2.94382			3.04252			2.97533						2.70156
2.85411			2.8768			2.8464			2.63279						3.57646
2.99965			1.84406			2.6465			2.761						1.75409
2.59646			2.68683			2.11121			2.61898						1.76365
1.51393			2.7513			2.5936			2.77067						2.71281
2.81628			2.59313			2.07682			2.65674						4.31952
3.06127			2.39669			2.20854			1.85907						2.59375
0.952954			1.83515			2.80031			3.32191						1.94174
2.50385			2.52957			2.04848			2.74471						1.86487
2.85486			2.3616			1.7914			2.92825						1.80156
2.8909			2.49254			1.95632			2.86476						1.80048
3.82142			3.94586			2.98511			2.90849						2.90975
2.89627			2.77695			2.7841			2.78716						2.81915
2.8017			3.64266			2.73608			2.83205						2.8091
0.966097			2.88689			2.8998			3.30125						3.7026
2.62517			2.87131			3.67511			2.85832						2.54329
3.84217			2.7912			1.84469			2.90931						1.80565
1.85398			3.06674			3.67676			1.88573						3.59237
2.85584			2.76419			2.74535			2.69841						2.7444
2.9395			2.72116			1.74766			2.77359						2.65495
3.80427			2.45509			3.86287			3.77336						3.89085
3.9202			2.60981			3.70677			1.91228						2.78843
3.71972			2.67147			2.90189			2.89341						3.73995
1.95564			1.84633			3.00918			2.92211						2.71111
4.17932			0.82689			2.66708			2.79887						1.65079
2.86521			2.61424			2.68849			1.75922						1.88946
2.05461			2.84647			1.81571			2.65153						2.67644
3.68741			2.72096			2.75311			1.77975						3.7804
1.82425			1.73285			1.76061			1.81824						2.82543
3.58039			2.87047			2.79474			1.76908						2.3783
3.71357			1.8541			1.70509			2.98658						2.70687
3.57155			2.85408			1.98557			1.66916						3.85082
3.70072			1.82499			3.1023			1.88331						2.87858
2.88807			1.92941			2.66961			2.96223						1.70908
1.9797			1.86082			3.02454			2.83289						2.89371
2.71395			2.6776			2.91176			1.73319						2.84692
3.52526			2.63655			1.90731			2.61708						2.78383
4.18611			2.57901			1.83486			1.81303						2.79735
4.24382			2.92377			1.96476			2.57807						1.77006
2.84875			2.74626			2.86467			1.84867						3.43036
2.88035			0.886676			2.84428			2.84407						2.96482
2.86678			2.78203			1.78755			1.88177						3.67232
2.8294			2.73326			2.84344			3.64328						2.91071
2.82072			2.75733			2.71599			2.73652						1.84641
2.94758			2.85984			2.82289			2.86932						2.66079
2.79066			2.69233			1.88317			3.69372						3.7646
2.8248			2.77859			0.748413			0.684471						2.93936
1.80862			1.60543			1.78955			2.03293						2.77512
3.84848			2.87022			2.73314			2.018						2.91805
2.60958			2.65626			3.81151			2.93022						2.39935
2.84059			2.83958			1.89936			3.50285						2.88938
3.67786			1.65674			3.81905			2.97314						1.75513
2.76981			2.88297			2.7677			2.72224						1.80933
2.73183			2.68458			0.763043			1.80597						2.86054
2.72235			1.8014			3.97746			1.30217						1.75793
2.88318			2.85379			2.81085			3.05294						2.65187
1.94784			2.59693			3.83364			2.95724						2.66089
2.66832			2.76498			3.56113			2.74469						1.99675
0.756106			2.8216			1.86111			2.87054						3.17791
2.96956			2.56465			2.87278			2.97202						2.69836
2.76101			2.87437			3.81852			2.88959						2.88535
0.774424			2.74122			1.93422			1.8856						1.86711
2.77052			2.78462			1.88397			2.78527						0.851871
2.8425			1.71901						2.73372						2.61271
2.95435			3.70207						7.60878						1.84607
2.76934			3.89717						2.74541						2.80993
2.46673			1.91598						1.65285						1.85
2.92757			2.56357						1.8523						1.78232
1.80841			3.05133						1.81319						1.81129
1.79504			2.73864						2.75232						1.81592
2.77512			3.08912						1.82777						2.78829
1.94637			2.92089						2.78049						2.82999
2.47691			2.93631						2.70799						2.65865
3.63014			2.76705						2.83472						1.83322
2.67811			2.9244						1.69346						2.73623
2.68445			2.77956						1.768						1.90443
1.84388			2.97749						2.82283						0.839212
2.93831			2.74593						1.88043						2.82957
2.55907			2.78671						2.98913						2.79673
1.88439			2.66754						1.76857						2.78959
2.49661			2.82087						2.99973						0.833477
2.04609			2.75411						1.90637						1.9387
2.83046			1.65812						1.88731						2.74546
0.691359			0.682873						1.06411						2.82546
2.00378			2.8962						1.71748						2.8921
3.93678			2.79702						2.74662						2.87059
3.74422			1.80318						1.81486						2.78013
2.89786			0.746826						2.9128						2.66426
3.78412			2.88843						2.87347						2.84451
2.93905			0.669114						1.77152						2.89316
2.85115			2.77424						2.87739						1.83568
3.65403			1.80015						2.88367						2.93646
2.81444			1.80022						2.77307						1.46174
4.91572			2.41165						2.81315						2.87272
3.83649			2.60105						2.70361						2.8874
2.83646			3.9145						2.95074						2.82542
2.8103			2.89326						2.74863						2.72762
5.17963			3.09473						2.50102						3.92954
3.58302			2.91005						2.93455						1.95728
2.66374			2.54062						2.74484						2.71686
2.66533			2.56318						2.82338						1.89784
2.77228			1.8494						2.8313						1.70178
2.8361			2.98065						1.99043						1.86478
2.69616			2.80183						1.9087						2.60792
2.73527			1.73229						2.73722						2.54374
2.74249			2.73385						1.73904						1.88703
1.8738			2.63624						2.7132						2.67534
2.73705			2.75251						1.85928						2.80623
2.70414			1.81343						1.6832						1.64036
2.66685			1.95755						2.84076						2.78933
0.823591			2.73586						1.60965						1.83303
0.933319			1.81858						2.87645						2.57931
3.88545			2.66151						2.74991						2.62986
2.71401			2.96921						2.59188						2.86397
2.86724			2.75854						1.6542						3.10109
2.9183			2.75488						1.77698						3.92267
2.76144			2.85892						2.77074						1.81011
3.1169			2.74394						2.80987						2.5799
2.9793			4.19718						1.79225						1.57787
2.64421			1.76619						1.90873						1.74841
2.84145			2.34391						1.68491						1.82726
3.12175			0.880414						1.7458						2.44231
2.76593			2.82465						2.81655						2.36782
2.82496			2.98911						1.73771						1.79959
2.67749			3.04081						2.74452						2.61654
2.84815			2.62678						2.74987						2.90959
1.87021			2.48126						1.65117						2.79448
3.52382			2.56763						1.81563						1.72745
2.91897			2.11515						1.71858						2.91758
2.87172			2.53775						3.79737						1.81276
2.79599			2.86429						3.81444						0.812369
2.85781			2.62194						1.7083						1.78562
2.94016			3.13687						2.79993						1.72465
1.92366			1.77971						2.70666						0.744839
1.8984			3.74294						1.76319						2.01821
1.85356			2.82173						2.7421						2.42548
3.76261			2.52774						2.49123						1.75418
0.954635			1.87807						2.57273						2.89171
1.92735			2.60641						2.88869						3.04217
2.70379			2.60983						2.54927						1.77238
2.8285			1.73137						1.77029						0.773915
2.90719			1.86839						1.59023						1.79124
2.82269			1.67301						2.81529						2.73223
2.71017			2.63306						2.887						2.73971
1.81912			0.768897						2.67108						2.87711
2.74997			2.68573						0.878756						1.86493
2.8137			2.81213						1.84597						2.89736
2.67839			2.82231						3.4874						2.68402
1.79749			0.707923						3.64705						2.72027
2.59398			1.83281						1.6796						1.69004
1.78033			2.66887						2.61591						2.81681
2.91973			1.93832						1.72941						2.83208
2.73137			1.781						2.65574						2.9089
2.70876			1.87065						2.83134						2.7084
2.70712			4.07138						2.68709						1.70095
1.97351			2.58031						2.6208						3.46045
2.77442			2.82341						2.731						1.74796
2.82102			2.82481						2.66495						2.68152
1.85983			2.82506						3.45915						2.00856
1.85394			0.65968						2.81543						2.82526
1.85067			1.84134						1.86433						1.84243
2.733			1.88715						2.57303						2.87337
2.96573			2.76463						2.77957						2.91191
2.71051			2.68925						0.794337						2.77123
2.76862			1.81851						2.82531						2.96832
2.02998			1.89856						2.79106						3.2483
2.75961			2.50901						1.83061						2.81814
1.92735			0.760289						1.55839						1.80854
1.90736			2.69099						1.81889						2.76604
3.62068			1.89442						2.81169						2.45438
3.00108			2.76579						2.67723						3.48945
1.94307			1.8349						2.81281						2.5287
2.69059			1.90146						2.63367						1.75566
2.81966			1.89483						2.78698						2.67761
2.53133			1.78962						2.67318						2.79083
1.85506			1.90267						3.88528						1.77142
3.51447			2.53555						2.84119						2.83278
1.8069			2.71003						2.93239						2.8077
3.55277			2.7146						1.75157						2.77384
1.8919			1.9126						2.53796						2.6434
1.84886			1.90298						1.72987						1.77508
1.78769			1.85644						2.79142						2.53176
2.70867			1.82268						2.81792						1.78021
3.69832			2.53986						3.842						1.73584
2.94035			1.76977						1.70075						2.82792
2.80731			2.72266						1.83471						1.79502
2.89396			2.74478						2.89179						2.98862
2.68827			2.497						2.93278						2.95188
2.71374			1.81055						20.7261						2.87972
3.66202			2.62192						2.84158						3.65968
2.76429			2.85739						1.80957						1.71204
2.7534			2.82054						2.76796						2.78451
2.17882			1.78044						2.66215						2.86179
2.78537			1.79267						21.1383						3.73243
2.8221			1.79428						22.6649						2.66033
2.90114			2.75743						2.55197						2.65438
2.72734			3.67245						2.88729						3.92949
2.71948			2.70653						2.76184						2.84521
3.60922			1.59875						2.71905						1.97798
2.65743			2.85706						2.80023						1.7916
2.92118			2.88396						2.84935						2.90106
2.6993			1.85592						1.87633						1.81849
2.73443			2.86825						2.7481						1.84079
2.89669			2.85193						22.3999						2.89645
2.76082			2.80531						2.87496						2.80391
1.99183			2.69028						2.02963						3.05646
2.95565			2.85917						1.81491						1.81522
2.40901			2.87934						1.90323						2.94904
2.81164			2.80086						2.76875						2.59627
2.79232			2.71523						2.85624						2.82782
2.59394			2.84001						2.70279						2.79111
2.69776			2.74756						2.77816						2.7358
1.9238			2.86059						2.94546						2.77077
2.81345			2.82627						2.9204						2.8152
2.86231			2.66468						2.88066						2.69774
2.02366			2.61118						2.80805						1.81977
2.78995			2.90064						2.85199						1.73308
1.98397			2.7854						2.75263						1.7841
2.79708			1.70176						2.22917						2.73759
1.85561			1.99236						2.7204						2.51407
1.98553			1.82272						2.72687						4.71795
1.93033			2.07387						3.89274						4.6755
1.76488			3.94106						2.95652						2.68
1.89629			2.79731						3.68937						4.57703
2.94409			2.79218						2.87236						2.68352
2.76388			1.83878						1.8025						2.77491
2.8257			1.8736						2.74569						2.6196
1.72258			2.71238						2.04562						2.66295
4.04553			1.9119						2.70954						2.97442
3.70002			1.72521						2.75331						2.62987
1.82493			1.85572						2.79143						2.86468
2.97057			1.90096						2.75282						3.60059
2.69437			1.84566						1.76077						1.81059
1.86351			1.83181						2.83733						2.63265
2.82918			1.79969						1.82263						2.71095
0.747563			2.00157						2.70487						2.74817
2.93317			1.89447						1.83661						2.88138
2.6987			2.78242						1.81528						2.68294
1.63975			2.621						3.49324						2.51337
3.82223			2.72414						2.82573						2.82946
1.6362			1.91189						1.92991						2.88448
1.84814			2.75363						3.79004						2.87331
2.78258			1.94136						1.83664						1.77259
1.85159			2.79908						3.56603						2.62755
2.83175			1.76934						1.84373						2.83987
1.65284			1.79819						2.90312						2.46614
2.80538			2.56509						2.81993						2.61752
2.79529			2.89718						1.82952						2.51155
2.81889			2.63207						2.71285						1.79502
2.72545			1.82841						1.87847						1.81724
2.80177			2.88033						2.80672						2.57197
2.88889			2.98929						1.88323						2.6795
1.70829			2.74511						2.70463						2.67531
2.71525			2.82712						1.78885						1.68274
2.80813			2.94329						1.75769						2.70586
2.73458			2.91977						1.76787						3.09186
2.88282			1.98352						2.84833						2.81706
1.74001			1.83832						2.60968						2.8092
2.55319			1.90827						2.79344						3.72589
1.91191			2.88432						2.78981						2.72826
2.55969			2.83931						2.88862						1.82326
1.89249			1.61047						1.88453						2.87085
2.69335			1.84333						2.82875						2.77992
1.73417			2.7456						2.81699						0.922668
3.60593			2.68178						1.50022						2.66738
1.75545			2.91991						2.97909						0.958359
3.81028			1.81734						2.60258						2.68591
1.85315			1.3889						2.75536						3.73299
2.67472			2.73987						2.65842						2.68289
3.74061			0.725544						2.48808						3.83832
2.7806			1.77538						1.7664						2.89726
2.80691			2.70751						2.89789						3.89475
1.90771			2.91803						2.85745						2.60117
2.64262			2.7219						1.01847						2.76786
2.76931			1.61713						2.68422						2.85482
2.85415			2.83732						0.996129						1.92378
0.906154			1.34805						2.83274						2.6097
1.84182			2.83581						2.69242						2.7153
1.80006			2.72891						2.66879						3.75431
1.78684			1.81432						2.72283						0.978668
1.98083			1.34259						2.71167						2.62816
2.67532			2.915						2.62783						3.82821
2.94219			0.953736						2.73024						1.888
2.87326			2.68317						1.37181						2.81384
2.71921			2.83888						2.64094						2.55834
2.87741			1.78844						1.76969						2.84085
2.96413			1.27995						2.64507						2.715
1.6892			1.71616						2.74721						2.67973
2.60475			1.89632						1.84594						2.87939
2.79311			2.76183						2.70817						2.84813
2.76144			1.74023						2.7403						2.82993
2.90995			1.35737						2.69429						1.83822
2.79402			1.28651						2.65418						2.72817
1.86934			0.938282						2.66117						2.81766
2.71799			2.96096						3.56935						2.79888
1.85071			1.80965						2.58289						2.78333
1.83352			1.28715												1.54114
1.63452			2.94563												3.81561
3.06798			2.73757												2.69573
2.86207			0.638325												2.81047
0.840764			1.26355												2.65297
0.753954			2.81622												3.02761
1.74435			1.04748												2.81706
2.8292			0.995012												2.82139
2.85478			2.78499												1.69277
2.7839			1.88879												2.74699
2.81791			2.85918												0.873131
2.85767			1.29165												2.82408
2.96863			2.78686												1.89526
2.86887			2.95119												3.77265
2.72926			2.82691												3.64556
2.94508			2.8163												1.83468
2.86747			1.84912												0.856977
2.81655			1.81343												1.8999
2.84197			1.32397												1.53183
3.98517			1.94993												3.65658
2.9346			4.73306												1.6831
2.81782			1.56386												2.53397
2.73819			2.78062												2.57828
2.73892			1.26258												1.78515
2.64981			2.73878												2.73782
2.86408			1.87244												1.83075
2.70257			2.7913												1.8488
2.65115			1.2794												1.57059
2.58159			1.75466												1.82132
2.69655			1.61325												2.7007
2.61749			2.66645												1.89289
1.88374			2.56487												1.76056
2.80971			2.85512												1.76058
2.86837			0.661563												1.78041
1.93023			1.76177												1.87894
2.92339			2.7418												2.94964
2.75868			0.910104												0.913189
2.74149			2.78751												1.67943
2.81243			2.88374												3.9148
2.96663			2.86713												3.77096
2.86679			2.75927												1.59324
2.87377			2.6453												3.93846
2.76995			1.79847												3.96042
2.8745			2.77324												1.87956
2.74626			2.73958												3.89377
2.63613			1.67744												3.90967
2.88575			0.899737												1.57455
2.98626			2.80547												1.59255
2.77346			2.7947												2.68349
1.67365			2.65343												1.64844
2.85888			2.70983												1.60713
2.69769			2.50464												2.56358
2.70902			2.90368												3.75101
1.94193			2.47575												3.67907
3.59026			0.951049												2.48879
2.64074			2.77751												2.78378
2.93545			0.908746												3.85208
3.66863			2.64699												2.79748
1.91249			2.57284												2.86617
2.67543			1.26003												0.927259
3.56871			2.89136												2.69986
2.88475			1.27082												3.75151
3.65444			2.77766												2.9776
2.62682			2.7514												3.92014
2.60263			0.926866												2.7587
2.64603			2.77208												2.97689
1.94003			0.917709												2.87351
2.6209			1.7617												3.86906
2.78735			1.72056												2.00968
3.60389			0.92082												1.87005
3.55871			1.22493												3.24323
2.69293			2.10829												3.42058
2.60617			2.67606												2.81839
2.84692			1.81377												1.93915
2.88021			2.73489												2.73752
2.95401			2.81734												1.72921
2.76651			2.89856												1.87057
1.88296			0.98393												3.67331
2.79989			2.78901												3.72451
2.94984			1.73592												3.82129
2.81807			1.87611
2.70144			2.73246
2.96757			1.70549
1.69336			0.907747
1.78471			2.90514
2.86979			1.89159
2.7684			2.81792
2.71651			2.69471
2.83054			1.83411
2.92113			0.86118
2.83942			0.9511
3.89904			1.76346
1.68083			0.884785
2.87149			1.93259
1.74918			0.93138
2.71891			1.97665
1.97112			3.81371
2.78232			1.77516
1.94889			1.94252
2.68856			1.89074
2.9826			0.980539
1.83658			2.87715
2.6592			1.99253
2.81924			1.85235
2.89285			3.07364
2.87726			2.72029
2.5956			2.88132
2.88897			2.68559
2.76821			1.82358
2.70365			1.86629
2.90419			2.67587
2.95716			1.72159
3.55641			1.67283
3.65257			1.80321
2.78655			2.81602
2.78294			2.7076
2.8877			2.90871
2.88302			2.69201
3.91441			3.77733
2.05151			1.85959
0.82197			2.86505
2.93194			2.83525
0.781174			1.79533
2.96879			0.902653
2.9262			2.88556
2.66412			0.966791
2.05088			2.70039
2.83847			0.809168
1.78417			2.81866
3.00547			2.84882
2.77467			2.67522
2.82275			1.87586
2.81583			2.7911
2.79334			0.889839
3.69946			1.87693
1.90497			2.73684
2.8418			2.74564
2.76347			2.7109
2.82786			1.81345
2.89348			2.71188
0.995075			2.8247
2.75674			2.73607
1.80661			1.90397
2.83585			2.90751
3.54814			1.98089
2.71666			2.8056
2.79716			2.78978
2.88208			2.93283
3.07296			1.911
2.83219			2.90321
3.74284			2.76552
3.81246			2.74888
2.90803			2.9514
3.59651			0.834799
2.87893			2.70233
2.71218			3.00741
2.83914			2.66471
2.89458			1.86117
1.83785			2.78687
2.83746			2.82451
3.29062			2.92064
3.99976			2.65268
2.88249			2.64893
3.76049			2.86526
2.7799			2.78645
2.64193			2.73058
1.96184			2.88277
2.87721			2.70407
2.89796			2.87136
2.66225			3.01904
2.82867			1.87277
1.79393			2.98182
2.5785			2.64651
1.82123			3.54036
1.81009			2.76607
2.88962			1.67896
1.79758			2.85556
4.0358			2.73144
1.73713			0.866157
2.74331			2.51621
2.69949			1.77818
1.82474			1.70039
1.87849			1.84302
1.81932			1.83333
2.64731			4.69001
2.77798			5.30925
2.6105			4.94326
1.76018			1.84943
1.83853			2.8078
0.71008			6.83939
1.8276			2.11712
1.71061			2.86776
2.92584			2.06109
1.85002			2.01681
2.91454			2.83591
2.84612			1.77272
3.63617			1.74779
1.88546			2.72473
1.87178			2.01858
1.78309			1.77495
2.82018			1.92766
2.81582			1.98883
2.00576			1.89594
1.83645			0.929724
2.83823			1.76143
2.72389			1.65796
2.81134			1.75457
1.73691			2.7996
2.60551			1.74034
2.48667			2.62203
2.74429			1.68342
2.96			1.77557
2.67307			1.86513
2.79587			2.77252
1.74083			2.89916
2.981			1.86052
2.95927			2.64981
3.44994			2.79701
1.87307			0.757851
2.73391			2.85042
2.96917			1.80896
1.79155			1.76175
2.82624			1.86703
1.83053			2.85066
1.89939			0.81546
1.73058			3.66362
1.92648			2.77049
2.84821			1.88833
2.07489			1.92978
2.87306			1.75396
2.70312			2.69392
2.72581			2.86873
2.94097			2.85806
2.84806			2.93848
2.83696			2.70349
2.84942			1.80642
2.47332			1.82494
1.92479			3.0828
2.72178			1.85908
2.66608			1.50273
2.68032			1.81937
2.53585			2.71694
1.77816			2.71632
2.85282			1.42448
2.75296			1.49232
2.87693			1.51105
1.93813			1.83869
2.6288			1.72282
2.59559			1.49472
2.81185			1.77822
1.84802			2.77809
2.06921			1.93051
1.7906			1.82853
2.90759			1.91848
2.90298			1.80483
2.87123			2.7898
2.88167			3.06754
1.73161			1.44536
2.80546			2.80762
2.78274			1.64481
1.81903			1.77199
3.64733			2.85802
2.92486			2.99238
2.90434			2.84989
2.62946			1.80747
2.75518			2.69218
3.82422			2.85926
1.75292			2.74235
2.67438			1.80273
2.86036			2.76386
2.87098			1.90763
2.76819			2.68235
1.97003			2.88823
2.90826			2.87375
2.17934			2.82401
2.7792			2.83891
3.11784			1.80214
1.84662			1.83589
2.90727			1.66071
2.73631			3.72269
2.70761			2.86374
2.89831			1.89572
2.48072			2.77767
2.59901			3.62017
2.84215			2.97557
2.77259			3.62728
2.82322			2.71499
2.74407			2.59923
0.692638			3.00467
0.708829			3.0788
2.85428			2.76079
2.77008			3.13993
2.93279			2.76354
1.79225			2.69166
0.700325			2.91365
2.85976			2.8272
2.69918			1.7912
2.71952			1.898
2.86927			1.89254
0.775497			2.76807
2.73656			1.9419
2.72233			2.96013
1.81987			2.66774
2.72293			2.79329
2.98787			2.5252
2.91091			2.59504
2.97312			1.66862
2.89692			2.74349
2.92492			2.66484
2.9133			2.8965
2.90934			1.68582
1.07397			2.93454
2.82187			0.982687
2.95145			2.8734
2.79742			1.80869
2.99102			0.901602
2.44268			1.72189
1.75951			0.995553
			2.78129
			0.71254
			2.85494
			0.663456
			2.86349

## Sheet: ExtFig3_standardMP_data
Peak contrasts and stdevs were calculated by Gaussian fitting to the entire contrast histogram of each repeat
Measurement 1			Measurement 2			Measurement 3
Contrasts (%)	Peak contrasts (%)	Peak stdev (%)	Contrasts (%)	Peak contrasts (%)	Peak stdev (%)	Contrasts (%)	Peak contrasts (%)	Peak stdev (%)
1.01995	0.512704	0.07	0.24771	0.509694	0.0538188	0.540035	0.510232	0.0549716
0.451518	1.01954	0.0686573	1.02682	0.997946	0.0687003	6.41764	1.00619	0.0661843
1.1202	2.02867	0.109459	0.930816	1.99419	0.12149	2.01572	2.01766	0.0998029
1.89484	3.05016	0.144829	-0.237614	3.00213	0.155268	2.08137	3.03175	0.156242
2.02244			2.04589			0.502224
0.506313			1.038			2.01973
1.06348			0.23326			0.549266
0.329587			1.01442			2.03949
1.04292			2.0687			1.99733
-0.336742			0.250699			1.62403
2.11872			0.915561			0.304001
0.45756			0.539436			2.09769
0.987216			0.768277			2.0158
2.01994			2.08133			0.444753
1.13293			0.962577			2.17364
0.264738			1.07967			0.939459
1.05323			0.961852			3.01294
2.23045			2.06332			2.19173
1.01771			2.06304			-0.290953
2.02468			1.10171			3.81293
1.07061			1.97172			0.502985
1.00859			1.03575			13.0537
0.289507			2.08228			1.98276
2.16115			0.995437			1.92223
1.86519			1.88973			2.06394
2.0003			0.489963			0.921479
2.10582			2.1728			2.10991
0.574528			-0.264689			2.07235
1.08352			0.976866			2.00404
1.11879			0.498855			0.972285
1.04677			1.9509			1.90554
0.918439			-0.228815			2.05151
2.10862			1.00732			1.98154
0.834542			1.92937			-0.20975
-0.273767			1.12089			1.97457
0.886802			2.05826			0.523011
2.03668			0.2762			1.93864
1.99984			1.92614			3.16711
0.927609			1.02186			3.14428
0.91194			1.01484			0.280982
1.03874			-0.357859			2.19279
1.81822			1.92267			3.0669
3.53135			1.013			0.949838
0.280685			0.979235			1.39237
1.8638			3.25481			1.0346
1.12091			-0.35615			0.68082
0.947843			2.97696			1.59825
-0.279182			2.09084			-0.724941
1.04295			3.50215			1.07522
2.07049			0.815026			1.91469
3.1484			2.12184			1.08963
2.12362			0.768067			1.78622
1.10242			3.39802			2.11498
1.95702			2.06103			0.99836
0.582425			1.252			0.956751
0.966448			0.885985			1.93379
0.989273			2.08904			2.30124
1.96485			2.11749			0.935352
0.480267			0.994769			1.90614
2.0098			2.06124			1.90941
1.03467			0.266305			2.98649
0.919155			0.888343			3.07619
1.04959			0.525334			1.0009
-0.285165			0.525696			1.97188
0.958335			1.02894			1.98102
1.07512			2.13437			0.332977
2.23137			1.90067			2.11514
1.06889			0.906697			0.985824
1.01381			1.91121			1.0525
0.516994			2.0538			0.866983
0.894966			-0.280537			0.977516
1.94928			0.246681			2.10319
0.994007			0.947543			0.512061
0.967143			1.97467			1.05944
1.01455			0.931945			2.17474
0.983788			1.09305			1.99297
1.02282			1.03766			2.94594
1.85719			2.19147			0.269662
0.913922			0.5914			2.06223
1.02553			23.2434			1.08768
0.295402			1.00428			1.00276
0.936109			1.99244			2.1799
1.02939			0.214067			2.92293
0.519836			1.07321			1.97435
0.982423			3.13925			1.09474
0.962567			0.466783			1.04425
1.13444			1.80558			0.991763
1.8788			1.05011			1.90607
1.87322			2.00589			0.924849
1.97712			2.13725			1.94495
1.04123			0.220722			2.01112
2.92827			1.97177			4.05342
0.285863			0.898179			2.06892
1.01114			0.48706			1.03941
1.03165			0.599488			1.92536
1.0947			1.06941			1.13413
-0.239702			0.226334			2.00146
-0.278707			1.0128			1.01104
0.339779			0.917401			0.986801
2.09307			2.12959			2.04221
0.964201			1.87607			0.456162
-0.304856			1.03767			1.87738
1.90677			2.9073			1.98304
2.02329			-0.241433			1.0812
0.981903			2.01465			2.09017
2.95219			1.91933			1.11114
2.13416			0.421598			1.85151
0.952722			2.16443			1.07257
1.07689			0.940028			1.9996
1.09052			2.22026			2.80095
0.896318			0.992152			0.463352
0.829892			0.999864			0.935547
0.927504			0.977165			2.00062
1.03129			0.989524			2.04248
2.0781			0.944245			1.79436
0.990863			1.93353			0.945099
0.92489			2.18958			1.07351
2.24458			0.863562			2.34145
2.09765			0.569967			2.03319
1.02812			1.11685			2.1667
0.93931			0.917345			2.16605
1.11498			0.943728			0.462866
1.96653			0.542262			2.00461
1.01487			2.06277			1.01016
1.94651			0.613895			1.02529
0.28476			14.4956			0.97822
1.89447			1.07558			1.94676
0.947412			-0.252081			2.05155
0.610478			2.02821			0.967239
1.96214			1.98669			0.973677
2.14667			0.967037			0.93048
1.05006			0.984946			0.987481
1.02766			1.02602			2.20736
-0.338371			1.84266			1.92439
2.2487			0.989753			2.87557
1.00886			-0.278972			1.01709
1.00026			0.279731			1.80707
0.906066			1.50999			1.91854
1.98807			0.286192			2.04491
1.05023			-0.340068			1.91409
1.913			0.453168			1.95213
0.553092			2.27055			0.821263
0.978753			1.03525			1.01391
0.264471			0.560516			2.06255
0.556898			1.81308			0.911696
0.935158			1.07841			1.97025
1.83738			1.03275			-0.372323
0.990269			2.04898			0.474582
2.0217			1.12461			1.96199
2.07434			2.96866			0.498885
0.465933			2.1107			0.266157
2.11764			1.01977			1.99131
1.91381			2.20036			1.9799
0.586555			1.70126			1.95891
0.941777			1.00733			2.16551
0.927679			2.02474			2.01714
1.07632			2.01529			4.11039
3.22902			1.94876			1.95812
0.56369			2.01356			0.930696
1.05993			0.909822			2.11679
15.3117			0.214821			0.307601
2.1153			-0.35148			0.901
-0.731909			0.975192			0.949863
1.90339			2.2495			1.00096
1.68802			1.05491			1.90292
135.736			1.9535			1.99127
0.720175			0.464774			2.35873
1.08022			2.1035			1.03652
-0.438609			4.1696			2.09417
0.337454			2.03816			0.93114
2.15116			1.16987			1.95098
0.978841			1.9646			3.03781
-0.236509			1.01083			0.283924
0.368882			2.95786			0.556603
0.974235			1.94388			2.0688
0.434135			-0.264245			2.01625
1.02972			2.99462			0.930757
2.00302			1.08248			1.00804
4.28602			3.07414			0.526732
1.03857			1.0721			2.01404
0.352732			0.424838			2.05143
0.965182			0.594029			2.05039
-0.305537			1.98252			1.96759
1.0425			1.98076			1.00402
1.02288			2.84636			0.545422
-0.257181			1.78033			1.93448
1.06603			2.08984			2.06491
1.03651			0.944535			2.02369
2.9824			1.05483			1.02315
1.07889			1.64254			0.911971
-0.381005			1.81743			1.03274
1.00757			0.536245			1.84374
2.03053			1.85057			2.10148
1.05383			1.94609			0.891966
2.01867			2.03697			3.11365
2.10675			1.9046			0.557934
-0.322383			2.10926			1.12821
0.92515			2.03969			3.31981
1.98315			1.05889			0.565048
1.94298			0.981086			2.06944
0.345192			2.05569			3.15545
0.264015			1.01714			1.06229
1.03316			0.547313			6.31212
1.04298			0.574936			4.29389
1.05234			2.82818			0.238846
1.11323			0.264972			1.01128
-0.236725			2.15886			2.98881
0.286535			2.15488			1.97499
0.938665			1.91344			1.94722
0.557612			3.46722			1.01049
1.96312			2.10539			2.14661
0.891067			1.07274			3.11611
0.983374			-0.275675			1.97935
2.08263			2.11858			0.957923
0.972891			4.20025			0.985821
0.938253			1.06642			1.93618
0.320264			1.0773			1.07779
-0.303084			1.05939			1.09669
0.962306			1.1298			2.09733
0.962389			3.07397			1.98879
1.07626			1.06291			1.02316
0.998252			1.94092			1.99887
0.998321			0.835337			1.99302
0.912857			2.18625			0.968121
1.03839			0.904708			1.93269
2.12301			1.92603			2.23865
-0.33874			0.268705			2.02114
1.53273			1.04697			0.854693
1.04407			0.491936			0.539299
0.44794			0.955948			1.07842
1.04851			0.868676			2.06031
1.09614			1.05051			2.02154
1.05473			0.994987			2.08125
-0.251542			2.01423			3.04371
0.978128			2.09257			2.08006
0.516112			2.0568			2.85798
1.99746			0.50346			2.02682
1.08282			0.996053			0.462616
1.82717			0.969055			1.8699
1.09291			0.965873			2.09277
0.535005			3.14271			1.02201
-0.267496			1.1588			1.00118
0.326771			1.91832			1.98603
0.503335			0.537324			0.259469
2.03911			1.03603			0.458528
-0.250849			1.15628			2.029
0.894511			1.0239			2.04232
1.92752			1.79175			2.20016
0.569347			1.89697			2.01104
2.13915			1.90561			1.02291
2.05588			0.435955			1.02463
1.02638			0.89482			2.06379
0.741542			2.08621			1.0487
1.15918			0.583802			2.06546
-0.313599			1.08143			1.91577
1.15907			0.271807			1.00436
1.11598			0.970661			1.02073
0.706067			2.10983			3.06024
3.01188			2.86738			0.253459
0.903068			1.88458			1.01584
1.72889			2.20096			1.8956
0.572323			-0.239332			3.04593
3.15475			1.13466			2.08479
1.0201			1.85589			0.568063
0.858172			0.256106			0.461635
2.17578			1.89566			1.96242
-0.26106			0.986478			0.932265
2.85274			1.0482			1.8779
2.58499			0.938169			10.6741
0.762948			2.06492			1.99731
2.06486			0.248811			2.13652
0.272624			1.13747			0.88027
0.947565			0.463633			0.279132
1.10581			2.02225			0.578945
2.09775			0.580169			0.378554
2.38055			0.93432			1.0013
2.18788			1.86716			0.93614
0.310393			1.08974			0.967752
1.05842			2.24956			1.0573
1.95134			0.944491			3.00132
0.445606			3.02961			2.63997
1.22658			1.07512			0.942293
0.244852			0.504479			1.01371
0.346415			2.03988			0.619762
1.01482			0.989573			2.09437
1.0062			0.577242			0.481855
1.01902			0.947274			1.98081
0.839803			1.99678			1.99009
2.01747			-0.257628			0.979852
0.98161			1.93384			0.550844
0.253782			1.96137			0.994924
1.08894			0.9764			0.354445
0.516219			0.986448			1.92751
-0.241078			0.976255			1.05372
1.0256			0.489696			1.88574
0.960411			0.546458			0.963972
-0.250376			0.786155			2.09093
1.82284			3.08941			1.11056
1.00565			3.01938			1.93801
0.326149			0.523518			0.323218
0.996845			0.243563			0.941658
0.213211			1.08015			2.24186
0.976352			1.74565			1.11127
1.00433			0.857903			1.08904
-0.287357			2.10143			1.82807
0.943005			0.330032			0.922942
2.04552			1.03742			1.53804
0.681319			0.500368			3.17794
0.897565			1.05655			1.96206
0.978267			-0.296578			0.969043
0.860778			2.09002			1.00744
0.9917			1.07085			0.52773
1.04372			-0.284417			0.975192
3.22874			0.857495			0.813575
0.269355			1.9465			1.00673
2.11789			2.14209			1.96063
12.8985			0.286827			2.18158
-0.280864			0.950196			0.961573
-0.530185			-0.418322			1.93265
18.9517			-0.289949			1.92708
1.05224			1.14711			0.97217
1.12425			0.532131			2.12131
1.86202			1.05673			2.16503
0.309981			3.85626			1.93806
1.06373			2.21526			0.58152
-0.266372			1.07856			0.970023
-0.217603			0.47066			1.93917
0.451231			1.02706			1.04513
0.210481			0.994279			0.97437
0.593356			0.262287			0.977523
-0.246481			6.60994			1.97437
1.95689			1.04492			1.09665
1.06693			2.07349			0.950922
0.254835			0.982946			2.14949
1.02567			1.82507			1.09772
1.08356			0.954719			1.91216
-0.336697			1.64079			1.86611
2.01582			1.07635			1.96288
0.526588			1.87759			1.81446
2.00599			1.06601			1.5336
3.14873			1.05913			2.95918
1.07457			2.09558			0.986887
0.375022			2.01859			2.08233
1.02089			2.09215			2.26967
0.987823			0.950968			1.07268
0.24155			1.03999			1.06933
-0.43503			2.05657			0.522043
-0.292793			1.08907			0.511486
-0.378833			2.08646			2.14091
0.335019			2.09932			2.24375
2.1092			0.971473			4.23481
0.477638			2.01153			1.06906
2.05786			2.18726			2.06146
-0.293194			1.09617			0.848778
0.996163			2.81365			3.22313
1.13065			0.985082			1.03621
2.18473			0.864923			1.86646
0.946892			2.11401			0.417137
-0.30319			0.984591			2.13975
1.11818			0.539361			2.0682
1.07997			1.07038			2.03369
1.06007			2.07065			1.0478
3.10353			0.523517			1.98034
0.490068			1.07785			2.00401
0.526986			1.05895			0.237796
0.960649			1.02875			2.09752
1.07384			1.01811			2.15424
2.10222			0.893433			1.03924
0.966739			2.00153			0.468763
1.06581			2.04631			2.36986
1.03171			0.943028			1.07124
-0.26752			1.71897			1.93629
0.472517			0.985048			2.14674
1.91061			1.15177			0.526981
0.320407			0.93571			1.98421
0.958403			1.94812			1.99755
0.253154			0.547995			1.01766
2.10205			2.1076			-0.324591
0.341972			0.929714			2.10983
2.2265			-0.328011			2.94108
1.13961			1.01878			1.00476
1.05071			1.93891			3.27013
2.04878			0.503188			2.19384
1.12008			1.87093			0.883963
-0.193917			0.997704			1.992
1.05482			1.98657			1.95895
1.10704			1.91688			0.995036
-0.279648			0.231318			0.232713
2.03202			1.8876			1.10038
-0.224398			2.1248			0.464077
0.953771			0.563665			2.01233
1.14258			1.91905			1.037
1.0474			0.522307			0.887467
1.00984			2.14438			2.1227
1.10612			1.96408			1.95914
13.3535			0.960202			1.04386
1.14597			1.04051			1.93368
1.01138			2.03276			2.07616
11.2342			1.0488			2.08853
1.97121			1.88731			1.06623
-0.244949			0.532578			0.561061
1.01111			0.94493			1.86825
0.248525			0.829883			2.07017
0.227573			1.89549			0.921217
0.933313			0.924966			0.285824
0.730913			1.9806			0.947032
2.10233			-0.278034			2.94111
-0.329875			2.89663			2.20064
0.97625			0.987097			2.05685
0.581878			2.01311			1.95826
1.02158			1.01146			2.1007
0.47449			0.976064			0.989809
0.244227			1.01709			1.01402
0.258744			1.00374			1.93278
0.489337			1.82829			1.05066
0.508673			3.02301			0.972103
0.991656			2.01663			1.06279
1.0119			0.893344			1.05374
0.997103			9.53227			0.881375
0.321362			0.298743			2.98822
0.619391			0.991189			1.87605
0.983256			-0.271115			0.975717
0.25559			0.99319			1.8954
1.04161			1.06251			1.98559
2.16832			0.733324			2.5429
0.271526			1.12967			2.08307
0.465905			1.81419			0.924368
-0.31983			0.930376			2.00273
0.773353			1.91956			2.13509
0.989846			1.04573			0.896759
0.285139			1.04161			1.0201
1.10442			0.907249			0.682284
0.378078			0.234768			0.957583
1.01465			0.963363			2.01007
0.51178			0.988103			0.778189
0.288119			0.311241			2.01938
1.06666			-0.39182			1.00205
0.99959			2.01978			3.23401
0.554575			0.956307			1.97871
1.01762			1.0649			0.998423
1.97444			-0.341417			0.50962
0.969028			3.02618			0.519374
0.335523			1.02107			1.93953
2.15895			1.90809			0.518545
0.928897			0.983496			2.01336
1.83058			4.18676			1.01052
0.953726			2.9727			0.487564
2.09268			0.541595			2.01646
1.03659			2.07648			0.497232
1.98905			2.13682			1.09463
-0.226409			2.00269			1.9423
1.14904			0.313069			2.02823
2.577			0.949427			0.920697
2.01304			1.54015			1.89086
0.78158			0.571646			1.90306
0.257744			0.976384			0.933275
2.23475			1.04309			0.506441
1.01766			0.915821			0.958763
2.05964			1.00716			1.86063
3.0764			1.44199			0.962156
1.09052			1.03001			2.87493
2.03624			0.484963			1.06482
0.545943			0.523871			1.01217
2.08363			2.09178			2.05488
0.878232			1.90975			1.84405
1.04038			1.10736			0.411202
1.14532			0.535277			1.99163
0.540982			1.84081			1.95332
0.854495			1.09537			2.2623
1.00669			2.07463			1.83992
1.15818			2.02263			0.990755
1.09513			2.15518			2.15136
2.12674			1.75361			2.10349
1.0603			2.1645			3.94802
2.12456			1.027			1.01237
0.236472			1.86085			2.12805
-0.212074			-0.260148			1.02147
0.992963			1.88507			2.03771
1.9757			0.951714			2.15701
1.09469			-0.229282			2.06903
1.04511			1.93705			3.14327
0.895454			2.19891			1.94318
0.553301			0.586425			1.96545
1.01308			0.314968			1.07042
1.08087			0.246378			-0.302975
0.43757			1.90671			0.955407
1.05564			3.13825			1.97203
0.29834			0.975824			2.14045
2.17105			1.98503			0.490351
0.338555			2.12802			1.98799
1.03533			-0.316338			0.980013
0.934068			-0.195845			1.92905
1.92155			1.03544			1.02565
2.0367			1.05595			2.12074
0.509018			0.937344			2.11957
1.96341			0.989103			1.84649
2.40726			1.03232			3.14546
0.262981			-0.241692			3.26792
1.02062			1.02863			2.05894
2.03083			2.05249			1.98491
0.95849			0.989015			2.00121
0.919793			1.02805			1.82803
0.482329			0.963796			2.08379
0.984878			0.241383			1.98017
2.14556			2.1752			0.486456
0.995257			0.949066			1.90607
0.279465			0.822136			2.11477
1.92878			1.93817			3.40412
2.06978			0.902365			1.94966
0.975134			1.06382			2.13069
1.11674			0.944723			0.722083
1.0414			0.412708			0.512556
-0.292254			-0.307508			0.986012
0.598376			0.988093			1.89035
1.0824			2.05			1.98648
2.12151			1.00398			2.09714
0.465263			1.02875			0.967957
1.91276			1.0012			2.14832
0.288155			0.893971			-0.293522
1.978			2.0821			0.949567
1.10684			0.941643			1.88748
1.01612			1.0926			2.00524
1.10574			-0.2714			1.06131
1.03573			0.905295			2.022
0.487224			2.1204			-0.235298
0.992845			0.477942			0.973652
-0.254745			-0.254608			2.01749
1.0174			0.982857			2.09456
0.945567			0.964991			0.361256
0.650795			1.60094			0.973502
1.91414			1.073			2.00545
2.20334			1.96585			1.88652
0.93219			1.00817			1.15791
1.09268			-0.244884			2.76812
0.987437			2.12903			2.97272
0.921781			3.08267			2.0023
-0.246411			1.13548			0.577808
0.952934			0.230125			2.0215
1.00025			1.61819			0.894745
0.945995			2.11054			1.12477
-0.257091			1.01537			3.0078
0.942778			1.99097			2.12768
0.236009			0.553225			1.04741
-0.299874			0.991002			2.00082
0.323516			0.949862			0.535138
1.12495			1.92229			2.09469
0.761638			-0.266969			0.957885
2.0147			0.921655			1.94501
1.98239			1.04895			2.01042
1.00088			1.14173			0.588831
1.06459			-0.3391			1.27531
2.14439			0.441733			2.00319
0.285555			1.00496			1.9341
-0.232805			0.980502			1.89073
-0.328191			0.384755			0.936601
0.348433			3.19446			3.14098
1.01048			1.0159			1.98728
-0.263603			0.37314			2.0669
2.04132			1.90946			1.02113
0.210261			2.13928			0.965136
0.380046			0.518807			0.312888
1.05957			1.01073			0.540502
0.929821			1.08932			2.20145
0.99695			0.537736			2.03902
2.13423			1.14013			1.0113
0.949125			1.97463			1.00818
1.01094			0.927406			2.89641
0.894478			1.91787			1.03415
1.02174			1.99838			1.9275
1.11319			2.03443			1.01305
0.310972			2.94516			0.909257
0.969812			0.517992			2.13805
0.986226			1.49621			0.958337
-0.360666			0.449721			3.06049
0.192413			1.06242			0.502753
1.97712			0.460746			2.14139
1.13041			2.07626			2.16478
1.1751			1.89342			1.05366
0.228286			1.93662			0.916933
2.08429			0.914714			2.93629
1.08934			0.595081			2.11625
1.10414			2.13238			1.94629
1.02458			1.90827			2.01699
1.00215			0.239367			1.93236
0.394007			1.9214			2.16671
-0.338111			3.02798			2.1288
0.405645			0.284467			1.04735
0.946523			0.969151			3.02724
2.00474			0.54592			2.16397
2.16519			0.497223			0.482738
-0.251144			1.055			0.946197
-0.244702			1.07914			1.97698
2.02283			2.1956			1.16342
2.05567			1.85039			2.07858
1.07205			1.98115			0.940644
3.14067			2.0159			2.10351
2.03231			0.243283			0.535644
1.96481			0.950842			2.1355
0.328582			-0.319079			2.06639
1.06955			2.10757			2.95713
0.940793			1.01798			1.93013
0.725913			0.275797			3.96854
2.10816			0.239894			0.534234
1.08785			2.81282			2.18457
1.0441			1.05141			2.13491
0.952863			1.10073			1.03557
1.09096			0.893623			1.76131
2.09781			2.04338			1.00234
1.03287			0.931005			1.05248
0.518832			0.958235			2.06373
0.967654			0.965715			1.01764
1.88031			0.949571			2.80339
2.10156			1.10466			0.98751
0.272754			2.1645			1.02842
-0.260174			1.08481			0.793952
0.21502			1.91453			2.08609
0.962445			0.494151			3.16308
1.96538			0.925876			2.89314
0.518292			18.0965			2.16175
2.05398			0.85057			1.9295
0.263271			0.983815			2.11114
0.316486			1.81562			1.94525
1.04914			0.881413			1.09018
0.458025			1.08113			1.91193
1.04302			-0.279995			0.905147
1.86476			0.905666			1.95923
-0.216891			1.84636			0.93259
0.971272			1.05246			0.908132
-0.285988			1.99615			2.04674
2.00504			0.239751			0.552006
2.08008			2.06632			0.828031
2.10527			0.279632			1.96479
1.05297			1.84344			1.97078
-0.25854			-0.31834			1.04034
2.01289			0.997036			1.99339
1.02447			-0.293012			2.12593
0.99757			1.09027			1.00576
0.925617			0.26043			0.87626
1.03876			2.00584			0.98015
1.02673			3.09484			2.13556
0.982307			1.11713			0.959014
1.96759			1.99528			2.02229
0.223182			0.98948			2.11594
1.91378			1.03151			1.97687
1.13949			1.95237			0.49482
2.2342			2.0089			0.948148
1.88381			0.984071			1.1331
2.18834			1.03755			0.978622
0.589723			-0.26039			2.05691
0.604312			0.378123			2.08968
-0.256228			2.05903			1.87713
1.10638			2.15532			2.11567
1.99882			1.04656			2.0122
-0.364011			0.924384			2.11595
0.518679			-0.232696			2.36918
0.93493			0.284782			1.97276
0.586935			0.508677			2.05809
0.473792			0.954517			2.00378
2.21436			1.04302			2.04358
0.966351			2.06728			0.942672
1.09194			-0.376996			2.11193
0.958207			2.91892			2.08324
0.984469			1.03904			2.08876
1.04579			0.98533			1.19382
1.95602			2.04475			2.03399
1.99215			2.82962			0.923864
1.1787			1.02575			1.99276
0.312875			0.946181			2.03231
0.691565			1.07729			2.04694
1.98442			0.984369			1.00814
0.952847			2.06436			2.03602
0.495102			1.74124			0.962104
0.990027			0.97784			1.91314
0.321407			0.514959			2.00458
-0.273729			0.240584			2.09272
2.17242			2.05598			9.35189
1.03921			0.492693			2.10065
0.263981			0.243356			2.02175
0.971868			1.04322			1.02796
-0.315515			2.75773			1.04178
0.32196			0.980998			0.938661
0.95465			-0.306767			1.03425
-0.253991			1.03373			1.03018
2.17002			1.9187			2.09463
0.97509			1.03343			1.8763
0.230513			1.02205			1.03042
2.10123			1.01381			1.92049
-0.349353			1.94074			1.06586
1.03727			1.92561			0.941255
0.99192			1.97681			0.338865
1.02946			0.557156			0.447589
1.01928			1.97581			0.577499
2.02718			0.499592			1.14432
1.10723			2.0946			0.996609
0.457717			1.78021			0.980821
0.28001			1.07162			0.965705
1.01773			0.984297			1.84344
-0.263716			0.22318			1.82524
0.907333			2.06531			1.03848
0.242797			0.95303			1.02724
1.00795			2.10902			0.982545
0.277079			1.03306			2.06346
0.561672			3.16035			2.14378
1.01854			0.230834			1.93097
-0.56989			0.95117			1.03202
0.296944			1.11364			1.91544
0.980723			0.459826			2.11048
0.450737			0.48616			0.93807
0.964576			1.06412			1.00721
0.887219			2.14497			1.12123
0.982556			-0.363657			1.97878
1.93285			0.382726			0.569837
0.381675			0.648424			0.524932
-0.277537			0.265361			1.0707
1.01962			0.530413			1.07016
0.93729			-0.239869			0.268723
-0.24327			1.99543			3.01598
1.05421			0.571872			1.03411
1.07989			1.109			0.434265
2.10641			-0.226972			0.980535
0.437964			1.98525			2.94516
-0.350502			0.265566			1.8036
2.09522			0.979166			1.99883
1.10117			3.08974			1.09969
1.0947			0.899495			0.862772
0.46561			0.464264			0.987573
1.16851			0.979946			1.0019
1.98802			2.19487			1.92047
0.310217			1.01297			1.83784
2.27685			0.975885			1.90838
0.97763			0.325042			1.90462
2.20872			-0.24258			1.01763
0.975776			-0.299626			1.08669
0.456401			1.08555			0.522724
2.08775			1.9986			2.03892
2.04518			0.21437			1.97202
0.903327			1.95847			0.947127
0.305845			0.224106			0.228554
2.04381			0.942658			0.598599
0.27618			1.7881			3.22624
0.804668			1.02856			1.89701
2.02764			2.94602			1.90866
1.05124			1.00237			1.98113
-0.244315			0.99947			2.00455
0.953401			1.98641			1.97921
1.92787			0.270662			0.915354
0.929561			0.544229			0.931704
1.03709			1.0969			1.90957
1.08034			2.06733			2.22207
0.942353			2.08459			0.470048
2.09418			0.577543			2.05325
1.03714			3.11587			2.1548
1.04804			2.12304			2.09068
2.05237			0.983063			2.04813
1.08543			1.12487			1.15399
0.964382			1.98388			3.08141
-0.350461			1.06271			3.0926
0.988907			1.09629			2.55427
0.946216			1.82844			0.921638
1.94374			1.02979			2.23727
0.251969			-0.235082			1.03028
0.308003			0.956718			1.02853
1.0801			0.955055			0.333796
2.07167			1.06782			0.501414
0.422753			1.06625			1.00158
1.03073			1.82854			1.09897
3.18577			1.9905			-0.249144
0.607211			-0.213875			0.963597
0.509554			2.01275			0.560691
0.225849			1.13261			1.98743
0.284339			0.960537			1.99208
-0.26093			2.03258			0.944406
2.02357			1.00529			1.94323
1.01844			2.0409			2.09463
2.0815			2.07349			1.04828
1.97516			0.86563			2.07648
-0.239142			1.93357			3.05557
1.0217			1.08765			1.99588
1.97562			0.487948			1.00111
-0.234226			0.637394			2.0986
1.99588			0.976148			1.12871
0.214663			1.06509			0.993901
0.974326			1.83624			1.05452
2.08305			1.75808			1.00875
2.19373			1.93496			0.982541
2.16008			1.08285			1.91726
1.01481			1.87248			0.485854
1.04243			1.86137			0.987631
1.51694			1.95173			0.833317
-0.302608			1.05566			0.992486
0.387			1.05623			2.07821
1.98344			2.04708			1.06747
-0.277291			2.03002			1.97116
0.51058			0.232322			1.87301
0.506474			0.969802			0.44969
0.212216			1.04781			1.99612
0.986848			0.995039			2.18258
0.230163			0.749804			2.00969
1.05639			1.04278			0.447053
2.03691			1.72985			0.983198
-0.335305			1.00099			1.02018
-0.299964			1.07859			2.14845
0.52988			1.92943			1.87506
0.803356			1.83834			2.12546
1.00493			2.17013			2.0258
0.248654			1.84555			3.16896
0.216224			74.6774			3.14402
2.00497			1.03976			1.06744
1.88684			0.835431			0.404803
-0.26342			0.496946			2.18992
1.04006			1.10494			2.17964
-0.241619			1.26974			0.51371
1.09653			3.8246			2.07721
-0.25924			0.942795			1.022
-0.37788			1.39418			2.01999
0.984743			0.26913			1.93242
1.07364			0.418821			1.06983
1.96382			-0.993895			2.11198
2.17814			1.05078			1.97705
1.9272			1.00046			2.73819
0.214925			1.65237			0.980565
1.07537			1.16934			1.92571
0.513038			0.273256			2.0342
0.986414			1.04678			1.94838
0.522136			-0.216664			1.84166
0.924873			0.786113			2.09901
-0.256158			1.82742			1.98924
0.920788			1.90465			1.08826
-0.223882			1.06518			0.931533
1.02454			2.14389			2.15368
0.48228			-0.23959			2.06025
0.969115			2.96126			2.22323
-0.303655			2.02406			2.23476
0.60715			1.17245			0.961012
-0.245035			1.96705			0.917038
1.98796			0.897347			0.990286
1.11853			1.54461			2.04919
0.264749			-2.1971			1.93408
2.27486			0.971151			1.01512
0.253629			3.01209			0.483765
2.91242			2.04598			0.94612
2.06563			0.830504			2.11301
0.964185			2.25135			0.969587
1.00916			0.227348			1.95218
0.260025			1.94555			0.957346
0.939917			0.913716			1.83346
0.894166			1.09986			0.575059
1.98931			1.88067			2.01143
1.9146			-1.19228			2.06075
2.02986			1.06617			0.556531
1.03862			0.965586			2.01833
0.203006			1.88715			3.30699
1.11926			-0.588653			1.70227
2.04025			1.69938			0.996124
0.883059			1.11499			0.528584
0.565905			2.65365			1.99251
1.97493			2.09912			2.02119
1.00742			0.97639			2.00598
1.00861			0.306091			3.28205
1.10976			1.03241			0.547501
-0.204025			0.478387			1.87315
2.04426			1.85205			2.17553
1.0154			0.220464			1.09564
0.369148			2.03159			1.04674
1.09527			1.91176			1.0062
-0.241238			1.01839			0.474612
1.00791			1.87079			1.98076
0.949098			1.0661			2.09599
0.27392			0.505661			1.93068
0.574947			0.261951			0.536359
0.872692			1.02801			2.00095
-0.223047			1.016			1.84619
0.86141			1.93902			2.05218
2.11131			1.82594			2.06481
1.10599			1.86224			2.2151
0.332019			1.16504			1.11488
-0.388697			2.11003			-0.271146
1.06197			0.951624			1.02105
1.11807			1.0319			2.00008
2.05409			1.88181			1.04083
2.1623			2.13235			1.97174
0.972041			4.08832			2.16816
0.985083			1.18812			0.472822
2.11282			-2.70406			0.227839
0.481963			0.571834			1.89344
0.234117			0.444475			2.0412
0.956483			1.82783			0.435126
2.1345			1.85465			2.14822
0.405496			1.80915			2.10096
0.259064			-2.19017			2.07272
0.950722			2.72964			2.06229
1.05846			0.955588			3.08987
1.03749			1.87224			2.01366
0.483564			1.0533			1.10537
-0.261155			2.182			0.288493
0.478199			1.00184			0.851892
0.315541			1.88365			1.99986
1.87224			0.935559			1.02167
-0.251128			0.496131			0.952772
0.254976			1.89734			0.988839
-0.27854			0.973162			1.93761
-0.228777			0.523228			1.01241
0.25755			0.502325			2.02229
2.09287			0.344572			0.928528
1.04682			0.94804			2.18345
-0.280914			1.83726			3.02374
1.01995			0.23598			1.11059
0.343841			0.482298			1.8812
-0.341356			2.11347			0.360904
0.277403			2.05259			0.594127
0.348121			0.254161			0.896627
1.06457			2.97758			0.906833
-0.265502			1.82493			66.7286
1.98893			3.41462			1.0503
0.265768			1.00676			2.14555
0.27078			0.974102			0.907326
0.979321			0.97605			2.16374
0.896792			0.935141			1.94388
1.03536			2.21498			1.87988
1.11446			0.946966			2.84595
1.05979			0.870081			1.92714
1.15122			1.05359			2.03373
-0.290992			0.987196			2.94323
2.20574			2.12131			0.915227
1.11713			1.89044			-0.360586
1.04744			2.0357			-0.267994
1.21097			-0.262724			0.988093
1.92522			-0.282589			1.95316
2.00128			0.461317			0.951137
1.00924			0.448036			0.533649
0.97123			1.88331			1.952
1.00231			1.84877			1.04456
0.362487			1.98747			1.12116
2.0797			0.481531			0.401688
0.994477			0.447851			1.91779
1.83883			0.479805			2.00489
0.583977			1.20125			0.975802
1.96708			1.14142			1.03377
0.252894			1.01383			2.13282
2.00884			0.942486			0.863898
0.911003			0.206146			1.91655
0.929909			0.265767			1.03985
0.950723			2.18882			1.04239
1.12839			0.940816			1.11782
0.279728			1.08995			0.489954
1.97099			-0.372733			0.954877
0.222107			0.913084			0.242417
-0.344312			0.941641			0.994698
0.320595			-0.244555			1.03107
1.02125			0.484467			1.99916
1.07493			2.05955			2.01966
1.00974			0.264708			0.57798
0.216374			1.98103			2.86306
0.912382			1.22194			0.934936
1.03443			2.03165			2.10892
0.440462			1.70965			2.06338
-0.195926			0.376647			0.553993
1.07252			2.21102			0.491887
0.608626			0.247132			2.00959
0.347383			1.10164			1.03519
0.502231			1.05828			0.336741
-0.228206			2.01625			1.063
0.982402			0.901782			0.435186
0.607325			0.972734			2.07907
1.00313			1.76225			1.91826
0.363316			2.04888			1.09317
-0.275956			2.10959			2.02014
0.265466			1.87574			1.03568
1.00963			0.527047			3.30481
0.518349			1.89379			1.06942
-0.288498			1.91599			4.04828
1.06614			2.05907			1.8996
0.473752			0.24155			2.0215
0.415595			2.20511			2.15867
-0.517665			0.974036			0.954705
2.07508			0.906337			1.02419
-0.269512			-0.323851			2.07837
0.999926			0.545073			1.04508
0.285096			1.91709			2.34429
-0.250075			2.00378			1.0845
0.970531			1.83432			1.6306
1.94453			0.489393			1.01534
0.982563			0.35127			2.10685
0.383768			1.03304			2.95948
1.07455			1.07744			1.72811
1.11663			1.90035			1.0206
0.385409			2.04761			2.09413
0.430204			2.08687			2.03375
0.514534			-0.3206			1.82085
0.989845			1.07234			1.86097
1.09817			1.95576			0.940062
-0.413041			0.546388			2.05638
0.552267			0.961192			1.04285
1.01845			0.889661			0.459841
0.289931			2.02943			0.548327
1.0775			-0.242732			1.21543
2.08086			0.988517			2.04111
1.10718			1.05359			0.531436
9.87411			0.292077			0.507605
0.981166			0.978609			1.02425
1.02458			0.524519			2.03095
0.937179			2.07228			1.05658
1.96179			3.09843			1.05416
0.988813			1.99818			1.80905
0.276778			2.06859			2.85764
0.246375			0.98504			0.536589
-0.393344			0.484011			1.00224
0.9321			2.1494			0.883437
2.07957			1.85984			0.971872
-0.326504			0.97384			2.06371
-0.247835			1.94509			1.96121
1.07844			0.294604			0.330304
2.24334			0.969929			1.97565
0.328774			1.37851			0.948935
-0.232263			1.71841			2.11318
0.92714			0.426397			1.7774
0.273			2.01569			0.866543
-0.232435			0.559664			1.06519
0.972614			-0.362881			0.953217
1.97659			0.91984			3.1207
1.1022			0.916895			0.975031
0.547691			2.15976			1.8332
2.17896			1.77133			-0.270762
0.951374			1.9234			2.01962
2.04897			1.9473			1.0082
0.997758			1.07373			0.456823
0.259044			1.07241			2.05274
1.05455			0.255961			1.9297
0.566351			0.916092			0.924374
1.02948			-0.286691			2.04177
1.00318			1.9431			1.03914
0.546765			1.42894			0.902698
1.03774			0.502023			1.05069
0.314147			2.04732			0.976125
1.00055			0.460266			2.11052
0.246418			0.24911			5.43883
0.919768			1.06909			0.937437
0.236184			2.9224			2.12602
2.11227			1.00986			2.06661
-0.261483			2.02698			2.97798
0.568413			1.11073			0.996974
0.960121			0.40969			2.063
1.14486			0.684751			0.982412
0.34432			1.98839			0.466228
0.49156			2.08598			1.00627
1.0655			1.03608			0.48939
0.568703			2.05924			2.63576
2.14167			1.26781			2.18404
2.24276			0.802228			2.01193
2.01312			0.960389			1.96869
1.10367			0.951496			2.85513
1.15763			1.98511			1.94643
0.455982			2.00142			0.930026
2.04272			2.25037			0.475456
0.566449			2.01875			0.629843
0.255967			2.20482			1.92983
1.84461			2.0808			2.15121
7.56013			-0.278737			2.05685
0.277962			1.82544			0.988744
1.04956			-0.215309			2.17827
2.08681			0.406766			2.14099
1.91938			1.86961			0.949756
1.04446			1.79847			3.12485
2.16345			0.199497			2.10925
0.23292			0.444368			0.997581
1.98882			1.97929			2.02808
0.252271			-0.2712			1.98006
0.242206			2.0882			2.0027
0.995278			1.00074			0.219801
-0.239081			1.9738			1.97185
0.955971			1.01073			0.989268
1.93377			0.915158			2.00409
2.01479			-0.240796			0.51518
1.04476			1.02664			2.02209
1.0128			-0.246951			3.13916
1.01981			1.71669			0.508414
2.09059			0.986889			1.06905
1.081			0.99869			1.1589
0.480853			1.83848			1.97287
1.10696			1.8177			0.947536
0.520174			-0.245456			1.05965
2.00248			1.77121			1.00921
0.97506			2.19959			0.524248
1.07688			2.08105			0.236671
0.462908			-0.374886			1.92892
0.211941			1.98359			0.966392
-0.280408			1.00496			0.996214
1.07929			2.2664			1.94158
0.323976			1.85137			1.87271
2.02735			2.083			1.8476
1.04213			0.513384			3.02829
0.52693			0.601737			2.08058
2.06176			2.18075			2.00459
0.29358			0.952648			2.37019
0.507749			1.94646			1.03321
0.254253			0.946345			0.505741
1.08891			0.719241			2.01355
1.11172			0.281455			2.09956
0.497237			1.00833			1.934
0.955108			0.373123			1.90453
0.97162			1.00577			1.0217
0.174624			1.97544			0.711069
0.224573			2.16533			1.00984
0.96021			1.87475			1.90182
-0.244193			2.29235			2.13251
1.92967			1.80787			0.289544
1.07738			1.97616			1.09967
1.07389			0.282879			0.999691
0.499891			1.99205			0.976807
1.93433			2.14182			1.00065
0.907229			1.06502			-0.288815
-0.242038			0.373096			2.01757
-0.2597			0.575273			1.96733
0.5143			-0.263449			1.01595
-0.27538			2.00464			2.19839
1.00486			-0.255243			2.20771
0.92285			1.1744			2.11993
0.267455			2.13107			2.03174
1.07217			2.06899			0.49381
-0.258017			2.98952			0.933679
0.239477			1.81805			1.05105
0.971383			2.89733			11.1288
1.06176			0.969252			2.05481
1.05252			2.00528			1.06206
1.01925			0.423044			2.18091
1.17486			-0.338848			2.08984
1.04716			1.08571			2.20181
1.04913			1.07897			1.9445
0.960293			0.995087			2.19068
0.245978			0.997773			2.03386
0.316008			-0.239501			2.05561
0.391781			1.97957			2.12419
-0.312605			1.86336			1.05459
0.298004			1.02542			2.16582
0.520575			0.522198			2.06424
0.33606			1.94486			0.563532
1.06494			2.01551			1.0551
0.981344			1.05294			1.04931
0.250613			1.00498			1.03976
2.10185			0.994405			1.05626
-0.409392			0.904367			2.28066
0.288665			-0.370475			0.924034
-0.248938			2.09785			1.91778
0.270635			1.93661			2.853
0.253062			2.07234			1.01696
1.8895			0.958025			0.995641
-0.308401			0.540991			0.865934
1.98343			1.0759			1.87794
0.417589			1.9625			1.13309
0.480373			1.91734			0.9763
2.01188			1.87328			1.04135
1.02842			1.06287			2.14715
1.94855			2.03406			1.89866
1.07052			1.94925			0.972714
1.06316			1.64555			0.987344
3.17129			0.977563			0.583191
-0.541405			0.913389			1.96068
1.03448			1.82432			1.98983
1.00646			2.13185			2.94774
0.859112			1.9521			1.92905
1.1315			2.01582			1.8719
0.32397			1.93969			1.82932
0.532136			0.918366			1.03412
0.97992			0.983306			0.582663
1.06238			0.722009			2.05275
2.0565			1.0707			1.05239
1.9278			0.923962			0.966527
2.14469			0.315463			1.95482
0.989638			2.02175			2.07275
1.06086			0.987373			2.13873
0.915831			0.321139			1.01985
0.510312			1.99472			1.89515
0.998096			3.05527			2.18679
0.988246			2.17073			2.08442
1.10905			0.978511			1.98304
2.93941			2.95009			2.15668
2.28031			1.8855			1.9296
0.243606			1.90665			0.296838
1.73672			2.12487			1.03445
1.10249			-0.378908			1.95787
1.01992			-0.247119			1.0496
1.01822			0.569189			1.98506
0.598852			0.953259			3.12558
1.05487			0.975557			1.94716
1.02685			2.1235			1.99371
1.0438			1.06129			1.83839
0.325359			0.378119			0.682727
2.01461			2.11817			2.04345
1.03088			0.506953			0.43216
-0.286048			1.04598			2.10006
1.02884			3.15303			0.473362
0.983225			0.492619			1.70197
2.27536			1.10009			1.1346
-0.245655			-0.246975			1.07406
0.301562			2.06529			0.463646
0.327542			0.261451			2.01911
1.95393			0.992017			2.11208
1.071			-0.289902			0.953817
1.06539			1.97569			1.01588
2.14423			0.40132			2.01686
-0.303908			1.93424			1.09376
-0.276837			0.571339			1.86879
2.23034			-0.259102			1.99213
1.10922			0.263709			1.81597
0.417716			0.317979			0.951623
1.09824			1.92229			3.11358
1.03769			1.01837			1.04693
0.494564			0.539209			1.05332
1.04353			2.03874			0.542731
1.04316			0.944286			1.99986
0.288116			1.92155			1.16263
0.998787			1.01108			1.02008
0.477744			0.98182			2.84257
1.11293			0.975236			0.993728
0.986854			1.07224			1.03443
0.598353			1.00178			2.00197
2.11595			0.980735			3.35724
0.877843			2.18297			0.466087
2.10432			0.465355			2.06876
2.15965			1.01436			1.04688
1.08922			1.96366			-0.207133
0.581941			1.86345			1.0118
0.928212			1.84815			2.89549
0.257864			3.14907			0.364578
1.17488			1.03122			3.14939
1.00242			2.13708			2.94676
1.07632			1.05113			1.89255
2.32456			2.97252			1.9746
-0.261979			2.05031			0.974707
0.467311			1.81522			1.99018
0.309953			2.13452			1.95859
1.01567			-0.273142			2.05534
1.03428			1.06506			2.06926
1.08692			1.90067			0.562863
0.909511			0.929063			1.7119
0.457589			2.00676			1.01167
2.15676			1.06684			2.14942
0.993693			0.241477			1.04788
1.01128			0.546402			0.964544
1.94702			0.898478			-0.35099
0.359751			-0.489168			2.07887
-0.322737			0.500675			1.0925
0.997196			0.953289			2.24749
2.06143			-0.328119			1.22054
1.9253			2.02241			2.08872
1.03529			2.21162			2.03608
3.981			0.890313			3.24752
1.05625			1.9686			1.93704
0.558582			2.17675			3.059
1.05273			1.01021			2.06816
1.04486			0.435805			2.97151
-0.259332			2.13551			0.512664
0.996636			0.935207			3.26677
0.358162			1.84846			0.985507
0.937213			0.91241			1.00522
0.593509			-0.40697			0.459987
0.582739			2.06578			2.08908
0.944664			0.255271			2.00244
0.962774			1.03916			1.93829
0.196235			0.470984			0.939827
-0.211524			0.775739			1.00623
2.23199			0.964688			0.978678
0.937786			1.94577			1.1024
0.50038			-0.316763			1.0122
2.06468			1.01105			1.11103
1.0346			1.85939			2.00091
1.05238			0.944337			1.93825
1.13388			1.96309			2.03171
1.06088			2.09626			0.985
0.507047			2.14379			1.13284
-0.603101			0.912755			2.0866
0.560276			2			2.00591
1.04096			0.966906			1.00332
0.496477			0.24525			2.0979
2.55301			0.917437			0.945437
0.531578			1.9008			0.481401
1.98734			-0.318157			0.594713
-0.226741			1.70937			1.01359
0.997087			1.01348			1.98514
0.440133			1.04677			1.02317
0.997423			1.07502			1.99063
-0.453685			2.10492			2.03949
0.540775			0.990594			0.261033
-0.794942			2.01363			0.932788
0.833256			1.09675			2.00338
1.10577			0.959888			0.200779
0.56014			-0.244861			1.02527
0.47763			1.91121			2.05324
1.89682			0.956338			0.978226
0.972903			1.99883			1.99453
0.538112			-0.321943			0.229201
1.04455			1.834			2.172
1.04216			0.991611			2.20428
1.05581			0.952196			0.251902
2.21037			1.92508			1.03231
1.03919			0.233884			1.03285
0.329804			2.00048			2.0572
0.607591			0.987626			0.225613
1.0381			-0.349052			1.92287
-0.298407			2.00059			1.92961
0.535668			0.292686			2.87856
0.551099			2.05871			0.537412
2.15133			3.05834			1.91319
1.91348			1.01675			2.18456
0.940766			1.8488			2.79161
2.00338			2.07257			2.10196
1.96211			0.57356			2.10962
1.02206			0.930904			0.76227
-0.25392			0.963899			0.993796
1.01759			0.718234			-0.262163
1.09164			2.07199			3.16427
1.0119			-0.398967			0.537915
1.0613			3.03533			0.543299
0.461467			1.86948			2.02002
3.01236			0.919091			2.06499
0.542969			-0.310973			0.738299
1.01614			2.14609			2.09005
0.4798			2.26562			2.10556
1.94419			0.973871			3.11146
0.984658			-0.202163			1.07677
0.969564			1.08851			0.906081
1.00159			2.00608			2.03379
1.07264			1.10133			0.990802
1.14032			1.68782			0.277264
1.09049			0.562682			2.14786
0.601484			0.797443			2.8974
1.03089			0.38617			2.33609
0.397823			1.09033			2.16708
2.04764			-0.293152			1.92224
-0.583686			-0.254922			1.04538
-0.520186			0.891326			1.9176
-0.747946			0.914843			1.96203
0.934725			0.250593			0.991069
1.12686			0.400878			1.88819
0.957594			-0.584582			1.85554
0.908104			0.965791			1.01374
0.955069			0.302051			2.03607
0.421353			-0.286414			1.05606
0.988201			1.98165			3.03871
0.97665			1.86554			2.0823
1.14142			0.455853			2.3612
0.245181			1.04667			2.06412
0.996425			0.281819			2.08937
0.904953			1.04854			2.16071
1.05466			0.50491			0.975771
2.03216			-0.452826			0.912301
0.478142			2.10685			0.454831
0.986934			0.549972			2.20151
-0.248807			2.9089			3.17939
1.07266			0.99353			0.961478
0.437568			1.05349			0.917391
2.05399			1.89959			0.453557
0.239914			1.92243			1.04493
2.04395			2.07959			5.45154
-0.252642			1.63658			1.00697
0.924444			1.04921			1.08615
1.9728			3.03569			0.877133
2.12198			0.236235			2.21725
1.04802			2.22898			1.80202
1.03529			1.05272			3.27369
1.97779			0.962981			0.987673
0.999826			0.947891			1.9844
1.98087			0.218903			1.07295
1.09732			1.05192			2.05875
1.9196			0.443825			3.05728
1.04366			1.14707			0.964613
1.06234			1.01629			1.10213
2.03456			-0.221622			1.01068
2.2464			0.304564			1.88393
0.495915			-0.309313			2.02449
1.10372			0.236096			2.92212
0.318087			0.267913			2.01781
1.06469			0.96474			0.524613
0.251268			-0.232409			3.25572
0.900285			1.84572			1.96441
-0.274459			0.947137			0.531639
0.267286			0.489301			1.05416
0.957297			2.02483			1.08029
0.469762			1.72484			1.01639
1.95814			1.9795			1.76159
0.997896			0.939548			2.14688
1.00584			0.50761			2.0761
1.05788			0.924076			0.91085
0.263956			0.319932			2.11268
0.211233			1.08331			1.07397
1.0124			1.70558			2.04732
0.975198			-0.362141			1.95425
1.01293			0.313532			1.89169
0.498953			1.94302			1.99328
0.753965			-0.345106			0.912619
1.0715			1.92809			0.298935
0.904759			1.01818			1.12977
0.382647			0.965217			1.98597
1.09204			0.775848			1.01123
0.473786			2.02198			1.94282
0.956257			2.09173			2.11285
1.89484			1.00531			1.27247
0.223904			0.984346			2.13514
0.931485			2.03643			1.0259
0.286871			1.06818			1.08884
1.14189			1.07968			1.99262
3.05246			0.467392			0.220164
0.257103			0.514129			0.483989
1.02319			0.230755			0.935117
0.560873			1.98925			1.05205
1.05231			0.341376			1.12804
2.04604			5.89854			0.943434
0.969403			1.05573			1.93105
2.08106			0.500555			1.92639
1.07154			0.428569			-0.256735
0.927574			1.97291			1.03256
0.28711			1.94989			4.13397
1.05597			1.02315			1.9345
-0.243582			0.541029			2.05695
0.592778			0.958313			0.908084
0.521468			0.361073			0.918425
0.919656			0.934942			0.529014
1.86497			2.0003			0.368574
2.02785			-0.221025			2.04283
1.12185			1.00411			2.0652
0.57			1.07109			2.02576
1.90016			0.984743			2.04955
0.905738			0.456608			1.95848
1.09542			0.956973			2.02723
0.62926			1.07651			1.04831
1.98467			2.0743			2.03326
1.03357			2.12506			2.29447
1.05912			0.243142			2.02946
0.538303			2.05295			2.12398
0.282748			1.1226			2.08279
1.94554			0.547099			-0.215103
-0.291441			0.269796			3.73724
0.600361			-0.33432			1.04132
0.546597			0.990705			1.08379
0.477555			0.480959			0.466718
1.01931			0.896372			1.94005
1.01641			1.00234			1.99218
0.582448			1.02317			0.587016
1.02561			2.07521			2.01976
0.95619			1.8429			1.97996
			0.995703			2.12377
			1.85107			1.99526
			1.98672			0.228847
			1.03772			-0.537319
			2.83381			2.8188
			0.53587			0.92684
			0.261253			0.633824
			0.489208			1.99701
			0.997116			2.13289
			1.04473			0.323925
			2.06392			1.00373
			1.99116			0.952372
			0.723495			0.958405
			1.93609			1.02623
			2.04019			1.94662
			0.985491			1.04155
			1.04704			0.980623
			1.018			0.927841
			0.261262			0.612735
			0.44927			1.98544
			0.978066			0.904597
			2.07722			1.93394
			2.05243			0.50956
			0.367172			0.953973
			1.07949			2.91662
			-0.345646			1.88247
			-0.294505			1.10488
			1.12434			1.94888
			1.022			2.03767
			0.943455			1.92488
			-0.270096			1.07076
			1.91228			1.13941
			0.254705			0.556883
			1.98986			1.98094
			0.340467			-0.297243
			0.944187			3.17645
			0.268805			2.11442
			-0.240433			2.06274
			0.255568			1.93413
			1.95314			0.297058
			0.885194			2.10959
			-0.279566			2.0143
			1.91813			1.0658
			-0.374001			1.93227
			0.987145			1.08707
			1.90596			1.06309
			2.19791			1.97519
			2.94364			0.531091
			2.08802			0.991982
			1.95016			1.08789
			0.247751			1.26657
			0.258565			0.472193
			0.972703			1.00189
			1.02062			1.00582
			1.93241			1.94788
			1.9282			2.004
			3.06844			0.591681
			0.986299			2.11821
			0.93681			1.69551
			0.396868			1.89507
			1.04731			1.83541
			0.962538			1.01829
			0.546737			3.28691
			1.90066			0.970047
			1.06471			0.972245
			1.04387			1.07488
			0.903119			1.00427
			0.865807			1.09466
			0.567634			1.02714
			2.00478			1.02536
			0.609896			1.89474
			-0.271539			1.99558
			1.87708			1.95525
			1.92111			2.96616
			0.977246			0.929943
			0.992838			1.00215
			1.05417			25.231
			1.89427			1.97796
			0.242741			0.929833
			0.600287			2.11644
			-0.206015			0.903501
			2.02977			1.02612
			0.309173			3.2658
			1.92918			3.21846
			0.983087			0.376548
			1.00553			1.03164
			2.03442			1.83056
			0.871307			-0.248313
			0.514359			0.519299
			1.00907			2.03137
			0.254554			1.96794
			0.320272			2.01326
			-0.379583			1.95682
			-0.258673			1.03037
			1.09986			0.996871
			0.247322			2.09348
			0.886139			2.93797
			1.00389			2.10055
			2.03654			2.94988
			2.09971			3.03301
			1.95166			1.03891
			0.337328			0.775427
			0.452045			0.301607
			1.07516			2.15496
			0.954024			0.341616
			0.328108			-0.2626
			0.965904			1.80986
			1.97114			1.06473
			1.77206			0.994142
			-0.288502			2.05723
			0.821095			3.1937
			0.3318			2.12895
			-0.359543			1.11147
			1.1062			1.00501
			2.00062			0.980421
			1.88328			1.01989
			1.91824			2.05241
			1.7919			0.469381
			2.08798			1.95083
			0.519145			0.952571
			1.96837			0.967675
			1.17442			2.13135
			1.04974			0.522072
			0.874424			0.491654
			2.13753			2.15713
			0.91602			1.89535
			0.260477			2.0493
			-0.251691			0.882178
			0.245723			1.81323
			2.01714			-0.240584
			2.02716			1.02858
			0.44966			0.602898
			0.837979			0.536692
			0.876011			1.96216
			-0.229285			1.0128
			3.12048			1.90468
			1.04871			0.961991
			0.977789			-0.309067
			2.0551			0.979773
			1.10225			1.11283
			1.92314			2.01999
			0.337933			-0.36062
			-0.329161			1.94962
			2.10777			1.99638
			1.67953			2.02986
			2.08071			2.16197
			0.946503			0.753933
			2.11745			0.997286
			0.923619			2.02892
			0.284402			-0.294468
			0.8434			1.04653
			1.97566			1.02873
			1.02541			1.97214
			0.24303			0.991365
			1.74703			0.464296
			1.53069			1.00252
			1.92744			0.949162
			0.957454			1.95629
			1.03024			1.81213
			0.912869			2.2922
			2.05083			2.00032
			-0.262317			1.91842
			3.02658			1.03086
			0.258882			2.05774
			0.493602			0.910787
			0.251834			0.998033
			-0.266154			0.977133
			0.92979			0.922738
			0.999729			-0.247891
			1.98007			1.1665
			0.456961			1.15431
			2.03857			1.95287
			1.04453			0.981417
			2.11634			0.981402
			2.07451			0.981809
			1.97349			1.99785
			1.9806			0.957156
			2.85356			1.94856
			1.66269			2.87592
			1.89146			0.956014
			-0.258949			1.74223
			2.79502			0.497709
			-0.246127			2.01518
			0.911952			0.995903
			1.04502			1.9189
			0.523658			2.05597
			0.470093			2.03614
			0.256937			1.04392
			1.9925			2.10017
			2.03125			0.525107
			1.07723			2.21028
			2.143			1.1825
			1.82226			1.91637
			0.899785			1.00812
			-0.292546			1.93818
			1.91823			2.09593
			11.1893			1.02304
			0.291823			0.538455
			0.993605			1.00733
			0.991796			2.08578
			1.92607			2.01895
			1.94849			1.92723
			2.04091			1.04228
			1.05136			2.01606
			0.476368			2.12622
			0.480441			1.75171
			2.74686			0.992138
			2.08279			2.05935
			-0.291375			1.00791
			1.06595			2.87692
			2.1645			2.02403
			0.98233			0.995192
			1.99124			0.348086
			1.10237			1.84203
			0.861186			0.970103
			-0.241238			0.475102
			1.97351			1.00263
			-0.361962			1.06246
			0.51531			1.08187
			1.97151			0.846592
			1.01945			2.12637
			0.877317			-0.233419
			0.254968			1.03032
			2.0951			0.971255
			0.905702			2.20903
			3.15143			1.02227
			2.04572			0.496312
			1.04433			1.92241
			-0.271341			0.919741
			2.11045			2.04872
			0.447629			1.88947
			2.78155			1.95611
			2.17769			0.526478
			1.07711			0.983431
			1.92734			1.89927
			0.983953			2.11941
			1.95131			0.515502
			1.08722			2.13779
			0.524799			2.0741
			0.502298			1.9442
			0.969708			1.0783
			1.00268			2.05141
			-0.24212			2.10138
			0.952641			1.05248
			0.412747			0.904208
			1.05033			0.486694
			2.06829			2.08035
			2.03531			2.02429
			1.99391			0.404334
			0.285691			0.931868
			1.9674			0.477894
			-0.341087			0.995884
			0.232579			0.95068
			0.838741			0.515539
			1.94864			0.906849
			1.03943			2.02146
			1.04101			1.04501
			2.03294			0.578702
			0.326909			1.04191
			0.243018			2.99924
			2.00028			1.05391
			-0.267349			0.480256
			-0.249709			2.00536
			0.935172			3.04923
			1.09334			1.9332
			2.05429			0.89241
			0.479657			1.05825
			2.15833			1.0268
			1.86172			2.14535
			0.951781			2.10126
			1.93961			2.01527
			0.535515			0.438645
			0.957617			1.87486
			2.09069			2.16498
			1.99077			2.0579
			2.20009			0.593456
			1.05898			2.1744
			2.02125			1.01494
			0.990144			1.02503
			2.00421			1.0877
			2.05665			1.90938
			0.987733			0.981846
			1.01601			1.08649
			1.12385			0.287977
			0.506352			1.04408
			1.92116			1.0001
			1.04118			1.02054
			0.965731			0.94038
			0.280912			1.93785
			-0.255741			1.05431
			1.03964			1.09982
			0.953135			2.04373
			1.01787			0.578854
			0.233103			1.00618
			0.957363			3.09747
			1.00996			1.88951
			0.977408			1.03799
			-0.329656			2.11836
			1.98786			0.939934
			0.890112			1.9929
			2.04662			1.97649
			0.965787			0.535018
			1.04279			1.98814
			0.946647			0.899004
			-0.351054			2.0966
			1.05203			2.00838
			2.90494			0.90583
			0.991779			1.13624
			1.93501			0.340714
			1.87378			0.498756
			0.514581			0.294685
			1.89219			0.965241
			1.03034			0.951679
			0.46444			1.98472
			0.898292			1.10444
			0.28884			2.18376
			-0.361997			-0.30748
			1.76091			2.01433
			3.93514			1.05711
			1.93002			2.0346
			1.0021			1.995
			1.97114			2.86127
			1.86156			1.02859
			1.9375			1.14543
			0.342157			0.456932
			2.0984			1.05729
			1.0245			2.06098
			1.0195			2.09894
			1.86481			1.0941
			1.82515			1.0522
			1.08362			1.84539
			2.04785			0.202112
			0.25346			2.09409
			0.993614			0.886514
			0.33679			1.9703
			0.267251			0.916114
			0.257485			2.02079
			-0.234968			0.940111
			0.537049			2.92341
			2.01611			2.06138
			-0.244147			1.02965
			0.933964			1.07466
			1.88445			1.05889
			2.0015			2.08354
			0.516232			2.96094
			1.90935			1.95562
			0.239441			2.88302
			0.898386			0.923836
			0.983121			1.89015
			0.438924			1.01398
			1.08124			3.20006
			2.0462			0.426052
			3.13798			2.02028
			1.02641			1.95894
			2.05126			1.0233
			1.83298			2.13947
			1.09197			0.962439
			0.917773			1.95501
			2.00677			0.271775
			1.94677			1.08565
			2.04522			-0.247435
			2.15035			1.06812
			0.448557			1.84643
			0.29607			0.537719
			2.08641			0.515277
			1.02643			1.10368
			-0.213779			3.08486
			2.18924			0.473814
			2.051			1.01172
			1.0602			0.920698
			2.02756			1.59589
			1.01116			0.87081
			1.96767			2.09147
			1.9341			1.85515
			1.90631			2.89889
			1.04667			1.05293
			-0.313439			2.09937
			1.92365			2.03756
			0.972768			1.95733
			1.82498			1.82649
			1.0683			0.560581
			-0.233384			2.13941
			0.960295			1.98736
			0.237078			1.48208
			1.05582			2.01474
			1.20392			0.893602
			1.97434			0.933335
			-0.285405			-0.368928
			0.955238			0.566855
			0.877723			0.962645
			1.00452			2.06669
			0.309695			2.06246
			1.08877			2.01662
			1.98106			0.244672
			1.03602			0.882239
			-0.224048			2.05479
			1.01874			0.966853
			1.01533			0.905392
			0.481465			1.94997
			0.916661			0.967574
			0.292272			0.961651
			2.01867			1.03687
			2.02051			1.16074
			2.09023			2.04375
			1.76184			0.543611
			1.03101			2.12597
			0.257779			0.965948
			1.97562			2.04483
			0.961295			0.543184
			0.236321			2.08668
			1.86637			2.94909
			0.261357			0.947825
			0.385015			1.90122
			1.00501			2.08211
			-0.263157			2.97629
			0.971829			1.03341
			0.751568			1.00284
			1.02747			1.09434
			2.12893			0.987243
			2.73216			2.54811
			1.01415			2.18829
			0.942091			2.17308
			2.08218			0.990276
			1.95476			1.95849
			-0.290459			1.99763
			0.933434			0.508261
			-0.255489			0.531371
			0.989747			1.04514
			1.84777			0.980415
			0.251295			0.319102
			3.836			0.553792
			-0.282965			0.902927
			0.953313			2.00227
			0.864683			1.90464
			1.00702			2.0693
			2.07843			0.476084
			1.03419			2.03157
			2.04987			2.032
			2.00982			1.08001
			0.252975			1.02369
			0.355524			1.11951
			1.00362			2.03404
			1.02066			0.518434
			1.7899			0.444367
			1.92765			0.918416
			0.85556			1.01209
			2.02002			2.99815
			1.76356			2.07863
			-0.313097			0.958683
			-0.31244			0.977647
			2.03455			1.13307
			2.17521			0.988982
			0.495782			1.13278
			1.06157			2.1913
			2.22716			1.92786
			2.01786			1.00731
			1.01149			1.08043
			0.544163			0.916187
			-0.231889			2.10879
			1.00276			0.982089
			0.327693			2.05827
			1.13918			0.51242
			1.68014			2.13813
			0.904251			0.528615
			0.986765			0.558992
			3.04462			1.0021
			2.0162			1.02671
			0.997003			5.15046
			0.990706			2.11658
			0.351837			2.16574
			2.00797			2.05475
			3.13449			1.90496
			1.8907			0.985803
			1.71916			0.429685
			0.23848			0.980393
			1.93076			2.01222
			1.01775			1.55001
			2.08863			-0.266892
			1.04657			1.05035
			1.96576			2.03263
			1.90936			1.88418
			-0.21578			2.03474
			0.972512			2.10567
			0.521643			1.06133
			0.940056			1.009
			1.95292			2.06924
			2.04625			1.01023
			2.0734			1.9942
			1.79032			0.546753
			2.00102			2.89972
			1.91684			1.0663
			-0.278311			0.447884
			0.918354			2.0944
			0.913098			0.393587
			0.508772			-0.242955
			0.269074			1.13758
			1.77348			1.08137
			1.94601			2.17378
			0.984686			1.88993
			0.955736			2.17192
			0.960171			0.974975
			1.96134			1.02559
			-0.284455			-0.399564
			0.999535			0.24946
			0.277345			0.419648
			1.86743			3.12668
			2.03239			-0.234014
			0.902925			0.543524
			2.00326			0.480392
			1.89603			2.07469
			0.535438			0.419888
			1.05038			2.11787
			-0.295954			2.00937
			-0.25909			1.02499
			0.916727			0.929769
			1.00639			0.895461
			2.07344			1.02226
			1.02388			0.96832
			1.98976			0.990772
			-0.264121			1.09731
			4.05458			2.0404
			-0.270881			1.87509
			-0.243563			0.939474
			1.01254			0.868845
			0.997409			2.09159
			1.70078			2.07083
			2.06176			1.13211
			0.238005			5.59358
			1.9379			1.95606
			-0.279827			1.0179
			0.984798			1.0248
			0.906231			0.540635
			1.95173			0.898388
			1.99834			0.96307
			-0.226523			0.535186
			0.362164			1.9974
			1.06175			2.02489
			0.949291			0.238913
			1.82844			1.92644
			2.12458			1.19506
			1.02604			0.503138
			2.22928			1.04987
			1.86588			-0.239521
			1.01851			0.979633
			1.88693			1.95006
			0.495556			0.519339
			1.85769			0.54746
			0.921749			1.01822
			-0.309987			0.534528
			1.95568			1.88464
			-0.309027			2.09943
			0.867482			0.453307
			0.4407			1.79278
			-0.219993			0.327819
			1.9789			0.555386
			1.05177			1.04053
			0.918382			77.4326
[truncated: 932 more rows]

## Sheet: ExtFig3_Sim_data
Peak contrasts and stdevs were calculated by Gaussian fitting to the entire contrast histogram of each repeat
Measurement 1			Measurement 2			Measurement 3
Contrasts (%)	Peak contrasts (%)	Peak stdev (%)	Contrasts (%)	Peak contrasts (%)	Peak stdev (%)	Contrasts (%)	Peak contrasts (%)	Peak stdev (%)
1.79965	0.895415	0.0545981	3.78842	0.895468	0.0664976	2.69657	0.903365	0.0762778
2.84344	1.83305	0.0633489	3.70059	1.84124	0.0706838	2.82575	1.862	0.0856236
2.69588	2.80725	0.0696373	2.84959	2.80145	0.0744945	3.81539	2.82108	0.099642
3.73541	3.77176	0.0723631	2.89121	3.77379	0.0752407	3.85115	3.78003	0.106317
2.71741			3.57513			2.8153
2.77317			1.77551			3.61343
0.972977			0.924972			3.70028
1.90607			0.938917			2.68517
2.76903			2.92256			1.8307
1.83887			3.83496			0.896652
1.71668			1.85291			1.06995
0.925786			2.78718			1.78316
2.80885			3.75722			1.79994
2.72712			2.84086			1.85531
3.78351			2.79864			0.893878
2.89096			0.947385			3.78704
1.09856			1.82578			0.913165
0.915695			0.864089			1.87862
2.89473			2.83562			3.73651
3.71382			0.988897			1.08364
2.85348			2.07991			2.82072
3.6748			1.76155			0.814031
1.72369			1.95561			1.85321
0.88272			2.8023			2.68863
3.81929			1.01503			0.983398
0.908196			1.84962			3.75264
1.83981			3.73058			3.66262
2.81195			2.82387			2.01064
2.77065			3.86559			1.01217
1.79538			2.78839			1.96843
3.70565			3.52096			2.71463
2.78046			0.838702			2.73819
2.81575			0.918797			1.85751
2.88238			3.74794			3.74782
1.83987			3.80861			2.92829
3.62639			1.87448			1.11332
2.85567			3.73692			2.88661
1.93676			1.83206			1.0743
0.860277			3.78937			3.34669
3.64371			3.78146			3.78555
2.79539			0.866829			1.94666
0.874707			2.84471			1.90592
1.87067			1.78437			3.60691
1.84846			0.96194			3.67577
3.79765			1.8183			2.95612
3.80124			1.80077			2.79654
3.77442			3.8003			3.83019
3.81609			2.76791			2.76048
3.74571			1.88447			3.78099
0.980633			3.76177			2.79234
0.946614			0.941468			0.943807
2.83888			3.79108			1.92888
2.8387			2.84182			1.83685
1.91995			1.87132			2.83267
3.77238			0.927712			3.28336
2.83491			2.92236			0.960713
2.92648			0.906395			1.90565
3.85952			2.84053			2.79699
3.82894			2.80251			2.977
3.79897			3.78926			1.9568
3.77352			2.8677			0.827364
1.87502			3.70708			0.973579
3.77819			0.983472			2.65698
2.74328			3.81217			1.99144
1.89265			1.88398			2.84068
1.83516			1.12885			3.84555
0.84566			2.82597			1.81808
0.889419			1.79752			2.73419
0.884608			1.88224			1.9622
0.890676			3.84737			1.86077
2.85994			3.79547			0.910505
0.940817			3.75594			0.883446
3.71569			3.85848			1.79661
0.920059			3.56445			2.9232
2.82397			0.867813			3.66508
2.75838			2.81075			2.90245
2.7729			3.8435			2.87911
1.8711			3.59419			1.97904
1.88402			0.929675			1.89292
2.57569			3.69155			1.8874
3.71963			3.87264			3.86756
1.81174			3.67138			3.78851
3.81667			3.79233			0.891248
0.872256			3.75151			1.73219
2.82681			0.988967			2.74459
0.78516			3.95056			3.64573
2.8406			2.78011			3.88311
1.92346			1.83159			2.86245
2.77892			3.70632			1.87132
3.88473			1.90727			2.74354
2.82045			2.86056			2.77426
3.81758			1.8749			2.89903
2.86466			3.66753			1.79281
2.8187			1.85835			0.935893
0.913216			1.87605			1.7833
1.82726			1.77938			2.87042
3.88076			1.82644			0.877929
0.810547			2.79665			3.9018
2.7625			3.85288			2.75762
0.890256			0.921756			1.09904
3.81261			3.81579			0.99961
3.89153			2.83883			3.54633
3.69736			2.83138			2.77619
3.86944			2.84732			2.66711
2.85425			1.78772			1.82667
2.8326			2.80063			3.79647
2.76907			3.74241			1.86934
0.900892			1.9091			2.67801
1.82502			1.91927			3.84404
0.874241			1.88301			3.04456
2.69924			0.941444			1.92463
1.98958			1.62399			2.90029
1.75602			0.917124			1.91506
2.81261			2.69289			3.60579
3.65655			3.65625			1.84387
3.82373			1.86719			3.75703
3.68399			1.88634			2.83568
0.876775			2.82337			3.75274
3.73789			2.76898			3.95272
0.89334			1.88182			1.97242
2.77932			0.908899			3.7162
1.87695			3.94731			3.76619
1.87009			0.956372			0.868669
1.0141			1.86831			2.89462
0.884516			1.86906			3.73683
2.74062			2.92696			0.940611
1.76638			2.79246			2.71187
2.79972			0.847785			2.88383
2.7836			3.72399			2.8415
1.82413			2.78725			3.74689
0.920146			2.8161			1.81185
1.96861			0.922025			2.58685
1.76502			3.80724			3.75584
3.82949			3.68925			2.77217
0.999445			2.74998			1.84592
1.77441			3.83486			3.60884
3.64287			2.0283			3.83142
3.78072			1.87917			1.91254
0.858162			1.87918			2.70826
0.763154			2.76428			2.67186
0.789747			3.83618			3.70384
1.8286			2.85563			0.934587
2.87193			3.77869			2.68389
3.77637			0.953005			3.78643
3.45561			1.88826			3.89479
1.7428			2.81034			2.87484
2.81414			3.70258			0.813701
2.68469			2.69589			2.87564
3.73911			2.75036			1.98424
3.7178			2.80375			3.14925
2.77456			0.880792			3.68181
3.68837			2.77154			2.7072
1.84014			2.86001			2.89709
2.72417			3.81815			1.88595
0.946031			2.83436			2.93821
0.91328			1.8962			1.79178
0.857861			2.72356			2.90161
0.884092			0.858374			3.72829
3.80866			1.77415			1.93717
0.915			2.81495			0.839637
1.69619			2.78702			2.79423
3.75885			1.78047			1.0304
3.67442			2.77843			0.876497
0.987173			3.84705			1.01245
1.90929			1.87125			3.01532
2.77487			0.971714			0.907757
1.84451			3.87068			1.82139
3.77026			2.78934			1.00698
0.744841			1.91507			2.79707
3.77547			3.81101			2.94324
3.74027			2.80162			1.90523
2.73294			1.86488			1.06493
3.72539			1.87168			2.84919
1.82781			2.79185			2.82591
1.88598			0.914799			1.86755
2.7999			2.96484			2.81743
3.81754			1.82118			0.950471
3.74163			2.67661			1.79646
3.78532			2.78844			1.78674
3.80062			1.83706			1.7756
2.78636			1.89636			0.877526
3.69105			2.78226			3.84646
2.95471			3.83239			1.90314
0.960699			2.91476			3.74852
3.76718			1.79128			1.74307
1.87592			0.978723			2.78972
3.73246			2.82182			2.73884
2.74539			2.74513			3.70738
0.948605			2.87859			0.843037
2.76511			2.8748			1.9356
2.69336			2.89051			1.96824
3.81478			2.91554			2.7594
0.782309			1.87934			2.73501
0.844653			3.76106			3.67121
1.79131			0.85752			0.768349
0.907305			0.879232			1.97477
3.79447			1.80008			2.99073
0.937845			0.871313			2.76196
2.69245			1.89846			0.823429
0.923067			0.899986			1.82153
1.81577			2.79623			0.827391
1.83293			2.81577			2.85494
1.86491			3.75878			0.862452
0.939971			3.81988			0.779024
3.66626			3.90682			1.72148
3.70762			3.62055			2.90218
1.67672			1.7729			3.77991
0.900606			0.88696			3.68322
1.87175			2.6478			2.82679
3.74893			2.8204			3.76525
0.989551			3.79328			3.84087
0.893221			3.843			0.888159
0.887918			3.69755			2.75978
2.71246			3.72197			2.74481
1.9528			3.70817			0.912863
3.77452			2.80499			1.9318
3.80123			0.90284			2.88769
1.82813			0.987939			2.92802
3.77723			1.88587			2.7082
2.74369			2.81676			2.73741
3.76323			0.99122			1.82297
1.82695			3.7932			2.85398
3.77917			1.83963			4.02475
0.912679			3.79586			3.69453
0.934283			2.86223			1.84354
2.73068			3.77014			2.86118
3.80207			2.88001			3.72088
0.818696			0.744126			0.843314
2.70838			3.6811			4.14177
2.87432			3.80306			1.9448
0.954762			2.82035			1.94394
0.861777			2.76078			3.70246
3.78952			2.6465			0.940542
1.8258			3.77656			2.88896
3.83925			3.83786			1.789
1.80015			1.93729			2.48283
2.87824			1.74796			2.80472
0.829592			0.90542			1.9656
2.79518			3.821			3.88798
0.937503			0.916028			2.89507
1.85137			1.88586			3.80895
0.822691			2.77086			3.89769
0.795589			3.80965			3.98229
1.83568			1.93382			1.87134
1.8146			1.9595			2.76329
3.76512			3.74793			2.85964
2.84038			2.67206			2.66185
0.86029			3.66631			1.91371
0.95032			2.82994			4.04128
0.90359			2.75746			2.82981
0.949741			2.83859			1.92626
1.92958			0.980639			2.86519
1.04776			2.86148			0.878915
1.87614			2.77114			3.80442
2.8528			0.979031			3.83178
3.70002			1.8917			2.74496
1.7964			1.81557			3.88254
3.69751			1.74404			2.71889
2.65383			3.84715			2.7049
0.903709			2.81255			1.99412
2.70503			2.55574			2.87034
0.902143			2.82441			3.74403
2.79644			1.8754			2.89902
0.912065			2.77879			2.84156
2.74239			0.899607			2.79956
0.851326			2.79625			3.67136
2.73865			0.824796			2.93139
0.855618			2.85931			3.79405
2.79031			1.82108			2.92742
0.812561			0.929473			3.99333
3.72082			2.72726			0.928018
1.81279			0.866919			3.49957
3.87527			0.837605			1.77672
2.80929			1.62806			2.84568
2.77743			2.77112			3.61219
3.77132			2.90135			0.828388
1.79762			0.926418			0.93437
2.85109			1.79467			2.04924
0.868224			0.914089			1.793
3.7752			1.86405			0.872121
2.81787			2.83386			3.90744
3.91966			0.861017			2.79231
1.80199			0.888201			1.85913
3.75617			3.83505			1.61591
2.8707			0.804972			0.865591
0.940796			3.85424			1.91437
3.89813			1.68467			1.71947
1.76089			3.75642			0.890903
0.927867			1.83895			0.992295
2.85015			3.73848			3.03648
2.82796			2.81958			2.08525
2.82111			2.90033			3.65415
2.95025			2.83985			2.71814
2.83434			1.86575			3.83148
2.8787			0.97305			1.82462
0.932941			2.71612			2.80971
1.78604			3.76792			1.6085
2.78546			3.81234			0.819084
0.931521			0.941474			0.854419
0.945739			3.71567			1.99757
3.83906			3.82548			2.73354
2.66068			3.7593			0.825988
3.71493			2.72574			0.881701
0.877398			3.75903			0.767825
3.75602			2.88363			2.12573
0.980208			3.7895			3.74009
3.72405			2.76259			2.7516
1.84831			1.83303			3.66936
0.916898			0.830115			0.977456
2.87714			1.78686			2.79568
1.80607			0.909866			3.79528
2.87068			1.93843			1.8251
3.77819			0.908612			1.78895
3.8193			2.71294			2.9781
1.84253			3.7142			1.82376
2.53585			0.806776			1.78348
0.911233			1.77162			0.795352
1.80944			2.76639			1.82378
0.923131			1.76754			0.956446
0.819555			3.68399			2.93241
1.94372			1.9318			2.90733
1.8308			3.68648			2.82213
3.65968			2.79332			1.77001
0.934168			3.01467			3.74247
1.02705			0.888978			3.86726
2.76014			3.79707			2.82525
1.95689			1.80987			1.81308
2.79916			1.87644			1.85583
2.8328			2.82103			2.85932
1.81167			0.997759			2.75261
0.929032			1.86452			3.82621
0.892801			0.80345			3.68551
2.80044			0.904424			1.88282
1.8712			1.85909			1.7942
1.76283			2.81069			1.84968
2.79969			2.67719			3.62786
1.8629			1.78513			3.85204
3.81157			3.77802			2.85011
2.7549			1.78186			3.63656
0.862265			3.73568			1.716
1.90185			0.999652			3.15083
2.82657			1.87106			1.97378
3.78886			0.884495			3.73305
1.73127			2.73114			0.822339
1.82466			2.84647			1.97323
3.73464			1.92994			2.82027
2.46497			2.74723			3.69202
0.943922			0.855193			1.90716
3.75688			3.74507			1.79511
2.94221			3.8796			0.97625
0.853184			3.83738			2.68805
2.80079			3.69319			3.7792
3.67613			0.899699			1.83654
3.77868			1.94917			0.90564
3.0338			3.86816			1.8633
3.68829			3.75545			3.71127
1.07609			1.81833			3.82557
2.78346			1.76733			2.80356
0.970386			1.81683			0.976005
2.71493			0.777295			2.82298
3.73476			2.84979			0.998305
2.7285			2.7379			2.78453
1.87132			0.939417			0.833868
3.80327			3.7807			2.66926
0.949922			0.954057			1.94983
3.75625			1.85509			1.74795
3.75641			3.67254			0.879148
1.82754			2.72033			3.79767
3.67722			1.77965			2.88437
1.8847			1.89143			1.93115
2.78256			3.80238			1.01164
2.78832			3.77965			2.86803
3.77092			2.86471			3.80361
2.79625			0.90282			0.856973
2.65178			1.85754			0.797121
3.6439			3.77148			2.79359
3.82151			1.79642			0.839452
3.70768			3.80028			0.899931
2.74373			3.59983			0.84935
3.88135			3.83974			3.70077
3.76354			3.68694			2.66327
2.88367			3.84699			0.88844
1.71636			2.87337			2.73396
2.76193			3.64378			2.80924
2.79551			3.72324			0.870778
0.892478			3.64102			2.73049
0.894964			0.907093			0.952269
0.915341			1.93286			1.81184
0.764014			1.8459			2.79179
3.5234			3.73888			3.73518
2.77828			1.77599			2.84448
0.740617			0.875471			3.83287
2.84013			0.878036			2.79055
3.752			3.70574			2.68777
1.93931			2.81863			3.03825
0.870967			1.90543			0.950738
2.84256			3.76359			0.934923
1.82778			0.877687			2.81078
1.83233			3.76884			3.28981
3.78128			0.896507			0.9138
2.96512			1.76374			3.88355
2.77755			1.94529			2.89423
2.83505			3.71343			2.75033
3.7952			2.77259			2.79453
1.8097			3.75543			2.04268
1.7723			0.853076			3.88746
1.77818			1.85489			2.141
2.83122			1.83794			2.92141
3.7481			2.85788			0.908719
1.83665			3.76239			0.90174
2.82135			3.82687			2.9407
0.935718			2.88184			3.78488
0.832101			3.70062			2.85193
3.83377			1.78677			2.85821
3.74871			1.85835			3.74904
2.80517			3.86752			2.74917
0.834549			0.77667			3.77825
2.85524			0.9387			3.80018
0.923402			0.91538			1.93023
1.83837			0.858231			2.94399
3.71371			2.77284			0.93448
0.840843			3.79175			1.87644
0.832887			3.68677			3.8443
2.82616			1.87094			2.78818
3.74569			0.767723			1.88276
2.75917			3.80136			3.78512
3.76378			2.80306			1.72349
2.76599			1.7886			1.74138
2.70583			3.63156			3.7788
2.82616			3.82127			3.10332
1.78007			0.899346			2.77801
2.76324			3.711			3.79649
1.87484			2.87773			3.93258
0.909168			2.62924			2.73666
2.80644			3.73858			1.84616
1.81811			1.83592			1.8611
0.934663			3.70476			1.76316
0.907309			2.81423			2.90133
0.889167			2.88702			1.93931
3.90306			1.77344			2.86282
1.86383			3.7456			0.851652
1.74435			3.78999			3.94359
3.83004			1.03691			2.85216
1.76005			0.97835			2.79458
0.876656			2.7263			1.93267
0.916889			3.88881			0.901098
2.7776			0.979204			1.77893
2.85055			0.914174			3.6869
2.81447			0.900944			1.92824
0.858627			3.61758			3.57472
2.72283			0.905707			2.80098
2.83486			1.72491			3.56313
0.900248			0.817287			3.76023
0.832487			2.84786			0.942862
0.835019			2.87725			2.81818
0.996089			2.70807			2.71756
0.799409			1.85437			3.12537
0.803991			1.90682			2.88374
3.8495			1.96507			3.72245
1.84387			1.80845			3.7462
1.86034			2.73874			1.9429
3.61985			0.991441			2.70897
0.934587			1.94318			2.08056
0.784123			0.853347			1.85136
0.898617			1.92434			2.83147
2.89864			2.78423			3.79931
2.76087			3.77367			2.8023
3.83249			1.74295			1.74318
2.79038			2.72676			2.82571
0.970125			1.87566			3.95859
3.71019			0.884323			2.86154
2.81367			3.85559			2.79133
3.7964			3.84317			2.8601
2.84266			0.946951			3.55836
0.875185			0.807273			3.47399
0.876311			1.86998			2.82536
1.83322			3.7856			3.71947
3.64224			3.64782			3.73466
2.81724			1.8829			2.03416
1.88681			2.91739			2.63991
3.7307			0.87783			3.85667
1.84395			1.87008			1.87441
0.9204			2.82573			2.79994
2.93871			3.77927			1.73049
1.83829			2.72678			1.85608
3.78268			3.82852			1.77594
3.72059			2.86504			3.7693
0.927067			2.78744			1.03804
1.89572			2.88992			1.9623
3.76468			1.75958			2.81906
1.79536			3.7356			1.8634
1.90511			1.81814			3.68125
1.02426			1.80202			2.82691
2.85467			1.02929			3.90572
1.82404			3.69335			2.82992
3.80259			2.8315			1.94393
0.763522			0.96087			2.20906
2.84403			2.67602			1.11434
1.73807			0.867267			1.88703
1.8926			2.79808			0.93186
1.7677			3.81347			2.86475
1.79682			2.8112			2.78845
0.853729			3.82806			3.04901
1.73369			3.81759			1.94339
0.972404			0.949148			3.60882
1.84191			3.67417			3.7774
1.70359			3.10401			1.87999
0.820275			2.76505			3.62608
0.823195			2.76843			0.938244
0.914303			1.81883			2.84741
3.81062			0.900442			1.91037
2.86245			3.75879			1.17392
0.912384			1.8628			0.912956
1.80626			3.86246			1.78134
2.81673			3.75331			3.74172
0.824691			3.78092			1.73133
3.87364			0.846289			0.928001
0.852401			3.78009			1.83115
1.732			2.853			2.88144
1.8737			2.84141			2.80403
3.76852			2.81261			3.75329
0.884215			3.75676			3.93834
2.79724			2.02014			1.89609
3.78714			2.79129			0.876707
0.885995			0.915842			2.84835
3.82193			3.77013			3.80169
2.75553			3.81445			0.909469
2.80696			2.84197			2.91078
0.954301			2.82408			2.87776
1.8095			3.68395			0.923238
1.85207			1.82141			2.88278
1.81838			0.829314			0.91713
3.80423			3.74566			2.89915
1.83429			1.80886			1.8775
1.7038			1.78742			1.83755
3.73529			1.91146			2.76797
2.72417			2.73112			3.61616
2.84211			3.84719			2.85546
1.87787			2.73977			1.7754
1.8519			2.78494			2.7695
3.79496			3.76475			1.8602
3.74981			1.8798			3.63594
1.84723			2.72026			1.88802
1.86191			3.96827			3.7578
3.80218			1.83887			2.75113
3.85267			3.65697			1.86077
3.77425			3.72809			2.88712
2.70741			3.77176			2.86177
1.74508			0.83916			3.66556
2.81825			2.79069			1.90072
2.8468			2.8341			2.76604
1.84717			1.80994			1.79019
3.81272			3.70082			1.81142
2.75236			2.80264			1.855
0.892601			3.68998			2.97422
3.73742			3.79475			1.82419
3.7347			0.917864			2.07429
1.00306			1.88607			1.86175
2.88333			0.97827			2.88155
3.80011			2.79605			1.90943
1.8218			3.78986			3.82651
3.89871			2.77476			1.85244
1.86484			2.69448			3.96306
2.80008			3.90254			1.88187
3.7285			3.89532			3.74412
0.937303			1.88314			1.86467
2.90956			3.69971			2.74911
3.68361			0.934989			3.78215
1.76822			0.861766			0.923089
3.66434			2.7874			0.865686
2.78132			3.81085			0.86366
2.82483			0.936968			3.90864
1.85868			2.72954			0.907993
2.80682			2.85253			1.91383
1.78631			2.76843			2.78687
0.919216			0.856472			3.77403
0.898161			3.84815			3.68405
2.88393			2.8585			1.92496
0.923056			0.902133			2.70722
1.67204			1.92338			3.81838
1.8369			3.67342			1.85675
2.60451			2.75244			2.92039
1.89977			0.859938			1.86674
3.62739			0.852013			3.56636
0.884321			3.71943			3.44373
0.912777			0.923879			1.85852
1.88619			3.81015			1.76522
3.81027			0.913258			4.0718
1.92609			2.76823			3.77431
3.7019			2.78822			0.951191
2.73406			0.932241			0.848334
3.76723			3.82352			3.35841
1.78361			2.82448			3.71094
2.81672			3.75091			3.95317
1.86149			2.80204			1.78627
2.74936			2.76732			0.825375
0.929526			0.826233			3.73726
3.89257			0.987307			0.863407
0.861162			0.924835			2.76231
1.80931			0.88959			2.70503
3.70876			1.85189			0.873106
1.90983			3.37396			3.98096
2.61385			2.83677			2.70114
2.76018			3.63683			2.85795
3.75805			2.86297			3.74187
0.827614			3.7392			2.78088
1.81333			2.85892			3.11549
0.895442			2.87756			3.83582
3.79896			2.7808			2.70668
3.78403			2.88529			1.07248
2.78294			0.963208			3.66717
0.808155			2.81277			3.0566
0.903006			3.79277			2.717
3.68869			3.72808			3.70291
2.8954			2.84315			3.90975
3.84459			0.825961			1.87509
2.64642			3.79541			0.84327
0.843364			3.96751			2.86922
0.907424			3.79702			0.837291
1.83123			1.73061			3.97489
1.89728			0.993686			0.855517
2.85739			2.75213			3.81882
0.877602			1.85727			1.70351
3.88427			2.72671			3.71509
1.89816			3.91698			0.832529
1.73628			1.92742			0.771278
1.91576			1.84607			3.75423
2.74567			2.91162			3.71445
0.920406			2.84211			1.00596
3.70362			0.789243			3.64397
1.80092			2.86191			1.95143
3.8014			1.02257			1.94118
1.98113			2.94947			2.82306
3.78605			1.06889			1.83448
1.67044			0.856617			2.79595
0.910096			1.81739			3.76394
3.77989			1.85083			2.9322
3.77908			0.884233			1.73041
1.80821			3.78422			2.65372
3.73738			2.93721			1.87684
3.73553			1.85762			3.75837
2.87951			0.927788			3.8594
2.8905			3.77447			2.80509
1.81135			1.94866			2.80547
1.82104			1.82651			0.985391
3.69777			3.70838			1.86672
1.88431			2.79274			0.863202
2.80306			2.84981			2.83469
2.75345			3.70365			0.834127
2.75124			0.879045			0.905266
3.70882			0.851163			0.8411
2.82135			3.77033			1.04691
0.917348			2.77342			2.85394
2.83363			0.814534			3.79193
1.8358			0.946012			3.53298
0.898528			3.66994			0.97448
0.8793			2.72736			3.93811
3.79296			2.90909			1.8856
3.84619			0.767693			1.84062
2.85703			3.74766			2.77362
3.66431			2.8202			1.8419
0.889631			1.81502			0.887134
2.71299			2.71101			0.875535
1.78743			0.958714			3.9123
3.81228			1.82215			1.84797
3.68574			3.80853			2.8164
3.74491			0.89085			2.59115
3.75297			1.77919			3.75913
2.78837			2.81389			3.73548
1.86807			0.870086			2.79089
1.7758			2.73918			2.88736
2.81814			3.73244			2.76789
1.84616			2.7375			3.74588
0.983872			0.856764			2.82882
3.7549			0.882637			3.45547
3.81337			3.6538			3.71314
0.918791			2.90491			1.82513
0.933442			0.922195			1.87184
1.80461			1.74837			2.95238
1.88026			0.857947			2.73632
1.87378			2.74215			1.80855
0.891788			0.877111			3.78912
1.87178			3.7947			0.961963
2.76126			0.887794			1.90289
3.67927			3.74922			2.76587
2.78087			1.91159			1.8505
0.894812			2.70318			3.64676
0.851644			2.77344			3.00052
0.93467			1.78689			0.937746
2.81348			0.873829			3.70139
3.79894			0.921057			1.78595
1.95392			2.77606			1.8881
3.88173			2.93735			3.04747
2.88775			2.79118			3.79338
0.891688			3.77215			4.10113
0.900136			3.73042			0.955329
0.885561			2.77808			2.85853
3.7005			0.953281			1.76772
0.887917			2.76091			3.67809
1.95193			2.81493			3.84891
1.81118			0.873025			0.796123
1.85001			3.80949			1.72222
3.79617			3.60071			2.83711
1.79794			3.70671			1.01428
3.7335			3.73896			1.99034
2.72065			2.70528			2.8044
1.85013			0.905127			1.82603
1.78692			0.790234			3.85469
0.848432			3.80227			3.8254
3.75286			0.898082			2.87562
0.865122			0.894563			3.90358
0.891923			0.877556			1.88617
1.86272			2.85246			1.7968
0.839074			1.80116			1.8259
2.97372			2.92017			2.89792
1.76439			2.77547			2.79142
2.86711			3.82379			2.70792
0.933017			1.77335			3.75363
3.74498			2.70776			2.725
3.78774			1.74544			3.62434
3.81522			2.82764			1.7906
0.901469			0.804047			3.78853
1.82784			3.61654			1.84306
2.77965			1.80697			3.9125
2.7365			1.83913			3.85687
1.88733			0.895003			1.74455
3.8488			3.76323			3.83392
1.8791			1.82754			2.79235
0.914501			3.70008			3.78133
0.888252			2.70435			3.76218
3.77638			2.72109			0.850652
3.8543			0.868966			2.76982
3.78498			2.02211			3.9002
1.83968			1.89861			2.05728
2.78818			1.99012			1.79427
3.7557			2.81777			2.24234
3.77673			3.75908			1.92488
2.66432			3.74032			3.80329
3.71626			1.71781			3.80065
2.99391			0.869108			0.920818
1.70129			3.65399			2.80061
1.73167			0.860415			3.69497
2.93699			3.72072			3.82026
0.838998			3.85916			2.79582
3.66967			3.91217			1.83055
1.81775			0.908259			1.87341
3.74506			1.97236			2.78953
2.78804			1.89346			2.91226
0.831444			3.65459			0.96354
0.854829			2.76109			0.85085
3.69241			0.980934			3.78702
0.941629			1.94999			2.74942
1.81542			2.96726			0.983023
1.8132			1.84746			2.92859
2.95354			0.713798			3.70082
3.7628			0.843189			0.913937
2.82303			2.82418			3.71256
1.78053			1.76068			3.85446
1.85926			3.58442			3.70249
3.6974			2.74055			3.67349
3.81966			3.84226			3.86689
2.88927			1.65648			2.76056
0.801286			1.91703			1.76429
2.81253			1.02896			1.91425
2.71888			0.823866			1.91455
1.80507			2.74486			2.75671
2.85517			3.74168			3.68885
2.71944			0.89186			1.81416
0.884396			1.91541			3.82465
0.874605			2.59701			3.68482
0.852863			1.00129			2.91328
0.970135			0.910606			3.86877
2.81662			1.86335			4.07205
2.74343			0.992761			3.83593
0.920028			0.815445			2.84514
3.77831			1.64558			0.928324
2.81209			0.89322			0.984447
3.85939			3.34061			2.76128
2.84567			0.87321			3.78034
2.84573			3.67453			1.93439
3.89501			2.87178			1.90201
3.69625			2.8902			2.81152
3.78506			2.73934			1.94165
3.78488			1.79813			2.71206
1.76831			1.02592			1.78909
3.69203			1.89818			1.93933
2.79886			0.806287			3.89853
1.84774			0.90739			2.64477
1.77196			2.85055			2.75448
1.79965			2.83051			1.89373
3.7815			1.81406			0.837344
0.884777			4.05428			3.83117
2.81733			2.88793			2.01397
1.98845			2.85369			0.897571
1.99962			2.70346			2.87358
3.83859			3.77559			0.903844
0.910611			3.7365			0.825093
2.90371			3.77759			3.56632
1.06377			3.68255			3.80904
0.9033			3.74449			1.79241
3.8585			0.885366			3.74117
2.86284			3.65203			2.86556
0.910622			3.81806			2.03008
1.75861			2.87587			1.96017
2.87684			2.80433			2.56969
2.99557			1.79575			2.78342
2.8758			1.83337			1.92117
3.83329			1.87111			3.78202
0.888977			2.93794			0.887249
1.70958			3.72492			1.82042
1.84438			3.82868			0.811475
0.951501			0.869761			3.04406
1.73542			1.78138			1.85736
3.85616			3.62913			1.83073
0.894502			1.77898			2.88154
2.8304			0.996341			0.889912
2.84982			3.73545			4.21663
0.745581			0.931524			0.832029
0.902371			0.93419			2.77437
3.88807			0.924559			1.97034
3.86752			2.75595			2.79957
0.844954			3.79333			1.79831
1.78481			2.84715			1.85866
0.903506			2.74527			2.70677
3.75764			3.77341			3.60958
0.888254			3.76324			4.07014
0.891801			0.908395			3.88532
1.85501			0.966603			1.88308
2.6526			3.92788			2.69518
2.85314			3.78497			3.65696
2.81904			3.7383			0.845831
3.79218			1.72403			3.81342
3.76581			1.87671			1.80003
2.82116			2.77053			0.893414
1.76018			0.963527			1.73195
0.902257			1.91786			1.82861
0.883717			3.67429			2.75504
0.991586			3.75809			3.61821
3.76996			1.85587			3.95121
2.78818			0.816439			3.85092
0.945934			1.87879			0.909372
1.66822			1.82893			3.84422
3.74583			3.69747			1.89178
0.917566			3.85359			0.891427
1.82297			3.88143			3.64308
0.889229			3.7961			0.963646
1.85766			0.900111			3.71695
1.76764			0.949614			0.89722
1.79434			1.94572			1.98653
3.81034			2.82129			1.65546
3.88271			3.85781			3.83726
0.910622			2.72255			0.801189
3.75393			3.80707			0.877832
2.74066			1.78174			2.70258
3.82962			0.921543			2.87172
2.84185			2.77438			2.66092
1.88061			1.90573			2.92472
3.77979			2.85703			3.73928
0.898713			1.95304			0.9373
1.84779			1.9709			3.79061
1.70308			3.83663			3.71171
1.89913			1.88926			0.919892
3.81144			0.862413			3.86035
2.76689			1.84628			3.71937
2.79615			0.910764			3.74185
2.75764			0.806024			1.81129
1.8648			0.942282			3.89824
1.72985			2.71865			1.87086
0.889606			2.95755			3.04093
1.79335			1.74694			1.89846
0.846627			2.73516			3.85781
3.73347			2.81159			3.91795
3.55603			2.88568			3.78934
3.79971			1.94197			3.68921
1.72517			3.77067			3.86154
0.872381			3.74126			3.84634
3.946			1.90816			3.62927
2.92569			2.75338			0.806621
2.79873			3.7816			3.69229
2.8193			2.90196			3.90141
3.70431			2.80654			3.82917
2.84065			0.963144			0.900515
3.81831			3.74648			3.81058
0.948234			3.84149			0.863894
1.76847			0.850695			3.79362
3.55767			3.88545			2.90842
2.87096			3.86851			3.75279
3.70585			0.969969			3.76946
2.70715			2.70904			3.08479
2.926			2.75029			3.87639
3.67729			0.86738			2.84707
0.944276			0.844693			2.79706
2.78095			3.8356			1.9346
3.75946			2.791			1.82661
3.88275			3.81568			3.7792
2.85522			1.86576			2.87528
3.73295			3.7555			1.84086
1.96237			2.79885			1.7451
3.70071			3.84207			2.04718
1.71296			0.888955			0.947549
0.908597			1.81715			3.81805
2.81458			1.75905			1.92974
1.86014			2.73276			3.00388
0.915872			0.8727			0.996098
2.82382			2.8205			1.58245
1.88724			3.77182			0.917583
3.75669			2.85109			2.97348
1.78187			3.7804			3.79087
2.84338			1.8418			2.74396
3.90432			0.880034			3.68124
3.77605			3.77988			1.89192
2.81916			0.9066			1.08593
3.79307			2.76609			1.98022
1.91076			1.90557			0.84355
3.76486			2.76841			3.85501
0.85836			3.8288			2.83093
3.73918			3.84101			2.85386
3.73293			0.87379			1.99177
1.79161			3.83926			1.97914
2.76466			2.7705			2.8346
0.899814			1.62326			3.78652
0.925799			0.845421			1.02072
3.62802			1.85833			1.76402
3.82143			3.77997			0.82125
2.6963			2.82325			3.87807
1.88453			3.71554			2.65263
2.80051			1.96223			0.858274
0.91921			1.88726			3.72401
3.72964			0.849722			3.86228
2.82948			0.909393			3.8413
1.78975			2.80155			1.93902
2.84152			1.76856			2.8605
1.83171			0.965228			3.75714
1.79999			3.7672			3.51402
0.965322			2.77646			3.72853
3.59221			2.77666			3.78833
0.925255			0.958377			1.88957
0.856482			3.7978			2.94878
3.80696			1.00163			2.04618
3.74606			3.75756			2.86401
3.69301			3.7713			3.73325
2.79288			2.85054			0.9921
1.80853			3.82637			2.8126
1.91664			1.83783			3.76118
3.92351			1.7768			2.89873
1.8231			2.85829			4.07857
1.83029			2.76762			1.90354
1.76393			3.86006			0.899045
0.869564			1.01249			2.78317
3.77173			0.917728			3.33687
2.71752			3.84195			1.86267
1.84551			2.61197			3.75704
3.80085			3.83903			1.86421
1.88425			1.84913			3.72963
1.89608			2.7983			2.84739
2.71796			0.84448			1.94048
3.86129			3.79016			0.956129
0.92344			3.80188			0.918996
0.840666			2.73082			2.87452
1.77043			1.83423			3.72107
0.948785			3.86082			2.76157
3.74886			2.78353			0.897797
3.74391			2.81782			0.850878
2.77207			2.68229			1.82355
2.83582			0.9927			1.04631
1.85986			3.54142			2.85487
3.76515			3.69346			2.17419
0.899646			1.85031			1.67697
0.73874			3.78024			2.73816
1.87212			1.75882			3.96735
2.95603			1.80455			3.78508
1.79981			0.882245			0.998177
2.82684			1.84489			2.75653
0.892054			0.900603			2.71961
1.85792			2.8054			0.822794
3.71609			1.02155			2.72843
2.81473			1.90034			0.899403
0.850784			1.76137			3.82344
0.919679			2.86631			3.85725
0.859419			0.849618			4.06548
0.954505			1.82505			1.46916
1.85994			1.81093			3.99395
1.79994			3.89575			2.80378
1.84306			3.84742			3.0368
3.73211			2.83737			2.80296
3.75827			3.79419			2.9642
0.986914			2.86006			1.7898
0.986278			2.73689			0.931014
3.83631			3.68378			2.75317
0.96201			1.76232			2.86656
0.888907			1.79928			2.84446
3.72064			1.90693			2.05228
1.82153			3.85246			2.90597
3.88311			1.89401			1.68375
2.86732			3.70617			2.81319
2.89538			3.76751			1.86527
2.76386			3.85903			3.70059
3.67304			3.81971			3.78422
2.761			2.81083			1.7986
1.84922			3.76895			2.88367
1.88996			3.73073			1.78183
3.85014			2.78717			0.714636
3.78887			2.83028			3.91891
3.84129			1.85223			1.84614
0.909033			2.90045			0.848565
3.83462			3.61745			2.82747
3.90789			1.00097			1.07374
3.77437			0.913032			1.83678
2.66648			1.72066			1.01488
2.83603			1.89578			2.85939
3.87894			3.83824			2.75731
3.72783			0.914195			1.89148
2.70816			0.88843			2.93284
2.74592			0.80175			2.67438
3.67047			1.95479			2.97493
1.76557			0.922534			1.77367
0.877359			2.77018			1.02265
0.914955			0.95355			0.921053
2.84894			3.71713			2.96192
1.76566			0.88921			1.76249
1.89782			1.79224			0.909182
1.91631			1.84325			1.78483
0.842053			1.81244			2.80943
3.8334			2.95559			3.6343
2.83606			1.79961			1.93188
2.83212			0.841842			2.87035
3.71246			1.85			0.868773
3.62919			2.85482			3.75473
1.87436			3.79024			2.88329
3.80375			2.81467			2.94141
3.78844			2.65657			3.76064
1.79955			0.94728			2.74988
3.76006			2.96405			0.837762
0.898432			2.8598			3.57094
2.83666			1.80249			2.05703
0.855214			1.85783			3.84112
0.813488			0.799584			1.90044
3.79255			0.983087			0.989853
2.90318			0.939382			0.876009
0.85983			2.85277			2.76074
0.790438			2.71774			3.80298
1.97319			1.77278			2.71039
2.78819			3.76737			1.93648
3.74054			2.68395			1.95821
1.7595			0.832499			3.71032
1.85438			1.65442			3.87135
1.87596			0.986386			2.68175
3.71426			1.91605			1.96669
3.86301			2.89057			3.92026
0.874591			2.79479			2.5981
3.5486			1.81972			3.75468
0.943075			2.86572			2.69174
1.946			1.81821			0.929249
3.97162			1.79218			2.96873
0.828005			3.74911			3.65879
1.82293			2.75483			1.90361
0.91356			3.87521			1.71368
2.81008			1.91126			3.95559
2.83102			2.8818			3.66371
1.88288			0.945968			2.95871
0.859972			0.969819			2.97697
3.73714			3.81446			2.88556
1.90543			1.96809			2.89357
3.73806			2.71613			3.70624
2.78313			1.92969			2.7586
3.65629			1.8592			3.70459
1.86871			0.925689			0.887691
1.01113			1.77054			3.7441
2.85637			2.84374			3.5897
3.77505			3.76387			3.80773
1.79535			2.74367			1.80721
0.92653			2.7863			2.67358
2.88622			0.886097			0.918198
0.897294			1.92252			3.70697
2.7733			1.59227			1.76566
3.81431			1.69747			3.6762
1.69578			2.7596			3.91854
2.82521			1.84984			1.84684
0.902024			0.860809			0.927369
1.84313			3.76965			2.88079
2.70618			3.75884			2.86052
2.87351			1.77474			3.72316
2.81592			2.98289			2.67723
1.79014			3.70926			2.75568
3.68676			2.09617			2.77157
2.84612			1.84714			2.85624
1.83534			0.907409			3.74898
3.75938			1.80542			2.93443
0.846082			3.67518			0.893474
3.70797			2.79975			3.85741
2.84702			3.74363			3.85886
2.91693			3.77693			2.96693
1.84207			1.86418			2.9699
3.81407			1.83324			2.81407
3.79115			1.8755			2.68154
2.87724			0.764884			3.76909
3.85883			2.78347			2.8041
3.77261			2.83074			3.89026
2.84792			3.80444			0.81352
0.902792			0.83985			3.89639
1.94306			1.79878			1.76766
1.01625			2.69302			2.84991
3.66184			3.77752			0.944303
2.73847			1.88274			0.943131
2.72203			1.83586			1.86764
2.86511			2.81597			2.88506
2.81352			3.69253			3.63142
2.90168			2.87306			0.873184
2.75484			1.92024			3.79914
2.81237			1.9327			0.927612
1.79108			2.79255			2.77812
0.828845			3.78569			2.87841
1.82392			0.845602			2.81224
1.86007			3.85106			2.7987
3.76139			3.8337			0.98696
0.904773			2.85728			2.86384
1.82027			3.74918			3.84718
3.7629			2.76726			3.86974
0.849694			1.83683			1.95012
2.80858			3.66524			2.7838
3.84842			3.83154			3.73515
1.80804			1.81721			0.797292
0.96847			3.75586			2.77383
0.89445			0.922621			0.893168
3.70935			3.6483			3.80689
0.900755			1.90768			0.900293
2.62581			0.874404			4.07804
1.8687			2.72284			2.89945
2.8027			2.78739			2.75409
3.61078			2.79159			3.76899
2.78304			1.03165			2.889
3.81956			3.83514			0.822662
3.82286			2.79869			3.7258
0.970715			2.77725			3.91879
2.83211			3.80492			3.76691
0.809155			3.66544			3.68412
1.84882			3.6293			2.95669
2.7835			1.94915			2.74425
3.70731			0.945625			3.91343
2.80758			1.79757			1.90751
3.76281			3.90704			3.72827
2.82156			0.922154			3.9068
0.891408			0.806373			0.908612
3.76178			3.77542			2.86858
0.880361			1.78422			3.84765
0.861571			1.95017			1.69226
2.78314			2.88449			3.7154
0.937797			3.84857			3.91937
1.78513			0.841602			2.79371
2.76072			2.79433			0.82399
2.8508			2.73503			0.951531
3.70638			1.74594			2.88357
1.85798			0.864416			0.734224
2.7349			2.77904			2.83943
3.75207			3.96122			1.8656
1.87821			3.79508			1.92032
1.84455			2.83291			1.93985
2.89816			3.67804			1.82252
3.75383			1.76682			3.85783
1.81244			1.79709			3.83914
1.85308			3.75691			3.89751
3.76045			3.65604			3.55231
1.93051			1.83807			0.925904
2.68048			1.84807			3.87717
2.80084			2.82267			1.84145
3.74899			1.92646			2.88593
2.84216			1.96268			2.12598
2.86234			1.86316			3.72927
1.72035			0.864616			1.0278
3.62718			2.93027			2.70641
1.83962			3.88087			3.74546
0.885605			3.77679			2.84834
0.838041			3.7964			1.84421
2.78184			3.80929			4.07185
3.67377			2.78926			2.62078
2.8119			2.91512			2.78458
1.84403			0.799646			2.68105
3.75266			2.74579			3.87407
3.77845			2.78959			2.98781
2.78968			3.80721			0.929284
2.77224			3.91206			3.8819
2.73189			3.66426			3.76475
2.83716			0.754861			2.88831
0.902363			1.75562			3.71663
2.74279			0.911592			1.83235
0.891635			1.89307			1.9553
3.86039			1.84187			3.98406
0.922133			0.938047			3.68721
2.70482			0.921356			3.84536
1.83393			2.83632			3.7729
0.926123			0.903111			0.843135
2.73003			3.6567			2.89704
3.88078			3.77799			1.88322
1.95636			2.79967			1.94978
0.934863			0.859391			0.969829
2.81724			3.78386			3.87254
0.972695			3.70504			2.97923
3.81799			1.61861			3.81189
2.68394			2.85279			2.86218
2.7			0.966591			2.73005
0.952975			2.8352			3.80267
1.90829			3.60889			1.86025
3.9116			0.893422			3.00435
1.7997			0.999312			3.50664
2.83396			0.882623			1.78469
3.75079			0.977457			2.91003
3.83785			0.902211			1.82126
3.78034			3.7399			2.92599
2.82844			1.8519			2.75659
0.914479			1.81055			3.77258
2.77466			0.884284			3.76534
0.838771			3.72917			0.936278
3.82922			3.81643			1.96982
3.80186			0.994143			3.77596
0.936162			1.85247			0.88527
0.83396			3.74969			2.07635
3.66364			0.901656			3.62086
0.837717			3.82455			2.83832
2.87473			2.88215			3.66674
0.810264			0.898712			3.80306
2.80096			1.91977			3.71467
2.82357			1.89655			3.04621
3.80811			3.78886			1.74657
1.76786			3.81879			1.9273
1.8486			3.72139			1.91834
0.892475			2.88703			3.84733
1.84298			0.931221			3.79785
0.857995			2.87814			3.84154
0.885005			1.71665			2.80597
1.90984			3.73958			2.59395
2.83163			3.75777			3.1061
0.929115			2.56965			2.8882
1.9102			0.843565			2.05379
1.80878			1.86902			3.71637
2.83172			0.80102			3.82494
0.863759			1.77394			2.89435
2.88432			2.63148			3.95151
0.889196			1.86304			3.7577
0.887506			2.78346			2.9196
1.93506			3.63982			3.75918
2.86287			2.72302			2.83983
0.870596			2.87808			0.873901
3.68848			1.83868			3.65304
0.850322			1.83636			1.94309
0.948008			0.966744			1.89129
0.938782			1.96745			3.69478
2.85381			0.984794			3.86194
1.68701			3.66259			2.97539
0.937837			2.77523			2.82756
3.73777			1.79064			2.90868
0.957981			1.9293			2.81538
1.908			1.87363			3.96786
2.79638			2.89676			3.70704
2.82462			1.93803			3.73565
3.78377			1.01672			2.81913
3.76336			1.9811			2.8161
0.912566			1.74835			3.76275
2.78336			0.933431			0.852957
0.951363			3.78494			1.83874
3.79457			3.67232			0.935769
3.82035			1.73022			1.77277
0.910334			1.86957			3.81268
2.79409			3.68653			3.86382
2.82993			3.71387			2.72064
3.75607			0.918116			0.955731
1.841			3.76452			2.95275
0.946382			0.853323			0.881299
0.968602			3.80781			1.67472
2.70693			3.79754			0.88158
3.80477			0.957817			3.73857
3.75318			1.02031			3.00219
2.77926			0.886344			1.98184
1.70862			0.894516			1.74563
3.83838			1.02571			3.72775
0.917124			1.78838			0.889929
0.902852			0.809935			3.79236
2.7142			3.76578			0.775839
3.68785			1.86715			2.83342
3.85431			3.86462			2.7015
3.02163			1.85322			3.86937
2.91181			0.854451			3.86292
2.75106			2.73348			3.92792
2.71236			3.77594			2.58723
2.74709			0.879876			2.90613
0.800939			3.63903			1.97097
1.89794			0.943245			3.83755
1.82358			2.82478			2.89007
2.86997			2.78957			3.69063
1.79943			2.81941			2.69633
2.7086			3.84899			3.62345
2.83468			0.916849			1.89331
2.7594			3.79092			0.881229
0.926281			3.80954			1.93605
2.81161			1.90414			2.10085
0.85342			2.81394			2.83573
0.899831			2.79217			2.82636
0.876834			0.813651			1.94745
3.7566			1.73952			2.77518
3.71347			1.83077			0.909968
2.77339			1.83239			3.8359
0.817563			0.930403			4.14288
3.80038			3.85967			1.93131
3.79802			1.81321			3.74428
0.87289			3.63193			2.80512
0.819753			1.81409			2.73199
3.73264			1.86327			3.7347
1.90994			2.77562			2.73557
1.79302			2.82015			3.61641
0.859383			2.73938			0.742642
1.66319			3.83434			3.864
1.84629			2.78086			0.839534
3.77207			0.844945			1.87559
0.858481			1.86229			2.65383
1.83267			1.82299			2.87687
3.89365			3.72341			2.71981
2.89981			3.75153			2.89798
3.75192			1.81616			3.63362
0.906072			0.887698			1.75057
3.70258			1.87636			0.922279
3.71552			0.939785			3.84816
1.81209			3.84679			1.79364
0.799754			1.88193			2.74275
2.76716			2.88398			3.01679
2.88739			3.82414			3.70806
3.77491			0.934685			2.88292
2.83408			1.90299			2.82728
2.79298			0.84498			3.76256
1.71712			2.8017			1.79303
3.7991			3.68863			1.81845
1.8722			1.82083			3.6993
1.96354			1.75737			2.86112
1.91409			3.76718			3.54439
2.79303			3.83278			2.87908
0.898014			2.85659			0.947823
0.867761			3.88351			2.82369
2.82148			3.91812			0.822968
2.70155			3.73633			2.7098
0.813016			1.79275			1.98383
1.86319			2.83149			2.71436
1.83401			0.843919			3.62595
2.87123			3.73064			2.87269
0.931759			2.67877			2.71817
1.81282			3.7143			2.88477
1.01508			0.934464			2.89067
0.899335			2.98136			2.75109
1.81805			2.7415			1.7319
3.76817			1.81848			2.92958
0.939826			2.8248			3.63427
1.68824			2.6917			3.80926
1.80715			0.794149			0.897897
3.80656			0.785122			1.89672
1.77553			1.79429			2.11076
0.895762			2.80633			2.81492
0.931337			2.80653			2.06181
0.861522			0.941706			2.93236
1.02348			3.77287			3.0564
0.825885			0.950749			2.76577
1.78187			1.94054			3.92673
2.78766			0.882627			3.71644
3.90241			0.956534			3.78485
2.88802			3.81573			1.93398
0.906372			0.888471			1.83042
3.65419			0.888729			3.72782
3.75385			1.80851			3.71704
1.74231			3.8112			0.764412
0.850122			2.77857			3.8417
1.92848			0.962012			3.5804
3.78995			3.76981			3.76868
0.838588			0.842861			3.79847
1.73723			3.7481			2.78518
2.84473			2.71547			3.7122
0.894832			2.83633			2.83836
3.81079			2.80815			3.81299
0.866594			1.86251			3.74049
2.80937			3.73473			2.63713
3.929			3.75525			3.7931
1.00966			1.89134			0.903654
3.81069			3.92738			0.904115
3.74174			3.81775			1.81688
2.86546			0.922318			0.814612
1.87737			1.80468			1.87225
2.90482			0.916911			2.09909
3.88378			3.77911			3.68651
3.86562			0.96392			3.73921
1.86116			0.941827			0.832891
2.9231			2.87814			1.84906
0.894959			0.950556			1.97445
0.882033			0.95778			2.86618
			3.79168			3.02043
			1.83673			2.54371
			2.70502			1.82642
			2.85332			1.76636
			1.89431			3.81789
			0.984823			3.91718
			1.76655			3.84982
			2.84361			2.60791
			0.896794			2.87635
			3.73507			2.96304
			2.77962			1.95695
			2.84624			2.6374
			3.76946			3.84879
			2.86097			1.85749
			0.948697			2.74204
			1.84806			1.90891
			0.835198			3.07641
			2.83998			1.94414
			3.68185			3.7617
			1.83153			2.83366
			3.71415			3.96792
			2.89224			1.0246
			3.72614			2.59407
			2.69301			2.85611
			3.82905			2.76502
			0.915998			3.63226
			1.92534			2.74809
			2.79491			3.65312
			1.96584			3.75266
			3.79337			2.88053
			3.75759			3.70636
			3.74949			3.66691
			3.83696			2.96087
			0.883391			1.59141
			0.932004			2.86718
			0.912112			1.06909
			1.81611			3.70347
			2.83014			2.01781
			3.72554			2.71225
			0.96996			3.78848
			0.945926			2.68701
			3.82703			2.88691
			1.96148			2.84107
			0.914177			1.79857
			3.75379			3.05979
			1.8157			3.8219
			0.860308			4.25841
			1.89902			1.92334
			1.68581			3.71559
			3.85277			2.0436
			1.02136			2.69814
			3.76379			0.865236
			1.71226			0.83368
			2.04084			2.74386
			3.86776			1.76493
			0.918843			3.26616
			2.86814			0.783841
			2.74401			1.81115
			3.67194			0.840746
			1.78223			2.85749
			1.90315			1.75013
			3.79531			3.8406
			2.08986			3.62722
			2.82488			2.85398
			2.89583			1.86478
			3.92153			0.831785
			1.83035			3.7667
			0.846723			3.61602
			2.73414			2.78603
			3.77205			2.82804
			1.86639			0.908058
			1.7951			2.91273
			3.76569			2.90726
			0.876672			3.70685
			2.8483			0.975886
			3.79982			3.70623
			2.79601			3.67346
			1.76088			3.81026
			1.86159			2.97508
			3.74974			2.778
			2.85441			2.72134
			3.6769			3.97252
			3.71396			1.81901
			1.88522			3.82536
			0.849755			0.943038
			2.76274			0.960353
			2.85613			2.68678
			3.85075			3.82929
			2.77641			2.70762
			1.82047			3.73012
			2.86599			0.8195
			1.86931			3.86427
			2.85706			3.77842
			1.8727			3.75685
			3.75246			0.934972
			0.922957			1.86541
			1.87345			1.84286
			0.855687			3.884
			1.83099			3.86413
			0.937533			3.71254
			2.88826			3.82683
			3.71289			3.68442
			1.81037			3.8044
			3.80267			1.00386
			0.996546			0.776928
			1.79172			3.96377
			0.889109			0.987784
			2.76374			1.87328
			2.76188			1.98359
			2.88663			1.80628
			3.73831			1.06156
			3.65217			0.935904
			2.78186			3.57537
			3.79226			0.854328
			3.75093			1.83463
			0.837565			2.92811
			2.83517			2.80323
			2.80766			2.78107
			0.946129			2.58406
			2.95168			0.967991
			1.77531			1.66965
			2.74263			3.84756
			2.82337			3.82996
			3.74463			2.74657
			0.8667			1.82598
			2.77745			3.82384
			3.84489			2.78577
			1.89304			2.89359
			0.869712			3.70552
			2.82528			3.25779
			3.91792			1.99329
			0.915593			2.70944
			2.82828			2.73435
			2.91931			1.74966
			3.69785			3.79183
			2.82609			3.99456
			3.79567			2.82238
			3.80825			3.83379
			3.82393			1.83686
			1.67952			1.97913
			2.78632			2.84262
			3.82696			3.86221
			2.80869			0.822312
			3.78033			0.958555
			3.72481			3.83247
			2.83156			1.973
			3.92733			3.76057
			2.74497			1.73255
			2.85229			1.98869
			3.80512			3.73545
			3.76055			2.01563
			2.73892			3.88384
			3.81823			2.7475
			3.8616			0.779811
			2.90035			2.72911
			3.74633			2.85264
			0.907039			3.91436
			1.91987			1.97083
			2.89403			1.93871
			1.91788			1.81128
			3.77919			0.837025
			1.83201			1.85353
			3.74937			0.885617
			1.93151			2.83511
			2.79699			2.8117
			0.903936			1.87882
			3.71002			1.89515
			2.75702			1.79944
			2.84201			0.997347
			2.89232			1.84906
			1.95248			0.981746
			2.87908			0.972566
			2.78396			1.87186
			3.79818			3.8367
			1.84681			2.65399
			1.86795			3.77874
			1.01493			3.5672
			3.80352			1.88428
			1.86003			3.6592
			2.7539			0.878197
			3.71145			0.994695
			0.989352			3.68154
			3.83575			2.77357
			3.83182			2.76252
			1.73431			0.800491
			0.887517			3.16412
			2.78761			0.908943
			1.7875			3.00359
			0.885505			2.60442
			3.76807			2.88499
			3.86186			3.84537
			3.77586			3.75404
			1.78094			0.887997
			2.66724			2.77762
			1.69596			0.875835
			0.85036			1.78022
			0.892289			0.808557
			1.81074			0.870057
			0.869068			3.06126
			2.79407			2.9078
			1.82336			1.00446
			2.77343			1.06202
			2.67316			1.87649
			1.80675			2.83593
			0.906778			2.93477
			1.83656			1.73072
			2.75587			0.914944
			0.934109			3.85862
			0.899124			0.933478
			1.88934			1.75471
			1.83615			3.54579
			2.78216			3.8941
			3.92966			0.94842
			0.959462			3.01265
			2.80494			1.88906
			2.84359			1.03002
			0.827578			0.798437
			2.74906			1.73888
			0.88928			1.62957
			1.85253			3.71244
			3.72581			1.69472
			3.77144			2.66168
			3.78441			3.80578
			3.7016			3.82408
			1.92575			2.78682
			0.824441			0.973795
			3.75691			3.64071
			3.74255			2.93396
			1.8989			3.83657
			2.89994			2.94518
			3.75662			3.71553
			1.90327			3.73278
			2.76871			3.86311
			0.825468			2.75644
			1.80081			1.91301
			1.80379			0.888466
			1.82474			1.85223
			0.981178			2.86024
			2.8089			2.85894
			2.81454			3.79039
			2.73603			3.0407
			2.64693			0.991884
			1.76723			3.64148
			1.83947			2.94553
			3.79699			1.87047
			2.73759			1.91557
			1.87791			0.804768
			2.88704			2.68298
			1.71829			3.67261
			2.69595			3.66167
			1.88229			3.79311
			3.72826			1.84258
			1.78118			3.69253
			3.76483			3.78272
			3.77489			3.02401
			0.86997			3.83064
			2.76094			0.982383
			0.911765			3.59636
			0.916694			2.68865
			0.923815			2.98944
			3.77286			3.83225
			2.78714			2.80186
			3.74511			3.9593
			3.79369			2.84402
			3.82036			2.82024
			2.87995			2.72138
			3.72177			3.28734
			2.85744			3.73042
			1.76789			0.844013
			1.79179			0.787826
			2.78505			0.900198
			3.84695			0.850425
			2.76015			3.79293
			0.923659			0.76815
			1.84429			2.81788
			3.8091			0.912569
			1.91125			0.866121
			1.90149			2.93408
			3.75567			3.73596
			2.75537			2.94042
			1.93176			3.69859
			3.83843			3.70029
			3.72199			1.86565
			2.78061			1.89733
			1.84997			2.90549
			0.792224			1.75873
			3.58051			2.84129
			2.87618			3.67955
			3.82931			1.96318
			3.70871			0.856463
			3.84815			2.51005
			0.914214			2.84878
			3.65067			2.75217
			0.954092			0.943638
			1.92281			2.21403
			1.87247			2.98225
			3.74572			3.75908
			3.78124			3.8532
			2.74759			3.6816
			3.81173			3.85612
			0.936138			1.8712
			2.92259			1.80636
			2.87018			3.17217
			3.69972			2.89431
			3.72626			2.59788
			1.82826			3.94892
			3.81518			0.949896
			2.87388			2.61054
			1.79203			1.93635
			3.59894			1.81455
			0.841587			2.76214
			2.90669			1.89034
			3.73364			3.77041
			2.75872			3.62404
			1.86034			2.69338
			1.89755			2.81187
			1.74445			2.67502
			1.73268			2.82843
			1.90043			1.83316
			1.75786			3.8279
			2.80034			3.73776
			1.71865			3.878
			2.78968			2.87348
			1.79627			0.814001
			2.67539			2.99977
			1.02294			1.86889
			3.67749			3.76549
			1.87704			3.97293
			2.78995			2.82354
			1.73644			3.83345
			3.68879			2.89938
			1.04182			3.82802
			3.7654			3.75653
			3.86151			1.71758
			2.72137			3.94188
			3.7596			3.85279
			0.852961			3.60993
			3.73498			3.81608
			3.64164			3.92136
			0.930875			2.80968
			0.802568			0.884854
			0.846663			1.86393
			1.85623			2.80676
			1.82571			3.08739
			1.8767			3.02004
			2.86911			3.62867
			3.81964			2.90515
			1.909			2.94063
			1.77849			2.87819
			1.78539			0.931701
			2.70321			2.81343
			2.91566			2.50472
			1.76285			2.78468
			2.76958			3.00193
			0.975452			2.69988
			3.86509			3.83807
			2.74007			3.65529
			2.93171			1.85626
			2.84276			2.82475
			1.72828			1.95196
			2.70259			1.71619
			0.902255			3.98077
			0.960316			0.908814
			2.76372			1.90134
			0.918918			2.62463
			2.88636			3.78223
			3.87107			3.56942
			1.78743			3.62917
			0.920037			2.70462
			0.940321			1.97164
			0.851622			1.84274
			3.82053			3.72291
			2.73655			1.68876
			3.72065			3.6804
			2.73749			1.87722
			2.87069			3.9175
			0.83823			2.73586
			2.77888			3.82345
			1.6841			2.672
			2.84728			4.09495
			0.929273			3.83693
			2.76138			2.94173
			3.60403			2.84541
			1.83863			2.99029
			2.71931			3.93814
			3.64546			0.868967
			2.93028			3.73836
			0.952124			3.78449
			1.78322			0.90275
			2.85046			2.75744
			0.873983			2.68629
			2.83422			1.85947
			3.76669			2.77088
			2.75891			2.78216
			1.9616			1.93473
			0.910997			3.75844
			1.86886			2.70059
			2.83731			0.953606
			2.89494			2.83722
			0.832221			3.70037
			0.795215			1.7061
			1.92556			3.8043
			1.81242			3.86666
			2.78707			1.77171
			0.929303			3.86344
			0.775614			3.79249
			2.76478			3.92867
			3.05577			3.8315
			2.77168			3.71224
			0.869818			2.93552
			3.81434			1.8352
			2.67909			3.84606
			2.77839			3.75605
			3.71551			2.69028
			1.83285			3.83374
			2.81246			2.8483
			1.8038			3.90747
			2.8341			3.80739
			0.946653			2.89065
			1.81393			3.76762
			2.66169			0.899881
			2.82742			2.78739
			3.7539			2.70279
			3.73729			2.88702
			2.69568			1.90886
			3.8009			3.85458
			1.83781			1.76377
			1.95404			0.874218
			3.86135			1.94445
			2.71576			2.82546
			3.63622			2.8142
			2.76375			1.88904
			3.67328			2.74975
			0.815585			3.61165
			3.78108			3.59726
			1.87905			0.827335
			1.77432			1.87119
			3.83561			3.69943
			3.00591			3.73485
			0.935918			2.91431
			3.94977			3.86517
			1.76793			1.87265
			3.71215			2.80436
			3.82396			1.95824
			1.8309			1.03617
			1.92314			0.895762
			0.807117			3.78774
			1.0058			1.87706
			3.65987			1.03991
			0.882511			3.74375
			2.79509			1.78241
			3.71019			2.01447
			1.84634			2.78112
			2.13195			3.89627
			3.78216			0.867687
			2.84993			0.95604
			2.82322			3.70555
			3.74878			2.89356
			1.78862			2.83991
			2.84286			2.8171
			1.77922			0.909337
			2.78312			1.93641
			1.80536			3.85212
			3.87789			3.79724
			0.935419			1.89281
			1.90906			1.699
			0.846086			3.00612
			1.80453			1.8079
			1.79654			0.886553
			3.7978			2.86153
			0.912591			3.85946
			1.80402			2.73123
			3.77075			1.68656
			3.6261			2.69338
			2.79463			2.89717
			2.84684			3.63282
			1.74773			0.895084
			3.85494			2.86495
			2.80804			1.8655
			1.82201			3.78742
			0.935325			1.79202
			0.946833			3.87845
			3.97839			1.00066
			0.876251			0.911988
			1.85884			3.81251
			0.867307			3.75309
			0.789217			3.76199
			0.981627			0.98965
			1.84251			2.84201
			2.79179			0.960197
			1.82621			0.900279
			1.83398			2.06342
			3.80127			1.87777
			1.85851			1.8813
			2.89371			1.84092
			2.86654			0.924451
			3.77564			2.86286
			2.81053			3.74081
			0.926329			3.75945
			1.82888			3.78032
			3.72303			1.85894
			2.75755			2.78896
			0.862215			0.815162
			3.58335			1.96956
			3.80725			2.79612
			2.80366			0.993095
			2.71858			2.82513
			1.85572			0.98199
			2.94383			2.84414
			1.75685			3.61006
			2.8273			1.81161
			3.58193			0.840344
			0.939282			1.96461
			1.88531			0.958149
			2.74644			3.93703
			0.941324			3.78284
			0.875219			3.66627
			2.60059			1.81101
			1.93695			0.92607
			0.863518			2.8512
			2.79391			3.78353
			3.63738			3.76538
			3.77662			3.88091
			2.752			3.81637
			2.88032			2.87195
			1.8341			1.8882
			1.02523			2.61503
			2.86262			2.6362
			1.96626			3.75963
			3.68487			0.885213
			1.81368			3.77111
			1.84433			1.92936
			0.825383			3.77513
			3.86644			3.77012
			3.6925			1.79493
			3.78956			1.88551
			2.72704			2.66732
			2.91706			2.92782
			2.98512			2.80872
			3.62436			3.82344
			2.84902			4.0045
			2.76261			3.67089
			3.84495			1.83813
			3.77556			1.86928
			1.93426			3.79064
			0.910167			0.934643
			3.84797			0.920129
			3.84436			3.8674
			1.89994			2.07193
			3.74058			1.83348
			0.776946			2.95759
			1.86928			3.68887
			3.71884			1.93344
			0.802316			1.8102
			1.84094			3.86984
			0.970279			2.78453
			2.79931			3.08366
			2.67147			2.70081
			0.870791			3.82165
			2.72774			2.74876
			2.85012			2.13653
			3.90301			1.97793
			0.872382			2.85067
			3.72746			1.92527
			3.73248			3.82875
			3.75876			3.80376
			2.77993			3.70275
			1.7897			0.931487
			3.7411			0.792643
			1.84013			1.7361
			1.84549			1.76093
			1.90229			3.79826
			3.77548			3.87053
			1.75093			2.79482
			1.81949			1.84089
			1.84753			2.74846
			1.04972			3.70151
			3.7184			1.01223
			0.910609			3.56827
			0.911394			1.96415
			1.76164			0.906275
			3.73878			1.76191
			0.868714			0.918948
			2.80119			0.966283
			3.76437			2.83184
			1.82453			1.75193
			3.71897			2.74273
			0.984299			2.00179
			1.82037			1.88171
			3.86514			0.838393
			3.02913			3.67281
			3.92154			1.87292
			1.79909			3.01978
			1.9071			0.863678
			2.80351			0.815376
			3.79467			2.56203
			0.90046			2.75583
			2.78592			3.78211
			1.87183			1.84217
			1.77959			3.01948
			3.76712			1.75422
			0.922778			1.81626
			0.739857			2.84462
			0.881293			2.78998
			0.855828			3.6666
			1.85295			1.67234
			1.91286			3.74457
			1.86526			3.73338
			1.81785			2.75421
[truncated: 3,346 more rows]
