# Supplementary material for: Mass photometry enables label-free tracking and mass measurement of single proteins on lipid bilayers
Source: Nat Methods. 2021 Oct 4;18(10):1247–52. doi: 10.1038/s41592-021-01261-w (PMC8490153; doi:10.1038/s41592-021-01261-w)
Supplement: Source Data Extended Data Fig. 4 — Statistical Source Data for Extended Fig. 4 [file 41592_2021_1261_MOESM12_ESM.xlsx]

## Sheet: ExtFig4a_plot
Peak contrasts and SEM were calculated by Gaussian fitting to the entire contrast histogram
	Dimer		Tetramer		Hexamer		Octamer
Total exposure / ms	Contrast (%)	SEM (%)	Contrast (%)	SEM (%)	Contrast (%)	SEM (%)	Contrast (%)	SEM (%)
3.01811	0.803971	0.0168308	1.73615	0.00718216	2.64573	0.00637649	3.54251	0.0169122
6.03622	0.74029	0.00808694	1.61354	0.00847776	2.52207	0.00605649	3.47272	0.0154517
9.05433	0.714958	0.00943412	1.53734	0.00962136	2.41693	0.0059083	3.3254	0.0192305
12.0724	0.673837	0.00930271	1.45358	0.0121514	2.32632	0.00770045	3.22566	0.0199046
15.0905	0.677961	0.0128848	1.35876	0.0144391	2.24822	0.0104049	3.15626	0.0226589

## Sheet: ExtFig4b_plot
Slope and stdev were calculated by fitting a straight line to the determined peak contrasts
Total exposure (ms)	Contrast vs mass slope (% MDa-1)	Std deviation in slope (% MDa-1)
3.01811	4.39725	0.043715
6.03622	4.23741	0.0839813
9.05433	4.057	0.0803989
12.0724	3.91043	0.0969213
15.0905	3.7942	0.11452

## Sheet: ExtFig4c_plot
Contrasts precisions and SEM were calculated by Gaussian fitting to the distribution of stdevs in contrast values of each species
	Dimer		Tetramer		Hexamer		Octamer
Total exposure (ms)	Mean contrast precision (%)	SEM (%)	Mean contrast precision (%)	SEM (%)	Mean contrast precision (%)	SEM (%)	Mean contrast precision (%)	SEM (%)
3.01811	0.173906	0.000654268	0.199185	0.000793002	0.226899	0.00104502	0.249678	0.000446304
6.03622	0.157619	0.000738656	0.201129	0.000998462	0.234067	0.00115339	0.256279	0.00240369
9.05433	0.158119	0.00168572	0.209724	0.00116165	0.256368	0.00165066	0.306729	0.000953702
12.0724	0.161571	0.00173597	0.223217	0.00224623	0.273936	0.00184511	0.296284	0.00286043
15.0905	0.15327	0.00275488	0.246493	0.00212135	0.281682	0.00171954	0.319435	0.00309027

## Sheet: 3ms_data
All contrasts (%)	Peak centres (%)	Peak stdev (%)	Calibration (%/MDa)	Contrast precision dimer (%)	Contrast precision tetramer (%)	Contrast precision hexamer (%)	Contrast precision octamer (%)
2.72883	0.803971	0.098133	4.39725	0.160598	0.228779	0.237781	0.256142
2.74954	1.73615	0.0661684		0.184031	0.240625	0.223694	0.224172
3.62768	2.64573	0.0866108		0.167114	0.225197	0.231557	0.269885
2.82252	3.54251	0.0804808		0.158915	0.1442	0.202955	0.256536
1.72677				0.17116	0.165696	0.210571	0.344284
3.65717				0.146483	0.219599	0.25218	0.290761
2.54802				0.165905	0.184815	0.215135	0.253036
2.69526				0.155665	0.240896	0.278481	0.188214
1.76698				0.195094	0.171053	0.273523	0.22253
2.66545				0.198515	0.252744	0.242933	0.267348
2.63057				0.151494	0.252585	0.198596	0.219102
2.67771				0.152228	0.220906	0.191532	0.241589
2.65377				0.198577	0.236393	0.242638	0.246147
2.75779				0.208696	0.206229	0.218264	0.26618
2.58504				0.184297	0.196755	0.292965	0.343014
2.06777				0.189154	0.199389	0.25839	0.314722
2.62879				0.179563	0.162859	0.198548	0.269616
2.61138				0.195298	0.232418	0.206595	0.304969
1.786				0.16244	0.178518	0.240143	0.303967
1.98142				0.187679	0.218358	0.226273	0.251394
2.62861				0.137634	0.17873	0.232527	0.249885
2.40623				0.150516	0.221124	0.233103	0.239434
2.72298				0.181054	0.245737	0.212516
1.79734				0.195237	0.23486	0.171149
2.76101				0.186571	0.186422	0.183974
2.66596				0.176615	0.200742	0.166338
2.68241				0.174916	0.231866	0.263727
1.72801				0.134418	0.141639	0.28545
2.62133				0.131898	0.162702	0.231265
2.65223				0.124713	0.174748	0.275353
2.75979				0.155111	0.182139	0.201779
2.73198				0.199553	0.189642	0.207467
2.66049				0.173737	0.215517	0.260021
2.73741				0.169649	0.174419	0.210048
2.61429					0.214373	0.232864
2.92194					0.235051	0.292793
2.52192					0.181412	0.25198
1.85071					0.202556	0.252535
2.61273					0.226267	0.210045
2.60035					0.214825	0.233168
2.5863					0.170229	0.245987
2.78869					0.1466	0.239524
2.68923					0.204155	0.211229
2.68479					0.187895	0.207047
2.80798					0.20398	0.207892
2.7485					0.20073	0.258492
2.69326					0.198095	0.22723
1.64565					0.204755	0.166609
2.68292					0.246161	0.196761
2.66078					0.177556	0.261248
1.7926					0.180688	0.177337
1.7462					0.170705	0.210017
2.74279					0.165275	0.180305
2.63562					0.215198	0.195148
2.80014					0.151104	0.224802
0.867283					0.221116	0.264917
0.872742					0.205379	0.268134
2.65466					0.177779	0.269335
4.05803					0.202686	0.244673
1.88531					0.228387	0.148615
2.67122					0.171275	0.295048
2.63096					0.239632	0.213818
2.78018					0.228631	0.202848
2.76665					0.200785	0.192491
2.67914					0.176527	0.241832
2.65561					0.19575	0.194293
2.72615					0.20163	0.238438
2.74867					0.144242	0.2145
1.72371					0.179065	0.227887
2.28967					0.175503	0.210508
2.61777					0.189475	0.220648
1.7438					0.206901	0.285459
2.65659					0.207313	0.203535
2.33325					0.211738	0.235208
1.76686					0.228628	0.20466
2.56221					0.17626	0.287961
2.5791					0.182597	0.205822
2.76162					0.185571	0.239962
2.7636					0.180258	0.219598
3.45222					0.186274	0.188146
2.56216					0.195531	0.205028
2.70189					0.178153	0.268943
2.69894						0.288665
1.75382						0.22418
2.6269						0.243979
2.65338						0.24205
2.60068						0.255184
2.57886						0.164535
2.7667						0.248455
2.57439						0.20435
3.44297						0.246928
1.87241						0.261556
2.57516						0.257865
1.67158						0.248593
2.61828						0.202329
2.75559						0.236875
1.74254						0.228146
2.70064						0.19839
2.66312						0.239131
2.67304						0.245139
2.75376						0.223254
1.786						0.255505
2.68967						0.209258
2.67746						0.226536
2.78698						0.19128
2.48301						0.193177
2.4694						0.17829
1.77835						0.209317
2.67843						0.201501
2.55567						0.22373
2.55809						0.251073
2.54623						0.218716
3.55704						0.15124
1.794						0.270623
1.76352						0.223459
4.44278						0.236094
1.60816						0.275419
2.55216						0.268469
2.63139						0.232858
2.64221						0.280192
1.7382						0.254864
1.75934						0.295346
1.78115						0.271036
3.53046						0.185465
2.72075						0.18114
2.59978						0.215404
2.5985						0.211698
1.75346						0.250488
1.77646						0.161479
2.65615						0.205535
1.69744						0.252058
2.57235						0.255773
1.78015						0.223947
1.69839						0.254067
1.85335						0.219342
3.71722						0.223955
2.60351						0.253452
3.62572						0.229524
3.46347						0.21016
2.43853						0.241462
0.708647						0.282489
2.75555						0.177825
2.70949						0.246583
0.688693						0.291029
0.642717						0.227562
1.76803						0.237026
2.70453						0.241051
1.57427						0.305793
3.35539						0.200304
1.77058						0.164542
2.62509						0.216239
1.88299						0.176143
3.54811						0.173956
1.85305						0.263689
1.73512						0.240962
2.63977						0.168084
0.837996						0.242698
2.59858						0.186623
0.845007						0.227009
1.83777						0.22193
2.56077						0.26409
0.890572						0.17698
1.79536						0.23129
1.73588						0.251549
1.84809						0.226877
2.6446						0.19247
2.55348						0.219884
2.63326						0.27119
2.56562						0.188398
2.71287						0.227497
2.58953						0.196842
1.76637						0.216749
2.63023						0.241392
0.845256						0.29095
2.73115						0.229287
2.73525						0.203965
3.59238						0.180359
2.74925
1.64882
2.74652
1.61894
2.90154
1.57983
2.62682
2.51244
2.70088
3.53636
2.7039
2.64766
3.49307
0.814626
3.56071
1.73924
1.81491
2.68036
2.52336
1.71178
1.76082
1.76731
2.67406
2.64391
1.75621
1.80129
1.83712
2.56275
2.60782
2.54462
2.60635
2.52992
2.59772
1.61593
2.59247
1.75925
1.65664
2.665
2.60105
2.53835
2.69595
3.55181
0.726863
2.82535
2.62238
2.69536
2.65854
2.66082
2.4859
2.53431
2.69935
2.59594
2.61842
3.56912
3.51348
2.93115
2.5112
2.72041
2.63642
2.53904
2.50224
2.50389
2.70706
0.828594
0.865842
3.62862
1.7773
3.41734
2.5774
2.67921
2.5549
1.61822
2.61401
2.65004
2.58827
1.65702
2.70579
3.56225
1.97745
1.72105
1.71538
1.71617
1.6246
1.6489
2.49775
2.79309
2.60398
1.7006
2.56898
2.71393
2.5822
2.48485
1.73029
2.55014
0.789429
1.75496
2.58675
3.42673
2.14938
2.60463
2.58112
0.765398
2.66108
0.82964
0.858559
2.58555
0.900381
2.76576
0.806415
2.63018
0.83645
0.904409
0.785454
0.832965
1.67564
0.860689
0.797811
1.69891
2.4643
1.43692
1.78304
0.772088
1.42397
2.57615
2.72744
0.749471
2.67191
2.64103
2.80883
0.624555
0.644504
0.616974
1.73783
0.610952
2.65595
1.74562
1.70935
2.46709
1.68855
1.69347
3.57926
3.71957
1.65392
3.70084
1.68501
1.65692
1.72006
1.64265
1.67725
1.65962
1.6306
2.69896
1.61373
1.66946
2.70076
2.57374
2.75008
2.68848
0.709488
1.72688
1.69464
2.58916
0.762991
2.75496
2.61636
0.64768

## Sheet: 6ms_data
All contrasts (%)	Peak centres (%)	Peak stdev (%)	Calibration (%/MDa)	Contrast precision dimer (%)	Contrast precision tetramer (%)	Contrast precision hexamer (%)	Contrast precision octamer (%)
3.45274	0.74029	0.0601272	4.23741	0.13279	0.239303	0.262311	0.220809
3.55933	1.61354	0.0875095		0.133293	0.223693	0.16677	0.323751
3.56309	2.52207	0.0935803		0.216332	0.247033	0.29644	0.239928
3.57403	3.47272	0.0857934		0.146086	0.183464	0.287597	0.244891
1.67777				0.236158	0.248709	0.27298	0.18685
3.43899				0.218783	0.136344	0.239102	0.207686
2.35754				0.17306	0.106137	0.207445	0.297694
2.5738				0.129166	0.236956	0.211164	0.248082
1.62432				0.108102	0.184638	0.208053	0.173534
1.09111				0.205674	0.217	0.209816	0.234004
3.41005				0.182595	0.198091	0.287361	0.298575
2.48002				0.195271	0.255939	0.261539	0.30207
0.607321				0.143581	0.215615	0.297872	0.279747
2.48784				0.228416	0.186688	0.186354	0.216
2.01238				0.124005	0.20854	0.174115	0.250734
2.63182				0.133866	0.225619	0.233527	0.281746
2.47164				0.182769	0.250639	0.262458	0.279746
0.945697				0.167395	0.216222	0.212195	0.242398
2.04216				0.143974	0.14967	0.249823	0.246654
0.849182				0.16087	0.172113	0.2222	0.186748
2.49336				0.166093	0.195622	0.230771	0.356431
2.71157				0.157821	0.186726	0.206719	0.306091
1.82105				0.16114	0.211075	0.269795	0.348627
2.55271				0.165327	0.182153	0.241058	0.248165
1.62886				0.134817	0.206969	0.279005	0.252472
1.89904				0.15047	0.231129	0.2463	0.364166
2.53615				0.184766	0.198266	0.273747	0.267776
2.27899				0.214154	0.157658	0.2988	0.302192
2.6034				0.143818	0.234644	0.206005	0.166068
2.52338				0.151178	0.237782	0.209665
2.61256				0.16105	0.183909	0.152471
4.28415				0.188165	0.213368	0.171275
2.53176				0.137656	0.199071	0.142674
1.65217				0.135174	0.256121	0.172876
2.47859				0.11613	0.213403	0.170361
2.5747				0.148392	0.240335	0.220965
2.55782				0.142648	0.1469	0.250113
2.52715				0.156897	0.228834	0.277184
2.53424				0.167844	0.235685	0.27599
2.60605				0.184758	0.246164	0.264382
2.45869				0.14513	0.22244	0.215423
2.60069				0.208848	0.169283	0.254068
2.4882				0.161757	0.168018	0.211024
2.48008				0.175333	0.184139	0.289491
2.48412				0.232383	0.198718	0.216628
2.59075				0.179138	0.190114	0.250043
1.11011				0.197563	0.179759	0.275208
0.620933				0.130992	0.205954	0.286309
2.54448				0.189849	0.246696	0.322769
2.59561				0.153053	0.224106	0.219526
2.33988				0.168454	0.147176	0.178918
2.51714					0.178487	0.140084
2.6229					0.249678	0.25158
1.51828					0.210556	0.229835
2.56416					0.261769	0.311184
2.68346					0.20768	0.265015
2.56046					0.149339	0.191169
1.55371					0.205321	0.242161
2.42819					0.197251	0.163224
2.42394					0.247002	0.262641
2.66912					0.182463	0.186004
2.54396					0.197634	0.216191
0.709916					0.242375	0.27221
2.58191					0.187114	0.151628
2.49135					0.208524	0.194989
1.64979					0.192259	0.250056
2.55126					0.222903	0.238426
2.54853					0.199735	0.272404
0.917747					0.235836	0.217775
2.55475					0.207414	0.314554
2.68253					0.180837	0.281126
2.53115					0.216597	0.196403
0.813736					0.221315	0.212185
2.55925					0.222495	0.213263
4.00939					0.148404	0.264574
2.58512					0.185069	0.272165
2.47424					0.204883	0.213112
2.51448					0.238714	0.284214
2.62762					0.185238	0.216307
2.63188					0.173763	0.20743
2.63697					0.185649	0.255697
2.53921					0.178775	0.265506
2.66078					0.171152	0.20248
2.57548					0.16165	0.25558
0.823653					0.216738	0.25032
2.48322					0.129004	0.207482
2.59175					0.182241	0.2238
2.68242					0.192205	0.169448
2.62717					0.196978	0.203508
1.60844					0.172094	0.22168
2.17397					0.182576	0.217375
2.50903					0.22233	0.221337
1.60379					0.197314	0.201867
2.54024					0.148511	0.287047
2.20678					0.192517	0.244511
2.46514					0.170777	0.228557
1.74264					0.189975	0.277834
2.49748					0.15658	0.255981
1.65447					0.250388	0.255782
3.44504					0.198296	0.216224
2.66131					0.165162	0.23535
1.58527					0.186811	0.310353
2.67943						0.301356
3.32082						0.222398
2.41734						0.249393
2.57601						0.238415
2.49675						0.238679
1.63352						0.174982
0.994096						0.240643
2.55369						0.223088
2.50711						0.160356
2.50936						0.226894
2.59627						0.24485
3.42267						0.24283
1.65306						0.211383
2.53719						0.2727
1.7289						0.318849
1.62318						0.220631
2.48485						0.201098
2.4992						0.270548
1.56987						0.250108
2.50233						0.193265
0.896534						0.255512
2.58884						0.228196
2.62721						0.264792
1.56305						0.237304
1.65948						0.23768
2.56895						0.235249
2.51973						0.266093
3.62246						0.208853
2.63576						0.214538
1.73645						0.194001
2.6626						0.276689
2.42837						0.181945
2.37531						0.274239
1.61965						0.177595
1.65735						0.213251
1.09807						0.210068
2.46174						0.23685
2.45888						0.231278
3.48541						0.224931
1.61775						0.237203
3.45727						0.275648
0.921387						0.240778
1.71064						0.214915
1.64837						0.181249
4.31566						0.296705
1.5154						0.230517
2.42665						0.310991
2.46441						0.240667
2.34649						0.214252
2.82077						0.227473
2.53876						0.283974
1.58278						0.231224
1.70857						0.234145
1.59064						0.284523
2.5815						0.251923
3.37666						0.167161
2.63039						0.19157
2.56146						0.200684
2.48403						0.215147
2.4563						0.224327
2.46416						0.227596
1.48897						0.224109
1.69129						0.251325
2.45741						0.188621
2.58422						0.170335
1.70494						0.209085
2.54095						0.219349
1.55714						0.20638
2.42619						0.206821
1.65897						0.249275
2.51737						0.230144
1.71265						0.236476
0.643168						0.252517
3.51435						0.27589
0.737122						0.250945
2.47765						0.266345
2.49474						0.254796
3.49464						0.271022
1.59266						0.20452
1.70816						0.214287
0.721332						0.191271
2.5098						0.193952
2.41596						0.278266
0.698733						0.248797
2.59812						0.271988
3.52015						0.28495
2.59216						0.244152
0.694806						0.231462
2.47444						0.314011
2.38022						0.30519
1.71189						0.215825
2.49743						0.248808
1.58011						0.2684
3.21422						0.244703
2.50033						0.226985
1.58559						0.253827
3.15852						0.194182
2.48898						0.195503
1.53225						0.254675
2.47663						0.213608
1.73719						0.234152
1.74668						0.181305
1.61845						0.194208
2.51267						0.281558
0.803037						0.225487
2.49263						0.234169
0.759889						0.215076
2.57347						0.310058
0.723692						0.29464
1.60199						0.235958
2.45255						0.223066
0.756614						0.183334
2.65159						0.252361
0.825617						0.150089
1.63366						0.224229
1.79053						0.297432
1.69547						0.210527
2.48127						0.221376
2.43707						0.222446
3.24024						0.235312
2.47798						0.242694
2.41651						0.281108
2.62419						0.314655
2.58464						0.260692
2.5158						0.194158
2.6858						0.250255
2.43038						0.296071
1.64305
2.47079
0.777918
0.770111
2.55705
2.35805
0.725817
3.47014
2.47243
2.71673
2.72079
1.55354
2.68844
1.50535
2.59355
2.77964
2.50092
2.503
2.5452
2.40563
2.75727
2.62843
3.41631
2.57889
2.47838
3.36278
0.699504
2.51599
3.61922
3.41757
1.73459
1.71041
2.58661
2.60606
1.76431
2.50435
2.38924
0.57338
1.57437
1.64491
1.62801
2.4583
1.66622
1.73767
1.75081
2.53207
2.39304
2.23283
2.54822
2.53911
2.49481
1.51413
1.71221
2.47574
2.49537
2.60019
2.52301
1.50052
2.47091
2.44988
2.57178
2.44659
2.56487
2.59545
3.50325
0.726125
2.46944
2.69666
2.5367
0.753119
2.53243
2.4993
1.46947
2.56131
2.62271
2.41973
2.50404
2.39226
2.47361
2.60787
2.48135
2.50949
3.39749
2.53191
2.44429
2.8759
2.54612
2.5177
2.46502
2.3417
2.41483
2.41475
2.51538
2.45782
1.4888
2.51659
0.752664
1.70643
3.49298
0.785883
1.6242
3.26067
1.55364
2.62442
2.43099
2.44279
1.53377
2.50939
2.46687
2.51473
2.37009
2.67717
2.49142
1.48826
1.49997
2.7345
1.97744
1.61976
1.61533
1.57076
1.54749
2.66041
2.35855
2.64825
2.50735
0.666785
1.62558
3.45114
2.51807
1.45248
2.59688
2.37726
2.33354
1.58711
2.40632
0.794242
1.63917
0.733642
2.46612
2.59889
3.21531
2.08422
2.48928
2.48498
0.742647
2.56317
0.776151
0.806174
2.51361
0.721967
0.716449
0.71979
0.685992
0.776537
0.69523
0.723202
0.747925
0.743889
0.658999
0.759436
0.752966
0.744109
1.63146
1.40516
2.35898
1.73636
0.731244
1.42251
2.49165
3.55558
2.49094
2.03134
2.46466
2.03556
2.58242
0.689203
1.98309
2.58424
2.6535
0.578551
0.546618
0.541266
1.63186
2.57075
1.62024
0.872188
0.676027
0.778134
2.58121
0.805082
4.23355
0.674029
2.37241
1.58353
1.59944
2.33775
1.67026
1.68687
1.5714
1.59628
3.44704
3.54985
1.55336
1.51108
3.56224
1.52566
1.52738
1.61785
1.57936
1.56336
1.55218
2.59479
1.52428
1.53989
1.51968
2.59806
2.52574
2.63576
0.682947
0.696012
1.65043
1.60605
2.39359
2.51554
0.731945
2.5712
2.55804
2.52884
2.37818
0.610708
1.78338

## Sheet: 9ms_data
All contrasts (%)	Peak centres (%)	Peak stdev (%)	Calibration (%/MDa)	Contrast precision dimer (%)	Contrast precision tetramer (%)	Contrast precision hexamer (%)	Contrast precision octamer (%)
2.51223	0.714958	0.0747415	4.057	0.211838	0.189743	0.136392	0.315568
3.36154	1.53734	0.0972027		0.194299	0.180085	0.179853	0.328283
3.20471	2.41693	0.090557		0.153975	0.263749	0.224133	0.298781
3.54299	3.3254	0.117554		0.125919	0.270875	0.277135	0.360868
1.60561				0.249301	0.210722	0.25392	0.329154
3.26459				0.225791	0.269208	0.332456	0.195666
1.55117				0.199169	0.235906	0.319673	0.275379
2.50781				0.15681	0.176747	0.214734	0.325683
3.33707				0.220514	0.256762	0.32158	0.287208
2.40653				0.154644	0.194828	0.185809	0.298921
3.32648				0.220934	0.234948	0.291799	0.201115
2.41307				0.162901	0.183593	0.226158	0.365224
2.47132				0.168288	0.217318	0.29123	0.320084
1.23157				0.244842	0.239362	0.281037	0.3032
2.49365				0.0816059	0.209252	0.262448	0.367496
2.34573				0.121438	0.270895	0.272314	0.181022
0.842344				0.125815	0.151161	0.213575	0.224316
3.34937				0.16233	0.20045	0.255233	0.240502
1.96052				0.223468	0.220585	0.284024	0.250375
2.40797				0.173835	0.235777	0.204664	0.294334
0.758784				0.111773	0.260596	0.301472	0.280886
0.987869				0.193747	0.281722	0.318038	0.325586
3.35085				0.159091	0.250037	0.269677	0.311108
2.64457				0.219811	0.166259	0.187098	0.283076
2.37753				0.13323	0.166311	0.301239	0.27339
1.50085				0.133736	0.203601	0.230668	0.313368
1.58924				0.144582	0.178997	0.276369	0.222705
1.82793				0.136919	0.211063	0.277017	0.261512
2.49338				0.102795	0.220268	0.298505	0.313365
2.45559				0.0972402	0.0912188	0.313232	0.331441
2.5188				0.189441	0.202206	0.278212	0.322178
1.57377				0.133146	0.25243	0.259618	0.310533
1.5475				0.19143	0.15545	0.191583	0.196798
3.38559				0.172522	0.106406	0.182128	0.381047
2.24317				0.196641	0.164124	0.293364	0.292695
2.22296				0.216542	0.191402	0.221664	0.202338
1.76674				0.165915	0.218518	0.206329	0.341594
1.18162				0.102247	0.109202	0.289376
1.56169				0.0897619	0.211388	0.284519
2.53992				0.112764	0.220933	0.129531
2.41978				0.10412	0.18093	0.327848
4.29944				0.135067	0.213857	0.230367
2.47351				0.159203	0.237481	0.25015
1.53222				0.165782	0.164654	0.264406
2.37299				0.221145	0.280734	0.242308
2.47483				0.140124	0.244343	0.313586
1.1741				0.0700895	0.216059	0.264419
2.36568				0.161386	0.279815	0.298226
2.09205				0.17753	0.0871589	0.314093
2.50232				0.252283	0.203001	0.265522
2.35379				0.086867	0.231661	0.27294
2.49552				0.143554	0.234727	0.331763
2.44987				0.169006	0.283479	0.283497
0.698634				0.132345	0.201679	0.263113
2.52106				0.179679	0.225024	0.315458
2.47332				0.146953	0.152012	0.23679
2.57988				0.139657	0.206828	0.278511
2.33192				0.188648	0.223892	0.193832
2.44436				0.14122	0.205857	0.227437
2.3463				0.242809	0.198786	0.262581
2.28716					0.227881	0.200811
1.64378					0.228841	0.215235
2.38208					0.10316	0.225287
2.50003					0.191103	0.16006
1.12003					0.189535	0.310462
0.676153					0.244214	0.20741
2.57128					0.204717	0.215593
2.32442					0.250924	0.264519
2.45549					0.185978	0.242667
1.44202					0.162364	0.309473
2.4012					0.217597	0.263894
2.30292					0.223066	0.220865
2.42439					0.217323	0.257111
2.58866					0.221537	0.156014
2.56237					0.207111	0.295354
2.40958					0.189526	0.256342
2.46301					0.175905	0.285115
2.47137					0.151002	0.243726
0.70327					0.215806	0.311748
1.72591					0.111889	0.262211
1.68346					0.20361	0.258084
0.807775					0.153049	0.232472
1.54675					0.122504	0.151748
0.639369					0.176908	0.243913
2.48018					0.182395	0.177268
2.49818					0.218141	0.305932
0.808912					0.246042	0.207171
4.00993					0.200948	0.322598
2.45001					0.226629	0.260298
2.42725					0.197363	0.24421
0.731017					0.24691	0.219782
0.731775					0.178939	0.242796
2.49192					0.195115	0.251002
2.34521					0.15803	0.219252
2.31545					0.201112	0.275304
2.44498					0.215202	0.202164
2.54929					0.247516	0.296481
2.47242					0.168452	0.245971
2.39793						0.314966
2.52718						0.245395
2.48292						0.253479
0.808683						0.277667
0.669715						0.199731
2.32344						0.241794
2.47653						0.320171
2.54938						0.250472
2.44073						0.291553
1.48074						0.180645
0.543279						0.318974
2.10636						0.264571
2.31647						0.267073
1.55557						0.238605
2.21257						0.252777
1.57004						0.255113
2.3993						0.18018
2.37671						0.195774
2.42564						0.242491
2.58967						0.309663
1.5506						0.307275
2.47728						0.268454
3.17263						0.182772
2.36242						0.289981
2.67446						0.207367
2.47626						0.273621
2.54401						0.263345
1.27395						0.210761
0.778544						0.209291
1.54958						0.212741
2.41626						0.290722
2.42782						0.317572
2.45892						0.226457
2.38031						0.225521
2.56859						0.32535
3.37806						0.203198
1.54948						0.305325
2.40942						0.160653
1.70562						0.299057
2.28651						0.272805
2.38726						0.27405
1.45208						0.275753
0.747326						0.268372
2.31866						0.31255
2.55813						0.214893
1.53879						0.216825
3.34564						0.275484
2.40957						0.0804218
2.54144						0.306098
2.46422						0.274345
2.46673						0.31459
3.56289						0.254352
2.45823						0.269465
1.40462						0.310788
0.887302						0.312603
1.71154						0.228531
2.55544						0.189462
2.55085						0.267735
2.28543						0.189965
1.54108						0.174035
1.56878						0.29268
3.13424						0.280197
2.42328						0.281754
2.39819						0.251159
3.30464						0.299227
1.64448						0.254918
34.7615						0.203874
1.55431						0.28207
1.57401						0.1886
2.36881						0.230663
2.48388						0.228972
2.57326						0.287267
1.56934						0.18167
1.56076						0.247724
2.56904						0.283203
1.51905						0.263087
2.48837						0.25514
3.25256						0.298504
2.47453						0.279646
0.576578						0.267187
2.37495						0.281293
2.37456						0.207913
2.39743						0.236243
1.66162						0.288263
1.66409						0.242501
2.38824						0.238801
2.48665						0.274618
2.41963						0.167654
1.49474						0.315427
2.3534						0.22697
2.4921						0.25072
3.46735						0.129616
2.27287						0.232603
2.32085						0.248786
0.652183						0.275052
3.46393						0.241823
2.37554						0.229766
2.40351						0.241799
2.40629						0.248636
0.676143						0.328338
2.44185						0.24591
3.39485						0.294399
2.62818						0.303246
2.49628						0.181081
2.54205						0.323049
0.701353						0.246401
2.30374						0.174135
2.26275						0.284451
1.59755						0.244813
2.43585						0.248008
1.48547						0.292109
3.10351						0.224178
2.39836						0.189592
1.52644						0.162037
2.38921						0.189129
1.66544						0.179845
3.32633						0.236375
2.21263						0.251243
0.783665						0.216744
2.39248						0.231538
0.849723						0.172181
2.36194						0.292669
0.758842						0.21943
2.34507						0.148362
0.727421						0.200089
0.753519						0.241386
1.71226
1.43711
0.678818
0.776578
1.6744
1.58186
1.60973
1.78027
2.43618
2.28909
3.09155
1.6917
2.41253
2.30099
2.52819
2.45862
2.38005
2.42639
1.54056
2.26671
2.37324
0.709685
0.725894
2.3226
2.58271
3.36203
2.43869
2.61528
3.13838
2.55011
1.05719
2.66805
1.36861
2.39623
2.6404
1.43609
2.33076
2.27749
3.26724
2.45377
2.24392
2.35904
3.24169
2.43206
3.57308
3.2078
2.39858
1.67315
2.60929
1.61735
2.41425
2.4897
2.4194
2.34162
2.43945
1.50948
2.35112
1.43971
1.55057
1.6006
1.56238
1.71017
1.69943
2.27029
2.32281
2.44062
2.42095
1.6671
2.30272
1.5907
1.51177
2.43972
1.57813
2.44243
2.39103
2.49447
2.17967
2.27541
2.55079
2.41639
3.33825
3.39769
1.55598
2.39054
2.4728
2.37987
2.55002
2.43864
0.710589
2.41979
2.48066
2.34405
2.41205
2.33822
2.37445
2.32237
2.48409
2.56113
2.37307
1.46169
2.40018
2.34508
3.30273
2.45941
2.30963
2.38455
2.29954
2.32503
1.46711
2.51203
0.72033
1.61253
3.386
0.838117
1.58196
1.49987
3.13535
1.50094
2.28912
2.41056
2.3567
2.21334
1.48278
2.39377
2.36035
2.54383
2.39237
1.34881
1.38723
2.72327
2.54248
3.35014
1.99165
1.46554
1.51575
1.38856
2.51251
2.47647
2.28926
2.62395
2.44886
1.37747
1.41953
2.38551
2.33673
2.41378
1.50776
2.41063
2.37828
2.35909
2.39051
3.23453
1.96827
2.42079
2.35297
0.720482
2.46895
0.730947
2.31979
2.38498
0.697398
0.60653
0.728354
0.685665
0.682863
0.666136
0.6474
0.728455
0.679456
0.716042
0.706186
1.4942
1.28083
2.17133
1.58541
0.643635
1.34232
2.40998
2.41049
1.95246
3.44264
2.37928
1.9867
0.836445
2.42633
2.51979
0.752076
1.97047
0.521621
0.568854
0.533392
1.63031
2.43364
1.52525
0.831644
0.803077
2.50579
0.760791
4.01738
0.67252
2.35233
0.622407
1.5148
1.55388
1.50608
1.5789
2.23385
1.59387
1.54121
1.48649
3.29844
1.49126
3.34393
3.54024
1.49454
1.4668
0.69331
1.48984
1.46679
2.50931
1.36416
1.44106
1.41815
1.3422
2.30526
2.58953
2.49126
2.4927
2.47707
0.641083
0.615046
1.51607
1.44
2.33979
2.18064
0.701316
2.45181
2.48058
0.702488
2.39412
0.732146
0.583135
0.758121

## Sheet: 12ms_data
All contrasts (%)	Peak centres (%)	Peak stdev (%)	Calibration (%/MDa)	Contrast precision dimer (%)	Contrast precision tetramer (%)	Contrast precision hexamer (%)	Contrast precision octamer (%)
3.34503	0.673837	0.0711726	3.91043	0.0751204	0.226517	0.201859	0.300889
0.763452	1.45358	0.123696		0.191125	0.248857	0.307422	0.310324
2.59465	2.32632	0.114831		0.20368	0.252537	0.256222	0.299568
3.46056	3.22566	0.124507		0.244588	0.216237	0.261442	0.316123
1.5469				0.187112	0.285607	0.220452	0.298859
3.23624				0.117589	0.297023	0.0951507	0.301366
1.30147				0.166566	0.290734	0.283572	0.264973
2.42461				0.168666	0.260155	0.314837	0.32791
1.14977				0.152206	0.232293	0.189868	0.247661
3.2446				0.208117	0.182355	0.332476	0.199372
1.51245				0.174374	0.198029	0.233705	0.404382
0.766727				0.167023	0.273081	0.2184	0.268755
2.35728				0.127609	0.219584	0.329156	0.323549
2.82987				0.251836	0.143173	0.221715	0.370369
1.04854				0.217534	0.243351	0.329802	0.244234
2.30859				0.152366	0.10949	0.2629	0.214146
0.874971				0.130651	0.185688	0.282664	0.203743
1.8856				0.157081	0.255168	0.250511	0.203308
2.21731				0.113872	0.179094	0.332869	0.336018
0.75				0.123183	0.25108	0.298772	0.233298
0.995593				0.0979194	0.256992	0.281649	0.303026
3.23986				0.245192	0.0984209	0.171306	0.194687
2.57123				0.164449	0.179723	0.279498	0.371227
3.32583				0.135775	0.258234	0.302332	0.18482
1.40374				0.147133	0.148922	0.244575	0.396225
1.78403				0.270809	0.16118	0.248702	0.261895
1.37738				0.198176	0.192644	0.187216	0.35314
2.39369				0.112389	0.129945	0.296762	0.324768
1.47541				0.19767	0.259898	0.341631	0.280415
1.10037				0.144486	0.189969	0.300212	0.398262
2.30111				0.188503	0.116041	0.300459	0.305905
2.07855				0.253142	0.24371	0.193322	0.319462
1.14082				0.231011	0.251856	0.283972	0.407479
1.36552				0.20177	0.16964	0.26306	0.354558
1.39164				0.119023	0.2713	0.232371	0.291144
2.48567				0.111994	0.16118	0.245377	0.27551
2.24004				0.145454	0.114981	0.295617	0.269457
4.05363				0.147988	0.273765	0.273395	0.127346
2.47658				0.0767774	0.273566	0.253616
2.1358				0.258035	0.203562	0.304961
2.40886				0.141057	0.254347	0.269929
2.01109				0.155953	0.159167	0.183164
2.54155				0.192681	0.177707	0.307249
2.34122				0.232547	0.222538	0.148329
2.2123				0.143745	0.27898	0.270389
2.4324				0.18029	0.264986	0.257802
2.41231				0.269372	0.127819	0.207471
2.25218				0.0965976	0.13869	0.311189
1.49826				0.117323	0.175859	0.273131
0.722787				0.158504	0.20804	0.322519
2.47104				0.112272	0.105936	0.33928
1.1311				0.197435	0.263865	0.296604
0.681948					0.270872	0.301152
2.26061					0.160055	0.33896
2.31754					0.201916	0.185638
3.30166					0.263398	0.16008
2.50901					0.268067	0.218942
2.46829					0.224614	0.198638
2.23572					0.269057	0.2071
2.47071					0.140864	0.259354
1.4821					0.260623	0.175951
2.28345					0.147928	0.302736
2.17961					0.284557	0.298552
2.50353					0.286048	0.307122
2.34459					0.25147	0.272915
2.25201					0.19828	0.0977132
2.46608					0.160121	0.240625
0.645148					0.244638	0.294513
1.24978					0.171925	0.283848
0.695969					0.273227	0.197536
2.11697					0.115073	0.2194
1.50973					0.222331	0.115769
0.599446					0.1799	0.186352
2.41537					0.277897	0.251173
0.846466					0.234249	0.329762
2.45584					0.220941	0.3385
2.39569					0.213024	0.25888
2.55704					0.275121	0.327254
2.3816					0.16997	0.28236
2.00361					0.153274	0.22186
2.44122					0.18839	0.22136
2.35347					0.227075	0.328791
0.848511					0.186811	0.269923
2.33704					0.20513	0.302427
0.689165					0.208143	0.215636
2.47953					0.210236	0.280063
2.45594					0.233008	0.176226
2.37868					0.258413	0.0955709
2.26835					0.234668	0.340583
2.3266					0.0718152	0.319315
2.07188					0.287886	0.271958
1.41332					0.0871476	0.23401
2.0812					0.205726	0.212548
2.35318					0.215399	0.338963
2.27599					0.235579	0.288057
3.24002					0.230967	0.173841
2.56529					0.233066	0.209735
1.36626						0.210534
2.42405						0.323127
3.17046						0.228869
2.23904						0.325162
2.39966						0.239598
2.37874						0.253063
2.21143						0.31472
1.1981						0.172763
2.44663						0.313298
2.38049						0.268467
1.525						0.282343
1.44878						0.206804
2.32208						0.252032
2.31217						0.270523
2.49337						0.267892
1.47061						0.24898
3.34812						0.34175
1.45848						0.276014
2.33127						0.214214
1.61388						0.329182
2.19623						0.241638
2.15513						0.3263
0.841783						0.280143
2.47614						0.330777
1.44067						0.281188
1.52551						0.216408
3.23697						0.322568
2.40853						0.232155
0.686776						0.294964
2.34201						0.2601
3.37723						0.108309
2.2959						0.226768
1.6066						0.221623
2.29517						0.258149
2.41097						0.211938
0.686035						0.0963267
1.59492						0.270375
2.24634						0.288434
1.45937						0.170878
1.51599						0.323272
2.32378						0.297845
2.20115						0.256338
3.27395						0.21344
1.4929						0.303398
3.11042						0.338404
1.51495						0.253152
1.55747						0.272766
1.39482						0.248796
1.40382						0.286172
2.2091						0.244035
4.19547						0.312167
2.17449						0.260011
2.2351						0.321548
4.17627						0.136515
2.40115						0.246687
1.30385						0.134739
1.50339						0.293086
2.26069						0.244281
0.684811						0.256542
2.47281						0.302102
2.33347						0.327529
2.41217						0.342293
2.35986						0.278925
2.23072						0.246394
2.23351						0.266726
2.31764						0.251782
1.57577						0.327415
2.24241						0.324815
2.33931						0.273324
2.2929						0.253588
2.26069						0.23888
1.45356						0.327357
2.30704						0.315978
2.41873						0.288883
1.42906						0.273897
3.30267						0.169104
0.596342						0.302341
2.1619						0.213366
1.55						0.300983
3.41277						0.279898
2.28265						0.306906
2.426						0.254506
2.27936						0.230714
2.25974						0.280573
2.09253						0.264263
3.14984						0.214432
0.607463						0.235974
2.4985						0.330345
2.17316						0.262813
0.687951						0.301264
2.29362						0.318426
0.847929						0.144137
1.60294						0.215317
0.988912						0.343898
1.31125						0.274
3.02071						0.265496
2.42025						0.267393
3.15419						0.278254
2.16317						0.284498
1.52059						0.25662
3.11252						0.267529
3.38976						0.279046
2.26092						0.342398
0.771135						0.294367
0.742259						0.280472
2.14858						0.301016
0.628253						0.213163
0.887648						0.297535
2.32076						0.22946
0.636473						0.321946
0.702803						0.321794
1.41271
1.4711
1.59345
1.55319
2.26561
2.18843
3.06621
1.74386
2.24271
2.30882
2.19533
2.39607
2.3049
2.05125
2.35458
1.51586
2.29265
0.671555
2.45459
1.98259
0.828073
2.43989
0.771303
3.28178
2.4079
2.54193
3.02221
2.47645
2.53992
1.10047
2.63779
1.35547
1.27365
2.66436
2.2938
2.28982
2.26025
2.10413
2.535
3.06237
2.40194
3.10306
2.29503
3.17111
0.708555
3.58219
2.22949
2.28386
2.26942
1.66902
2.58213
1.52237
2.39687
2.42284
1.61066
2.30525
2.2617
2.2929
1.45989
2.4555
2.40552
1.57089
1.46745
2.20462
2.42874
1.4043
0.573372
1.72626
1.64426
1.64839
1.60475
2.37499
2.37559
2.39033
2.21769
2.38205
2.35412
2.21799
2.29199
1.63279
1.45078
2.42644
2.31538
1.62381
2.29983
1.34738
2.24322
2.43049
2.14446
2.42463
3.28544
1.50028
0.706697
3.32218
2.40527
2.29669
2.39832
2.40528
2.40672
1.3125
2.21192
2.28279
2.33793
2.29403
2.23112
2.42516
2.42499
2.3236
2.3456
3.14426
2.26007
2.25205
3.24504
2.72678
2.19183
2.11694
2.23235
2.10813
2.22513
2.33257
0.705779
1.40988
1.44941
1.0339
1.47145
3.09789
1.33747
2.19185
1.42349
2.32143
2.27068
2.47697
1.2675
2.57507
2.42957
2.49879
1.98258
1.55202
1.29493
2.3386
2.1909
0.711783
1.42784
3.32326
3.1896
1.31474
2.31281
1.34288
2.07657
2.35679
2.31381
1.27549
0.600145
1.30731
2.29308
2.30985
2.21956
0.712146
2.42668
0.66885
2.24876
2.39162
2.32245
0.5886
0.691356
0.68025
0.634197
2.2911
0.616973
2.33127
0.651173
0.602904
0.637196
0.60856
1.43204
1.26304
2.04075
1.51742
1.33494
2.36965
0.751939
2.33877
1.01193
1.94129
0.776045
0.820004
2.25667
1.94269
2.36038
1.9352
1.47308
2.24798
1.48336
0.733166
0.780316
2.391
0.619834
2.265
1.47426
1.45291
1.47987
2.09692
1.53324
1.50628
1.41055
3.16576
1.39731
3.2728
3.11531
1.36332
1.44876
1.3658
1.47572
1.39636
2.41007
1.35269
1.33973
1.36328
2.12727
2.02924
2.32238
2.38668
3.06161
2.4269
2.1307
0.667114
0.642225
0.703284
1.3238
2.19189
0.707949
1.02521
2.35098
2.3973
0.578576
2.25493
0.720081
1.09499
0.594403
0.697144
2.39575
1.72288

## Sheet: 15ms_data
All contrasts (%)	Peak centres (%)	Peak stdev (%)	Calibration (%/MDa)	Contrast precision dimer (%)	Contrast precision tetramer (%)	Contrast precision hexamer (%)	Contrast precision octamer (%)
3.32183	0.677961	0.113664	3.7942	0.177111	0.264708	0.191067	0.363882
0.72399	1.35876	0.145134		0.148117	0.191758	0.177521	0.35693
2.54642	2.24822	0.140141		0.135571	0.289005	0.197939	0.299327
3.5604	3.15626	0.134321		0.20939	0.227917	0.308823	0.409371
2.18458				0.166688	0.127718	0.258034	0.162216
0.840501				0.278722	0.291363	0.245848	0.352131
2.22221				0.152662	0.139015	0.274579	0.222435
1.20832				0.210416	0.277352	0.268355	0.247187
2.43376				0.0873812	0.177161	0.24984	0.404389
3.13565				0.152098	0.312731	0.305512	0.278821
1.49276				0.137784	0.179588	0.350601	0.226333
2.16667				0.171942	0.209314	0.252801	0.0757264
0.623085				0.232724	0.285746	0.269519	0.370844
1.16772				0.187759	0.146215	0.30881	0.339574
1.0284				0.268235	0.29035	0.257815	0.314809
2.19532				0.111411	0.232405	0.260913	0.320448
0.812964				0.0692745	0.133102	0.286689	0.373796
1.84074				0.161408	0.218979	0.354154	0.378119
2.17737				0.269619	0.244528	0.300416	0.10715
0.728034				0.227064	0.301059	0.321547	0.249467
0.972486				0.267359	0.175982	0.295421	0.204727
3.12767				0.255356	0.232166	0.24368	0.395206
2.46381				0.234645	0.167916	0.353081	0.392259
3.14878				0.279021	0.134637	0.250623	0.345753
1.69028				0.243522	0.290465	0.194599	0.290267
2.28255				0.0906037	0.049041	0.260083	0.254366
3.00553				0.146876	0.290402	0.285986	0.267557
2.04716				0.206586	0.294337	0.274015	0.287734
1.36868				0.140875	0.281734	0.259781	0.300174
2.44792				0.0935694	0.198982	0.253695	0.307245
2.13485				0.230836	0.28254	0.335781	0.278752
2.41978				0.0958961	0.265677	0.0919784	0.424508
2.08062				0.108216	0.201204	0.184133	0.316645
2.29629				0.133389	0.309388	0.370583
2.18121				0.183587	0.264845	0.328277
0.69714				0.0422917	0.296783	0.262564
1.95106				0.194822	0.253198	0.115827
2.32809				0.203472	0.225348	0.298367
2.16288				0.095187	0.0899544	0.260368
2.15567				0.195524	0.25126	0.323989
2.22064				0.0728124	0.138747	0.26903
0.717991				0.224671	0.187673	0.326368
2.0292				0.135697	0.206241	0.294538
0.799912				0.159773	0.237781	0.326723
0.589337				0.0842421	0.103151	0.338964
2.4278				0.242202	0.308803	0.120617
0.633692				0.124496	0.285338	0.111786
1.04718				0.112512	0.214032	0.2651
0.643047				0.213786	0.251982	0.234878
1.95916				0.0897555	0.261449	0.247878
0.765305				0.188342	0.29832	0.257827
2.06799				0.114553	0.170098	0.180997
2.40807				0.0840781	0.235119	0.290081
2.3766				0.0775383	0.259171	0.357415
0.992568				0.105348	0.262637	0.260513
2.22265				0.0476048	0.300981	0.165289
2.32119				0.121065	0.270972	0.317429
2.084				0.170572	0.248686	0.303182
2.44947				0.136131	0.266502	0.221991
2.24208				0.175623	0.268712	0.361491
0.618445				0.149905	0.227501	0.279668
0.68943				0.234031	0.296599	0.248595
1.47201				0.145565	0.29028	0.203056
2.33649				0.190384	0.238681	0.248023
0.817844				0.203114	0.289392	0.272216
2.34125				0.139823	0.2743	0.369659
2.31247				0.101747	0.155466	0.138186
0.579056				0.10423	0.27529	0.300225
2.1309				0.116018	0.192368	0.251715
2.39989				0.117192	0.173956	0.287458
1.99322				0.0708471	0.0971913	0.350468
2.29126				0.187939	0.165767	0.256855
2.35826				0.104006	0.131876	0.274018
2.47744					0.15154	0.344666
2.33359					0.227768	0.332182
2.20949					0.224608	0.288789
2.32592					0.276006	0.33094
2.4216					0.268071	0.278888
0.687295					0.21167	0.250778
2.44233					0.222281	0.24892
2.33323					0.19904	0.319771
2.29603					0.210928	0.23379
1.1871					0.22006	0.253117
2.04453					0.290555	0.284309
1.21547					0.207697	0.195293
2.22402					0.202244	0.223838
1.59615					0.283883	0.277208
2.22556					0.214956	0.275616
1.31802					0.250331	0.323806
2.30499					0.228606	0.296958
3.03412					0.211189	0.271839
2.22232					0.286499	0.249694
3.35479					0.291479	0.310701
0.828665					0.157343	0.329722
1.37102						0.304752
0.898257						0.294568
2.33829						0.209444
1.53271						0.207706
0.777105						0.276061
2.22299						0.312193
2.17648						0.269485
3.3058						0.321629
2.29132						0.212632
1.37277						0.293346
1.40131						0.269355
1.49458						0.320029
2.12162						0.255435
1.27053						0.180036
2.03178						0.326452
0.946758						0.303299
2.2114						0.235146
0.800341						0.295293
1.43616						0.209523
3.15662						0.268592
0.730928						0.260724
2.29209						0.17537
0.629303						0.247386
0.703346						0.205937
2.21412						0.348317
3.44265						0.242205
1.5857						0.260546
0.85317						0.277284
2.3014						0.352554
0.719487						0.297304
0.6875						0.324762
0.930806						0.260168
0.638071						0.302405
1.60175						0.307619
0.591031						0.279268
2.17204						0.335231
0.94632						0.226227
1.44889						0.327454
1.42231						0.253609
1.45872						0.170501
1.28694						0.317003
3.10738						0.304271
0.794757						0.275557
1.48181						0.268832
1.27956						0.22415
1.2583						0.335608
2.23292						0.300057
2.27554						0.221487
1.5625						0.347397
4.14824						0.245162
4.01997						0.311802
0.672363						0.266017
2.29471						0.27
1.41164						0.17091
2.29008						0.312094
2.37277						0.303772
2.39674						0.297998
3.03882						0.285891
2.3868						0.165607
2.14609						0.192704
2.23889						0.326874
2.27588						0.220258
1.93508						0.247395
1.45765						0.348908
2.05979						0.334881
1.47058						0.286838
1.37112						0.31849
1.43275						0.290072
2.28498						0.309598
2.23636						0.225433
3.28112						0.219989
3.18716						0.271909
2.05015						0.223578
1.33295						0.215318
3.15232						0.335556
2.22127						0.227794
2.39241						0.308985
2.42279						0.362822
2.13451						0.326691
0.56489
2.11176
1.46679
0.865575
2.02296
1.16698
2.82324
1.31257
2.29023
1.27364
3.14605
2.31749
2.08376
1.43234
3.08598
1.83111
4.2821
0.7309
1.35674
0.625717
2.09813
0.600607
1.88307
1.58233
0.740224
0.612476
1.35684
1.30233
1.45845
1.47637
1.75917
2.22308
1.68563
2.1544
2.36445
2.23171
2.02195
2.16215
2.25332
1.40031
2.15516
2.08957
2.19531
0.596738
2.39806
2.34246
0.7393
3.06167
2.89314
1.16821
1.27542
2.55748
1.25729
2.11383
2.21306
2.2224
2.23917
2.11493
2.1795
2.10823
2.72894
2.3236
3.05442
3.07177
2.47332
0.604177
0.73941
3.58825
2.19356
2.01424
2.15361
1.68349
2.5103
1.34581
2.32943
2.34035
1.6567
2.33647
4.19177
4.18476
2.38525
2.45075
1.45761
1.35633
2.40368
1.23012
1.57538
1.58724
2.37397
1.5719
3.36943
2.16126
2.01552
2.98946
2.20178
1.51574
1.33166
2.27523
1.59989
2.1459
2.26502
2.38164
3.274
3.19583
1.45488
1.35404
0.689449
3.17478
2.22891
2.17028
2.22266
0.786356
2.2911
2.26083
2.05219
2.16621
2.16688
2.44199
3.21739
2.09632
2.21722
2.32158
2.59281
2.22254
2.32068
3.32027
2.26905
2
2.0514
1.78954
2.39818
2.0315
1.38022
3.21527
0.576411
1.34481
2.93504
1.24544
2.25879
1.29564
2.33483
2.20554
2.17139
1.98419
2.13665
2.20086
1.24281
1.12455
2.43002
2.34498
1.99799
1.24511
1.39721
1.08225
2.0825
0.713179
1.32099
2.23279
1.27327
2.21409
2.22557
2.18677
2.14305
0.711553
2.33157
0.653453
0.617516
2.21583
2.30134
0.57768
0.686168
2.28097
0.580776
0.48005
0.597439
0.617932
0.609782
0.549882
0.618154
1.35757
1.27973
2.00363
1.46655
0.664185
1.28932
1.85993
2.33147
2.28394
0.972179
0.777551
2.32129
1.84052
2.41951
1.4695
1.42044
0.821826
0.823662
0.804917
4.08338
0.658347
0.743671
0.618734
1.25445
1.34181
1.34535
1.39124
2.06707
1.46856
1.31518
1.27734
3.07801
1.31229
3.14834
3.21703
3.12942
1.34824
1.56226
1.28549
1.33307
1.30767
2.38977
1.29031
1.31364
1.19638
2.23828
2.8555
2.30913
0.650163
0.582296
0.627468
1.25892
0.615311
0.953252
2.15971
0.549201
0.737052
0.546445
1.55693
