# Supplementary material for: Mass photometry enables label-free tracking and mass measurement of single proteins on lipid bilayers
Source: Nat Methods. 2021 Oct 4;18(10):1247–52. doi: 10.1038/s41592-021-01261-w (PMC8490153; doi:10.1038/s41592-021-01261-w)
Supplement: Source Data Extended Data Fig. 5 — Statistical Source Data for Extended Fig. 5 [file 41592_2021_1261_MOESM13_ESM.xlsx]

## Sheet: ExtFig5_plot
Mean D values were calculated by Gaussian fitting to the distribution of D values of each species
DTetramer (μm2/s)	DHexamer (μm2/s)	DOctamer (μm2/s)	Species	Best fit values (μm2/s)	Inverse #subunits
0.740902	0.557097	0.4639	Tetramer	0.81337	0.25
0.792328	0.599053	0.463484	Hexamer	0.60701	0.166667
0.86559	0.604849	0.538462	Octamer	0.50383	0.125
0.806893	0.628196	0.553995
0.787989	0.647294	0.534301
0.884832	0.635395	0.447417
0.787123	0.607254	0.482831

## Sheet: ExtFig5_data
Missing values represent trajectories that were excluded based on the criteria described in the methods section
Measurement 1			Measurement 2			Measurement 3			Measurement 4			Measurement 5			Measurement 6			Measurement 7
DTetramer (µm2/s)	DHexamer (µm2/s)	DOctamer (µm2/s)	DTetramer (µm2/s)	DHexamer (µm2/s)	DOctamer (µm2/s)	DTetramer (µm2/s)	DHexamer (µm2/s)	DOctamer (µm2/s)	DTetramer (µm2/s)	DHexamer (µm2/s)	DOctamer (µm2/s)	DTetramer (µm2/s)	DHexamer (µm2/s)	DOctamer (µm2/s)	DTetramer (µm2/s)	DHexamer (µm2/s)	DOctamer (µm2/s)	DTetramer (µm2/s)	DHexamer (µm2/s)	DOctamer (µm2/s)
0.586022	0.522497	0.550816	0.895134	0.717599	0.470272	0.685567	0.678357	0.365604	0.839543	0.632454	0.519404	0.550188	0.605947	0.568726	0.610272	0.793341	0.610135	1.21656	0.705259	0.590926
0.666458	0.663401	0.504473	0.77685	0.789716	0.542528	0.798707	0.435003	0.649307	1.01665	0.493595	0.647789	0.502638	0.505627	0.713949	0.866382	0.458276	0.366063	0.793901	0.645987	0.447996
0.689025	0.357717	0.531271	0.847418	0.960068	0.430522	0.726187	0.52509	0.634393	0.0165319	0.815442	0.658936	0.593273	0.664903	0.493823	0.491705	0.351777	0.467618	0.841606	0.843229	0.387874
0.824667	0.708548	0.856912	1.04755	0.542037	0.492136	0.82357	0.61688	0.392306	1.03017	0.551879	#NUM!	0.870691	0.711606	0.480055	1.10682	0.611909	0.409301	0.63641	0.632559	0.513582
1.07056	0.234878	0.517228	0.57922	0.471027	0.536764	0.519746	0.484377	0.535121	0.645167	0.846961	0.431584	0.56695	0.553787	0.458455	0.747419	0.420682	0.57984	0.86563	0.716518	0.402281
0.774822	0.710762	0.352235	0.596505	0.612004	0.431073	0.692497	0.628903	0.565151	0.860879	0.717696	0.691245	#NUM!	0.840611	0.543709	0.725159	0.509934	0.507239	0.892526	0.415842	0.464134
0.730292	0.610416	0.385597	0.477425	0.485863	0.396769	0.892903	0.533274	0.60472	0.917596	0.565455	0.574367	0.865957	0.596113	0.393679	0.695272	0.694534	0.551769	0.043132	0.908148	0.498964
0.668071	0.722207	0.35226	0.601483	0.455907	0.445832	1.17075	0.563328		0.824607	0.811319	0.394626	1.1371	0.550998	0.435343	1.1925	0.659179	0.693669	0.498708	0.91737	0.462285
0.536285	0.455718	0.236266	0.605401	0.535405	0.581135	1.10023	0.822403		0.680821	0.580837	0.302473	0.806222	0.520127	0.622517	0.932328	0.461953	0.492847	0.670347	0.573071	0.635846
#NUM!	1.00172	0.561983	0.823599	0.643412	0.433949	1.21996	0.495306		0.853974	0.396879	0.531551	0.757188	0.42639	0.55276	0.71224	0.737901	0.648133	0.522229	0.920127	0.383264
0.859603	0.412136	0.369875	0.795331	0.589124	#NUM!	1.24343	0.768841		0.802846	0.532087	0.526267	0.706394	0.839352	0.443596	1.2294	1.04408	0.456814	0.968538	0.688543	0.490031
0.88915	0.444246	0.435139	0.693923	0.562591	0.439518	1.22612	0.507107		1.32737	0.494062		0.799073	0.661834	0.655021	0.755648	0.438044	0.464229	0.836185	0.47051	0.440432
0.718296	0.30709	0.670499	0.00987069	0.467273	0.466465	1.12251	0.538917		0.839272	0.493452		0.734778	0.498824	0.635365	0.500977	0.691237	0.299362	0.741617	0.446904	0.605888
0.748139	0.33648	0.524122	0.950106	0.687514	0.486089	0.96849	0.888985		0.779733	0.649955		0.787482	0.808716	0.491201	1.22173	0.338394	0.433389	0.424591	0.988312	0.466822
0.586641	0.872568	#NUM!	0.00661143	0.526036	0.542317	0.855863	0.75971		0.5612	0.622984		0.853445	0.821982	0.58011	1.00156	0.556477	0.471514	0.966837	0.690523	0.506315
0.813015	0.285563	0.35623	0.963671	0.552894	0.411321	0.821834	0.993369		0.800087	0.696761		0.928202	0.560016	0.434638	0.518543	0.534387	0.522631	0.625012	0.534859	0.509254
0.471661	0.288259	0.360792	0.690666	0.570488	0.558077	0.58373	0.550774		1.11197	0.990037		1.25783	0.520827	0.546342	0.800776	0.715495	0.764827	1.03604	0.862051	0.585257
0.363119	0.624755	0.471138	1.56106	0.598842	0.340537	0.420777	0.627375		1.06474	0.890911		0.822523	0.508884	0.688845	1.11705	#NUM!	0.467331	0.707447	0.640922	0.32123
0.593395	0.360004	0.651329	1.06869	0.554216	0.391117	1.31119	1.1596		1.02407	0.488376		0.983648	0.626749	0.453592	0.891902	0.685477	0.322185	0.648771	0.673367	0.804084
0.750755	0.535427	0.444391	1.09239	0.918252	0.371375	0.808623	0.481319		0.855096	0.494576		0.92715	0.590221		0.986429	1.05707	0.334956	0.526555	0.685437	0.856881
0.622627	0.749241	0.318112	0.758213	0.646233	0.490811	0.773883	0.480948		0.407554	0.615688		0.513369	#NUM!		0.854347	0.702664	0.454411	0.70006	0.858709	0.336465
0.802197	0.820042	0.634596	0.904894	0.399936	0.461325	0.739023	0.586123		1.22284	0.832453		#NUM!	0.740556		1.022	0.909526	0.429899	0.994711	0.652572	0.351767
0.544179	0.549066	0.434228	0.793144	0.628929	0.395113	0.753257	0.444455		0.944381	1.02041		0.440964	0.886096		1.41275	0.401186		0.89446	0.803985	0.301047
0.834848	0.616676	0.944404	0.925255	0.593744	0.291633	0.744164	0.538228		1.05731	0.590221		0.442897	0.642527		1.06282	0.799581		0.701355	0.670458	0.511841
1.16486	0.542043	0.400345	0.650448	0.821236	0.477952	0.777178	0.539481		0.868458	0.566324		0.90604	0.511112		0.819228	0.594822		0.732497	0.571076	0.335362
0.749222	0.61094		1.02683	0.382013	0.463175	0.954913	0.578893		1.38551	0.533408		0.424449	0.552047		0.771874	0.528436		0.861836	0.678417	0.660807
0.716439	0.643908		0.898115	0.612025	0.581336	1.11776	0.446421		1.69845	0.642915		0.729515	0.82931		0.956731	0.691128		0.840731	0.787639	0.446078
0.760254	0.289159		0.580166	0.593094	#NUM!	1.04728	0.959994		0.747015	0.738414		0.949859	0.765074		0.890499	0.716088		0.847647	0.71076	0.490407
1.00108	0.493274		0.00514132	0.67851	0.680723	0.809132	0.686323		1.01571	0.860643		0.549943	0.893428		1.13889	0.641588		0.638452	0.356089	0.463019
0.717454	0.310218		1.26534	#NUM!	0.474047	1.42832	0.689651		0.922057	0.543784		1.4579	0.587756		0.565492	0.631814		0.820964	0.699912	0.387358
0.778694	1.0592		0.899805	0.774559	0.790204	0.647802	0.697215		0.3735	0.536725		0.807522	0.606286		1.02997	1.07796		0.852958	0.848378	0.446696
1.22767	0.541533		0.749673	0.514617	0.545579	1.0926	0.717656		0.608798	0.648415		0.538416	0.635525		0.687289	0.562557		0.619488	0.600636	0.62215
0.994349	0.833508		0.699038	0.671731	0.423644	0.841798	0.584872		0.773658	0.961481		0.746693	0.574797		1.03164	0.794107		1.09761	0.302677	0.552513
0.609294	0.551201		0.768798	0.576788	0.396	0.798582	0.541536		0.716822	0.465824		0.763605	0.688182		0.897446	0.4778		0.547575	#NUM!	0.629427
0.643074	0.621964		0.582782	0.435561	0.407237	1.0837	0.49717		0.783838	0.466898		0.871426	0.632969		0.793139	0.48537		0.720053	0.458244	0.495191
0.706413	0.568319		#NUM!	0.671631			0.5042		0.65185	0.54489		0.0389592	0.758958		1.21246	0.748107		0.539821	0.637015	0.480169
0.579637	0.228672		0.736821	0.814573			0.671259		0.627989	0.511656		#NUM!	0.65755		0.832789	0.547659		0.792997	0.593324	#NUM!
0.688751	0.712047		0.500162	0.549884			0.472627		0.570735	0.68212		0.953714	0.477812		0.91989	0.819747		0.792129	0.665281	0.579609
0.649341	0.557361		0.817338	0.808127			0.533843		0.688331	0.603739		0.405618	0.760959		0.972547	0.863437		0.775701	0.752224	0.378606
0.723095	0.758264		0.762159	0.432085			0.478919		0.858338	0.71259		0.981753	0.650411		0.575742	0.828804		0.818695	0.62854	0.523592
0.924122	0.688678		2.10099	0.476982			0.587357		0.862037	0.707918		0.933988	0.520152		1.10044	0.674367		0.918244	0.648472	0.456036
0.567918	0.539743		0.680713	0.62535			0.45779		0.701537	0.690653		0.891132	0.557617		0.586268	0.590453		0.801703	0.468558	0.581892
0.725039	0.836717		0.923814	0.412918			0.629705		0.770075	0.644279		0.869255	0.637636		#NUM!	0.42028		0.872883	0.47656
1.24259	0.515805		0.867074	0.794671			0.670448		1.17219	0.697851		0.695414	0.69423		1.09534	0.632785		0.822954	0.557304
0.60371	0.550892		0.73385	0.655042			0.601416		0.819127	0.0173267		0.669957	0.794135		0.872574	0.597942		0.918828	0.47436
0.927081	0.495958		0.937103	0.735066			0.510029		1.24438	1.17421		0.507722	0.329829		0.944644	0.719451		0.927785	0.565321
0.853448	0.591213		1.31977	0.45448			0.613853		0.832661	0.981015		0.513366	0.60642		0.620714	0.490938		0.915854	0.531082
0.866639	0.488946		0.348247	0.602686			0.66742		1.18234	0.649189		0.664662	0.746028			0.792879		0.847531	0.504466
1.02077	0.649561		0.532306	0.466366			0.735913		0.815593	0.622762		0.848473	0.677705			0.7203		0.605763	0.429183
0.705395	0.632861		0.82645	0.525338			0.54116		0.836634	0.951778		0.508199	0.363977			0.669698		0.828972	0.551897
0.429653	0.619678		0.971953	0.494069			0.555597		0.707364	0.630773		0.778426	1.72631			0.640847		0.965457	0.508748
1.16168	0.425963		0.665521	0.537247			0.559059		0.715935	0.879399		1.89263	0.452256			0.477482		0.521385	0.526419
0.894664	0.754774		0.322153	0.777085			0.711852		0.643488	0.847891		1.49363	0.729233			0.451459		0.763529	0.801341
1.06291	0.575502		0.982922	0.682332			0.571483		0.820674	0.72644		0.414364	0.733878			0.527041		0.779901	1.30843
0.720418	0.508485		0.805799	0.33653			0.379529		0.514073	0.553082		0.986734	0.675304			0.564742		0.819445	0.60215
0.573429	0.494835		0.658462	0.838164			0.47215		0.868673	#NUM!		0.928728	0.448205			0.723929		0.879633	0.70961
1.19184	0.442054		1.11516	0.661842			0.525842		0.631617	0.705764		1.01203	0.896937			0.702362		0.767263	0.52301
0.944489	0.617634		0.742847	0.472014			0.703119		0.443061	0.616169		0.860043	0.651515			0.563823		0.967113	0.480881
0.833993	0.51542		0.763228	0.407995			0.627505		0.627276	0.645913		0.742763	0.592503			0.358429		1.26976	0.626534
1.29524	0.565116		0.554459	0.454193			0.774305		1.03848	0.690798		0.968593	0.655863			0.628626		0.722795	0.765178
0.936425	0.467014		1.02318	0.540068			0.634862		0.621687	0.617565		0.999332	0.75502			0.485744		1.49802	0.744862
0.997735	0.621655		0.866076	1.90074			0.577045		0.713386	0.532278		1.11778	0.601872			0.738924		0.601424	0.523461
0.542892	0.824324		0.733972	0.554562			0.56003		0.600836	0.635878		0.871903	0.538123			0.579986		0.713943	0.928305
1.29234	0.776238		1.18154	0.577645			0.672781			0.384948		1.13603	0.69143			0.474039		0.458865	0.668741
0.944864	0.61686		0.921282	0.721076			0.592815			0.687173		0.82662	0.659548			0.828229		2.00266	0.611927
0.862125	0.578876		0.934836	0.483249			0.714197			0.453092		1.05619	0.561991			0.596829		0.64098	0.6751
0.690252	0.776134		1.02047	0.774496			0.619681			0.933744		0.722522	0.760048			0.664021		0.610055	0.810136
0.590618	0.384408		0.668684	0.408167			0.670055			0.563868		0.691324	0.436822			0.514201		0.746886	0.554214
0.62913	0.549871		0.704025	0.890413			0.653414			0.81782		0.863648	0.628597			0.561048		0.471353	0.679118
0.648611	0.716988		0.759738	0.815992			0.568166			0.532423		1.08294	0.544724			0.694402		0.41315	0.580612
0.669948	0.57762		0.79993	0.469308			0.762586			0.61295		0.849493	0.596672			0.914076		0.698943	0.539139
0.785621	0.758445		2.03224	0.613516			0.591854			0.499659		0.845304	0.430026			0.591469		0.82879	0.789598
0.812883	0.525246		0.964699	0.737597			0.627839			0.719937		0.466456	0.557934			0.606547		1.01787	0.674451
0.70807	0.60921		0.885405	0.436562			0.676843			0.379111			0.82504			0.619001		0.782305	0.845761
0.701543	0.397138		1.3786	0.654278			0.742441						0.608883			0.622406		0.236478	0.447403
0.789057	0.410569		0.634475	0.898073			0.696543						0.678358			0.598505		0.891871	0.735246
0.717572	0.776218		0.889561	0.623311			0.530275						0.646919			0.455906		1.03323	0.42513
0.833088	0.455097		1.25119	0.986258			0.634326						0.691653			0.585385		1.09671	0.561923
0.762922	0.523964		0.592395	0.578188			0.635971						0.722122			0.571929		0.84058	0.38375
0.768872	0.540569		0.640898	0.6351			0.586025						0.630606			0.866518		0.927322	0.434873
0.833598	0.507974		0.678061	0.47325			0.736316						0.925926			0.735841		0.971873	0.843956
0.81913	0.635206		0.341218	0.891558			0.776072						0.617275			0.360058		1.29544	0.414338
1.16058	0.454898		0.619673	0.618587			0.699369						0.538296			0.541286		0.897625	0.426636
0.781386	0.474545		0.848105	0.512001			0.495175						0.630026			0.684859		1.07814	0.79236
0.847553	0.561861		0.799863	0.515422			0.66782						0.602365			0.825746		0.39233	0.504992
	0.688765			0.735795			0.59345						0.915749			0.380563		0.51243	0.515868
	0.52236			0.699523			0.547571						0.597427			0.789785		0.518699	0.381984
	0.531824			0.507428			0.733329						0.579377			0.514437		#NUM!	0.707692
	0.693003			0.735878			0.775836						0.354522			0.82564		0.676668	0.596729
	0.760891			0.909119			0.668942						0.84699			0.774594		0.694338	0.839216
	0.370551			0.424897			0.779457						0.403864			0.458489		0.777738	0.294228
	0.879692			0.481339			0.73132						0.648161			0.522185		1.32826	0.606256
	0.829302			0.497751									0.658904			0.68627		0.833875	0.539763
	0.529912			0.502845									0.66539			0.528447		1.14848	0.555324
	0.825218			0.440904									0.874134			0.584101		1.8668	#NUM!
	0.569963			0.597106									0.91063			0.763111		1.09142	0.819851
	0.723334			0.709625									0.562947			0.438044		0.919622	0.849952
	0.440376			0.774465									0.670631			0.796856		0.717737	0.608146
	0.579635			0.670085									0.541476			0.629641		0.955313	0.869056
	0.416571			0.447051									0.645963			0.718571		1.11152	0.703826
	0.601085			0.664137									0.544727			0.696949		0.954886	0.951824
	0.436655			0.374143									0.634715			0.67234		#NUM!	0.499707
	0.586757			0.860219									1.05105			0.51919		0.823981	0.643953
	0.405741			0.743887									0.544505			0.558647		1.16215	0.518851
	0.549135			0.541021									0.486866			0.666939		0.582327	0.529363
	0.468898			0.886758									0.662643			0.698675		0.578311	0.320859
	0.366649			0.411481									0.540397			0.670379		0.393625	0.659267
	0.616576			0.532175									0.692378			0.685516		0.749058	0.4624
	0.433034			0.402384									0.826471			0.260517		0.530289	0.845314
	0.327746			0.545833									0.643346			0.929898		0.451982	0.708287
	1.0885			0.639357									0.500944			0.738015		1.01764	0.655637
	0.634442			0.523219									0.635647			0.803587		1.47838	0.882817
	0.432148			0.562038									0.771398			0.662128		0.885937	0.592235
	0.486229			0.809058									0.76851			0.572996		0.354058	0.599997
	0.463215			0.652517									0.740423			0.493712		0.935295	0.906666
	0.545272			0.527264									0.62284			0.59353		0.739845	0.441913
	0.871609			0.472067									0.818138			0.798911		0.564745	0.61924
	0.464505			0.849058									0.828282			0.601928		0.625669	0.501916
	0.934577			0.640875									0.829863			0.457808		0.51688	0.605759
	0.540612			0.535455									0.559833			0.47536		0.502385	#NUM!
	0.643324			0.453041									0.75138			0.428187		1.0948	0.661121
	0.498105			0.473852									0.761488			0.88216			0.594473
	1.07123			0.639397									0.662015			0.689883			0.704182
	0.756252			0.565445									0.728486			0.883751			0.590129
	0.803995			0.670153									0.408436			0.696966			0.678039
	0.695995			0.666779									0.750485			0.665641			0.827557
	0.363752			0.560108									0.571325			0.693038			0.789966
	0.523042			0.359833									0.527783			0.532644			0.649122
	0.57343			0.662921									0.786183			0.727624			0.73418
	0.552089			0.478794									0.693375			0.533327			0.445929
	0.478541			0.705726									0.991897			0.657128			0.739448
	0.622102			0.623173									0.661327			0.428066			0.631374
	0.441445			0.548444									0.551658			0.55005			0.561717
	0.843634			0.600003									0.624809			0.902284			0.624962
	0.556197			0.776011									0.872316			0.729663			0.488647
	0.483457			0.55654									0.650936			0.827721			0.42756
	0.53982			0.620721									0.968572			0.578574			0.659476
	0.567915			0.796414									1.08892			0.765165			0.326636
	0.850205			0.564417									0.541224			0.593369			0.396963
	0.505375			0.534977									0.694137			0.547471			0.497479
	0.917335			0.703957									0.921323			0.875572			0.655396
	0.659893			0.527034									0.610944			0.563385			0.503514
	0.98378			0.710881									0.659079			0.773695			0.635497
	0.935324			0.32837									0.603214			0.761654			0.507726
	0.414049			0.506396									0.685432			0.930217			0.692116
	0.634021			0.632452									0.648457			0.555847			0.55729
	0.951083			0.708516									0.567219			1.13215			0.570894
	0.510566			0.702592									0.914427			0.400491			0.663383
	0.588492			0.800192									0.735079			0.894945			0.493983
	0.575302			0.38083									0.565653			0.454488			0.685727
	0.680229			0.50935									0.413052			0.74222			0.566423
	0.557272			0.805539									0.559006			0.653234			0.563015
	0.530025			0.475288									0.516174			0.736412			0.428301
	0.614989			0.850332									0.691967			0.929798			0.620723
	0.697939			0.443986									0.568714			0.7668			0.909351
	0.509342			0.726819									0.825648			0.628032			0.596874
	0.887207			0.712339									0.834685			0.662171			0.331046
	0.799301			1.44422									0.862029			0.581756			0.646102
	0.5			0.852286									0.778476			0.482341			0.606057
	0.560327			1.01324									0.912687			0.668319			0.462699
	0.625815			0.613352									0.90191			0.835643			0.399765
	0.796981			0.760859									0.783417			0.469092			0.627789
	0.502877			0.521391									0.736951			0.593409			0.32287
	0.407208			0.541853									0.643991						0.688766
	0.698158			0.666313									0.906226						0.664573
	0.673037			0.556067									0.420568						0.647702
	0.955245			0.595211									0.543135						0.61453
	0.544698			0.726536									0.647712						0.558719
	0.452724			0.479735									0.713348						0.725996
	0.554369			0.571654									0.558223						0.550164
	0.438843			0.614728									0.918939						0.83141
	0.826124			0.937383									0.654779						0.665579
	0.74785			0.426307									0.626605						0.518024
	0.454989			0.693972									0.772317						0.563214
	0.519075			0.835493									0.804225						1.06749
	0.649377			0.700539									0.626943						0.504473
	0.569121			0.787552									0.621437						0.782289
	0.743348			0.680213									1.26757						0.715229
	1.69867			0.72621									0.744584						0.46897
	0.682904			0.590462									0.54334						0.630732
	0.623039			0.813431									0.614817						0.534266
				0.646218									0.619756						0.578508
				0.545388									0.404667						0.589166
				0.479473									0.781881						0.665606
				0.54324									0.625101						0.625127
				0.674486									0.919497						0.39678
				0.515476									0.600083						0.968848
				0.771419									0.646667						0.938147
				0.711846									0.88117						0.877002
				0.673879									0.834946						0.816831
				0.360695									0.769081						0.837649
				0.584672									0.725759						0.472791
				0.689687									0.686305						0.697028
				1.22915									0.966942						0.630281
				0.452123									0.543447						0.502035
				0.693508									0.570209						0.735612
				0.767392									0.649869						0.954324
				1.02323									1.13698						0.414841
				0.807382									0.422708						0.603406
				0.613357									0.75461						0.856475
				0.624309									0.614692						0.622135
				0.640396									0.546494						0.640303
				0.274729									0.743442						0.619137
				0.748579									0.589364						0.48131
				0.66706									0.675232						0.727056
				0.525476									0.628841						0.626274
				0.516173									0.891069						0.524366
				0.621704									0.790461						0.537788
				0.554115									0.609716						0.567668
				0.905225									0.503286						0.525461
				0.484585									0.714578						0.625617
				0.694196									0.997992						0.464021
				0.442807									0.644938						0.707913
				0.601916									0.635546						0.602655
				0.59911									0.561748						0.734222
				0.907176															0.759758
				0.526727															0.468545
				0.674971															0.926379
				0.498923															0.723635
				0.39088															0.549561
				0.670962															0.6113
				0.68786															0.587071
				0.940888															0.97209
				0.499202															0.547537
				0.522654															0.550749
				0.522286															0.742608
				0.675547															0.427213
				0.646235															0.600065
				0.767993															0.673836
				0.354389															0.540903
				0.693572															0.657752
				0.406152															0.687907
				0.92096															0.888502
				0.517354															0.510506
				0.739801															0.456963
				0.719922															0.462945
				0.518702															0.760166
				0.969128															0.464826
				0.727574															0.651643
				0.644307															0.586806
				0.393296															0.387917
				0.629894															0.618837
				0.64524															0.455911
				0.30537															0.64824
				0.717324															0.774967
				0.748866															0.533792
				0.598323															0.343105
				0.764109															0.547413
				0.492343															0.545015
				0.510019															0.722832
				0.620023															0.414512
				0.511091															0.659583
				0.605844															0.439029
				0.448891															0.599968
				0.574465															0.493461
				0.557055															0.770573
				0.56209															0.435409
				0.687227															0.439461
				0.316901															0.632253
				0.610925															0.670119
				0.734545															#NUM!
				0.866129															0.75563
				0.717796															0.857887
				0.425783															0.565927
				0.756004															0.528742
				0.492003															0.56226
				1.03712															0.555354
				0.578152															0.657478
																			0.588498
																			0.744736
																			1.01927
																			0.637551
																			0.682929
																			0.619757
																			0.477014
																			0.594727
																			0.917427
																			0.669423
																			0.605962
																			0.888912
																			0.646559
																			0.71042
																			0.904526
																			0.656707
																			0.582795
																			0.485859
																			0.550035
																			1.22361
																			0.581091
																			0.62343
																			0.553455
																			0.668636
																			0.457701
																			0.442105
																			0.613039
																			0.45439
																			0.545633
																			0.478524
																			0.687169
																			0.578461
																			0.651594
																			0.758054
																			0.727392
																			0.42675
																			0.627499
																			0.796877
																			0.673284
																			0.687238
																			0.900667
																			0.799967
																			0.631146
																			0.600537
																			0.587787
																			0.560034
																			0.577729
																			0.79282
																			0.657625
																			0.484243
																			0.473087
																			0.784118
																			0.654404
																			0.785036
																			0.958213
																			0.700751
																			0.659843
																			0.464722
																			0.780184
																			0.4904
																			0.609277
																			0.500972
																			0.773465
																			0.955731
																			0.725888
																			0.91911
																			0.642593
																			0.660573
																			0.585023
																			0.432979
																			#NUM!
																			0.45
																			0.363575
																			0.810466
