# Supplementary material for: Mass photometry enables label-free tracking and mass measurement of single proteins on lipid bilayers
Source: Nat Methods. 2021 Oct 4;18(10):1247–52. doi: 10.1038/s41592-021-01261-w (PMC8490153; doi:10.1038/s41592-021-01261-w)
Supplement: Source Data Extended Data Fig. 6 — Statistical Source Data for Extended Fig. 6 [file 41592_2021_1261_MOESM14_ESM.xlsx]

## Sheet: Plot_data
Lag time (s)	Dtetramer (μm2/s)	Stdev (μm2/s)	IQRTetramer	DHexamer (μm2/s)	IQRHexamer (μm2/s)	DOctamer (μm2/s)	IQROctamer (μm2/s)	DDecamer (μm2/s)	IQRDecamer (μm2/s)
0.00301811	0.621522	0.0663305	0.239983	0.504023	0.144888	0.393332	0.0796728	0.324829	0.0663305
0.00603622	0.77457	0.0950585	0.318812	0.626296	0.188427	0.482741	0.117157	0.39983	0.0950585
0.00905433	0.812496	0.105479	0.353801	0.669711	0.218858	0.51297	0.15888	0.423592	0.105479
0.0120724	0.825809	0.111364	0.364326	0.677965	0.24559	0.528099	0.166858	0.443821	0.111364
0.0150905	0.831678	0.109908	0.363058	0.68115	0.250698	0.535357	0.190473	0.454857	0.109908
0.0181087	0.846727	0.125489	0.372314	0.681079	0.264748	0.544155	0.2012	0.460702	0.125489
0.0211268	0.843592	0.115056	0.403635	0.677449	0.283055	0.542536	0.210368	0.468797	0.115056
0.0241449	0.83612	0.115757	0.398165	0.670109	0.296368	0.545363	0.227163	0.468252	0.115757
0.027163	0.835402	0.121127	0.416165	0.672444	0.314456	0.539773	0.22778	0.4641	0.121127
0.0301811	0.837434	0.143824	0.447474	0.667113	0.339995	0.541271	0.23932	0.466802	0.143824
0.0331992	0.828458	0.14518	0.479825	0.668063	0.352437	0.533003	0.239275	0.465783	0.14518
0.0362173	0.828465	0.146768	0.507004	0.668849	0.358428	0.531709	0.246557	0.465835	0.146768
0.0392354	0.837735	0.15201	0.524535	0.666993	0.370165	0.528058	0.263363	0.467791	0.15201
0.0422535	0.828227	0.156877	0.537545	0.659167	0.384356	0.521173	0.267552	0.459951	0.156877
0.0452716	0.818812	0.165653	0.554717	0.662858	0.396385	0.524197	0.27615	0.455538	0.165653
0.0482897	0.826439	0.174253	0.564362	0.6539	0.413915	0.530195	0.294552	0.458268	0.174253
0.0513078	0.808611	0.179682	0.575183	0.652168	0.420193	0.534476	0.285591	0.464673	0.179682
0.054326	0.785874	0.193295	0.579637	0.659422	0.438271	0.523051	0.290987	0.47051	0.193295
0.0573441	0.791568	0.185269	0.585351	0.650345	0.455031	0.514989	0.293312	0.473389	0.185269
0.0603622	0.777137	0.187215	0.591096	0.644042	0.466245	0.516325	0.293027	0.469033	0.187215
0.0633803	0.780417	0.186573	0.586615	0.634282	0.468995	0.518075	0.306799	0.468704	0.186573
0.0663984	0.776427	0.1877	0.587238	0.635612	0.484411	0.519739	0.308464	0.465115	0.1877
0.0694165	0.79136	0.198391	0.587577	0.633129	0.485154	0.514004	0.308926	0.470754	0.198391
0.0724346	0.775989	0.186877	0.594997	0.628705	0.489646	0.508883	0.312175	0.468526	0.186877
0.0754527	0.760528	0.21864	0.602058	0.6213	0.494142	0.500846	0.328198	0.451981	0.21864
0.0784708	0.740529	0.192247	0.573314	0.614584	0.511379	0.498824	0.339263	0.44965	0.192247
0.0814889	0.742344	0.192066	0.607472	0.606285	0.519722	0.498708	0.358761	0.449393	0.192066
0.084507	0.728473	0.19568	0.612348	0.604732	0.539005	0.504585	0.370994	0.442606	0.19568
0.0875252	0.717542	0.206437	0.624051	0.603255	0.555635	0.502139	0.376581	0.439689	0.206437
0.0905433	0.719885	0.222068	0.631842	0.599386	0.559108	0.502102	0.384498	0.437922	0.222068
0.0935614	0.714569	0.231759	0.63845	0.602673	0.56328	0.501466	0.38928	0.43586	0.231759
0.0965795	0.709861	0.238901	0.646222	0.600484	0.573483	0.496614	0.398433	0.439458	0.238901
0.0995976	0.70251	0.245493	0.653609	0.596542	0.593093	0.502925	0.408203	0.442782	0.245493
0.102616	0.702482	0.255003	0.649576	0.593225	0.613883	0.498997	0.417849	0.444634	0.255003
0.105634	0.697664	0.267407	0.645054	0.591342	0.606898	0.499075	0.428489	0.444279	0.267407
0.108652	0.699085	0.282748	0.643572	0.59225	0.622314	0.500087	0.430332	0.446512	0.282748
0.11167	0.688574	0.292108	0.643643	0.590683	0.644208	0.493269	0.439784	0.447176	0.292108
0.114688	0.679819	0.308433	0.664895	0.589272	0.657261	0.484848	0.451485	0.44856	0.308433
0.117706	0.675915	0.319226	0.64343	0.58088	0.666764	0.482728	0.455033	0.446745	0.319226
0.120724	0.698703	0.329045	0.667414	0.578102	0.65511	0.478776	0.464185	0.445544	0.329045

## Sheet: Repeat1
Lag time (s)	DTetramer (μm2/s)	IQRTetramer (μm2/s)	DHexamer (μm2/s)	IQRHexamer (μm2/s)	DOctamer (μm2/s)	IQROctamer (μm2/s)	DDecamer (μm2/s)	IQRDecamer (μm2/s)
0.00301811	0.562021	0.26832	0.478801	0.110301	0.371378	0.0785205	0.329797	0.0863084
0.00603622	0.72349	0.39794	0.599088	0.146098	0.456686	0.112975	0.389919	0.100977
0.00905433	0.783896	0.491422	0.630653	0.182062	0.477117	0.136141	0.408264	0.117271
0.0120724	0.824411	0.477345	0.643389	0.190969	0.4933	0.141133	0.40362	0.129059
0.0150905	0.800008	0.490185	0.6459	0.199074	0.491318	0.150072	0.419841	0.102029
0.0181087	0.784254	0.495972	0.648997	0.213843	0.491318	0.165651	0.437513	0.137142
0.0211268	0.76772	0.521427	0.650452	0.231677	0.488967	0.169892	0.437917	0.0906892
0.0241449	0.768158	0.542249	0.63878	0.25857	0.492041	0.188612	0.437447	0.0712426
0.027163	0.768649	0.538279	0.628306	0.26877	0.494748	0.170489	0.433854	0.084458
0.0301811	0.76522	0.5852	0.624261	0.290973	0.489261	0.178907	0.427918	0.118455
0.0331992	0.78067	0.564199	0.624632	0.308191	0.471541	0.183893	0.420013	0.0956086
0.0362173	0.800154	0.619739	0.611824	0.313827	0.470974	0.204031	0.416771	0.092024
0.0392354	0.872555	0.645663	0.615812	0.320487	0.463268	0.211897	0.411227	0.0961433
0.0422535	0.821414	0.620103	0.614327	0.337367	0.470661	0.195255	0.40374	0.109255
0.0452716	0.83288	0.615215	0.612195	0.344459	0.470843	0.211261	0.399147	0.135777
0.0482897	0.852474	0.659943	0.603922	0.359795	0.467566	0.216381	0.39223	0.14742
0.0513078	0.813958	0.669501	0.606442	0.372662	0.463213	0.213175	0.390978	0.135085
0.054326	0.813024	0.675696	0.614586	0.385934	0.457652	0.219085	0.391736	0.142392
0.0573441	0.801587	0.713168	0.616494	0.394512	0.449348	0.229203	0.392611	0.11402
0.0603622	0.754406	0.744679	0.611951	0.412451	0.443058	0.220316	0.384012	0.110357
0.0633803	0.773209	0.731088	0.606033	0.409014	0.444208	0.219408	0.387928	0.125193
0.0663984	0.778733	0.702637	0.607929	0.421428	0.44261	0.233931	0.387212	0.133245
0.0694165	0.784525	0.719452	0.598852	0.416056	0.436077	0.243663	0.38473	0.14265
0.0724346	0.773243	0.721754	0.59189	0.423689	0.428604	0.246351	0.384118	0.15812
0.0754527	0.757995	0.728875	0.584933	0.405556	0.430957	0.258443	0.383146	0.251327
0.0784708	0.736749	0.713403	0.577594	0.416463	0.428624	0.270778	0.377324	0.17004
0.0814889	0.715459	0.776237	0.579105	0.408289	0.42111	0.28023	0.372607	0.177784
0.084507	0.710417	0.825945	0.582563	0.428237	0.417057	0.289912	0.369246	0.183607
0.0875252	0.69871	0.850676	0.583198	0.450072	0.402328	0.304009	0.366315	0.193152
0.0905433	0.737558	0.854339	0.574382	0.44065	0.414153	0.316137	0.363397	0.203512
0.0935614	0.757353	0.859303	0.579088	0.441477	0.41198	0.330477	0.358413	0.21826
0.0965795	0.739953	0.862769	0.566273	0.453565	0.407792	0.346497	0.352406	0.226334
0.0995976	0.726883	0.875344	0.556879	0.458666	0.406585	0.360132	0.345858	0.236951
0.102616	0.74346	0.880963	0.556408	0.48578	0.404692	0.380294	0.343838	0.254846
0.105634	0.753174	0.841407	0.554025	0.491354	0.409312	0.381291	0.344246	0.271899
0.108652	0.766483	0.802566	0.554627	0.517191	0.408508	0.390325	0.344509	0.279684
0.11167	0.764459	0.781922	0.560429	0.541956	0.411021	0.399996	0.341956	0.289214
0.114688	0.761921	0.755428	0.556905	0.541914	0.412931	0.393381	0.341634	0.305391
0.117706	0.756533	0.7057	0.550206	0.533486	0.402641	0.390755	0.342589	0.317549
0.120724	0.744088	0.727181	0.548154	0.539599	0.402016	0.407883	0.355401	0.326304

## Sheet: Repeat2
Lag time (s)	DTetramer (μm2/s)	IQRTetramer (μm2/s)	DHexamer (μm2/s)	IQRHexamer (μm2/s)	DOctamer (μm2/s)	IQROctamer (μm2/s)	DDecamer (μm2/s)	IQRDecamer (μm2/s)
0.00301811	0.635416	0.283486	0.512028	0.161434	0.40792	0.0761046	0.305661	0.0689798
0.00603622	0.786979	0.345381	0.635156	0.189812	0.496179	0.106586	0.401191	0.0936372
0.00905433	0.84599	0.340088	0.682115	0.226697	0.532739	0.162412	0.42376	0.114872
0.0120724	0.868118	0.331931	0.691321	0.263809	0.550615	0.15352	0.455763	0.129995
0.0150905	0.873736	0.310102	0.690002	0.274879	0.555531	0.224558	0.473516	0.123337
0.0181087	0.891736	0.342213	0.691324	0.297631	0.578858	0.228015	0.469882	0.144142
0.0211268	0.864248	0.443683	0.681085	0.298983	0.581651	0.230534	0.472718	0.144965
0.0241449	0.83461	0.396539	0.672654	0.324434	0.589307	0.24861	0.47219	0.176771
0.027163	0.820866	0.461241	0.692275	0.323006	0.576239	0.250125	0.472135	0.209456
0.0301811	0.812191	0.47829	0.690301	0.345716	0.593072	0.26244	0.473107	0.243115
0.0331992	0.782973	0.553693	0.698898	0.379474	0.589872	0.23635	0.468636	0.269076
0.0362173	0.772524	0.582639	0.706672	0.393459	0.595755	0.231762	0.462246	0.276448
0.0392354	0.77275	0.574449	0.687826	0.417587	0.583751	0.247797	0.456724	0.277057
0.0422535	0.774276	0.606382	0.691506	0.433653	0.560379	0.263035	0.454278	0.267994
0.0452716	0.793307	0.655614	0.705509	0.444459	0.57346	0.267524	0.444883	0.253986
0.0482897	0.799231	0.630615	0.698416	0.461241	0.59354	0.329681	0.437948	0.250827
0.0513078	0.808852	0.631787	0.692442	0.458148	0.597594	0.293672	0.431721	0.245914
0.054326	0.762652	0.66714	0.70492	0.476516	0.593895	0.300115	0.430887	0.24288
0.0573441	0.753037	0.658259	0.68868	0.511122	0.591665	0.311147	0.441568	0.213248
0.0603622	0.752767	0.614433	0.681389	0.504901	0.590451	0.314224	0.440921	0.212205
0.0633803	0.744769	0.602617	0.661372	0.513303	0.601285	0.326189	0.443878	0.202205
0.0663984	0.776138	0.635371	0.668478	0.527924	0.593171	0.294872	0.444424	0.189832
0.0694165	0.771791	0.640809	0.666509	0.528296	0.585664	0.272355	0.425674	0.211718
0.0724346	0.738807	0.676474	0.661571	0.520317	0.583795	0.280409	0.440224	0.179506
0.0754527	0.732781	0.767772	0.646831	0.550225	0.572404	0.303414	0.427926	0.192987
0.0784708	0.694291	0.666987	0.642787	0.593129	0.576826	0.30056	0.424014	0.202087
0.0814889	0.723608	0.729421	0.634062	0.623647	0.573644	0.324449	0.420972	0.207183
0.084507	0.680923	0.693638	0.629145	0.637903	0.573264	0.338351	0.418972	0.217722
0.0875252	0.674895	0.702013	0.627241	0.651152	0.570816	0.310345	0.418693	0.228833
0.0905433	0.66633	0.684641	0.621857	0.665432	0.562363	0.297027	0.417004	0.242241
0.0935614	0.623129	0.709847	0.637307	0.685846	0.565984	0.299448	0.414995	0.25473
0.0965795	0.616256	0.725851	0.647668	0.698754	0.548963	0.293971	0.409463	0.258999
0.0995976	0.603938	0.740522	0.643195	0.707283	0.557696	0.302866	0.407845	0.258747
0.102616	0.59969	0.749034	0.643355	0.724487	0.551605	0.310964	0.407998	0.253595
0.105634	0.589594	0.735566	0.631229	0.715307	0.55425	0.331545	0.408776	0.246049
0.108652	0.574134	0.735979	0.637599	0.729785	0.555879	0.334315	0.410535	0.245507
0.11167	0.563895	0.743435	0.637621	0.75821	0.534485	0.353089	0.411551	0.243147
0.114688	0.549938	0.776636	0.637723	0.790433	0.505012	0.360339	0.414	0.245531
0.117706	0.551304	0.741601	0.622984	0.838617	0.498781	0.367345	0.412101	0.249405
0.120724	0.671174	0.805351	0.622023	0.803387	0.497771	0.37498	0.401748	0.252501

## Sheet: Repeat3
Lag time (s)	DTetramer (μm2/s)	IQRTetramer (μm2/s)	DHexamer (μm2/s)	IQRHexamer (μm2/s)	DOctamer (μm2/s)	IQROctamer (μm2/s)	DDecamer (μm2/s)	IQRDecamer (μm2/s)
0.00301811	0.625275	0.275431	0.517896	0.163706	0.404363	0.0901492	0.34646	0.0505681
0.00603622	0.773963	0.348391	0.637068	0.209458	0.502685	0.137332	0.429233	0.0749371
0.00905433	0.790127	0.365181	0.691789	0.227497	0.538377	0.164123	0.457968	0.0663011
0.0120724	0.777354	0.391326	0.692251	0.250589	0.551557	0.182006	0.505027	0.0605471
0.0150905	0.781307	0.393158	0.706599	0.248591	0.560415	0.18433	0.510954	0.0861791
0.0181087	0.81574	0.388643	0.69852	0.266075	0.568062	0.203517	0.50704	0.0827841
0.0211268	0.837187	0.406131	0.687907	0.299707	0.570422	0.203608	0.520807	0.0947837
0.0241449	0.832822	0.423101	0.684166	0.294739	0.567824	0.224123	0.518896	0.0913683
0.027163	0.847851	0.402706	0.684614	0.329792	0.556058	0.228499	0.51022	0.0699926
0.0301811	0.867234	0.423185	0.680197	0.353587	0.5528	0.250199	0.51135	0.0707817
0.0331992	0.837841	0.453398	0.675698	0.350389	0.558947	0.270652	0.502858	0.0745423
0.0362173	0.823345	0.473074	0.684728	0.349657	0.551784	0.27802	0.49663	0.0826222
0.0392354	0.812761	0.510152	0.676207	0.359046	0.558287	0.299449	0.501329	0.0971973
0.0422535	0.837607	0.538554	0.65479	0.370793	0.553409	0.309485	0.493985	0.111227
0.0452716	0.802853	0.548759	0.652005	0.38174	0.552968	0.313144	0.496939	0.134423
0.0482897	0.80842	0.557269	0.645065	0.389433	0.544133	0.315838	0.523391	0.158012
0.0513078	0.79964	0.596717	0.641761	0.401	0.566835	0.324181	0.549033	0.183241
0.054326	0.754452	0.555535	0.640405	0.407298	0.551119	0.340457	0.564741	0.205357
0.0573441	0.779718	0.552053	0.636353	0.413781	0.537606	0.358926	0.560523	0.226573
0.0603622	0.758551	0.568265	0.633542	0.430923	0.547481	0.374421	0.551419	0.240704
0.0633803	0.761382	0.56922	0.631713	0.438355	0.543049	0.396808	0.543996	0.237044
0.0663984	0.732098	0.568425	0.628398	0.461962	0.554022	0.403251	0.54161	0.23448
0.0694165	0.766083	0.566038	0.631272	0.484023	0.550248	0.408442	0.596386	0.226578
0.0724346	0.73956	0.531642	0.624598	0.505732	0.547275	0.414395	0.583418	0.232345
0.0754527	0.722729	0.4997	0.612959	0.506015	0.53543	0.429786	0.541877	0.253945
0.0784708	0.7149	0.501931	0.608661	0.516093	0.520951	0.433783	0.549543	0.225803
0.0814889	0.708282	0.499304	0.605995	0.507394	0.518714	0.442885	0.560239	0.220254
0.084507	0.714761	0.507982	0.595208	0.524966	0.526661	0.475563	0.538114	0.211385
0.0875252	0.704323	0.507518	0.589087	0.527555	0.534296	0.482968	0.531291	0.223252
0.0905433	0.704715	0.534902	0.584381	0.545622	0.529924	0.499458	0.528464	0.25804
0.0935614	0.717975	0.529074	0.579426	0.553029	0.542878	0.510583	0.527342	0.262191
0.0965795	0.726757	0.52958	0.578055	0.5403	0.546924	0.509272	0.551573	0.279355
0.0995976	0.723564	0.509312	0.576119	0.583703	0.554595	0.524669	0.572427	0.300927
0.102616	0.711282	0.515854	0.575442	0.605047	0.556151	0.531386	0.579788	0.338139
0.105634	0.70768	0.534593	0.582217	0.599727	0.557384	0.546119	0.576032	0.362167
0.108652	0.694724	0.567232	0.585755	0.607391	0.569133	0.554451	0.576256	0.391981
0.11167	0.687509	0.567279	0.584059	0.637576	0.572484	0.560111	0.582919	0.418608
0.114688	0.688511	0.612841	0.572289	0.648692	0.575878	0.576717	0.586731	0.449718
0.117706	0.684662	0.608401	0.563193	0.654945	0.585405	0.572026	0.584022	0.468235
0.120724	0.676931	0.603399	0.567259	0.644997	0.574793	0.579515	0.58738	0.476712

## Sheet: Repeat4
Lag time (s)	DTetramer (μm2/s)	IQRTetramer (μm2/s)	DHexamer (μm2/s)	IQRHexamer (μm2/s)	DOctamer (μm2/s)	IQROctamer (μm2/s)	DDecamer (μm2/s)	IQRDecamer (μm2/s)
0.00301811	0.663377	0.132696	0.507365	0.14411	0.389668	0.0739167	0.317399	0.0594657
0.00603622	0.813848	0.183536	0.633874	0.20834	0.475414	0.111736	0.378975	0.110683
0.00905433	0.829971	0.218511	0.674287	0.239175	0.503645	0.172843	0.404375	0.123472
0.0120724	0.833354	0.256701	0.684899	0.276993	0.516924	0.190773	0.410874	0.125854
0.0150905	0.87166	0.258789	0.682102	0.280246	0.534165	0.20293	0.415115	0.128087
0.0181087	0.89518	0.262428	0.685473	0.281443	0.538382	0.207615	0.428374	0.137887
0.0211268	0.905213	0.243297	0.690352	0.301852	0.529105	0.237439	0.443743	0.129784
0.0241449	0.908889	0.230773	0.684836	0.307728	0.532279	0.247306	0.444475	0.123645
0.027163	0.904242	0.262435	0.684584	0.336255	0.532049	0.262009	0.44019	0.120602
0.0301811	0.905091	0.303223	0.673694	0.369704	0.529951	0.265736	0.454833	0.142944
0.0331992	0.912347	0.348012	0.673024	0.371697	0.51165	0.266204	0.471625	0.141493
0.0362173	0.917839	0.352565	0.672172	0.376767	0.508323	0.272415	0.487691	0.13598
0.0392354	0.892874	0.367875	0.688126	0.383538	0.506927	0.294308	0.501886	0.137642
0.0422535	0.879612	0.38514	0.676043	0.395609	0.500243	0.302433	0.487801	0.139033
0.0452716	0.846208	0.399283	0.681724	0.41488	0.499518	0.312673	0.481182	0.138427
0.0482897	0.845634	0.409623	0.668196	0.44519	0.515539	0.316307	0.479503	0.140752
0.0513078	0.811993	0.402728	0.668029	0.448962	0.510261	0.311335	0.48696	0.154486
0.054326	0.813367	0.420176	0.677775	0.483337	0.489537	0.304293	0.494675	0.182551
0.0573441	0.831929	0.417923	0.659851	0.500711	0.481336	0.273972	0.498855	0.187237
0.0603622	0.842822	0.437005	0.649287	0.516705	0.484309	0.263147	0.499779	0.185596
0.0633803	0.84231	0.443536	0.638009	0.515307	0.48376	0.28479	0.499012	0.18185
0.0663984	0.818739	0.442517	0.637643	0.52633	0.489154	0.301804	0.487215	0.193244
0.0694165	0.84304	0.424008	0.635885	0.512242	0.484024	0.311245	0.476225	0.212619
0.0724346	0.852346	0.45012	0.636762	0.508846	0.475857	0.307546	0.466345	0.177537
0.0754527	0.828608	0.411883	0.640479	0.51477	0.464592	0.32115	0.454974	0.176302
0.0784708	0.816177	0.410936	0.629296	0.519831	0.468896	0.35193	0.447719	0.171057
0.0814889	0.822025	0.424925	0.605979	0.539558	0.481364	0.387481	0.443752	0.163044
0.084507	0.80779	0.421827	0.61201	0.564913	0.501359	0.380151	0.444092	0.170004
0.0875252	0.792239	0.435998	0.613492	0.593763	0.501115	0.409001	0.442456	0.18051
0.0905433	0.770937	0.453486	0.616923	0.584727	0.501967	0.425369	0.442823	0.184478
0.0935614	0.759821	0.455577	0.614869	0.572768	0.485023	0.416614	0.442689	0.191855
0.0965795	0.75648	0.466688	0.609942	0.601314	0.482776	0.44399	0.444392	0.190917
0.0995976	0.755656	0.489257	0.609974	0.622721	0.492824	0.445147	0.444996	0.185347
0.102616	0.755495	0.452454	0.597697	0.640216	0.483542	0.448752	0.446914	0.173432
0.105634	0.740207	0.468649	0.597897	0.621206	0.475356	0.455002	0.448064	0.189512
0.108652	0.761001	0.46851	0.591017	0.634888	0.466829	0.442238	0.454747	0.213818
0.11167	0.738431	0.481935	0.580621	0.63909	0.455088	0.445941	0.452278	0.217463
0.114688	0.718904	0.514676	0.590173	0.648004	0.44557	0.475502	0.451875	0.233091
0.117706	0.711163	0.518017	0.587136	0.64001	0.444084	0.490004	0.448268	0.241715
0.120724	0.702621	0.533723	0.574974	0.632457	0.440524	0.494363	0.437649	0.260665
