# Supplementary material for: Mass photometry enables label-free tracking and mass measurement of single proteins on lipid bilayers
Source: Nat Methods. 2021 Oct 4;18(10):1247–52. doi: 10.1038/s41592-021-01261-w (PMC8490153; doi:10.1038/s41592-021-01261-w)
Supplement: Source Data Extended Data Fig. 7 — Statistical Source Data for Extended Fig. 7 [file 41592_2021_1261_MOESM15_ESM.xlsx]

## Sheet: ExtFig7_plot
kTetramer (s-1)	kHexamer (s-1)	kOctamer (s-1)	Species	Best fit vals (s-1)	Invers #subunits
29.4966	18.094	11.1824	Tetramer	30.4622	0.25
40.0119	15.4852	6.66392	Hexamer	16.1784	0.166667
19.4777	15.0259	13.7061	Octamer	9.03645	0.125
30.3166	18.4073	11.4254
39.91	14.1763	7.05839
21.7349	17.5105	8.296
42.993	12.906	6.8416

## Sheet: ExtFig7_data
Measurement 1			Measurement 2			Measurement 3			Measurement 4			Measurement 5			Measurement 6			Measurement 7
Tetramer lengths (s)	Hexamer lengths (s)	Octamer lengths (s)	Tetramer lengths (s)	Hexamer lengths (s)	Octamer lengths (s)	Tetramer lengths (s)	Hexamer lengths (s)	Octamer lengths (s)	Tetramer lengths (s)	Hexamer lengths (s)	Octamer lengths (s)	Tetramer lengths (s)	Hexamer lengths (s)	Octamer lengths (s)	Tetramer lengths (s)	Hexamer lengths (s)	Octamer lengths (s)	Tetramer lengths (s)	Hexamer lengths (s)	Octamer lengths (s)
0.0301811	0.283702	0.0935614	0.0452716	0.220322	0.0573441	0.0301811	0.0875252	0.126761	0.0362173	0.0301811	0.322938	0.0573441	0.193159	0.084507	0.0301811	0.353119	0.0301811	0.0362173	0.0603622	0.054326
0.0362173	0.162978	0.0331992	0.0392354	0.0331992	0.141851	0.0724346	0.0724346	0.0513078	0.0362173	0.0724346	0.156942	0.0392354	0.0301811	0.0331992	0.0301811	0.054326	0.196177	0.0422535	0.0905433	0.0784708
0.0362173	0.084507	0.214286	0.0392354	0.0362173	0.0754527	0.105634	0.054326	0.0784708	0.0301811	0.0392354	0.0724346	0.0392354	0.0452716	0.0301811	0.0965795	0.0905433	1.04427	0.126761	0.356137	0.241449
0.0331992	0.108652	0.0513078	0.0301811	0.169014	0.217304	0.0301811	0.0754527	0.11167	0.0784708	0.0482897	0.0362173	0.0301811	0.0301811	0.165996	0.0422535	0.0784708	0.0935614	0.0422535	0.0633803	0.422535
0.0301811	0.0935614	0.0754527	0.0301811	0.0392354	0.416499	0.0331992	0.244467	0.162978	0.126761	0.102616	0.0814889	0.0362173	0.0392354	0.461771	0.0452716	0.0754527	0.467807	0.108652	0.0331992	0.165996
0.0724346	0.123742	0.0573441	0.0573441	0.178068	0.0331992	0.0362173	0.0935614	0.162978	0.0694165	0.0301811	0.132797	0.0663984	0.054326	0.11167	0.0422535	0.054326	0.0362173	0.0513078	0.0814889	0.165996
0.0452716	0.178068	0.404427	0.0452716	0.150905	0.0694165	0.0301811	0.0694165	0.105634	0.172032	0.0905433	0.0482897	0.0513078	0.153924	0.0784708	0.0331992	0.0965795	0.0331992	0.0603622	0.214286	0.0362173
0.0331992	0.153924	0.0875252	0.0482897	0.0633803	0.123742	0.0694165	0.0573441	0.0362173	0.0452716	0.11167	0.15996	0.0301811	0.0301811	0.250503	0.0301811	0.289738	0.0603622	0.0331992	0.0814889	0.17505
0.0633803	0.0422535	0.156942	0.0301811	0.0392354	0.123742	0.0573441	0.0573441	0.0875252	0.0875252	0.0633803	0.0422535	0.0362173	0.0392354	0.132797	0.0452716	0.165996	0.0331992	0.0362173	0.22334	0.304829
0.220322	0.123742	0.172032	0.0392354	0.546278	0.0422535	0.0482897	0.0875252	0.208249	0.0301811	0.120724	0.0694165	0.0452716	0.259557	0.22334	0.0965795	0.132797	0.0392354	0.0331992	0.211268	0.0452716
0.0452716	0.0935614	0.105634	0.0422535	0.117706	0.0965795	0.0301811	0.0362173	0.0573441	0.235412	0.0301811	0.172032	0.0301811	0.187123	0.413481	0.0784708	0.0392354	0.0573441	0.0362173	0.11167	0.0301811
0.0392354	0.120724	0.0482897	0.0392354	0.0965795	0.0422535	0.0301811	0.105634	0.0331992	0.0422535	0.0422535		0.0301811	0.0422535	0.169014	0.190141	0.0603622	0.0905433	0.0301811	0.0301811	0.084507
0.0331992	0.0663984	0.054326	0.0422535	0.0422535	0.310865	0.0603622	0.0513078	0.0663984	0.0331992	0.0724346		0.0452716	0.181087	0.416499	0.0331992	0.114688	0.172032	0.0392354	0.0663984	0.0694165
0.0603622	0.0573441	0.220322	0.0513078	0.138833	0.0392354	0.0392354	0.0724346	0.0362173	0.0392354	0.0392354		0.0331992	0.108652	0.054326	0.0301811	0.0482897	0.244467	0.0724346	0.0603622	0.0814889
0.0301811	0.190141	0.0301811	0.0362173	0.0935614	0.11167	0.0331992	0.108652	0.0392354	0.187123	0.193159		0.0301811	0.0754527	0.220322	0.0392354	0.0392354	0.422535	0.0331992	0.162978	0.0965795
0.0301811	0.0331992	0.268612	0.0784708	0.102616	0.0905433	0.0935614	0.0694165	0.0694165	0.0452716	0.0362173		0.0331992	0.0362173	0.0301811	0.0301811	0.147887	0.295775	0.0422535	0.0362173	0.31992
0.0392354	0.0814889	0.0573441	0.0301811	0.0935614	0.386318	0.0784708	0.0362173	0.0784708	0.114688	0.211268		0.0935614	0.0422535	0.0452716	0.0754527	0.0301811	0.190141	0.0301811	0.135815	0.169014
0.0331992	0.153924	0.322938	0.0392354	0.0965795	0.0573441	0.0301811	0.0392354	0.0482897	0.0513078	0.0724346		0.0573441	0.120724		0.0331992	0.0331992	0.120724	0.0331992	0.0422535	0.0331992
0.0633803	0.0513078	0.0301811	0.0422535	0.102616	0.205231	0.0362173	0.0362173	0.211268	0.0513078	0.0331992		0.0482897	0.0331992		0.0513078	0.135815	0.0482897	0.0452716	0.322938	0.117706
0.0513078	0.0482897	0.0724346	0.0392354	0.0422535	0.0362173	0.0301811	0.0362173	0.0995976	0.0482897	0.0392354		0.0331992	0.0965795		0.0362173	0.054326	0.268612	0.0331992	0.0392354	0.184105
0.0633803	0.0633803	0.0362173	0.0392354	0.0663984	0.277666	0.117706	0.0603622	0.196177	0.0301811	0.0362173		0.0633803	0.172032		0.0392354	0.0573441	0.0362173	0.0331992	0.0513078	0.0362173
0.0362173	0.0452716	0.190141	0.0301811	0.0875252	0.0633803	0.0633803	0.0935614	0.11167	0.0331992	0.153924		0.0362173	0.0452716		0.0301811	0.0331992	0.181087	0.0331992	0.0603622	0.0331992
0.0482897	0.123742	0.0694165	0.0422535	0.0392354	0.102616	0.0362173	0.0362173	0.193159	0.283702	0.169014		0.0301811	0.0452716		0.0301811	0.105634	0.0513078	0.084507	0.0694165	0.165996
0.0331992	0.0482897	0.147887	0.0603622	0.054326	0.054326	0.0362173	0.199195		0.054326	0.108652		0.0603622	0.0905433		0.0452716	0.0603622	0.0482897	0.0301811	0.0754527	0.150905
0.0482897	0.0301811	0.162978	0.084507	0.181087	1.05634	0.0362173	0.0392354		0.0301811	0.0422535		0.054326	0.169014		0.0392354	0.054326	0.0814889	0.0513078	0.0392354	0.102616
0.0362173	0.129779	0.0301811	0.0392354	0.0331992	0.0392354	0.0814889	0.0995976		0.0331992	0.0754527		0.0301811	0.102616		0.0392354	0.0573441	0.0633803	0.0362173	0.0633803	0.165996
0.0392354	0.0362173	0.0362173	0.0362173	0.0633803	0.114688	0.0362173	0.084507		0.0301811	0.0301811		0.0422535	0.392354		0.169014	0.0422535	0.0392354	0.0301811	0.0392354	0.132797
0.0362173	0.0301811		0.0331992	0.0422535	0.084507	0.0331992	0.0814889		0.0513078	0.0331992		0.054326	0.434608		0.0301811	0.0995976	0.054326	0.0301811	0.0694165	0.0331992
0.0392354	0.0452716		0.108652	0.172032	0.0422535	0.0965795	0.0935614		0.0482897	0.0301811		0.054326	0.280684		0.11167	0.220322	0.138833	0.0573441	0.0995976	0.0603622
0.0301811	0.147887		0.0452716	0.0392354	0.0301811	0.0452716	0.187123		0.199195	0.054326		0.0603622	0.135815		0.0331992	0.0633803	0.162978	0.0362173	0.108652	0.772636
0.0362173	0.657948		0.0392354	0.0301811	0.0633803	0.117706	0.11167		0.0452716	0.0633803		0.0482897	0.262575		0.0301811	0.0331992	0.0513078	0.0362173	0.144869	0.214286
0.0392354	0.0331992		0.0422535	0.105634	0.0935614	0.211268	0.054326		0.0663984	0.0814889		0.0301811	0.0452716		0.0362173	0.169014	0.0331992	0.0754527	0.214286	0.0362173
0.0301811	0.0513078		0.0331992	0.283702	0.437626	0.0452716	0.0422535		0.0331992	0.0422535		0.0331992	0.0995976		0.0422535	0.0452716	0.0875252	0.0392354	0.054326	0.0814889
0.054326	0.0573441		0.0452716	0.0754527	0.0392354	0.0603622	0.0331992		0.054326	0.0875252		0.0301811	0.054326		0.150905	0.0482897		0.0331992	0.0663984	0.0663984
0.0392354	0.0935614		0.0724346	0.0513078	0.0392354	0.0301811	0.0301811		0.0724346	0.0694165		0.0331992	0.0513078		0.123742	0.0301811		0.0392354	0.178068	0.0784708
0.0603622	0.0513078		0.0694165	0.105634	0.0513078	0.0422535	0.0663984		0.0301811	0.0392354		0.0301811	0.0392354		0.0331992	0.389336		0.0362173	0.217304	0.0633803
0.0422535	0.144869		0.0362173	0.0362173	0.054326	0.0452716	0.138833		0.0331992	0.0573441		0.0331992	0.0754527		0.11167	0.0331992		0.0331992	0.0331992	0.0663984
0.0422535	0.22334		0.0452716	0.0965795	0.612676	0.0301811	0.0452716		0.208249	0.0392354		0.0422535	0.0694165		0.0301811	0.150905		0.0362173	0.0694165	0.0573441
0.0301811	0.0362173		0.0965795	0.0392354	0.259557	0.0301811	0.0513078		0.150905	0.0935614		0.0301811	0.105634		0.0694165	0.0331992		0.054326	0.0965795	0.612676
0.0331992	0.0301811		0.0301811	0.0331992	0.0724346	0.123742	0.0301811		0.0331992	0.0905433		0.0392354	0.0331992		0.0301811	0.054326		0.0362173	0.0724346	0.476861
0.0633803	0.226358		0.0301811	0.147887	0.0724346	0.0754527	0.102616		0.0331992	0.0784708		0.0754527	0.102616		0.0362173	0.0422535		0.0331992	0.0301811	0.700201
0.0482897	0.0603622		0.0422535	0.123742	0.0452716	0.0392354	0.0573441		0.0301811	0.594567		0.054326	0.054326		0.0362173	0.0573441		0.169014	0.102616	0.126761
0.108652	0.0603622		0.0513078	0.0603622	1.3672	0.588531	0.322938		0.0482897	0.0573441		0.0482897	0.0482897		0.0513078	0.0362173		0.0392354	0.0965795	0.0301811
0.0331992	0.123742		0.0482897	0.129779		0.132797	0.307847		0.0392354	0.0513078		0.0392354	0.190141		0.054326	0.0362173		0.0362173	0.0995976	0.0754527
0.0422535	0.247485		0.0754527	0.0663984		0.0935614	0.0513078		0.0331992	0.123742		0.0814889	0.0573441		0.0362173	0.0362173		0.0362173	0.0331992	0.132797
0.0301811	0.102616		0.105634	0.0905433		0.0422535	0.289738		0.0331992	0.0392354		0.0392354	0.132797		0.0392354	0.0331992		0.0482897	0.15996	0.3833
0.0422535	0.0301811		0.0935614	0.0301811		0.054326	0.0573441		0.0513078	0.0422535		0.0603622	0.0784708		0.0331992	0.0814889		0.217304	0.247485	0.808853
0.0724346	0.0331992		0.0301811	0.0331992		0.0814889	0.247485		0.0301811	0.0935614		0.229376	0.117706		0.0362173	0.114688		0.120724	0.0633803	0.0633803
0.084507	0.0784708		0.0362173	0.129779		0.054326	0.172032		0.0301811	0.0633803		0.0513078	0.0452716		0.0392354	0.0392354		0.0392354	0.0513078	0.0362173
0.0362173	0.054326		0.0482897	0.084507		0.0513078	0.153924		0.0422535	0.138833		0.0301811	0.0422535		0.0362173	0.0452716		0.0301811	0.250503
0.0663984	0.0513078		0.0663984	0.0392354		0.0452716	0.0663984		0.0452716	0.114688		0.0422535	0.0301811		0.193159	0.0724346		0.836016	0.0482897
0.0331992	0.0301811		0.0331992	0.0362173		0.120724	0.0935614		0.0331992	0.0724346		0.0905433	0.054326		0.0814889	0.0724346		0.126761	0.0965795
0.0573441	0.0754527		0.0331992	0.0633803		0.0331992	0.808853		0.054326	0.153924		0.0452716	0.0513078		0.0633803	0.126761		0.0422535	0.0331992
0.0422535	0.0573441		0.0513078	0.31992		0.0724346	0.126761		0.0392354	0.0452716		0.277666	0.17505		0.0301811	0.105634		0.0422535	0.0663984
0.150905	0.0694165		0.0301811	0.262575		0.0331992	0.0905433		0.0754527	0.0331992		0.0331992	0.576459		0.0573441	0.0935614		0.0452716	0.117706
0.0573441	0.0573441		0.0331992	0.839034		0.0301811	0.123742		0.0663984	0.0965795		0.0331992	0.105634		0.0724346	0.0331992		0.0331992	0.141851
0.0482897	0.0422535		0.0603622	0.0301811		0.0301811	0.054326		0.0603622	0.304829		0.0301811	0.0482897		0.0392354	0.0362173		0.0301811	0.0422535
0.054326	0.196177		0.0603622	0.0392354		0.0995976	0.0784708		0.0724346	0.0452716		0.0392354	0.0995976		0.700201	0.0694165		0.0362173	0.0633803
0.0362173	0.0663984		0.0392354	0.0331992		0.105634	0.247485		0.0301811	0.0784708		0.0724346	0.0362173		0.054326	0.0452716		0.0301811	0.117706
0.054326	0.0754527		0.0362173	0.0603622		0.0301811	0.0362173		0.0331992	0.0331992		0.0331992	0.289738		0.0452716	0.0331992		0.0452716	0.0331992
0.0301811	0.0392354		0.054326	0.0392354		0.0362173	0.0513078		0.0452716	0.15996		0.0301811	0.0331992		0.0392354	0.0331992		0.0573441	0.0482897
0.054326	0.0633803		0.0422535	0.156942		0.0754527	0.0875252		0.0301811	0.0452716		0.0301811	0.135815		0.0362173	0.0301811		0.0301811	0.33501
0.0935614	0.0663984		0.0331992	0.0603622		0.199195	0.0482897		0.0935614	0.0754527		0.0331992	0.117706		0.054326	0.0362173		0.0331992	0.0301811
0.054326	0.0422535		0.0301811	0.0482897		0.0694165	0.0422535		0.0573441	0.0331992		0.0513078	0.0935614		0.0301811	0.0301811		0.0513078	0.0422535
0.0633803	0.11167		0.117706	0.0482897		0.0392354	0.0995976		0.0331992	0.169014		0.0814889	0.0422535		0.117706	0.0694165		0.054326	0.0573441
0.0331992	0.129779		0.0482897	0.117706		0.0331992	0.108652		0.0301811	0.084507		0.0392354	0.0633803		0.0422535	0.123742		0.0422535	0.0814889
0.0301811	0.0573441		0.0362173	0.054326		0.0965795	0.120724		0.054326	0.0513078		0.0422535	0.147887		0.0392354	0.0392354		0.0513078	0.0482897
0.0573441	0.0362173		0.114688	0.0724346		0.0513078	0.0663984		0.0814889	0.15996		0.0331992	0.054326		0.0362173	0.153924		0.0301811	0.0754527
0.165996	0.0513078		0.0422535	0.0392354		0.0513078	0.0905433		0.0301811	0.0331992		0.298793	0.0452716		0.0422535	0.0482897		0.0392354	0.0392354
0.0995976	0.0513078		0.0362173	0.470825		0.0452716	0.0362173		0.0814889	0.0392354		0.0392354	0.0784708		0.0392354	0.0452716		0.0301811	0.401408
0.0392354	0.0482897		0.0362173	0.0995976		0.0482897	0.0482897		0.235412	0.0633803		0.0301811	0.0452716		0.0301811	0.105634		0.0452716	0.0905433
0.0362173	0.0482897		0.0331992	0.0301811		0.129779	0.0422535		0.184105	0.0603622		0.0422535	0.0694165		0.0392354	0.0422535		0.0331992	0.190141
0.0331992	0.0301811		0.0392354	0.0694165		0.0362173	0.274648		0.0362173	0.0513078		0.105634	0.0513078		0.0422535	0.0573441		0.0452716	0.141851
0.0452716	0.0784708		0.0392354	0.123742		0.0362173	0.0754527		0.0392354	0.156942		0.117706	0.0995976		0.0482897	0.0331992		0.0331992	0.0694165
0.0331992	0.0694165		0.0301811	0.262575		0.0331992	0.11167		0.259557	0.0422535		0.0422535	0.0694165		0.0362173	0.0513078		0.0331992	0.126761
0.0663984	0.102616		0.0694165	0.0694165		0.0362173	0.0694165		0.0573441	0.0573441		0.054326	0.054326		0.196177	0.0301811		0.0362173	0.0301811
0.0513078	0.229376		0.054326	0.39839		0.084507	0.0331992		0.15996	0.0784708		0.0301811	0.126761		0.0603622	0.0513078		0.0633803	0.0482897
0.0301811	0.0422535		0.0331992	0.0633803		0.0362173	0.0331992		0.0362173	0.0663984		0.0392354	0.205231		0.11167	0.11167		0.0362173	0.0331992
0.105634	0.120724		0.105634	0.422535		0.0784708	0.0362173		0.0724346	0.0905433		0.0482897	0.0362173		0.0392354	0.0452716		0.0392354	0.0784708
0.0724346	0.0603622		0.0633803	0.600604		0.0301811	0.165996		0.0422535	0.0482897		0.0362173	0.181087		0.0301811	0.0633803		0.0362173	0.0633803
0.0331992	0.108652		0.0875252	0.0331992		0.0422535	0.0452716		0.0754527	0.0452716		0.0754527	0.0301811		0.0875252	0.0694165		0.0362173	0.368209
0.0331992	0.0603622		0.0392354	0.0301811		0.0301811	0.0663984		0.0362173	0.0663984		0.0935614	0.123742		0.0331992	0.0422535		0.0362173	0.184105
0.0301811	0.0362173		0.0995976	0.0301811		0.0392354	0.102616		0.0301811	0.0301811		0.054326	0.108652		0.0331992	0.220322		0.0573441	0.054326
0.178068	0.0422535		0.0331992	0.0513078		0.0362173	0.374245		0.0331992	0.0362173		0.0392354	0.126761		0.0482897	0.0573441		0.0331992	0.0603622
0.0422535	0.0362173		0.0573441	0.0875252		0.0362173	0.114688		0.0331992	0.208249		0.0965795	0.0875252		0.0513078	0.552314		0.0392354	0.0452716
0.17505	0.147887		0.0362173	0.0362173		0.0482897	0.11167		0.0301811	0.105634		0.0301811	0.0694165		0.0331992	0.274648		0.0452716	0.184105
0.0905433	0.0754527		0.0331992	0.0452716		0.0422535	0.0301811		0.0331992	0.0392354		0.0392354	0.22334		0.084507	0.0995976		0.0301811	0.102616
0.0452716	0.0422535		0.0965795	0.165996		0.0362173	0.0603622		0.0392354	0.0875252		0.0301811	0.0905433		0.0301811	0.0301811		0.0301811	0.0331992
0.0331992	0.054326		0.0301811	0.0452716		0.0482897	0.0392354		0.0392354	0.0935614		0.0422535	0.461771		0.0663984	0.0452716		0.0331992	0.362173
0.129779	0.102616		0.0331992	0.0965795		0.0422535	0.108652		0.0573441	0.0331992		0.0452716	0.0482897		0.0513078	0.33501		0.0482897	0.0633803
0.0513078	0.0573441		0.0331992	0.0301811		0.054326	0.0603622		0.054326	0.0362173		0.0754527	0.0452716		0.0422535	0.114688		0.0331992	0.0362173
0.138833	0.0452716		0.0452716	0.0331992		0.0392354	0.0935614		0.0331992	0.0362173		0.0392354	0.184105		0.178068	0.150905		0.0392354	0.0513078
0.0422535	0.11167		0.0331992	0.0663984		0.0392354	0.0905433		0.0362173	0.0603622		0.0331992	0.132797		0.0331992	0.0362173		0.0392354	0.0724346
0.235412	0.0573441		0.0301811	0.0301811		0.0301811	0.0573441		0.0301811	0.0513078		0.0301811	0.0362173		0.0694165	0.0362173		0.0362173	0.0301811
0.0392354	0.0513078		0.0694165	0.084507		0.0301811	0.0301811		0.0331992	0.0663984		0.0633803	0.114688		0.0301811	0.3833		0.0784708	0.229376
0.0392354	0.0513078		0.0905433	0.0754527		0.256539	0.0513078		0.0965795	0.0422535		0.0331992	0.0331992		0.0331992	0.117706		0.0301811	0.0663984
0.0392354	0.0301811		0.0965795	0.184105		0.482897	0.0452716		0.0452716	0.0724346		0.0392354	0.181087		0.0392354	0.114688		0.0603622	0.0754527
0.0482897	0.184105		0.0362173	0.214286		0.0301811	0.0482897		0.0482897	0.0331992		0.0301811	0.0784708		0.0301811	0.138833		0.0633803	0.0694165
0.054326	0.0784708		0.0392354	0.0331992		0.0633803	0.084507		0.0452716	0.108652		0.0301811	0.0482897		0.0362173	0.132797		0.0362173	0.0724346
0.0603622	0.0482897		0.0362173	0.0663984		0.0392354	0.0362173		0.0875252	0.135815		0.0392354	0.054326		0.0331992	0.0331992		0.0422535	0.108652
0.235412	0.0392354		0.0784708	0.117706		0.0513078	0.0633803		0.0754527	0.0331992		0.0422535	0.054326		0.0331992	0.135815		0.0392354	0.0935614
0.102616	0.0633803		0.0422535	0.0331992		0.0603622	0.0724346		0.0422535	0.0513078		0.0301811	0.0362173		0.0362173	0.0331992		0.0482897	0.0422535
0.0362173	0.0513078		0.0482897	0.181087		0.0663984	0.0452716		0.15996	0.0754527		0.0362173	0.292757		0.0362173	0.0663984		0.0301811	0.0754527
0.0392354	0.162978		0.0301811	0.0362173		0.0301811	0.0965795		0.0513078	0.126761		0.141851	0.0905433		0.0513078	0.0603622		0.0452716	0.0724346
0.0422535	0.190141		0.0603622	0.162978		0.491952	0.0362173		0.0422535	0.0301811		0.0301811	0.0301811		0.0452716	0.0814889		0.0603622	0.123742
0.0331992	0.132797		0.0301811	0.084507		0.0301811	0.0422535		0.0301811	0.0452716		0.0633803	0.0301811		0.0875252	0.0452716		0.0754527	0.054326
0.0331992	0.0362173		0.0392354	0.0482897		0.054326	0.0875252		0.138833	0.0452716		0.0452716	0.0633803		0.0482897	0.0362173		0.0452716	0.437626
0.0362173	0.0422535		0.0362173	0.0482897		0.0633803	0.0513078		0.0301811	0.0694165		0.0905433	0.0513078		0.054326	0.141851		0.0573441	0.193159
0.0392354	0.11167		0.0362173	0.084507		0.0663984	0.389336		0.0331992	0.0513078		0.0573441	0.211268		0.0482897	0.0362173		0.0392354	0.0513078
0.0392354	0.0965795		0.0905433	0.108652		0.256539	0.0392354		0.0603622	0.0301811		0.419517	0.084507		0.0301811	0.0482897		0.0603622	0.0301811
0.0513078	0.0452716		0.0301811	0.0301811		0.0331992	0.0301811		0.0754527	0.0513078		0.0422535	0.0663984		0.0362173	0.374245		0.0452716	0.0301811
0.0362173	0.0301811		0.0362173	0.105634		0.129779	0.0603622		0.0995976	0.0482897		0.0452716	0.0392354		0.0301811	0.0331992		0.0362173	0.0452716
0.0331992	0.0694165		0.0362173	0.0362173		0.0513078	0.214286		0.0663984	0.0573441		0.0331992	0.054326		0.295775	0.0663984		0.0331992	0.0422535
0.0392354	0.0452716		0.0301811	0.0392354		0.054326	0.11167		0.0724346	0.0362173		0.108652	0.114688		0.0392354	0.0362173		0.0452716	0.172032
0.0633803	0.0482897		0.0422535	0.141851		0.0573441	0.156942		0.0301811	0.0633803		0.0362173	0.0905433		0.0482897	0.190141		0.0331992	0.0331992
0.0331992	0.0392354		0.0362173	0.0754527		0.0754527	0.129779		0.0754527	0.0422535		0.0422535	0.27163		0.0513078	0.0905433		0.0301811	0.054326
0.054326	0.0331992		0.0331992	0.31992		0.0452716	0.15996		0.0331992	0.0603622		0.0331992	0.410463		0.135815	0.0452716		0.0301811	0.0452716
0.0513078	0.0724346		0.0573441	0.0301811		0.0422535	0.114688		0.0392354	0.0362173		0.0301811	0.0392354		0.0452716	0.102616		0.0301811	0.0513078
0.054326	0.0995976		0.0452716	0.132797		0.0784708	0.0362173		0.0331992	0.054326		0.15996	0.11167		0.0362173	0.0965795		0.0784708	0.265594
0.374245	0.0663984		0.0301811	0.0331992		0.0694165	0.0392354		0.0603622	0.0724346		0.0362173	0.11167		0.0301811	0.0513078		0.0422535	0.129779
0.0301811	0.0422535		0.0331992	0.0331992		0.0452716	0.129779		0.135815	0.0513078		0.144869	0.0452716		0.0362173	0.132797		0.0482897	0.105634
0.0392354	0.0513078		0.0301811	0.0784708		0.0422535	0.0422535		0.0301811	0.0965795		0.084507	0.0784708		1.07445	0.0392354		0.0362173	0.0513078
0.0392354	0.268612		0.0301811	0.443662		0.0301811	0.0331992		0.0362173	0.0603622		0.0603622	0.0784708		0.0301811	0.129779		0.0331992	0.0452716
0.0331992	0.0362173		0.0331992	0.129779		0.0301811	0.0392354		0.0301811	0.0573441		0.054326	0.0905433		0.0301811	0.0392354		0.0392354	0.0694165
0.0392354	0.0633803		0.0422535	0.129779		0.0331992	0.0663984		0.0331992	0.513078		0.0362173	0.0452716		0.0663984	0.0754527		0.0513078	0.11167
0.0422535	0.0784708		0.0452716	0.0995976		0.0965795	0.256539		0.0482897	0.235412		0.0362173	0.0331992		0.0331992	0.0392354		0.0482897	0.0331992
0.0422535	0.0603622		0.0663984	0.0392354		0.0663984	0.0482897		0.0301811	0.0633803		0.0513078	0.126761		0.0392354	0.410463		0.0362173	0.0422535
0.0331992	0.184105		0.0331992	0.422535		0.338028	0.241449		0.102616	0.253521		0.0362173	0.054326		0.108652	0.0875252		0.0392354	0.0995976
0.129779	0.0482897		0.0331992	0.0573441		0.0301811	0.202213		0.105634	0.0422535		0.0392354	0.0965795		0.054326	0.0513078		0.0422535	0.0362173
0.0331992	0.0754527		0.0301811	0.135815		0.0331992	0.0452716		0.0663984	0.102616		0.0362173	0.0331992		0.0784708	0.470825		0.0331992	0.169014
0.0301811	0.0452716		0.0301811	0.0331992		0.0392354	0.0573441		0.0573441	0.0754527		0.0331992	0.380282		0.156942	0.205231		0.0663984	0.117706
0.313883	0.0513078		0.0513078	0.0392354		0.0452716	0.162978		0.0392354	0.0875252		0.0362173	0.108652		0.0724346	0.120724		0.0331992	0.178068
0.0362173	0.169014		0.0331992	0.172032		0.0331992	0.0331992		0.0633803	0.054326		0.0452716	0.0422535		0.0603622	0.11167		0.0452716	0.232394
0.0301811	0.0482897		0.0301811	0.0724346		0.054326	0.0694165		0.0301811	0.0362173		0.0513078	0.0392354		0.0362173	0.0573441		0.0573441	0.0724346
0.0603622	0.0452716		0.0301811	0.054326		0.0301811	0.0392354		0.0814889	0.0784708		0.0331992	0.172032		0.0724346	0.0603622		0.0392354	0.138833
0.0301811	0.0482897		0.0452716	0.054326		0.0331992	0.120724		0.0422535	0.0814889		0.0331992	0.214286		0.0422535	0.0633803		0.0452716	0.138833
0.0301811	0.0392354		0.0301811	0.0331992		0.22334	0.147887		0.0301811	0.0603622		0.0392354	0.0603622		0.0362173	0.0301811		0.0452716	0.0633803
0.0633803	0.0482897		0.0362173	0.0603622		0.0905433	0.347082		0.0301811	0.084507		0.0301811	0.0663984		0.0422535	0.0573441		0.0301811	0.250503
0.0513078	0.253521		0.0392354	0.350101		0.0422535	0.0482897		0.0422535	0.105634		0.0331992	0.356137		0.054326	0.147887		0.0362173	0.0422535
0.0482897	0.0784708		0.0694165	0.0452716		0.0814889	0.0754527		0.0392354	0.3833		0.0362173	0.0935614		0.0331992	0.0482897		0.0482897	0.178068
0.0362173	0.0392354		0.0513078	0.178068		0.0452716	0.0422535		0.0422535	0.301811		0.0422535	0.0452716		0.0482897	0.0875252		0.0301811	0.0573441
0.126761	0.0573441		0.0301811	0.214286		0.0301811	0.165996			0.0301811		0.0362173	0.084507		0.0331992	0.205231		0.0392354	0.156942
0.0362173	0.0995976		0.0362173	0.172032		0.0362173	0.084507			0.144869		0.0663984	0.0422535		0.0301811	0.292757		0.0331992	0.0663984
0.651911	0.0814889		0.0362173	0.084507		0.0422535	0.150905			0.0392354		0.0995976	0.0633803		0.0663984	0.0331992		0.084507	0.147887
0.0301811	0.120724		0.0784708	0.135815		0.0301811	0.0422535			0.108652		0.0392354	0.0482897		0.0452716	0.0724346		0.0331992	0.132797
0.0301811	0.0694165		0.0331992	0.0331992		0.0452716	0.0331992			0.0301811		0.114688	0.17505		0.0784708	0.0935614		0.0724346	0.123742
0.0814889	0.0392354		0.0513078	0.0814889		0.220322	0.0392354			0.0633803		0.054326	0.172032		0.0905433	0.193159		0.0331992	0.501006
0.054326	0.0482897		0.0362173	0.0995976		0.0331992	0.0995976			0.0633803		0.132797	0.0301811		0.0301811	0.0694165		0.0362173	0.0573441
0.0362173	0.054326		0.138833	0.105634		0.0724346	0.0965795			0.0784708		0.0724346	0.0301811		0.0301811	0.0392354		0.0331992	0.0694165
0.0331992	0.0392354		0.054326	0.114688		0.0573441	0.153924			0.0422535		0.0301811	0.214286		0.0452716	0.0905433		0.0301811	0.0513078
0.132797	0.458753		0.0331992	0.0422535		0.0814889	0.226358			0.0513078		0.0362173	0.0965795		0.0331992	0.199195		0.0331992	0.123742
0.0301811	0.0482897		0.0301811	0.0663984		0.0754527	0.0663984			0.0452716		0.0301811	0.181087		0.0573441	0.0603622		0.0331992	0.0301811
0.0362173	0.15996		0.0331992	0.0362173		0.0633803	0.108652			0.0814889		0.0482897	0.0603622		0.0422535	0.129779		0.0331992	0.190141
0.0573441	0.0362173		0.0331992	0.054326		0.0301811	0.256539			0.0301811		0.0784708	0.108652		0.084507	0.0301811		0.0301811	0.162978
0.0814889	0.150905		0.226358	0.172032		0.105634	0.211268			0.0301811		0.0331992	0.0814889		0.0392354	0.0331992		0.0301811	0.120724
0.0754527	0.199195		0.0452716	0.120724		0.0422535	0.0694165			0.0422535		0.0331992	0.120724		0.0935614	0.0694165		0.0392354	0.196177
0.0513078	0.0331992		0.0694165	0.0603622		0.0663984	0.0965795			0.0452716		0.0331992	0.0603622		0.0995976	0.292757		0.0633803	0.0633803
0.054326	0.0663984		0.0452716	0.0724346		0.162978	0.0784708			0.0422535		0.0603622	0.0754527		0.0482897	0.0362173		0.0814889	0.0513078
0.11167	0.141851		0.0301811	0.105634		0.938632	0.144869			0.0482897		0.0513078	0.0452716		0.0482897	0.165996		0.054326	0.250503
0.0362173	0.11167		0.0724346	0.144869		0.0573441	0.0784708			0.0331992		0.0784708	0.0694165		0.0301811	0.120724		0.0301811	0.054326
0.0965795	0.187123		0.0875252	0.0392354		0.187123	0.054326			0.0633803		0.0392354	0.0724346		0.0301811	0.0513078		0.0482897	0.67002
0.0482897	0.054326		0.0452716	0.304829		0.0573441	0.0452716			0.084507		0.0392354	0.0331992		0.0362173	0.129779		0.0392354	0.172032
0.0694165	0.0392354		0.0331992	0.0724346		0.0603622	0.0513078			0.0331992		0.0331992	0.0452716		0.0331992	0.0482897		0.0392354	0.105634
0.054326	0.283702		0.0422535	0.193159		0.784708	0.0573441			0.0362173		0.0301811	0.0331992		0.153924	0.0875252		0.0331992	0.0905433
0.0724346	0.0392354		0.0482897	0.0573441		0.0452716	0.0452716			0.105634		0.0362173	0.0362173		0.0905433	0.0603622		0.0392354	0.313883
0.0452716	0.0633803		0.0331992	0.0875252		0.0301811	0.28672			0.0482897		0.0301811	0.054326		0.0301811	0.0694165		0.0301811	0.0814889
0.0392354	0.0331992		0.0301811	0.084507		0.135815	0.0331992			0.0633803		0.0452716	0.17505		0.0754527	0.0482897		0.0301811	0.0724346
0.0965795	0.0663984		0.0331992	0.0422535		0.0482897	0.0754527			0.0392354		0.0482897	0.0573441		0.0784708	0.0513078		0.322938	0.0422535
0.0724346	0.0875252		0.0362173	0.0814889		0.549296	0.0663984			0.0331992		0.0301811	0.0875252		0.0362173	0.135815		0.0301811	0.108652
0.0513078	0.0814889		0.138833	0.0875252		0.0331992	0.0694165			0.0301811		0.0362173	0.0362173		0.0362173	0.126761		0.126761	0.0965795
0.0422535	0.0482897		0.0422535	0.162978		0.108652	0.0301811			0.147887		0.0331992	0.0392354		0.0301811	0.0573441		0.0301811	0.0965795
0.0301811	0.0301811		0.162978	0.0362173		0.0573441	0.591549			0.0694165		0.0301811	0.0995976		0.292757	0.0452716		0.0301811	0.141851
0.0513078	0.0422535		0.0935614	0.144869		0.0362173	0.0694165			0.108652		0.054326	0.0301811		0.700201	0.0392354		0.0482897	0.0452716
0.0331992	0.0392354		0.0422535	0.187123		0.0935614	0.084507			0.0935614		0.0362173	0.102616		0.108652	0.0482897		0.0301811	0.0784708
0.0301811	0.114688		0.0452716	0.0694165		0.0301811	0.0603622			0.054326		0.0573441	0.0724346		0.0603622	0.0452716		0.0422535	0.17505
0.0663984	0.0362173		0.0362173	0.0301811		0.0301811	0.0875252			0.0995976		0.0301811	0.0694165		0.123742	0.0362173		0.0301811	0.0754527
0.268612	0.0331992		0.0392354	0.129779		0.0362173	0.0513078			0.0452716		0.0784708	0.0452716		0.105634	0.0965795		0.0452716	0.205231
0.054326	0.0482897		0.0362173	0.0814889		0.0392354	0.117706			0.0724346		0.0362173	0.27163		0.579477	0.0694165		0.0301811	0.178068
0.0301811	0.0422535		0.0633803	0.153924		0.0392354	0.0482897			0.0362173		0.0513078	0.0965795		0.0331992	0.0694165		0.0301811	0.0362173
0.0362173	0.0482897		0.0362173	0.108652		0.0392354	0.150905			0.0422535		0.0301811	0.0573441		0.0301811	0.0392354		0.0392354	0.440644
0.0392354	0.132797		0.0362173	0.138833		0.0331992	0.0663984			0.0422535		0.0301811	0.054326		0.0392354	0.0482897		0.0694165	0.144869
0.0814889	0.301811		0.117706	0.0331992		0.0784708	0.0362173			0.0754527		0.0301811	0.205231		0.0754527	0.0301811		0.0422535	0.054326
0.0754527	0.0784708		0.0301811	0.0482897		0.0663984	0.0663984			0.0935614		0.0603622	0.0784708		0.0663984	0.054326		0.0362173	0.0362173
0.0784708	0.0905433		0.0331992	0.0603622		0.0301811	0.0362173			0.0362173		0.0452716	0.0513078		0.129779	0.0603622		0.0362173	0.165996
0.0482897	0.0392354		0.114688	0.0392354		0.147887	0.0362173			0.0784708		0.0331992	0.0362173		0.0362173	0.0392354		0.0724346	0.0301811
0.0482897	0.0573441		0.0603622	0.0301811			0.0663984			0.0362173		0.138833	0.205231		0.0362173	0.0905433		0.0301811	0.0392354
0.0301811	0.108652		0.0633803	0.0422535			0.232394			0.0784708		0.120724	0.0724346		0.0362173	0.0633803		0.0331992	0.0422535
0.0603622	0.105634		0.0331992	0.0422535			0.0482897			0.0422535		0.0694165	0.0301811		0.0362173	0.0392354		0.0362173	0.0331992
0.0362173	0.0905433		0.0663984	0.0603622			0.108652			0.0362173		0.054326	0.108652		0.0301811	0.0331992		0.0331992	0.0694165
0.0754527	0.0573441		0.0513078	0.214286			0.0331992			0.0482897		0.0573441	0.054326		0.0633803	0.0784708		0.0754527	0.102616
0.238431	0.0301811		0.0452716	0.0331992			0.172032			0.0513078		0.0301811	0.117706		0.0754527	0.0362173		0.0331992	0.0392354
0.0663984	0.0633803		0.0301811	0.108652			0.0482897			0.0301811		0.0754527	0.156942		0.123742	0.120724		0.0482897	0.0724346
0.0754527	0.0301811		0.0422535	0.0573441			0.0362173			0.084507		0.0633803	0.0784708		0.0694165	0.084507		0.0875252	0.0392354
0.0482897	0.22334		0.0301811	0.0663984			0.0362173			0.138833		0.0301811	0.132797		0.0301811	0.0995976		0.0935614	0.3833
0.123742	0.0875252		0.0482897	0.135815			0.120724			0.054326		0.0331992	0.114688		0.132797	0.298793		0.0331992	0.141851
0.0362173	0.11167		0.0362173	0.331992			0.0754527			0.0995976		0.102616	0.0875252		0.0301811	0.0422535		0.105634	0.0422535
0.0422535	0.0482897		0.214286	0.054326			0.181087			0.0482897		0.0422535	0.0392354		0.0694165	0.0482897		0.0573441	0.0814889
0.0452716	0.147887		0.0814889	0.193159			0.0452716			0.153924		0.0301811	0.0694165		0.153924	0.0362173		0.0513078	0.0301811
0.0331992	0.0784708		0.0573441	0.199195			0.0513078			0.0784708		0.0422535	0.0513078		0.389336	0.0905433		0.0362173	0.0603622
0.0452716	0.0875252		0.0482897	0.123742			0.0513078			0.0784708		0.0331992	0.0331992		0.0392354	0.144869		0.0301811	0.114688
0.0331992	0.0362173		0.054326	0.084507			0.084507			0.120724		0.0301811	0.0452716		0.0422535	0.0422535		0.0301811	0.054326
0.0362173	0.0603622		0.0331992	0.0513078			0.0573441			0.0331992		0.0513078	0.193159		0.0422535	0.11167		0.0422535	0.0362173
0.0301811	0.0935614		0.0422535	0.117706			0.0301811			0.0724346		0.114688	0.153924		0.0935614	0.0573441		0.0301811	0.401408
0.0573441	0.0814889		0.0905433	0.0301811			0.0513078			0.0633803		0.0362173	0.0422535		0.054326	0.0452716		0.0301811	0.084507
0.0331992	0.0301811		0.0482897	0.0301811			0.135815			0.0301811		0.0331992	0.150905		0.114688	0.0603622		0.0663984	0.11167
0.0301811	0.11167		0.114688	0.102616			0.102616			0.0392354		0.0362173	0.0301811		0.0362173	0.0482897		0.0482897	0.169014
0.226358	0.114688		0.0452716	0.235412			0.0392354			0.0331992		0.0331992	0.0362173		0.0301811	0.0301811		0.0754527	0.129779
0.0301811	0.169014		0.0513078	0.054326			0.0482897			0.108652		0.0362173	0.0392354		0.135815	0.0331992		0.054326	0.190141
0.0392354	0.0452716		0.0301811	0.0452716			0.105634			0.0814889		0.0392354	0.247485		0.0784708	0.0362173		0.0422535	0.0694165
0.0331992	0.054326		0.0754527	0.214286			0.0814889			0.0663984		0.0331992	0.0422535		0.0362173	0.102616		0.0331992	0.144869
0.27163	0.126761		0.0392354	0.0573441			0.0995976			0.0482897		0.0362173	0.102616		0.0301811	0.0362173		0.0301811	0.0392354
0.0694165	0.0452716		0.0301811	0.0331992			0.0301811			0.0784708		0.0754527	0.153924		0.0422535	0.0513078		0.084507	0.0754527
0.0482897	0.301811		0.0814889	0.15996			0.0392354			0.15996		0.0301811	0.0573441		0.0754527	0.0724346		0.0422535	0.126761
0.0573441	0.0362173		0.0331992	0.0603622			0.129779			0.129779		0.0422535	0.129779		0.0995976	0.0362173		0.0331992	0.211268
0.0694165	0.165996		0.0392354	0.108652			0.0633803			0.0422535		0.0573441	0.0482897		0.0362173	0.054326		0.0362173	0.193159
0.0724346	0.0331992		0.0362173	0.0724346			0.117706			0.0724346		0.102616	0.126761		0.449698	0.0633803		0.0331992	0.0995976
0.0754527	0.144869		0.084507	0.0301811			0.0754527			0.105634		0.0452716	0.202213		0.150905	0.0301811		0.0331992	0.262575
0.0513078	0.0694165		0.0482897	0.0422535			0.15996			0.0694165		0.0362173	0.123742			0.0331992		0.123742	0.0392354
0.0452716	0.129779		0.0754527	0.0331992			0.054326			0.0301811		0.0301811	0.0301811			0.0331992		0.0482897	0.0452716
	0.0301811		0.0301811	0.108652			0.126761			0.054326		0.0392354	0.328974			0.0995976		0.0331992	0.126761
	0.0422535		0.126761	0.0331992			0.0331992			0.238431		0.0301811	0.190141			0.0422535		0.0301811	0.0573441
	0.0452716		0.0694165	0.0362173			0.0694165			0.15996		0.0603622	0.0935614			0.120724		0.0603622	0.135815
	0.0452716		0.0482897	0.0482897			0.084507			0.344064		0.0724346	0.0935614			0.0482897		0.129779	0.0362173
	0.17505		0.0392354	0.123742			0.105634			0.0573441		0.0482897	0.0694165			0.280684		0.0573441	0.0392354
	0.102616		0.054326	0.0875252			0.0995976			0.0724346		0.0482897	0.0965795			0.129779		0.0603622	0.0331992
	0.105634		0.0724346	0.0331992			0.105634			0.0814889		0.0331992	0.0422535			0.313883		0.0422535	0.0965795
	0.0694165		0.0331992	0.0513078			0.0422535			0.0603622		0.123742	0.0331992			0.0513078		0.0452716	0.054326
	0.147887		0.0452716	0.0482897			0.0603622			0.147887		0.054326	0.153924			0.132797		0.0392354	0.250503
	0.054326		0.0573441	0.0724346			0.0663984			0.199195		0.0392354	0.0603622			0.120724		0.0331992	0.054326
	0.0784708		0.0875252	0.0694165			0.0513078			0.0633803		0.0301811	0.084507			0.0422535		0.0362173	0.0301811
	0.0331992		0.0422535	0.15996			0.084507			0.0362173		0.0331992	0.0452716			0.0482897		0.132797	0.0301811
	0.0784708		0.0331992	0.0995976			0.0905433			0.0603622		0.0573441	0.0482897			0.0482897		0.0301811	0.0482897
	0.108652		0.0331992	0.0392354			0.0513078			0.129779		0.0301811	0.0452716			0.105634		0.0392354	0.0603622
	0.117706		0.0331992	0.0633803			0.0362173			0.0784708		0.0422535	0.0362173			0.0482897		0.0482897	0.428571
	0.0482897		0.0784708	0.0513078			0.129779			0.084507		0.123742	0.0784708			0.0965795		0.0301811	0.0513078
	0.084507		0.0362173	0.0301811			0.153924			0.0301811		0.0452716	0.0392354			0.208249		0.0301811	0.117706
	0.105634		0.0392354	0.120724			0.344064			0.0392354		0.0452716	0.084507			0.0573441		0.0694165	0.0452716
	0.0875252		0.0392354	0.0784708			0.0724346			0.0362173		0.0482897	0.0603622			0.105634		0.0452716	0.0995976
	0.0301811		0.17505	0.15996			0.117706			0.0392354		0.054326	0.120724			0.0784708		0.0331992	0.0513078
	0.117706		0.350101	0.181087			0.0452716			0.184105		0.0301811	0.0362173			0.0392354		0.0422535	0.0513078
	0.0392354		0.0875252	0.0392354			0.0362173			0.0452716		0.0301811	0.0362173			0.0995976		0.0694165	0.117706
	0.120724		0.11167	0.0905433			0.156942			0.0754527		0.0513078	0.0603622			0.0482897		0.0784708	0.0754527
	0.0905433		0.0392354	0.084507			0.0452716			0.0331992		0.054326	0.0362173			0.084507		0.0362173	0.0422535
	0.0331992		0.0331992	0.0392354			0.0422535			0.0331992		0.0663984	0.229376			0.054326		0.0905433	0.0392354
	0.054326		0.0905433	0.0995976			0.054326			0.0392354		0.0362173	0.0392354			0.054326		0.0452716	0.0995976
	0.0331992		0.0301811	0.084507			0.0452716			0.0603622		0.0482897	0.11167			0.0995976		0.0331992	0.199195
	0.0392354		0.0965795	0.0754527			0.0694165			0.0513078		0.0331992	0.0784708			0.0754527		0.0331992	0.0422535
	0.0694165		0.0301811	0.0724346			0.0965795			0.108652		0.0633803	0.0663984			0.0452716		0.0422535	0.0362173
	0.054326		0.0301811	0.0452716			0.178068			0.0573441		0.0513078	0.193159			0.114688		0.0754527	0.0603622
	0.0452716		0.0362173	0.199195			0.331992			0.0573441		0.0452716	0.156942			0.084507		0.0603622	0.0362173
	0.0331992		0.0331992	0.0331992			0.0331992			0.0422535		0.0482897	0.0301811			0.0392354		0.0452716	0.0301811
	0.0422535		0.0392354	0.0724346			0.084507			0.120724		0.0301811	0.193159			0.217304		0.0331992	0.123742
	0.0875252		0.0482897	0.0603622			0.0422535			0.0935614		0.0603622	0.0513078			0.404427		0.0331992	0.217304
	0.084507		0.0663984	0.0724346			0.0603622			0.0603622		0.0301811	0.129779			0.0301811		0.0362173	0.0724346
	0.0663984		0.0482897	0.0965795			0.0965795			0.120724		0.0331992	0.0633803			0.147887		0.147887	0.153924
	0.0513078		0.0362173	0.108652			0.0452716			0.0875252		0.108652	0.129779			0.0513078		0.0935614	0.0362173
	0.0422535		0.0362173	0.0422535			0.0603622			0.084507		0.0301811	0.0965795			0.108652		0.0513078	0.0482897
	0.0362173		0.054326	0.0724346						0.117706		0.144869	0.0784708			0.0392354		0.0331992	0.0301811
	0.105634		0.0814889	0.404427						1.3159		0.0663984	0.0784708			0.0331992		0.0301811	0.437626
	0.0633803		0.0603622	0.054326						0.0452716		0.0331992	0.0362173			0.102616		0.0331992	0.0331992
	0.0814889		0.0362173	0.0482897								0.0301811	0.120724			0.0482897		0.117706	0.129779
	0.0573441		0.0875252	0.0995976								0.0422535	0.102616			0.0935614		0.0603622	0.0362173
	0.0724346		0.181087	0.0301811								0.0482897	0.132797			0.0392354		0.0362173	0.11167
	0.214286		0.184105	0.144869								0.0392354	0.0392354			0.0331992		0.0362173	0.567404
	0.0452716		0.0875252	0.0633803								0.0331992	0.0301811			0.181087		0.0362173	0.0905433
	0.0663984		0.135815	0.054326								0.054326	0.0452716			0.0301811		0.0452716	0.193159
	0.0392354		0.0633803	0.0392354								0.0422535	0.0331992			0.084507		0.0362173	0.0995976
	0.0392354		0.0935614	0.0603622								0.0482897	0.0482897			0.0331992		0.0573441	0.0875252
	0.0905433		0.0362173	0.0331992								0.0452716	0.0452716			0.0362173		0.0331992	0.0482897
	0.0905433		0.0362173	0.054326								0.084507	0.0663984			0.0663984		0.0965795	0.0513078
	0.0784708		0.0301811	0.0573441								0.0331992	0.0875252			0.0995976		0.0301811	0.0633803
	0.0603622		0.169014	0.268612								0.0362173	0.162978			0.0452716		0.11167	0.144869
	0.0482897		0.0633803	0.0814889								0.084507	0.0603622			0.0724346		0.0392354	0.0482897
	0.0362173		0.0482897	0.165996								0.0724346	0.0301811			0.0694165		0.0754527	0.181087
	0.0452716		0.0301811	0.0633803								0.0392354	0.084507			0.0513078		0.0301811	0.0301811
	0.0331992		0.0422535	0.054326								0.120724	0.0694165			0.114688		0.0663984	0.0452716
	0.0875252		0.0392354	0.187123								0.331992	0.0392354			0.0663984		0.0392354	0.0724346
	0.054326		0.0301811	0.117706								0.0331992	0.0392354			0.0452716		0.0301811	0.150905
	0.0603622		0.0331992	0.0422535								0.0362173	0.280684			0.0301811		0.0301811	0.0422535
	0.123742		0.0362173	0.0362173								0.184105	0.0935614			0.054326		0.0422535	0.283702
	0.0482897		0.0362173	0.0362173								0.0301811	0.0603622			0.114688		0.0724346	0.211268
	0.0452716		0.0573441	0.0422535								0.0754527	0.0392354			0.0392354		0.054326	0.0301811
	0.0663984		0.0422535	0.0633803								0.0422535	0.0392354			0.0422535		0.0513078	0.138833
	0.0392354		0.0331992	0.0331992								0.15996	0.162978			0.0875252		0.0422535	0.0663984
	0.0905433		0.0422535	0.0784708								0.0362173	0.0301811			0.0663984		0.0452716	0.0513078
	0.0331992		0.0331992	0.0362173								0.0513078	0.0663984			0.0362173		0.0331992	0.0603622
	0.0905433		0.0422535	0.0603622								0.0362173	0.0331992			0.0905433		0.205231	0.0452716
	0.0513078		0.0754527	0.150905								0.0301811	0.150905			0.0633803		0.0392354	0.15996
	0.0995976		0.0392354	0.0905433								0.0331992	0.084507			0.0573441		0.214286	0.0935614
	0.22334		0.0331992	0.0301811								0.0513078	0.0422535			0.0875252		0.0301811	0.0694165
	0.0331992		0.0331992	0.0331992								0.0392354	0.0331992			0.129779		0.0573441	0.208249
	0.114688		0.054326	0.0422535								0.0301811	0.0513078			0.141851		0.0301811	0.0573441
	0.214286		0.0301811	0.0392354								0.0392354	0.129779			0.0965795		0.0663984	0.132797
	0.141851		0.0724346	0.0754527								0.0362173	0.0301811			0.102616		0.054326	0.15996
	0.0452716		0.0694165	0.0633803								0.0513078	0.0301811			0.0362173		0.0905433	0.135815
	0.0633803		0.0301811	0.126761								0.0422535	0.0331992			0.0784708		0.0513078	0.0633803
	0.084507		0.0392354	0.292757								0.253521	0.244467			0.0482897		0.0392354	0.386318
	0.0995976		0.0301811	0.0331992								0.0603622	0.0331992			0.0362173		0.0422535	0.0422535
	0.0603622		0.0422535	0.114688									0.0452716			0.0362173		0.0301811	0.0452716
	0.0905433		0.054326	0.123742									0.0301811			0.17505		0.102616	0.181087
	0.120724		0.0301811	0.0362173									0.15996			0.0513078		0.0392354	0.0301811
	0.0875252		0.0301811	0.123742									0.0603622			0.341046		0.0362173	0.0331992
	0.0392354		0.0362173	0.135815									0.0422535			0.0362173		0.0362173	0.0935614
	0.147887		0.0513078	0.0663984									0.114688			0.11167		0.0935614	0.0301811
	0.114688		0.0724346	0.0633803									0.0573441			0.11167		0.0603622	0.0301811
	0.0694165		0.0482897	0.120724									0.0482897			0.0513078		0.054326	0.132797
	0.0392354		0.0362173	0.123742									0.0784708			0.11167		0.0482897	0.0482897
	0.0603622		0.0301811	0.0362173									0.0331992			0.0452716		0.0422535	0.0362173
	0.0422535		0.0513078	0.141851									0.105634			0.114688		0.054326	0.328974
	0.165996		0.0452716	0.205231									0.232394			0.0603622		0.0362173	0.190141
	0.102616		0.0301811	0.0331992									0.147887			0.0362173		0.0573441	0.0301811
	0.147887		0.0694165	0.0935614									0.132797			0.0603622		0.0301811	0.126761
	0.0331992		0.0362173	0.0452716									0.0331992			0.0301811		0.0362173	0.205231
	0.0452716		0.0482897	0.120724									0.350101			0.0633803		0.0301811	0.0573441
	0.0422535		0.0513078	0.187123									0.0422535			0.172032		0.0301811	0.0573441
	0.147887		0.0513078	0.881288									0.054326			0.0513078		0.0513078	0.265594
	0.0301811		0.0331992	0.0301811									0.0301811			0.102616		0.0694165	0.0392354
	0.17505		0.0422535	0.0362173									0.0452716			0.199195		0.0422535	0.0392354
	0.0392354		0.0422535	0.141851									0.178068			0.226358		0.0694165	0.0784708
	0.054326		0.0422535	0.0995976									0.259557			0.138833		0.0362173	0.0482897
	0.0422535		0.0301811	0.054326									0.0875252			0.0392354		0.054326	0.0573441
	0.054326		0.0301811	0.0513078									0.0784708			0.0301811		0.0392354	0.0905433
	0.0905433		0.0301811	0.0573441									0.0935614			0.0814889		0.0814889	0.108652
	0.0362173		0.0301811	0.150905									0.0422535			0.0754527		0.0452716	0.123742
	0.178068		0.0301811	0.0392354									0.165996			0.0784708		0.0301811	0.0573441
	0.0573441		0.0301811	0.0392354									0.144869			0.0392354		0.0392354	0.0482897
	0.0965795		0.165996	0.0452716									0.407445			0.054326		0.0331992	0.138833
	0.0301811		0.0301811	0.054326									0.105634			0.0995976		0.0633803	0.0422535
	0.0784708		0.0362173	0.217304									0.0633803			0.0513078		0.0482897	0.126761
	0.156942		0.0995976	0.0482897									0.0513078			0.0724346		0.0331992	0.217304
	0.132797		0.0301811	0.054326									0.0754527			0.102616		0.0452716	0.0694165
	0.0965795		0.0301811	0.0694165									0.0392354			0.0482897		0.108652	0.0392354
	0.0301811		0.187123	0.0482897									0.0301811			0.0482897		0.084507	0.0301811
	0.0754527		0.0362173	0.0724346									0.0905433			0.0362173		0.0814889	0.102616
	0.054326		0.129779	0.259557									0.0603622			0.0905433		0.0301811	0.0362173
	0.0573441		0.132797	0.0422535									0.0362173			0.0875252		0.0573441	0.0965795
	0.0331992		0.0362173	0.283702									0.0422535			0.0422535		0.0331992	0.0513078
	0.0301811		0.0362173	0.0301811									0.0573441			0.0331992		0.0724346	0.132797
	0.229376		0.0392354	0.0573441									0.0633803			0.123742		0.0301811	0.0362173
	0.147887		0.15996	0.084507									0.0875252			0.172032		0.117706	0.141851
	0.238431		0.0301811	0.0331992									0.205231			0.0362173		0.054326	0.11167
	0.0422535		0.123742	0.084507									0.084507			0.0452716		0.0724346	0.114688
	0.0482897		0.0392354	0.0392354									0.0633803			0.0422535		0.0392354	0.054326
	0.0301811		0.0694165	0.0603622									0.147887			0.0422535		0.0362173	0.211268
	0.0633803		0.0935614	0.0724346									0.0935614			0.141851		0.0331992	0.0663984
	0.0392354		0.0331992	0.0331992									0.0392354			0.0452716		0.0331992	0.0482897
	0.0422535		0.0392354	0.0724346									0.377264			0.0694165		0.0392354	0.0301811
	0.0663984		0.0392354	0.147887									0.0814889			0.0935614		0.0301811	0.0633803
	0.11167		0.0392354	0.0301811									0.0452716			0.084507		0.0392354	0.220322
	0.0482897		0.0603622	0.11167									0.138833			0.0362173		0.054326	0.0724346
	0.054326		0.0301811	0.184105									0.054326			0.0392354		0.0301811	0.0875252
	0.0603622		0.0784708	0.0754527									0.108652			0.0422535		0.0331992	0.0663984
	0.0875252		0.0422535	0.0301811									0.0422535			0.0482897		0.0301811	0.190141
	0.126761		0.0875252	0.054326									0.0331992			0.084507		0.0362173	0.0331992
	0.0452716		0.0331992	0.0633803									0.0814889			0.054326		0.0301811	0.280684
	0.108652		0.0482897	0.0724346									0.187123			0.135815		0.0422535	0.135815
	0.0301811		0.0362173	0.0301811									0.0663984			0.0392354		0.150905	0.129779
	0.0331992		0.0935614	0.208249									0.307847			0.054326		0.0603622	0.0724346
	0.0301811		0.0392354	0.0814889									0.277666			0.0301811		0.0331992	0.0392354
	0.0362173		0.0331992	0.0513078									0.0422535			0.129779		0.0633803	0.0724346
	0.0513078		0.0482897	0.0784708									0.0633803			0.0875252		0.0331992	0.0875252
	0.190141		0.0301811	0.054326									0.0301811			0.0633803		0.0331992	0.268612
	0.0362173		0.0392354	0.0452716									0.135815			0.0905433		0.0724346	0.0331992
	0.0301811		0.135815	0.0482897									0.0603622			0.0905433		0.0331992	0.0482897
	0.0905433		0.0663984	0.0392354									0.253521			0.0513078		0.0301811	0.0633803
	0.117706		0.0905433	0.054326									0.0331992			0.054326		0.054326	0.0995976
	0.0694165		0.0814889	0.105634									0.0452716			0.054326		0.0452716	0.0663984
	0.084507		0.404427	0.0331992									0.0392354			0.0814889		0.0362173	0.0422535
	0.0422535		0.135815	0.0573441									0.298793			0.120724		0.0301811	0.0633803
	0.0362173		0.0331992	0.0452716									0.0301811			0.0965795		0.0663984	0.0724346
	0.0513078		0.0724346	0.0513078									0.0301811			0.0331992		0.0995976	0.0724346
	0.054326		0.205231	0.0392354									0.084507			0.102616		0.0392354	0.0513078
	0.0814889		0.0422535	0.0663984									0.0694165			0.0392354		0.054326	0.0935614
	0.0663984		0.0301811	0.0603622									0.0573441			0.214286		0.0392354	0.0301811
	0.120724		0.0482897	0.0633803									0.0482897			0.0694165		0.0452716	0.389336
	0.256539		0.0392354	0.126761									0.0362173			0.169014		0.0482897	0.0392354
	0.0995976		0.0301811	0.129779									0.169014			0.0754527		0.0422535	0.0724346
	0.114688		0.0331992	0.0362173									0.0392354			0.054326		0.0422535	0.141851
	0.184105		0.0362173	0.0784708									0.0513078			0.0724346		0.054326	0.0513078
	0.0452716		0.0513078	0.0965795									0.0905433			0.0905433		0.0392354	0.0633803
	0.238431		0.0362173	0.102616									0.0603622			0.0422535		0.0331992	0.193159
	0.126761		0.0482897	0.150905									0.193159			0.259557		0.0301811	0.262575
	0.0935614		0.22334	0.0784708									0.0362173			0.0392354		0.0331992	0.28672
	0.0422535		0.0362173	0.0724346									0.229376			0.0935614		0.105634	0.0331992
	0.184105		0.0784708	0.476861									0.11167			0.265594		0.0301811	0.054326
	0.0301811		0.0362173	0.0663984									0.0875252			0.0331992		0.181087	0.0331992
	0.0331992		0.0301811	0.217304									0.0935614			0.156942		0.0392354	0.0694165
	0.084507		0.0603622	0.0573441									0.0784708			0.0331992		0.0392354	0.0392354
	0.138833		0.0362173	0.265594									0.184105			0.304829		0.0362173	0.102616
	0.193159		0.0482897	0.0633803									0.310865			0.0392354		0.0603622	0.135815
	0.0694165		0.0331992	0.132797									0.105634			0.0301811		0.0301811	0.0392354
	0.0724346		0.0362173	0.350101									0.0513078			0.054326		0.0362173	0.0875252
	0.0422535		0.0362173	0.0301811									0.0452716			0.120724		0.0452716	0.0694165
	0.0995976		0.0513078	0.0995976									0.193159			0.0633803		0.0301811	0.0422535
	0.054326		0.0482897	0.102616									0.0754527			0.0784708		0.0754527	0.0513078
	0.0301811		0.0331992	0.0633803									0.0482897			0.196177		0.0362173	0.0694165
	0.0301811		0.0331992	0.0482897									0.169014			0.0875252		0.0694165	0.0784708
	0.0724346		0.0301811	0.0724346									0.084507			0.0482897		0.0452716	0.0331992
	0.0452716		0.054326	0.0513078									0.0694165			0.0362173		0.11167	0.247485
	0.0663984		0.0392354	0.0422535									0.0814889			0.153924		0.244467	0.0905433
	0.0875252		0.0301811	0.27163									0.153924			0.0724346		0.0452716	0.0935614
	0.169014		0.054326	0.0935614									0.0784708			0.054326		0.0301811	0.0422535
	0.054326		0.0603622	0.054326									0.0603622			0.108652		0.0452716	0.341046
	0.0875252		0.0482897	0.156942									0.280684			0.0422535		0.0513078	0.277666
	0.0995976		0.0422535	0.0482897									0.0513078			0.132797		0.0301811	0.0452716
	0.0331992		0.0663984	0.0573441									0.0392354			0.0392354		0.0452716	0.156942
	0.0422535		0.0452716	0.102616									0.0452716			0.0663984		0.123742	0.0905433
	0.0694165		0.0362173	0.0513078									0.0362173			0.0724346		0.0392354	0.105634
	0.549296		0.0301811	0.144869									0.108652			0.0814889		0.0392354	0.123742
	0.0362173		0.0724346	0.165996									0.084507			0.0331992		0.0301811	0.141851
	0.0482897		0.0301811	0.0482897									0.0965795			0.0452716		0.0301811	0.0573441
	0.117706		0.0422535	0.0694165									0.39839			0.147887		0.0301811	0.392354
	0.054326		0.0331992	0.144869									0.663984			0.084507		0.0301811	0.0995976
	0.0663984		0.0603622	0.0754527									0.135815			0.0452716		0.0301811	0.205231
	0.144869		0.0331992	0.0603622									0.0965795			0.0633803		0.0301811	0.0513078
	0.0301811		0.0362173	0.11167									0.0603622			0.0301811		0.0422535	0.356137
	0.0482897		0.0573441	0.0513078									0.102616			0.0784708		0.0331992	0.0754527
	0.0301811		0.0362173	0.0603622									0.0513078			0.0694165		0.0392354	0.150905
	0.0663984		0.0301811	0.0331992									0.0875252			0.0573441		0.0331992	0.0422535
	0.350101		0.084507	0.328974									0.0754527			0.0422535		0.0331992	0.0422535
	0.0452716		0.114688	0.11167									0.0422535			0.0422535		0.120724	0.0482897
	0.120724		0.0935614	0.452716									0.0513078			0.0573441		0.0482897	0.0663984
	0.0663984		0.0513078	0.0603622									0.129779			0.0754527		0.0422535	0.0331992
	0.193159		0.0603622	0.422535									0.0331992			0.0301811		0.0331992	0.0513078
	0.123742		0.0392354	0.0633803									0.0513078			0.0905433		0.0452716	0.132797
	0.0301811		0.0633803	0.0965795									0.0573441			0.0422535		0.0301811	0.0603622
	0.0633803		0.0603622	0.0603622									0.138833			0.0452716		0.0392354	0.0452716
	0.141851		0.22334	0.633803									0.0995976			0.0814889		0.0422535	0.102616
	0.0814889		0.0362173	0.241449									0.0331992			0.0301811		0.0362173	0.108652
	0.132797		0.0362173	0.0754527									0.114688			0.169014		0.0331992	0.0362173
	0.0573441		0.0724346	0.0301811									0.0995976			0.0663984		0.0362173	0.0362173
	0.132797		0.0331992	0.108652									0.0301811			0.0905433		0.0633803	0.0814889
	0.054326		0.0482897	0.0573441									0.129779			0.0482897		0.0422535	0.0603622
	0.0392354		0.0362173	0.0724346									0.0513078			0.11167		0.0301811	0.0362173
	0.0301811		0.0422535	0.0603622									0.129779			0.0754527		0.0392354	0.0422535
	0.0513078		0.0814889	0.0965795									0.129779			0.0452716		0.0573441	0.0392354
	0.0814889		0.0573441	0.0633803									0.0422535			0.0814889		0.0392354	0.117706
	0.0482897		0.0814889	0.0754527									0.0452716			0.0633803		0.0482897	0.0331992
	0.0784708		0.0301811	0.0362173									0.0392354			0.0362173		0.0452716	0.0754527
	0.102616		0.0362173	0.0452716									0.0663984			0.165996		0.0603622	0.0392354
	0.0392354		0.0331992	0.054326									0.0482897			0.0331992		0.0422535	0.0452716
	0.0754527		0.0633803	0.0482897									0.0392354			0.0362173		0.0362173	0.0995976
	0.054326		0.0301811	0.0814889									0.105634			0.0995976		0.172032	0.0452716
	0.0331992		0.0452716	0.0724346									0.389336			0.0482897		0.0301811	0.205231
	0.0301811		0.120724	0.0875252									0.184105			0.0392354		0.0331992	0.0392354
	0.0603622		0.0331992	0.0422535									0.132797			0.253521		0.0754527	0.0995976
	0.0301811		0.0392354	0.084507									0.0513078			0.054326		0.0362173	0.0573441
	0.054326		0.0603622	0.0724346									0.0694165			0.0331992		0.0331992	0.105634
	0.0633803		0.0392354	0.0301811									0.120724			0.0694165		0.0331992	0.0392354
	0.126761		0.0513078	0.11167									0.084507			0.0331992		0.0603622	0.244467
	0.0331992		0.0392354	0.0513078									0.0663984			0.084507		0.0362173	0.084507
	0.0331992		0.0814889	0.0331992									0.117706			0.0513078		0.0331992	0.298793
	0.247485		0.0392354	0.0422535									0.914487			0.0965795		0.0452716	0.0422535
	0.241449		0.0603622	0.0603622									0.102616			0.114688		0.0331992	0.0362173
	0.0905433		0.0935614	0.0513078									0.0362173			0.0663984		0.0935614	0.162978
	0.120724		0.0301811	0.141851									0.0331992			0.0301811		0.0392354	0.0331992
	0.11167		0.054326	0.126761									0.132797			0.0422535		0.0301811	0.108652
	0.0784708		0.0331992	0.0392354									0.0814889			0.084507		0.084507	0.0603622
	0.0905433		0.0331992	0.0331992									0.114688			0.0663984		0.0301811	0.102616
	0.0513078		0.0392354	0.0392354									0.156942			0.054326		0.0482897	0.0694165
	0.0452716		0.0482897	0.238431									0.181087			0.0814889		0.0392354	0.265594
	0.129779		0.0331992	0.132797									0.0422535			0.117706		0.0694165	0.141851
	0.054326		0.0573441	0.0362173									0.123742			0.120724		0.0301811	0.120724
	0.0663984		0.0301811	0.0694165									0.11167			0.516097		0.0754527	0.0694165
	0.0482897		0.0513078	0.0935614									0.0422535			0.0362173		0.0331992	0.108652
			0.0422535	0.0422535									0.0633803			0.235412		0.0513078	0.0784708
			0.0935614	0.135815									0.0995976			0.17505		0.0301811	0.0633803
			0.0301811	0.120724									0.0633803			0.144869		0.0301811	0.084507
			0.0694165	0.0663984									0.054326			0.11167		0.0452716	0.0452716
			0.0573441	0.0513078									0.0513078			0.0362173		0.0513078	0.0965795
				0.0482897									0.184105			0.0603622		0.0392354	0.0422535
				0.0724346									0.0482897			0.0362173		0.0694165	0.238431
				0.0875252									0.0905433			0.144869		0.0694165	0.0422535
				0.0392354									0.0392354			0.0724346		0.0663984	0.0331992
				0.0331992									0.054326			0.0875252		0.0362173	0.0362173
				0.0694165									0.0301811			0.0633803		0.0422535	0.126761
				0.0331992									0.178068			0.0935614		0.0392354	0.0754527
				0.102616									0.0301811			0.0392354		0.0301811	0.108652
				0.0573441									0.0301811			0.11167		0.0452716	0.0905433
				0.0301811									0.0331992			0.0301811		0.108652	0.0301811
				0.0362173									0.0995976			0.0331992		0.0331992	0.0362173
				0.0331992												0.102616		0.0603622	0.0331992
				0.0422535												0.15996		0.295775	0.0875252
				0.117706												0.193159		0.0301811	0.117706
				0.084507												0.0331992		0.0331992	0.407445
				0.0422535												0.0513078		0.0301811	0.0362173
				0.165996												0.0331992		0.0392354	0.0935614
				0.0784708												0.0392354		0.0331992	0.190141
				0.0331992												0.0573441		0.0905433	0.0452716
				0.0573441												0.0392354		0.0573441	0.0392354
				0.105634												0.0482897		0.0422535	0.0331992
				0.114688												0.232394		0.102616	0.0754527
				0.0331992												0.0331992		0.054326	0.220322
				0.0603622												0.362173		0.0663984	0.0995976
				0.214286												0.0452716		0.0331992	0.0965795
				0.0633803												0.0724346		0.0452716	0.0452716
				0.0633803												0.0875252		0.0331992	0.0814889
				0.0513078												0.0362173		0.0331992	0.0663984
				0.0331992												0.0875252		0.0362173	0.108652
				0.0422535														0.178068	0.0392354
				0.0875252														0.0331992	0.0784708
				0.0633803														0.0331992	0.054326
				0.102616														0.0905433	0.0603622
				0.0965795														0.054326	0.193159
				0.0784708														0.114688	0.0573441
				0.0573441														0.0422535	0.196177
				0.0603622														0.0301811	0.262575
				0.0814889														0.0482897	0.259557
				0.0573441														0.135815	0.150905
				0.0331992														0.147887	0.105634
				0.0422535														0.0392354	0.054326
				0.102616														0.0301811	0.0301811
				0.0482897														0.0301811	0.0422535
				0.0573441														0.0331992	0.0995976
				0.0633803														0.0392354	0.0482897
				0.132797														0.0392354	0.488934
				0.0633803														0.0362173	0.11167
				0.054326														0.0362173	0.0663984
				0.0694165														0.0633803	0.105634
				0.0392354														0.0422535	0.0513078
				0.0513078														0.0362173	0.0331992
				0.147887														0.0301811	0.458753
				0.0331992														0.0331992	0.0875252
				0.0603622														0.0301811	0.126761
				0.0452716														0.0301811	0.0362173
				0.0422535														0.0392354	0.0875252
				0.054326														0.193159	0.0513078
				0.0663984														0.0301811	0.33501
				0.0482897														0.0482897	0.0694165
				0.214286														0.0362173	0.0814889
				0.0663984														0.0301811	0.120724
				0.214286														0.0362173	0.123742
				0.0301811														0.0422535	0.11167
				0.0784708														0.0633803	0.0452716
				0.0362173														0.138833	0.0784708
				0.0301811														0.0362173	0.0905433
				0.0905433														0.0362173	0.0513078
				0.0784708														0.0392354	0.108652
				0.0573441														0.0422535	0.156942
				0.0362173														0.0814889	0.156942
				0.0814889														0.135815	0.129779
				0.0513078														0.0935614	0.126761
				0.105634														0.0331992	0.214286
				0.123742														0.169014	0.0603622
				0.0603622														0.0331992	0.274648
				0.0331992														0.325956	0.0392354
				0.0301811														0.0452716	0.0422535
				0.0362173														0.0573441	0.0392354
				0.0754527														0.0331992	0.0603622
				0.0965795														0.0301811	0.184105
				0.0724346														0.0633803	0.217304
				0.117706														0.0422535	0.150905
				0.0663984														0.0362173	0.150905
				0.178068														0.0392354	0.232394
				0.0724346														0.0482897	0.0754527
				0.0362173														0.0331992	0.0301811
				0.280684														0.0482897	0.17505
				0.0875252														0.0392354	0.0724346
				0.0875252														0.0301811	0.0362173
				0.0513078														0.0633803	0.0452716
				0.0603622														0.0362173	0.181087
				0.0452716														0.054326	0.153924
				0.0482897														0.0362173	0.129779
				0.0663984														0.102616	0.0724346
				0.0452716														0.0392354	0.129779
				0.0663984														0.0362173	0.0482897
				0.0875252														0.0301811
				0.0331992														0.0965795
				0.253521														0.0965795
				0.0452716														0.0603622
				0.0301811														0.0724346
				0.172032														0.0392354
				0.0301811														0.0362173
				0.0663984														0.0331992
				0.0392354														0.0422535
				0.205231														0.0513078
				0.250503														0.0452716
				0.178068														0.0452716
				0.0362173														0.0694165
				0.0422535														0.0392354
				0.0513078														0.0513078
				0.0331992														0.0603622
				0.0995976														0.0633803
				0.0513078														0.0452716
				0.0573441														0.0422535
				0.135815														0.0301811
				0.0422535														0.0452716
				0.0301811														0.0331992
				0.0573441														0.0301811
				0.0392354														0.0422535
				0.162978														0.0362173
				0.105634														0.0482897
				0.0603622														0.0392354
				0.0814889														0.0603622
				0.0301811														0.0603622
				0.150905														0.0362173
				0.0422535														0.0301811
				0.0995976														0.0362173
				0.105634														0.0362173
				0.353119														0.0513078
				0.0301811														0.150905
				0.0392354														0.054326
				0.0663984														0.0331992
				0.0905433														0.162978
				0.108652														0.0452716
				0.084507														0.0362173
				0.11167														0.0301811
				0.0301811														0.0362173
				0.0482897														0.0301811
				0.084507														0.0573441
				0.0603622														0.0301811
				0.0482897														0.0784708
				0.108652														0.0482897
				0.102616														0.0603622
				0.0875252														0.247485
				0.11167														0.253521
				0.0663984														0.0301811
				0.0663984														0.0935614
				0.43159														0.117706
				0.084507														0.0784708
				0.162978														0.0724346
				0.0392354														0.0633803
				0.377264														0.0633803
				0.0995976														0.0301811
				0.0633803														0.0875252
				0.0422535														0.0301811
				0.138833														0.0301811
				0.147887														0.0331992
				0.0331992														0.0301811
				0.0603622														0.0573441
				0.0482897														0.0392354
				0.0301811														0.0513078
				0.105634														0.0513078
				0.0875252														0.0392354
				0.0965795														0.0603622
				0.129779														0.0301811
				0.0633803														0.0301811
				0.0301811														0.0724346
				0.250503														0.0301811
				0.0331992														0.244467
				0.0784708														0.0301811
				0.102616														0.0392354
				0.0301811														0.0362173
				0.120724														0.0301811
				0.129779														0.0331992
				0.11167														0.0603622
				0.0331992														0.0995976
				0.238431														0.0482897
				0.0301811														0.0694165
				0.0573441														0.0301811
				0.0663984														0.0362173
				0.0905433														0.0301811
				0.0301811														0.0392354
				0.0452716														0.0633803
				0.0422535														0.0301811
				0.0392354														0.0482897
				0.054326														0.0603622
				0.0573441														0.0513078
				0.0301811														0.0875252
				0.0362173														0.0301811
				0.0452716														0.129779
				0.0422535														0.0362173
				0.39839														0.0513078
				0.0331992														0.0331992
				0.0362173														0.0301811
				0.0452716														0.0362173
				0.0331992														0.108652
				0.0482897														0.0362173
				0.0392354														0.0392354
				0.054326														0.0573441
				0.11167														0.0422535
				0.0875252														0.0633803
				0.196177														0.0513078
				0.0814889														0.0603622
				0.0331992														0.0301811
				0.184105														0.0301811
				0.120724														0.0392354
				0.132797														0.0301811
				0.172032														0.0754527
				0.0301811														0.0482897
				0.0784708														0.0452716
				0.0362173														0.0362173
				0.0422535														0.0362173
				0.0482897														0.0392354
				0.0754527														0.0754527
				0.0331992														0.33501
				0.0995976														0.054326
				0.120724														0.0422535
				0.0452716														0.0331992
				0.0482897														0.0301811
				0.338028														0.108652
				0.244467														0.0301811
				0.0724346														0.0301811
				0.0995976														0.0422535
				0.0482897														0.0814889
				0.084507														0.0392354
				0.138833														0.0754527
				0.0513078														0.0301811
				0.0331992														0.0482897
				0.0362173														0.0301811
				0.0573441														0.0362173
				0.0754527														0.0392354
				0.0694165														0.0301811
				0.0482897														0.0331992
				0.0784708														0.0301811
				0.0965795														0.0331992
				0.054326														0.126761
				0.0422535														0.0392354
				0.0422535														0.0301811
				0.169014														0.0331992
				0.0331992														0.0301811
				0.0482897														0.0301811
				0.0724346														0.138833
				0.0331992														0.0301811
				0.0422535														0.0392354
				0.0694165														0.0452716
				0.129779														0.0301811
				0.28672														0.0362173
				0.102616														0.147887
				0.0633803														0.0301811
				0.0301811														0.0362173
				0.0513078														0.0573441
				0.084507														0.0362173
				0.123742														0.0301811
				0.105634														0.0331992
				0.0422535														0.0331992
				0.0482897														0.0392354
				0.0603622														0.0301811
				0.084507														0.0392354
				0.199195														0.0301811
				0.0301811														0.0422535
				0.0754527														0.0362173
				0.0422535														0.0452716
				0.247485
				0.0452716
				0.0995976
