# Supplementary material for: Mass photometry enables label-free tracking and mass measurement of single proteins on lipid bilayers
Source: Nat Methods. 2021 Oct 4;18(10):1247–52. doi: 10.1038/s41592-021-01261-w (PMC8490153; doi:10.1038/s41592-021-01261-w)
Supplement: Source Data Extended Data Fig. 8 — Statistical Source Data for Extended Fig. 8 [file 41592_2021_1261_MOESM16_ESM.xlsx]

## Sheet: Sheet1
Dimer 2 mM MgCl2	Dimer 1 mM MgCl2	Dimer GTP	Dimer GMPPNP	Tetramer 2 mM MgCl2	Tetramer 1 mM MgCl2	Tetramer GTP	Tetramer GMPPNP	Hexamer 2 mM MgCl2	Hexamer 1 mM MgCl2	Hexamer GTP	Hexamer GMPPNP	Octamer 2 mM MgCl2	Octamer 1 mM MgCl2	Octamer GTP	Octamer GMPPNP
23	33	7	41	85	103	15	32	365	222	26	9	66	25	3	2
24	27	6	22	176	48	10	23	360	63	13	6	31	6	3	2
26	20	8	4	81	102	26	17	186	263	18	14	9	40	3	6
