# Supplementary material for: Mass photometry enables label-free tracking and mass measurement of single proteins on lipid bilayers
Source: Nat Methods. 2021 Oct 4;18(10):1247–52. doi: 10.1038/s41592-021-01261-w (PMC8490153; doi:10.1038/s41592-021-01261-w)
Supplement: Source Data Extended Data Fig. 9 — Statistical Source Data for Extended Fig. 9 [file 41592_2021_1261_MOESM17_ESM.xlsx]

## Sheet: ExtFig9a
Peak contrasts and SEM were calculated by Gaussian fitting to the entire contrast histogram
	Dimer		Tetramer		Hexamer		Octamer
Median window size / ms	Mean contrast (%)	SEM (%)	Mean contrast (%)	SEM (%)	Mean contrast (%)	SEM (%)	Mean contrast (%)	SEM (%)
123.742	0.804786	0.0109618	1.61122	0.0081988	2.47196	0.00970718	3.28992	0.0356491
184.105	0.807612	0.00917501	1.6555	0.00803483	2.55512	0.00747602	3.41093	0.0287663
244.467	0.795023	0.0140189	1.6866	0.00876272	2.59179	0.0074605	3.44866	0.0279111
304.829	0.821048	0.0109352	1.71044	0.00828595	2.60165	0.0072392	3.47665	0.0213589
425.553	0.820769	0.0135141	1.72911	0.00689814	2.63282	0.00710188	3.52748	0.0242344
606.64	0.803968	0.0168311	1.73615	0.00718216	2.64573	0.00637649	3.54251	0.0169122
908.451	0.804026	0.0175926	1.73657	0.00690148	2.6556	0.00641872	3.59422	0.0230572

## Sheet: ExtFig9b
Slope and stdev were calculated by fitting a straight line to the determined peak contrasts
Median window size / ms	Mean contrast vs mass calibration (% MDa-1)	Std deviation in slope (% MDa-1)
123.742	4.10046	0.0190097
184.105	4.23795	0.0322664
244.467	4.2897	0.0388169
304.829	4.32558	0.0270547
425.553	4.38123	0.0339411
606.64	4.39725	0.0437165
908.451	4.4368	0.0538695

## Sheet: ExtFig9c
Contrasts precisions and SEM were calculated by Gaussian fitting to the distribution of stdevs in contrast values of the trajectories of each species
	Dimer		Tetramer		Hexamer		Octamer
Median window size / ms	Mean contrast precision (%)	SEM (%)	Mean contrast precision (%)	SEM (%)	Mean contrast precision (%)	SEM (%)	Mean contrast precision (%)	SEM (%)
123.742	0.180083	0.000653801	0.247957	0.00215148	0.334224	0.0026864	0.45648	0.00211752
184.105	0.173174	0.00050855	0.220048	0.00106067	0.271595	0.00179116	0.318182	0.00387328
244.467	0.182206	0.000746195	0.207447	0.000970573	0.260347	0.00172242	0.285219	0.00139051
304.829	0.178609	0.000633068	0.19885	0.000800519	0.248137	0.00142316	0.26533	0.00146332
425.553	0.181841	0.00065534	0.198564	0.000772273	0.234042	0.00113823	0.249861	0.000847499
606.64	0.173906	0.000654271	0.199185	0.000793002	0.226899	0.00104502	0.249678	0.000446304
908.451	0.182005	0.00054503	0.199595	0.000703507	0.224544	0.000995246	0.24141	0.000725804

## Sheet: 124ms_data
All contrasts (%)	Peak centres (%)	Peak stdev (%)	Calibration (%/MDa)	Contrast precision dimer (%)	Contrast precision tetramer (%)	Contrast precision hexamer (%)	Contrast precision octamer (%)
2.4712	0.804786	0.0487241	4.10046	0.16251	0.315934	0.426525	0.473026
2.53104	1.61122	0.0781943		0.191849	0.293915	0.285608	0.482597
1.57257	2.47196	0.113819		0.329234	0.411117	0.253664	0.395639
2.45116	3.28992	0.146342		0.152553	0.228416	0.276998	0.299496
1.67975				0.145183	0.198863	0.173393	0.457596
2.62316				0.190771	0.229722	0.297519	0.484556
2.53506				0.264823	0.292481	0.382948	0.419214
2.48217				0.182785	0.343529	0.352747	0.478503
2.50934				0.198748	0.205211	0.306828	0.426027
2.47475				0.173417	0.350236	0.33447	0.416613
1.81822				0.165433	0.303885	0.237233	0.44483
2.68414				0.196648	0.333036	0.344163	0.521999
2.65871				0.179582	0.269919	0.350766	0.316556
1.76667				0.187247	0.282618	0.359959	0.295029
1.72993				0.147942	0.214641	0.331082	0.430277
2.21596				0.174416	0.294914	0.29621	0.486891
2.63469				0.222409	0.267189	0.38451
2.36673				0.186543	0.286714	0.388265
1.63368				0.316114	0.277813	0.411511
2.45733					0.233659	0.224324
2.39634					0.257961	0.302732
2.58779					0.18528	0.244448
2.52799					0.219585	0.315033
2.42645					0.291952	0.444831
2.40385					0.199365	0.325744
2.47913					0.243279	0.384968
2.657					0.19157	0.33627
2.41831					0.333721	0.337801
2.69702					0.2222	0.324893
2.20772					0.204837	0.407173
2.48884					0.278825	0.347712
1.6905					0.334389	0.394351
2.39055					0.292732	0.338994
2.52066					0.236944	0.343518
1.48093					0.255129	0.302407
2.53758					0.242596	0.267089
2.58792					0.251648	0.357608
2.47836					0.25562	0.395898
1.8197					0.199926	0.332007
1.77568					0.237624	0.259989
1.66177					0.17014	0.369527
1.52839					0.357094	0.425647
2.58758					0.323277	0.433145
2.4886					0.224344	0.370625
2.76223					0.162225	0.374878
0.853906					0.259337	0.277268
0.809629					0.350282	0.329648
2.48911					0.332416	0.313447
2.55069					0.190451	0.273881
2.41011					0.185639	0.438331
2.59736					0.25332	0.309412
2.47955					0.260743	0.394674
2.63831					0.270561	0.395054
2.58841					0.255278	0.328528
1.43439					0.257803	0.414574
1.72762					0.211186	0.364726
2.07778					0.190474	0.399312
2.41044					0.214394	0.396151
1.64947					0.221581	0.434889
2.15601					0.153986	0.259928
1.50962					0.266586	0.352626
2.55793					0.341853	0.36634
2.64985					0.336858	0.292335
3.3485					0.324434	0.3854
0.946798					0.291827	0.241469
2.43927					0.331951	0.310486
1.65032					0.228364	0.282563
2.28916					0.269255	0.285763
2.43929					0.247023	0.353162
2.45069					0.385993	0.366351
2.40847					0.269626	0.280601
2.60621					0.195489	0.400555
0.891898					0.269659	0.284951
2.30885					0.25897	0.348245
1.57969					0.243626	0.330935
2.47705					0.222686	0.306122
2.57672					0.240825	0.31209
1.6002					0.217331	0.411582
2.3419					0.182246	0.285076
2.50541					0.270058	0.448648
2.5357					0.232176	0.427549
2.39409					0.224822	0.224111
2.43993					0.20234	0.356792
2.57246					0.252461	0.408703
0.937325					0.197627	0.36544
2.48266					0.189836	0.192278
2.48022						0.305414
2.29227						0.357354
1.60518						0.349565
2.54806						0.306043
1.64216						0.40758
1.44871						0.276547
1.6071						0.376334
1.62856						0.264661
3.04017						0.369639
2.52046						0.238908
2.4926						0.285745
1.67374						0.413171
2.48318						0.426081
1.5825						0.265418
2.28493						0.305013
2.51133						0.201353
1.61862						0.360188
1.75799						0.214256
3.30709						0.342528
1.56389						0.358127
2.52985						0.340471
3.58647						0.26277
2.27717						0.294778
1.73001						0.284331
2.59308						0.374903
1.6472						0.380614
3.16951						0.40227
1.42681						0.307059
2.51518						0.343647
1.71421						0.313685
1.61651						0.191702
1.70176						0.273748
2.47687						0.315903
0.854964						0.364139
2.4877						0.375382
2.57344						0.284805
0.769197						0.417627
1.73169						0.381919
1.64894						0.345513
2.27531						0.268359
1.52076						0.279801
1.69021						0.38144
2.56599						0.324634
2.3694						0.249025
2.41795						0.349172
2.3578						0.30243
2.41567						0.273862
2.3362
1.63866
2.52561
0.781412
3.10112
3.27285
1.52139
1.51
2.48412
1.48081
2.41284
1.57511
2.09561
3.23132
2.59675
2.37502
3.14374
0.797197
1.75224
2.26532
1.63215
1.68339
1.51015
1.66003
2.49763
1.66583
1.69339
2.45118
2.22327
2.42838
2.43855
1.57308
2.41936
1.66809
1.61215
2.5357
1.69228
2.36621
1.56782
2.53314
2.14241
2.37892
2.60333
2.40609
3.29225
3.36227
1.63995
2.55357
2.49046
2.55723
2.3841
2.01737
2.58673
3.13523
2.34867
2.51361
2.27202
2.41429
2.40935
2.33684
2.52729
0.783505
3.40062
0.814268
1.60592
1.65057
2.6009
2.47423
1.57356
2.52718
2.32105
2.46782
1.56321
2.55295
1.60657
1.65767
1.58878
1.56109
2.27769
1.45444
2.44676
2.49417
2.3454
1.64245
2.36474
0.802219
1.68085
3.2717
2.43296
2.47829
2.46112
0.82306
0.843476
2.64788
0.753989
0.697641
0.810619
0.885351
0.788617
1.56804
0.780987
0.775583
1.49524
2.20821
1.18527
1.51692
1.15728
3.52038
0.805939
2.40138
2.39286
2.46487
0.594669
0.610475
2.52709
1.60957
1.54997
1.61615
1.59057
1.64335
2.33502
1.57387
1.56405
1.58176
1.5336
3.3611
1.49331
3.39711
1.59941
1.60537
1.6314
1.57871
1.60044
1.58648
1.55724
1.51517
1.5144
1.51839
2.34297
2.48033
1.60576
1.61144
2.54379
2.56994
2.27136
2.57897
1.81834

## Sheet: 184ms_data
All contrasts (%)	Peak centres (%)	Peak stdev (%)	Calibration (%/MDa)	Contrast precision dimer (%)	Contrast precision tetramer (%)	Contrast precision hexamer (%)	Contrast precision octamer (%)
2.55788	0.807612	0.0433817	4.23795	0.161711	0.28779	0.296477	0.31682
2.61349	1.6555	0.0761195		0.176475	0.28872	0.246008	0.391269
2.64829	2.55512	0.0935442		0.154658	0.229796	0.297268	0.426845
3.50201	3.41093	0.144365		0.154978	0.155395	0.269654	0.24763
1.66925				0.188868	0.225741	0.257282	0.402392
2.50558				0.178658	0.242805	0.251794	0.386946
1.71461				0.177693	0.19395	0.27664	0.244599
2.66713				0.210852	0.238747	0.329783	0.413907
2.54064				0.167137	0.268374	0.308857	0.354314
2.57168				0.196626	0.206211	0.221121	0.276067
2.72324				0.166264	0.233352	0.232297	0.318007
2.69269				0.180637	0.235084	0.327651	0.244121
1.78335				0.174274	0.218473	0.269588	0.345652
1.83222				0.220029	0.234811	0.238324	0.295211
2.30937				0.170174	0.211946	0.285942	0.279172
2.69321				0.141402	0.240652	0.35994	0.416319
2.55201				0.161589	0.251156	0.285406	0.344503
1.68434				0.192136	0.236106	0.28126	0.246075
2.56059				0.161201	0.228748	0.254656	0.248849
2.52209				0.204109	0.262607	0.311563	0.387396
2.52949				0.146097	0.238387	0.284974	0.292581
2.6108				0.279895	0.163314	0.352698	0.276555
2.5412					0.24854	0.254533	0.252132
2.61586					0.276612	0.176825	0.240113
2.55887					0.210398	0.251792
2.61836					0.24098	0.328989
2.8246					0.187001	0.309352
1.79072					0.15763	0.293679
2.49822					0.265407	0.259448
2.57346					0.211858	0.341612
2.62569					0.174897	0.281742
2.68836					0.314787	0.262667
2.5751					0.220593	0.266288
2.56598					0.197189	0.254883
2.56077					0.263205	0.324001
1.60667					0.234559	0.272226
2.54559					0.210056	0.229594
2.58847					0.249031	0.285635
1.78606					0.185879	0.245525
1.76695					0.18749	0.26237
2.67347					0.234753	0.238986
2.40542					0.205959	0.321442
2.79219					0.167356	0.300969
0.865096					0.277677	0.318609
0.841397					0.24851	0.263799
2.5875					0.223492	0.26636
2.54654					0.168225	0.28059
2.71447					0.256685	0.258926
2.56689					0.25177	0.227901
2.61173					0.181535	0.239754
2.61922					0.20698	0.321708
2.70765					0.197457	0.18133
2.64809					0.204274	0.258486
2.53531					0.215756	0.336137
1.72718					0.289955	0.208212
2.60708					0.24331	0.269971
2.2541					0.290246	0.295456
1.78985					0.235874	0.341016
2.64435					0.181104	0.279003
2.766					0.218358	0.258032
3.4134					0.187123	0.338747
2.4454					0.195427	0.294155
2.57855					0.200867	0.262643
1.71137					0.211063	0.310427
2.53877					0.157023	0.298464
2.49403					0.287216	0.337412
2.69149					0.265906	0.233378
2.58474					0.279991	0.36317
2.44757					0.214766	0.253711
2.49126					0.254714	0.202456
1.60162					0.157151	0.277086
2.52592					0.238587	0.261342
2.46522					0.18606	0.337067
2.6874					0.225694	0.313627
1.65252					0.221491	0.243481
1.64149					0.187404	0.319406
2.52625					0.203474	0.302355
2.54277					0.208727	0.259178
2.56313					0.208404	0.301618
2.64204					0.210587	0.273126
0.959198					0.187545	0.261275
2.64397					0.24887	0.295388
2.57884					0.189921	0.307187
2.43721					0.225856	0.367465
0.93296					0.204529	0.327853
2.44441					0.191981	0.275272
1.71203						0.18016
4.23762						0.222784
1.53146						0.315509
4.33609						0.318134
1.63138						0.207902
1.68638						0.25691
3.31868						0.334205
2.57321						0.353142
2.61716						0.287417
2.53007						0.288303
1.71154						0.242871
2.54543						0.272106
1.62						0.247484
1.73792						0.251584
1.60593						0.243678
1.82428						0.248563
3.53022						0.202706
2.45231						0.245666
1.66764						0.3151
3.34489						0.210194
2.53592						0.312883
2.62987						0.3384
2.51406						0.352026
2.54252						0.287149
1.56092						0.1619
1.74187						0.209877
3.21133						0.193932
2.63111						0.271516
1.53857						0.284895
3.27774						0.223857
1.7233						0.272455
2.64067						0.247695
1.49393						0.267307
2.60251						0.296069
1.80013						0.309677
3.316						0.223921
1.68402						0.305045
1.67527						0.211211
2.62401						0.199554
0.814494						0.354417
2.47912						0.342232
0.792605						0.299326
1.77824						0.229692
0.799744						0.340958
1.67689						0.256603
1.84266						0.172717
1.72653						0.221796
2.5721						0.233544
2.31983						0.34726
3.33467						0.292066
2.53202						0.251105
2.38143						0.339914
2.593						0.228038
2.42643						0.246627
1.70848						0.347392
2.57431						0.239264
2.62307						0.345491
3.47377						0.243677
3.42008						0.226268
2.41899						0.24936
0.683751						0.224192
2.63127						0.216397
2.53578						0.234506
1.61664
1.5529
2.74477
1.52302
2.46846
1.62689
2.38354
2.32315
2.28808
3.37413
2.6619
2.55577
3.29451
1.67828
1.77465
1.78221
2.37573
1.66786
1.72865
1.59361
1.70954
2.53463
1.7014
1.73955
2.48771
2.44021
2.45129
2.49439
1.87469
2.51874
1.61963
1.73082
2.59365
1.71245
1.76925
2.49298
1.58861
2.46139
2.5592
2.41916
2.58162
2.62176
3.47959
3.53354
1.6823
1.67711
2.72908
2.60451
2.48124
2.56769
2.28681
2.66181
2.49495
2.51957
3.20195
2.43197
2.59545
2.52781
2.49059
2.43526
1.58766
2.66498
0.792218
0.835815
3.59311
0.846138
1.6951
1.63698
2.65642
2.47966
2.50853
1.6062
2.58277
2.46039
2.68587
1.61579
1.68315
1.70109
1.59388
1.60006
2.36433
1.65126
2.61037
2.55439
2.45495
1.68016
2.46286
0.819518
1.70735
0.775854
2.55521
2.43744
2.63068
3.33826
2.50518
2.50559
2.52728
0.837374
2.53385
0.866751
2.73822
0.748648
0.819097
0.801488
0.771734
0.834496
1.6146
0.828118
0.754616
0.849179
1.58166
2.38892
1.62285
0.738406
3.614
0.739728
2.48312
2.59018
2.5411
0.599881
2.51131
0.642081
0.626841
0.631363
2.59161
1.66732
2.44303
1.66448
1.611
1.65273
3.44191
1.58885
3.55192
3.53179
1.63137
3.29099
1.60744
1.7025
1.62738
1.64129
1.58329
1.59439
2.55452
1.57456
1.55348
1.60554
2.59526
3.43361
2.54611
2.58733
2.49081
1.65349
1.61673
2.57677
2.67374
2.47416
2.61911
1.8188

## Sheet: 244ms_data
All contrasts (%)	Peak centres (%)	Peak stdev (%)	Calibration (%/MDa)	Contrast precision dimer (%)	Contrast precision tetramer (%)	Contrast precision hexamer (%)	Contrast precision octamer (%)
2.62736	0.795023	0.076123	4.2897	0.249255	0.293721	0.317733	0.325528
2.64246	1.6866	0.0867596		0.163751	0.207364	0.292921	0.416651
2.69289	2.59179	0.099085		0.185432	0.153585	0.250644	0.369764
3.55949	3.44866	0.13461		0.219262	0.181223	0.331122	0.303385
2.7051				0.208994	0.231639	0.223099	0.371917
2.51124				0.238675	0.215428	0.256878	0.238423
1.713				0.157205	0.154523	0.259702	0.293601
2.68198				0.157985	0.197952	0.316222	0.24181
2.58486				0.189791	0.290334	0.314142	0.288873
2.57206				0.265088	0.264337	0.19638	0.255066
2.76173				0.168989	0.188284	0.238511	0.323708
1.87402				0.184735	0.240807	0.213499	0.318723
1.97529				0.193129	0.198853	0.339806	0.276456
3.40724				0.175481	0.22422	0.271234	0.258954
2.21988				0.16481	0.249005	0.269967	0.279317
1.89245				0.192464	0.230112	0.289726	0.411308
1.78285				0.217528	0.224102	0.251068	0.308995
3.51125				0.177361	0.286842	0.269289	0.20084
2.35378				0.151198	0.266463	0.242656	0.25478
2.71373				0.172834	0.180478	0.214995	0.333582
1.80004				0.190083	0.238278	0.271591	0.25887
2.56908				0.165787	0.209794	0.292554	0.256082
2.59743				0.202137	0.230535	0.333938
1.68298				0.147184	0.213242	0.312694
2.5504				0.204507	0.22573	0.24923
2.56704				0.133989	0.217779	0.210217
2.6214				0.191146	0.244154	0.331912
2.59899					0.247659	0.253478
2.65328					0.21982	0.303994
2.51345					0.192063	0.324175
2.56167					0.239723	0.338349
2.67483					0.264718	0.264819
2.79662					0.187916	0.292009
2.38557					0.203587	0.257062
1.80734					0.178934	0.262058
2.50372					0.173577	0.270418
2.55017					0.183544	0.320632
2.68527					0.200163	0.246016
2.7012					0.173365	0.249157
1.11726					0.177071	0.276989
2.66854					0.274116	0.23974
2.64037					0.190387	0.267971
2.54436					0.202927	0.202136
2.65882					0.25439	0.221761
1.61736					0.218132	0.235337
2.46575					0.182366	0.249199
0.776528					0.24818	0.230646
2.696					0.18099	0.277084
2.57701					0.165828	0.255189
2.63041					0.231453	0.29096
2.63044					0.200955	0.328964
1.79669					0.155309	0.209141
1.763					0.266666	0.31172
2.725					0.215411	0.226066
2.45811					0.20294	0.27163
2.79397					0.217236	0.23404
0.874451					0.156839	0.213924
0.840961					0.259563	0.230696
2.62192					0.259038	0.295808
2.57888					0.185527	0.178286
2.57394					0.183222	0.333606
2.71591					0.189569	0.206157
2.55129					0.199346	0.232672
2.68061					0.209858	0.23736
2.6745					0.265514	0.23065
2.7132					0.221572	0.272945
2.66201					0.22063	0.291949
1.63955					0.153306	0.311867
2.53498					0.213261	0.261707
2.14872					0.187058	0.341318
1.71831					0.20286	0.282402
2.64654					0.210283	0.282016
2.26065					0.195181	0.316571
1.8314					0.147059	0.271315
1.68204					0.280195	0.241985
1.63648					0.252721	0.303493
2.73775					0.242107	0.267952
3.41735					0.2086	0.332278
2.48746					0.237065	0.26076
2.59528					0.304839	0.288984
1.72825					0.226213	0.246598
2.61927					0.20715	0.292993
2.60534					0.189291	0.178584
2.51119					0.196188	0.324318
2.58199					0.199994	0.258226
2.75258					0.21095	0.204274
2.62161					0.174461	0.305902
1.70381					0.193948	0.240298
2.51148					0.185142	0.326077
2.52665					0.190149	0.260051
1.62858					0.171021	0.255477
2.57973					0.186678	0.225189
2.54666					0.214424	0.262018
2.71777					0.191101	0.283218
1.67736						0.258849
2.56981						0.246448
2.55862						0.253805
0.666139						0.247119
2.38496						0.227821
2.60567						0.244946
2.68631						0.323483
0.959946						0.234939
1.61675						0.346503
2.6585						0.334218
2.67253						0.262922
2.44304						0.189638
1.65153						0.18836
1.75227						0.20854
2.46146						0.337699
2.50447						0.281908
2.68033						0.227314
1.75669						0.200184
1.71539						0.28518
1.52756						0.317907
4.40338						0.339407
2.46854						0.282796
2.40253						0.270641
1.6933						0.2825
1.71973						0.20499
1.7603						0.294376
3.41527						0.244588
2.47424						0.26644
2.69106						0.205869
2.56758						0.301578
2.45524						0.209143
1.7334						0.179628
2.60019						0.313754
2.5973						0.299549
1.65236						0.254335
2.52162						0.311451
1.75266						0.272247
2.46796						0.193807
1.82021						0.21105
3.61694						0.217648
2.5616						0.259021
3.50042						0.27199
3.33053						0.226816
2.57258						0.278237
1.63215						0.248706
2.67783						0.26884
2.61035						0.252137
0.726589						0.322073
2.49974						0.231749
0.857255						0.223227
1.59123						0.200243
1.76117						0.196189
3.29233						0.276481
2.63673						0.232607
1.56486						0.170212
3.31268						0.214784
1.72617						0.29061
2.64653						0.202433
1.54748						0.177884
2.6084						0.185439
1.84955						0.29737
3.40652						0.241779
1.7447						0.182788
1.68496						0.285439
2.62299						0.199431
0.812252						0.271328
2.54912						0.302295
0.821569						0.231281
1.81663						0.23638
0.905824						0.233255
2.39461						0.190536
1.67915						0.202179
1.82719						0.247433
2.59531
2.40799
3.38204
2.58623
2.47825
2.65028
0.717058
2.48328
1.73233
2.6134
2.65196
3.46368
2.55666
2.63215
2.67981
1.62687
2.629
1.57476
2.83672
1.54431
2.56479
2.58426
1.65299
2.41475
2.39305
2.65889
2.59751
3.38021
1.70565
1.81233
1.79345
2.54968
2.43116
1.68696
1.75006
1.62872
1.72615
2.59828
1.73584
1.76327
1.78284
2.52877
2.48643
2.52454
2.41813
2.65857
2.56796
1.62885
1.7454
2.59343
1.72583
1.72369
2.55235
1.61751
2.49654
2.50669
2.58285
2.46143
2.48764
3.52374
1.71041
2.79896
2.66059
2.64426
2.72837
2.52901
2.38216
2.55996
2.56189
3.34317
2.46504
2.64608
2.60676
2.51271
2.48755
2.64828
0.799082
0.868675
3.60231
1.70595
1.65996
2.38846
2.67925
2.51294
1.64359
2.61016
2.52316
1.61519
2.70993
2.6537
1.65442
1.69439
1.70277
1.60964
1.63364
2.44219
2.72147
2.64067
1.67352
2.625
2.58714
2.47075
1.69588
2.50597
0.77854
1.71704
3.3818
2.04498
2.54802
2.49492
2.60145
0.84967
0.870558
2.73626
0.749386
0.784311
0.846017
0.787009
0.827292
1.64318
0.821782
0.782912
0.853422
1.63343
2.42101
1.69065
0.754116
1.33745
3.64324
2.49929
2.61279
0.749748
1.83601
2.58334
0.597961
2.62322
0.645627
0.635208
0.613733
1.58567
2.60204
1.69565
2.44148
1.6409
1.67401
3.48428
3.61833
3.60402
1.62906
0.740221
1.65167
1.71263
1.6706
1.67595
1.61424
1.61556
2.63759
1.58329
1.62311
2.63086
2.62038
1.68648
1.64273
2.58438
2.69924
2.5812
2.64802

## Sheet: 305ms_data
All contrasts (%)	Peak centres (%)	Peak stdev (%)	Calibration (%/MDa)	Contrast precision dimer (%)	Contrast precision tetramer (%)	Contrast precision hexamer (%)	Contrast precision octamer (%)
2.66567	0.821048	0.049805	4.32558	0.160844	0.237877	0.300118	0.284075
2.73843	1.71044	0.0804247		0.185821	0.284941	0.239659	0.370085
3.59387	2.60165	0.0962758		0.213985	0.201451	0.339175	0.349788
2.71261	3.47665	0.105021		0.22869	0.153662	0.22702	0.403622
1.72405				0.147792	0.175962	0.276302	0.296642
3.39602				0.152553	0.213291	0.214463	0.358512
2.52132				0.186782	0.197246	0.264094	0.244024
2.50083				0.155686	0.171974	0.228891	0.254954
1.73006				0.182142	0.191165	0.309426	0.228745
2.67714				0.205777	0.258411	0.250076	0.23455
2.58883				0.179564	0.267995	0.319223	0.296061
2.63386				0.171133	0.187741	0.216246	0.277814
2.76417				0.203821	0.236604	0.334778	0.256439
2.36979				0.182549	0.183149	0.326621	0.241117
2.00538				0.158149	0.231807	0.211795	0.249499
2.51817				0.173299	0.209625	0.263949	0.382445
3.47485				0.179826	0.197633	0.237531	0.375938
2.40678				0.168188	0.220276	0.266035	0.301044
1.92852				0.211478	0.180272	0.266201	0.385706
1.80018				0.16936	0.233888	0.255277	0.228967
1.49897					0.210549	0.243184	0.239564
2.36847					0.192069	0.214151	0.301699
2.54122					0.208596	0.234232	0.212717
2.72876					0.225074	0.241097	0.216512
1.79538					0.223987	0.293239	0.221445
2.59698					0.259565	0.312508
2.58252					0.2197	0.250156
2.63377					0.170031	0.246935
1.70491					0.226272	0.216727
2.56521					0.27542	0.30657
2.62885					0.206274	0.271488
2.67336					0.187302	0.314339
2.69164					0.169885	0.235531
2.54979					0.199485	0.263867
2.59656					0.188089	0.272793
2.71668					0.181345	0.26557
2.81156					0.178729	0.286077
2.45894					0.257738	0.220195
1.81205					0.183547	0.278528
2.51927					0.20073	0.222301
2.5151					0.257641	0.318977
2.70644					0.206262	0.340331
2.78551					0.176079	0.252261
2.68958					0.243308	0.187701
1.43683					0.183614	0.238125
2.63438					0.184897	0.242238
2.65065					0.208506	0.200844
2.67085					0.187856	0.203638
1.63881					0.140702	0.218418
2.79275					0.208014	0.235664
2.63815					0.194913	0.303913
1.79913					0.213123	0.310721
1.77019					0.199015	0.264788
2.74637					0.163347	0.289608
2.49658					0.242754	0.184554
2.80506					0.229013	0.315085
0.849115					0.184902	0.204119
0.844591					0.176957	0.198091
2.61931					0.200923	0.316291
2.61289					0.183795	0.220969
2.72407					0.241914	0.204105
2.58082					0.215087	0.229116
2.72633					0.228292	0.296879
2.6073					0.146576	0.19969
2.61806					0.205889	0.281834
2.69204					0.198104	0.230105
2.75213					0.202145	0.237199
1.65751					0.210559	0.223046
2.16789					0.215705	0.245164
2.56897					0.1639	0.230822
1.74341					0.269289	0.273295
2.64049					0.230916	0.284423
2.27209					0.222901	0.270408
1.83347					0.164532	0.307876
2.58043					0.240983	0.262432
1.68244					0.215718	0.329007
3.50815					0.172514	0.296462
2.76444					0.193154	0.207934
1.67215					0.182863	0.234063
2.75946					0.203947	0.289541
3.44803					0.209609	0.331203
2.54457					0.22058	0.247283
2.77605					0.162608	0.234401
2.62858					0.19547	0.241554
2.61833					0.179385	0.309424
1.72811					0.18177	0.190618
2.63714					0.178675	0.287029
2.55053					0.17632	0.239532
2.56043					0.205436	0.315507
2.77125					0.195231	0.296549
2.57609						0.181499
2.5377						0.246277
2.57902						0.286417
2.53165						0.256224
1.62707						0.274194
2.60674						0.23261
2.59848						0.257413
2.74011						0.247177
1.70306						0.24254
2.60402						0.268794
2.60394						0.239286
2.63609						0.239103
2.70972						0.204539
1.67405						0.209305
2.70094						0.237296
2.72458						0.25933
2.44276						0.268152
1.75317						0.302368
2.51154						0.141769
2.54704						0.238522
2.71556						0.175143
0.751678						0.222845
38.5165						0.324548
1.76331						0.271756
1.73617						0.215222
4.37447						0.201729
1.54336						0.27124
2.50425						0.298251
1.72681						0.27812
1.72629						0.277595
1.77812						0.265106
3.48862						0.274972
2.61861						0.247604
2.54212						0.24894
2.651						0.211039
2.56398						0.204288
2.49641						0.251179
1.75178						0.171253
2.60061						0.27514
1.65275						0.205567
2.53778						0.290818
1.75631						0.282218
2.54438						0.233212
1.84364						0.23978
3.67827						0.220447
2.57392						0.247421
3.52796						0.248954
2.5859						0.235549
1.64167						0.260762
2.71966						0.255774
2.64885						0.239491
0.879207						0.297369
2.54542						0.24168
2.61936						0.321118
2.59401						0.20836
0.959705						0.190607
1.60907						0.244952
1.74491						0.264627
2.66057						0.179417
1.57558						0.260313
3.33286						0.249296
1.73123						0.160202
2.63068						0.20217
1.85635						0.26664
3.46189						0.191157
1.78011						0.194898
1.71714						0.205695
2.60888						0.185013
0.8488						0.286571
2.59902						0.243342
0.822339						0.192084
1.81278						0.263421
2.48069						0.18887
0.810825						0.273118
1.71036						0.274918
1.82933						0.224957
2.59889						0.215971
2.49032						0.230289
3.43775						0.204535
2.63109						0.21237
2.50555
2.6694
2.49243
1.7316
2.6222
2.65435
3.57062
2.57639
0.666409
2.71823
1.64683
2.69566
2.5545
1.59437
2.85245
1.55633
1.65693
2.43521
2.44005
2.42672
3.48612
2.67452
2.59493
3.41193
2.80832
1.71257
1.80293
1.80742
2.57792
2.47204
1.68511
1.74823
1.72104
2.63963
1.75164
1.82483
1.79195
1.78834
2.53127
2.5303
2.53675
2.4548
2.68751
2.58314
1.64047
1.76003
2.59986
1.7325
1.64454
2.56541
2.57467
2.52177
2.55317
2.56985
3.52708
1.72516
2.82333
2.64933
2.60602
2.62212
2.40353
2.60087
2.56914
3.48252
3.4825
2.49976
2.61774
2.54206
2.48208
2.65529
0.814379
0.879431
3.6043
1.72761
3.32035
1.67662
2.49396
2.68318
2.54248
1.62918
2.59329
2.58558
2.55012
1.63048
2.64327
1.67418
1.7032
1.72691
1.64205
1.6263
2.44771
2.73768
2.41577
1.69963
2.46091
2.6488
2.581
2.46814
1.70478
2.52518
0.789127
1.72228
3.42694
2.09081
2.58002
2.52778
2.61866
0.850144
2.6199
2.35598
0.880728
2.75565
0.755856
0.83558
0.785142
0.825701
1.63864
0.834063
0.791668
0.858936
1.65182
2.43645
1.731
0.776442
3.66063
2.52208
2.67262
2.615
0.608026
2.73019
0.634452
0.65574
0.601896
1.64926
2.62682
1.71636
1.68955
2.47659
1.64842
1.67345
3.48838
3.66758
3.64719
1.65405
3.35635
1.66085
1.69978
1.68484
1.70152
1.62769
1.61273
2.6606
1.59448
1.64362
2.65337
2.6577
1.7129
1.64564
2.58259
2.71222
2.62678

## Sheet: 426ms_data
All contrasts (%)	Peak centres (%)	Peak stdev (%)	Calibration (%/MDa)	Contrast precision dimer (%)	Contrast precision tetramer (%)	Contrast precision hexamer (%)	Contrast precision octamer (%)
2.7422	0.820769	0.0731197	4.38123	0.175699	0.264186	0.220479	0.267443
2.6771	1.72911	0.064477		0.199819	0.219808	0.240301	0.244912
3.61557	2.63282	0.0955103		0.14397	0.147624	0.215156	0.25378
3.59711	3.52748	0.117766		0.187368	0.189821	0.208899	0.387074
2.53853				0.15464	0.159822	0.220539	0.255347
2.62562				0.218308	0.223762	0.249779	0.269513
1.74619				0.15401	0.27163	0.222433	0.243554
2.70392				0.161088	0.170372	0.260237	0.242697
0.774074				0.206555	0.197318	0.259147	0.213223
2.60329				0.160012	0.243452	0.252604	0.29626
2.64717				0.191989	0.166098	0.229677	0.28136
2.66036				0.208459	0.267431	0.202349	0.245444
2.75984				0.191786	0.243721	0.260206	0.247793
2.52528				0.17013	0.217219	0.22881	0.244304
2.04456				0.170077	0.238599	0.301735	0.250219
2.58463				0.2165	0.210398	0.270121	0.347353
0.744791				0.185603	0.204674	0.194864	0.307601
2.56422				0.157424	0.183099	0.243744	0.306163
1.80214				0.174033	0.23174	0.245182	0.371993
1.95634				0.193503	0.16343	0.244604	0.239204
2.61266				0.17366	0.224671	0.233105	0.268345
2.40685				0.209855	0.179885	0.238752	0.223962
2.71725				0.16734	0.191808	0.228448	0.244209
1.79406				0.173536	0.219124	0.212793
2.72866				0.223208	0.216052	0.196667
1.76019				0.215057	0.221609	0.200866
2.6557					0.229728	0.268756
2.65448					0.237576	0.314162
1.72451					0.17284	0.249694
2.61161					0.19326	0.255789
2.64947					0.181332	0.197496
2.74492					0.17925	0.217417
2.73125					0.19101	0.247939
2.60739					0.18515	0.238632
2.63101					0.231305	0.24236
2.7056					0.184891	0.260795
2.90248					0.191606	0.254174
2.48849					0.252514	0.204406
1.82061					0.215677	0.261432
2.57141					0.258639	0.277654
2.56144					0.173916	0.208557
2.71634					0.176217	0.256174
2.80322					0.205878	0.223212
2.70255					0.201514	0.245749
2.68512					0.161871	0.232704
2.8042					0.207265	0.186021
2.70265					0.198012	0.213316
1.72858					0.193112	0.262883
2.66978					0.240223	0.184539
1.64961					0.258646	0.192425
2.67505					0.181984	0.198207
1.78104					0.182481	0.22873
1.7517					0.193137	0.319751
1.74544					0.1844	0.269306
2.73972					0.254078	0.250269
2.57549					0.2285	0.281693
2.79404					0.225228	0.24007
0.864325					0.154853	0.175568
0.866432					0.213294	0.212295
2.62674					0.19891	0.19367
4.10905					0.197158	0.224257
2.64188					0.20717	0.191608
2.75315					0.222501	0.240022
2.59415					0.156597	0.319889
2.75839					0.254101	0.194078
2.6799					0.220614	0.210225
2.71157					0.197423	0.215245
2.73126					0.159072	0.287506
1.70393					0.206429	0.217727
2.23598					0.204983	0.210009
2.61298					0.165173	0.20073
1.75072					0.189597	0.287274
2.63814					0.172314	0.256286
2.32454					0.19382	0.237106
1.75202					0.21348	0.2698
2.58149					0.221868	0.209467
2.76803					0.18365	0.312529
2.7724					0.200989	0.31501
3.44697					0.185188	0.277115
2.54718					0.188041	0.215573
2.82098					0.180116	0.272185
2.6904					0.183383	0.30091
2.6738					0.176368	0.240771
1.75199					0.207768	0.266088
2.62046					0.195166	0.307
2.64875						0.171961
2.57366						0.287564
2.74812						0.264459
2.55533						0.182079
3.22109						0.243073
2.62869						0.272265
2.55106						0.271372
1.64655						0.24782
2.61925						0.212159
2.6508						0.22917
2.75859						0.234025
1.72542						0.24944
2.6182						0.28314
2.66182						0.228675
2.49121						0.228075
2.75562						0.207659
0.972064						0.216375
1.74493						0.247734
2.69734						0.200241
2.77999						0.165362
2.42083						0.226605
2.43792						0.222046
1.70802						0.187134
1.77695						0.23036
2.54138						0.328013
2.53724						0.274249
3.5104						0.238888
1.78829						0.183404
1.75075						0.311696
4.40818						0.220817
1.5978						0.217318
2.53371						0.277049
2.47061						0.289416
2.61415						0.237148
1.72						0.301206
1.74594						0.264867
1.7901						0.260278
2.65594						0.231301
2.58428						0.248028
2.63681						0.210007
2.58386						0.187146
2.54999						0.214796
1.75852						0.222823
2.60046						0.247388
1.6821						0.242572
2.55748						0.277556
1.76932						0.237463
1.84727						0.210404
3.6791						0.249635
2.58128						0.232236
3.59189						0.212556
2.61523						0.235963
2.25607						0.257166
2.72671						0.189965
2.66355						0.237633
0.681582						0.26389
0.917079						0.237919
2.68665						0.292924
1.76085						0.226784
3.32321						0.314775
2.6862						0.21315
1.58663						0.18036
3.33463						0.223974
1.74676						0.176775
2.64998						0.176283
1.8785						0.277344
3.52405						0.17232
1.83525						0.18672
1.73614						0.241809
2.61737						0.205224
0.825606						0.24692
2.59371						0.179726
0.831384						0.270494
1.82024						0.212913
2.53353						0.187819
1.75367						0.260648
1.83406						0.27029
2.6024						0.188852
2.50984						0.262274
3.41536						0.242633
2.60634						0.218526
2.52689						0.228568
2.68537						0.223993
2.51675						0.319668
1.75071						0.24194
2.62053						0.202189
2.71272						0.184513
3.55808
2.75035
1.65743
2.73595
1.60476
2.88927
1.57978
1.67646
2.61008
2.46682
2.46675
2.67757
3.5174
2.69993
2.62818
3.456
0.814963
2.6718
3.43958
1.74201
1.77696
1.83138
2.6104
2.51925
1.70396
1.75705
1.77163
2.67139
2.64307
1.76002
1.81066
2.54828
2.57571
2.54343
2.58874
2.53304
2.68497
2.58233
1.62928
1.6494
2.59747
1.74733
1.65174
2.61318
2.58742
2.52204
2.64417
3.53364
1.7433
2.83921
2.61217
2.67738
2.65487
2.43149
2.41354
2.65329
2.59828
3.5286
2.89711
2.52145
2.6843
2.62782
2.54138
2.47915
2.51605
2.67176
0.833148
0.885386
3.62115
1.75219
3.38142
1.67577
2.55272
2.66836
2.53859
1.65633
2.61337
2.61137
2.58615
1.64035
2.69089
3.32916
1.6978
1.7197
1.71853
1.63852
1.64016
2.48917
2.78491
2.53977
1.69138
2.51759
2.66366
2.58795
1.73055
2.54082
1.73287
0.789115
3.42879
2.12861
2.59944
2.57554
2.6433
0.829649
0.858693
2.48759
0.88541
2.77698
0.791872
0.831035
0.787534
0.834214
1.65588
0.842637
0.786485
0.868583
1.67149
2.44001
1.41329
1.76346
0.778764
1.41828
2.54546
2.6934
0.720891
2.64685
2.56929
2.80555
0.593946
0.647843
0.651967
0.617337
1.69694
2.64335
1.727
0.747902
1.71435
2.45948
1.67051
1.68882
3.54583
3.70604
1.6366
3.67654
1.66033
1.65708
1.73496
1.62268
0.742452
1.67885
1.64277
1.62988
2.67952
1.6056
1.64371
2.66631
2.48654
2.72621
2.65997
1.71569
1.67328
2.58263
0.629533
2.75123
2.64802

## Sheet: 607ms_data
All contrasts (%)	Peak centres (%)	Peak stdev (%)	Calibration (%/MDa)	Contrast precision dimer (%)	Contrast precision tetramer (%)	Contrast precision hexamer (%)	Contrast precision octamer (%)
2.72883	0.803968	0.0981354	4.39725	0.160598	0.228779	0.237781	0.256142
2.74954	1.73615	0.0661684		0.184031	0.240625	0.223694	0.224172
3.62768	2.64573	0.0866108		0.167114	0.225197	0.231557	0.269885
2.82252	3.54251	0.0804808		0.158915	0.1442	0.202955	0.256536
1.72677				0.17116	0.165696	0.210571	0.344284
3.65717				0.146483	0.219599	0.25218	0.290761
2.54802				0.165905	0.184815	0.215135	0.253036
2.69526				0.155665	0.240896	0.278481	0.188214
1.76698				0.195094	0.171053	0.273523	0.22253
2.66545				0.198515	0.252744	0.242933	0.267348
2.63057				0.151494	0.252585	0.198596	0.219102
2.67771				0.152228	0.220906	0.191532	0.241589
2.65377				0.198577	0.236393	0.242638	0.246147
2.75779				0.208696	0.206229	0.218264	0.26618
2.58504				0.184297	0.196755	0.292965	0.343014
2.06777				0.189154	0.199389	0.25839	0.314722
2.62879				0.179563	0.162859	0.198548	0.269616
2.61138				0.195298	0.232418	0.206595	0.304969
1.786				0.16244	0.178518	0.240143	0.303967
1.98142				0.187679	0.218358	0.226273	0.251394
2.62861				0.137634	0.17873	0.232527	0.249885
2.40623				0.150516	0.221124	0.233103	0.239434
2.72298				0.181054	0.245737	0.212516
1.79734				0.195237	0.23486	0.171149
2.76101				0.186571	0.186422	0.183974
2.66596				0.176615	0.200742	0.166338
2.68241				0.174916	0.231866	0.263727
1.72801				0.134418	0.141639	0.28545
2.62133				0.131898	0.162702	0.231265
2.65223				0.124713	0.174748	0.275353
2.75979				0.155111	0.182139	0.201779
2.73198				0.199553	0.189642	0.207467
2.66049				0.173737	0.215517	0.260021
2.73741				0.169649	0.174419	0.210048
2.61429					0.214373	0.232864
2.92194					0.235051	0.292793
2.52192					0.181412	0.25198
1.85071					0.202556	0.252535
2.61273					0.226267	0.210045
2.60035					0.214825	0.233168
2.5863					0.170229	0.245987
2.78869					0.1466	0.239524
2.68923					0.204155	0.211229
2.68479					0.187895	0.207047
2.80798					0.20398	0.207892
2.7485					0.20073	0.258492
2.69326					0.198095	0.22723
1.64565					0.204755	0.166609
2.68292					0.246161	0.196761
2.66078					0.177556	0.261248
1.7926					0.180688	0.177337
1.7462					0.170705	0.210017
2.74279					0.165275	0.180305
2.63562					0.215198	0.195148
2.80014					0.151104	0.224802
0.867283					0.221116	0.264917
0.872742					0.205379	0.268134
2.65466					0.177779	0.269335
4.05803					0.202686	0.244673
1.88531					0.228387	0.148615
2.67122					0.171275	0.295048
2.63096					0.239632	0.213818
2.78018					0.228631	0.202848
2.76665					0.200785	0.192491
2.67914					0.176527	0.241832
2.65561					0.19575	0.194293
2.72615					0.20163	0.238438
2.74867					0.144242	0.2145
1.72371					0.179065	0.227887
2.28967					0.175503	0.210508
2.61777					0.189475	0.220648
1.7438					0.206901	0.285459
2.65659					0.207313	0.203535
2.33325					0.211738	0.235208
1.76686					0.228628	0.20466
2.56221					0.17626	0.287961
2.5791					0.182597	0.205822
2.76162					0.185571	0.239962
2.7636					0.180258	0.219598
3.45222					0.186274	0.188146
2.56216					0.195531	0.205028
2.70189					0.178153	0.268943
2.69894						0.288665
1.75382						0.22418
2.6269						0.243979
2.65338						0.24205
2.60068						0.255184
2.57886						0.164535
2.7667						0.248455
2.57439						0.20435
3.44297						0.246928
1.87241						0.261556
2.57516						0.257865
1.67158						0.248593
2.61828						0.202329
2.75559						0.236875
1.74254						0.228146
2.70064						0.19839
2.66312						0.239131
2.67304						0.245139
2.75376						0.223254
1.786						0.255505
2.68967						0.209258
2.67746						0.226536
2.78698						0.19128
2.48301						0.193177
2.4694						0.17829
1.77835						0.209317
2.67843						0.201501
2.55567						0.22373
2.55809						0.251073
2.54623						0.218716
3.55704						0.15124
1.794						0.270623
1.76352						0.223459
4.44278						0.236094
1.60816						0.275419
2.55216						0.268469
2.63139						0.232858
2.64221						0.280192
1.7382						0.254864
1.75934						0.295346
1.78115						0.271036
3.53046						0.185465
2.72075						0.18114
2.59978						0.215404
2.5985						0.211698
1.75346						0.250488
1.77646						0.161479
2.65615						0.205535
1.69744						0.252058
2.57235						0.255773
1.78015						0.223947
1.69839						0.254067
1.85335						0.219342
3.71722						0.223955
2.60351						0.253452
3.62572						0.229524
3.46347						0.21016
2.43853						0.241462
0.708647						0.282489
2.75555						0.177825
2.70949						0.246583
0.688693						0.291029
0.642717						0.227562
1.76803						0.237026
2.70453						0.241051
1.57427						0.305793
3.35539						0.200304
1.77058						0.164542
2.62509						0.216239
1.88299						0.176143
3.54811						0.173956
1.85305						0.263689
1.73512						0.240962
2.63977						0.168084
0.837996						0.242698
2.59858						0.186623
0.845007						0.227009
1.83777						0.22193
2.56077						0.26409
0.890572						0.17698
1.79536						0.23129
1.73588						0.251549
1.84809						0.226877
2.6446						0.19247
2.55348						0.219884
2.63326						0.27119
2.56562						0.188398
2.71287						0.227497
2.58953						0.196842
1.76637						0.216749
2.63023						0.241392
0.845256						0.29095
2.73115						0.229287
2.73525						0.203965
3.59238						0.180359
2.74925
1.64882
2.74652
1.61894
2.90154
1.57983
2.62682
2.51244
2.70088
3.53636
2.7039
2.64766
3.49307
0.814626
3.56071
1.73924
1.81491
2.68036
2.52336
1.71178
1.76082
1.76731
2.67406
2.64391
1.75621
1.80129
1.83712
2.56275
2.60782
2.54462
2.60635
2.52992
2.59772
1.61593
2.59247
1.75925
1.65664
2.665
2.60105
2.53835
2.69595
3.55181
0.726863
2.82535
2.62238
2.69536
2.65854
2.66082
2.4859
2.53431
2.69935
2.59594
2.61842
3.56912
3.51348
2.93115
2.5112
2.72041
2.63642
2.53904
2.50224
2.50389
2.70706
0.828594
0.865842
3.62862
1.7773
3.41734
2.5774
2.67921
2.5549
1.61822
2.61401
2.65004
2.58827
1.65702
2.70579
3.56225
1.97745
1.72105
1.71538
1.71617
1.6246
1.6489
2.49775
2.79309
2.60398
1.7006
2.56898
2.71393
2.5822
2.48485
1.73029
2.55014
0.789429
1.75496
2.58675
3.42673
2.14938
2.60463
2.58112
0.765398
2.66108
0.82964
0.858559
2.58555
0.900381
2.76576
0.806415
2.63018
0.83645
0.904409
0.785454
0.832965
1.67564
0.860689
0.797811
1.69891
2.4643
1.43692
1.78304
0.772088
1.42397
2.57615
2.72744
0.749471
2.67191
2.64103
2.80883
0.624555
0.644504
0.616974
1.73783
0.610952
2.65595
1.74562
1.70935
2.46709
1.68855
1.69347
3.57926
3.71957
1.65392
3.70084
1.68501
1.65692
1.72006
1.64265
1.67725
1.65962
1.6306
2.69896
1.61373
1.66946
2.70076
2.57374
2.75008
2.68848
0.709488
1.72688
1.69464
2.58916
0.762991
2.75496
2.61636
0.64768

## Sheet: 908ms_data
All contrasts (%)	Peak centres (%)	Peak stdev (%)	Calibration (%/MDa)	Contrast precision dimer (%)	Contrast precision tetramer (%)	Contrast precision hexamer (%)	Contrast precision octamer (%)
3.66596	0.804026	0.106532	4.4368	0.167826	0.246419	0.233018	0.244742
1.74186	1.73657	0.061194		0.176278	0.221366	0.179673	0.20129
3.71139	2.6556	0.0847822		0.199075	0.231712	0.230706	0.215133
1.15446	3.59422	0.112724		0.165105	0.139873	0.256833	0.244314
2.54903				0.162088	0.161256	0.221128	0.314624
2.69448				0.181118	0.197909	0.248725	0.268189
1.78608				0.157913	0.171357	0.261385	0.22708
2.68545				0.204673	0.233085	0.248702	0.239414
2.63341				0.192603	0.244423	0.213367	0.221626
2.7004				0.159138	0.199757	0.196139	0.252862
2.68995				0.156829	0.226802	0.237222	0.244975
2.0553				0.16225	0.18195	0.215611	0.251051
2.76765				0.184357	0.218516	0.267835	0.220422
2.55785				0.177665	0.217436	0.221722	0.275988
2.0847				0.192655	0.195225	0.20999	0.346539
2.64129				0.155467	0.172154	0.234686	0.253261
2.68128				0.206443	0.233303	0.239535	0.311
1.78203				0.20382	0.198318	0.223448	0.264548
2.01059				0.189204	0.182809	0.241123	0.256032
2.66164				0.167729	0.23178	0.240268	0.2477
2.42375				0.195364	0.235869	0.193388	0.214837
2.71435				0.180939	0.250553	0.198482	0.226496
1.79148				0.134499	0.19549	0.176664
2.86546				0.158951	0.197927	0.247645
2.6965				0.183711	0.222913	0.251594
2.70179				0.19381	0.162067	0.275995
1.73898				0.189982	0.147207	0.215885
2.38332				0.15314	0.17626	0.246921
2.64666				0.132976	0.180203	0.226946
2.67717				0.131539	0.202825	0.224585
2.75467				0.122275	0.205059	0.255188
2.74784				0.18283	0.184882	0.296574
2.66937				0.19389	0.215337	0.283794
2.75657				0.220724	0.203878	0.251524
2.61298				0.192832	0.213119	0.259467
2.94354				0.187637	0.177107	0.210519
2.52899					0.213622	0.249555
1.86314					0.199956	0.244466
2.63825					0.196316	0.233514
2.67385					0.211046	0.229003
2.81773					0.163939	0.204256
2.6926					0.196509	0.213187
2.69239					0.204044	0.286428
2.78115					0.227678	0.226895
2.68332					0.17824	0.159772
2.6538					0.19075	0.172491
1.66173					0.182941	0.304552
2.67558					0.238786	0.17888
2.67995					0.221735	0.212529
2.79991					0.204348	0.194655
1.72536					0.21643	0.177914
2.74408					0.195961	0.229361
2.67954					0.166886	0.25739
2.81044					0.204236	0.265289
0.866715					0.216831	0.249199
0.877872					0.166177	0.226153
2.64702					0.232558	0.145241
4.14201					0.234451	0.217847
2.69353					0.191604	0.203368
2.6479					0.189369	0.226281
2.8015					0.186864	0.191219
2.7948					0.199892	0.192631
2.71875					0.177068	0.205102
2.67865					0.172327	0.218991
2.75251					0.169926	0.208321
2.76175					0.174958	0.216261
1.73133					0.218938	0.206353
2.66213					0.179506	0.259622
2.29149					0.202871	0.200717
1.74826					0.17946	0.25132
2.66068					0.176911	0.230111
2.36024					0.179436	0.169047
1.7828					0.168171	0.179317
2.5931					0.199787	0.217869
2.5881					0.186941	0.255648
2.77972						0.277701
2.79333						0.182529
3.45103						0.205929
2.57716						0.216734
2.71371						0.230642
2.6849						0.227164
1.75562						0.281249
2.62627						0.204529
2.68887						0.164127
2.61288						0.188726
2.75993						0.299728
2.58838						0.251859
3.49431						0.24939
2.68756						0.25183
1.86378						0.242014
2.57668						0.258443
1.68299						0.207353
2.77384						0.232812
1.73884						0.190368
2.67166						0.238632
2.69515						0.232599
1.7115						0.236117
2.77559						0.230617
1.82134						0.221793
2.71766						0.270381
2.79638						0.222544
0.71637						0.178767
2.52291						0.197747
2.50529						0.177421
1.79158						0.225308
1.33011						0.182901
2.62817						0.231445
2.57715						0.208087
0.731598						0.161862
3.59027						0.269473
1.79614						0.197789
1.76774						0.240654
4.43687						0.279413
1.6078						0.266196
2.51958						0.216795
2.65708						0.275091
2.66033						0.267719
1.7533						0.279411
1.7641						0.215808
1.77879						0.186418
3.54705						0.197148
2.74503						0.221109
0.690138						0.197313
2.61192						0.238682
2.67756						0.216904
2.63468						0.243667
1.75985						0.25642
1.7621						0.254512
2.69714						0.217128
1.69863						0.220511
2.58196						0.245744
1.7672						0.236512
1.69394						0.21013
1.84833						0.229352
3.74012						0.281099
2.62831						0.176495
3.63434						0.259365
2.65299						0.272042
2.53928						0.221268
0.741544						0.217797
0.638217						0.215942
2.76451						0.305624
0.753872						0.195812
0.775131						0.184522
1.77982						0.210663
2.71187						0.195105
1.56697						0.174489
3.36819						0.257406
1.77214						0.271826
2.6524						0.174974
2.6378						0.226923
1.88524						0.184326
3.57527						0.219983
1.83084						0.241954
1.74132						0.229286
2.62067						0.253523
0.829248						0.199699
2.61471						0.293345
0.844253						0.198421
1.84179						0.1892
2.59346						0.208373
0.892865						0.267999
1.80272						0.178529
1.76069						0.235503
1.86084						0.208647
2.68149						0.207721
2.57108						0.238034
2.62672						0.299486
2.56678						0.241442
2.74548						0.219626
2.71223						0.172157
2.53828
1.77185
2.63486
0.869309
2.64305
0.713431
3.59934
2.79469
2.77032
1.41368
2.77693
2.90404
1.57931
2.6435
2.53346
2.48311
2.71273
3.54345
2.72422
2.63718
3.49229
0.815914
3.66731
1.73139
1.83817
2.54477
1.71134
1.76861
2.69648
1.78207
1.75134
2.66814
1.76631
1.87019
1.83176
2.5683
2.63274
2.55309
2.62676
2.52746
2.61559
1.62913
2.58202
1.75723
1.66182
2.61877
2.54544
2.68959
3.53131
2.82419
2.63525
2.71249
2.6576
2.50784
2.64786
2.73297
2.60198
3.57674
2.94164
2.54813
2.73027
2.62366
2.54708
2.50379
2.49766
2.70077
0.832003
0.873418
3.6258
1.78037
3.42922
1.67488
2.6089
2.70501
2.56393
1.66065
2.63924
2.66571
2.57337
1.64793
2.7058
3.67284
2.14928
1.73183
1.73339
1.63366
1.65742
2.50217
2.81184
2.64101
1.71455
2.61028
2.74341
2.58046
2.49924
1.73168
2.54901
0.795535
1.76008
2.62147
3.43703
2.16823
2.6114
2.62726
2.65656
0.829663
0.861299
2.64285
2.6295
0.903102
2.7091
0.855037
0.884201
0.794731
0.838785
1.69401
0.860067
0.80324
1.71661
2.45077
1.47651
1.8137
0.774652
1.44074
2.58712
2.72816
2.08165
2.67348
2.67926
2.80461
0.625385
0.651364
0.615578
0.619948
1.7685
2.6696
1.74543
0.7566
2.47829
1.696
1.69622
3.59428
3.74526
1.69676
1.63925
3.70528
1.67643
1.67743
1.70561
1.67984
1.64757
2.71513
1.6179
1.66999
2.70803
2.62934
2.76989
2.71413
1.72581
1.68683
2.60203
0.946822
2.76199
2.61244
0.662625
0.663648
1.89809
