# Supplementary material for: Mass photometry enables label-free tracking and mass measurement of single proteins on lipid bilayers
Source: Nat Methods. 2021 Oct 4;18(10):1247–52. doi: 10.1038/s41592-021-01261-w (PMC8490153; doi:10.1038/s41592-021-01261-w)
Supplement: Source Data Extended Data Fig. 10 — Statistical Source Data for Extended Fig. 10 [file 41592_2021_1261_MOESM18_ESM.xlsx]

## Sheet: ExtFig10a_plot
Median size / ms	Baseline noise / kDa	Stdev / kDa	Shot noise / kDa
15.0875	44.0283	0.831158	41.3706
33.1925	48.2329	1.29125	39.4453
63.3675	50.1697	1.77976	38.6547
123.718	51.4086	2.15814	38.2238
184.068	51.9355	2.4951	38.0743
304.768	52.4035	2.55874	37.9525
606.518	52.9419	2.57638	37.8598
1210.02	53.4273	2.57922	37.813

## Sheet: ExtFig10a_data
Frame	BG noise 15ms / kDa	BG noise 33ms / kDa	BG noise 64ms / kDa	BG noise 124ms / kDa	BG noise 185ms / kDa	BG noise 305ms / kDa	BG noise 607ms / kDa	BG noise 1210ms / kDa
0	44.5826	48.8188	50.6623	51.2007	51.0947	51.5433	51.8605	52.3651
1	44.3453	47.2949	49.7221	50.9159	51.1932	51.2163	51.4067	52.0381
2	44.8197	47.2527	48.9713	50.2291	50.8784	50.9952	51.3349	51.895
3	44.7049	49.1643	50.3731	51.5749	51.8865	52.0453	52.5123	52.7275
4	44.569	48.4311	50.2002	51.2389	51.3681	51.5458	52.0052	52.5153
5	44.2458	48.2107	49.9597	50.767	51.0067	51.3466	51.8773	52.2561
6	43.0564	46.5361	48.355	49.9871	50.62	50.9294	51.466	51.7639
7	44.3639	48.6602	50.5178	51.7593	52.0328	52.627	53.0413	53.4029
8	42.9119	46.8293	49.2031	50.21	50.5894	51.2374	51.7828	52.2836
9	43.9011	47.3665	49.4072	50.225	50.7614	50.9895	51.7368	52.3438
10	44.5136	48.171	49.6845	51.4139	51.8143	52.2549	52.8481	53.3267
11	43.3325	47.079	48.9153	49.8719	50.0938	50.5746	51.5409	52.1052
12	43.4748	47.4764	48.6664	49.6989	50.4946	50.7891	51.388	51.4902
13	44.2486	48.6178	49.9165	51.1048	51.4536	51.9018	52.3087	52.4612
14	43.9066	47.7021	49.6211	50.3044	50.6201	51.1685	51.8721	52.1494
15	42.3782	47.2334	49.6547	50.7981	51.2712	51.6927	52.0977	52.5304
16	43.3823	47.5577	49.2613	50.8046	51.1474	51.6056	52.0326	52.573
17	43.6957	47.7872	50.0319	51.7086	52.4994	52.9799	53.2288	53.857
18	44.9952	49.5648	50.7493	51.914	52.8825	53.1811	53.6768	54.0349
19	45.4472	49.4842	51.3681	52.2678	53.2207	53.5968	54.0128	54.5694
20	43.9414	48.6041	49.5197	50.0197	50.3017	50.7747	51.2286	51.6834
21	43.7171	47.5822	48.5441	49.1527	49.275	49.4497	49.9588	50.6745
22	44.9006	48.8197	49.7624	50.7087	50.9948	51.4185	51.8735	52.6116
23	43.7023	47.7131	49.5571	50.7495	51.1687	51.6331	52.1451	53.176
24	43.8732	48.7011	50.1586	51.316	51.9491	52.5483	53.2186	53.9724
25	42.2161	47.1108	48.3727	49.8428	50.2896	50.8094	51.4496	52.0023
26	42.7578	47.3454	49.2519	50.3617	50.6647	51.2798	51.6124	52.1268
27	44.6569	48.6408	49.7805	50.6279	51.3524	51.5779	52.0902	52.4913
28	43.1736	47.6702	49.3854	50.4155	50.7971	50.9415	51.6429	52.3776
29	43.4832	48.6592	50.5207	51.534	51.9195	51.9051	52.3879	52.8416
30	43.3432	47.8966	49.3939	50.6958	50.995	51.5295	51.9319	52.4844
31	44.0447	48.1412	49.5938	50.5112	50.8202	51.2476	51.5462	51.8106
32	43.8749	48.2485	49.1583	50.1178	50.5001	51.1437	51.5618	52.0931
33	44.4165	47.1173	48.6414	49.7382	50.1963	50.6736	51.3206	51.626
34	43.9398	47.2886	49.2659	50.0754	50.6244	51.1831	51.7927	51.9257
35	44.4365	48.8679	50.9929	51.4885	51.9055	52.512	52.7116	52.8677
36	44.5994	48.4559	50.2839	51.1408	51.4853	51.7151	51.9032	52.169
37	43.9135	47.614	49.2286	50.1162	50.4029	50.7984	51.5034	51.6464
38	44.344	48.5636	50.4433	51.7777	52.605	53.0864	53.9257	54.3794
39	44.3179	48.3748	49.7193	50.2494	50.6562	51.1582	51.9989	52.4899
40	43.4443	47.3488	48.893	49.9425	50.3885	50.7089	51.3032	51.8001
41	44.9113	49.2252	50.9876	51.6924	51.9882	52.1483	52.5268	52.6352
42	43.4726	48.7541	50.8771	51.5636	51.6883	52.1404	52.5105	52.6751
43	43.6502	48.4911	50.4103	50.9924	51.1164	51.7902	52.3767	52.3783
44	43.9143	47.9355	49.9156	51.1188	51.4852	52.2444	53.0979	53.2832
45	44.5886	48.5703	49.9202	51.334	51.938	52.6037	53.298	53.343
46	43.2285	47.4796	49.6206	50.6865	50.9986	51.6882	52.5556	52.3995
47	43.5413	47.6065	48.7796	49.8474	50.396	50.9821	51.9166	52.0888
48	43.8488	47.6514	49.6664	51.0571	51.5802	52.1617	53.085	53.342
49	43.8951	47.5533	49.8477	51.4936	52.1795	52.7004	53.3524	53.3345
50	43.2265	47.5759	49.7978	51.1598	52.0495	53.1285	53.7481	53.5129
51	44.5905	47.7834	49.1414	49.9589	50.5221	51.1913	51.9702	51.9045
52	44.5906	48.1416	50.1444	51.5158	52.5236	53.1006	53.733	53.6423
53	44.035	48.248	49.8024	50.9239	51.6802	52.2569	52.9497	53.0744
54	44.6461	47.6148	49.1928	49.9892	50.6245	51.3267	52.096	52.3788
55	44.1328	47.6363	49.2784	49.8629	50.7348	51.471	52.2087	52.0905
56	45.3567	49.8293	51.3575	52.3047	52.9532	53.3859	54.0582	54.0639
57	43.9448	48.9606	50.4672	51.5508	52.2015	52.264	53.1148	53.2547
58	45.3744	49.7536	52.0072	52.3785	52.3151	52.1946	52.7075	53.2266
59	43.7774	49.2132	51.3771	52.2217	52.4363	52.6978	53.063	53.3836
60	44.3951	48.6659	49.7287	50.8958	51.0955	51.4819	51.6517	52.0113
61	44.7146	48.9232	50.328	51.1774	51.5614	51.8845	52.0875	52.5966
62	42.6101	47.273	49.2331	50.3488	50.8091	51.3717	51.8432	52.2628
63	43.4161	47.7044	49.3218	50.9739	51.474	51.9695	52.5452	52.6779
64	45.0534	49.4937	51.1822	51.8332	52.3726	53.2529	53.7577	53.9911
65	44.3341	48.7005	50.2969	51.0113	51.3215	51.8092	52.4623	52.5353
66	45.4942	48.7864	50.4994	51.453	51.7488	52.1358	52.557	52.927
67	45.5453	48.0273	49.8835	50.3963	50.7129	51.1727	51.682	52.162
68	44.6718	49.311	50.8799	51.7638	51.6902	51.9963	52.7069	53.2435
69	43.8377	47.7938	49.2809	50.144	50.1899	50.2007	50.727	51.1544
70	43.6287	47.8237	49.1354	50.0418	50.6414	50.7818	50.9808	51.2089
71	42.6608	47.1214	48.8892	49.9456	50.0531	50.3757	51.0375	51.2155
72	42.61	47.5026	49.5346	50.4157	50.8948	51.2892	51.6325	51.9429
73	43.5793	48.4226	50.9147	51.7784	51.7866	52.1363	52.7349	53.1278
74	43.8711	47.7441	49.4093	50.5636	50.8047	51.4024	51.9914	52.3079
75	42.5631	47.6836	49.5609	50.4348	50.8905	51.0551	51.7597	51.9896
76	43.8525	47.8938	49.4199	50.5722	50.855	51.2891	51.6941	51.7747
77	42.5455	46.4139	47.9266	49.3103	49.8456	50.1131	50.6531	51.3566
78	43.58	47.6249	49.0749	50.6329	51.2377	51.8144	52.3465	52.8916
79	44.1006	48.3402	49.8948	51.4328	51.7366	52.1984	52.8109	53.3582
80	43.0238	47.3411	48.9335	50.2669	50.8334	51.3773	51.6793	52.311
81	45.2505	48.4807	49.7556	50.9087	51.4587	51.9972	52.3007	52.714
82	43.7655	48.4508	50.3157	51.608	52.4534	53.0526	53.0854	53.5526
83	44.1409	48.0427	50.1152	51.2309	51.9518	52.5314	53.0098	53.5612
84	44.1343	48.3113	49.7802	50.7996	51.3114	51.4379	51.7697	52.4266
85	44.7327	48.2625	49.2191	50.0848	50.7022	51.2169	51.7083	52.1416
86	43.2885	47.5114	49.1539	50.1203	50.4075	50.8377	51.3206	51.7676
87	45.0557	48.814	50.3296	51.9296	52.3203	52.7332	53.0394	53.5495
88	44.677	48.4229	50.3117	51.3495	51.5187	52.1048	52.351	52.5832
89	44.2583	47.429	49.1805	49.9081	50.0111	50.6192	51.0679	51.4153
90	44.1604	47.3962	49.0668	50.1951	50.4357	51.263	51.6411	51.9758
91	44.6261	48.6708	50.359	50.8085	50.9707	51.3783	51.7665	52.1923
92	43.8188	47.5246	48.8687	50.1028	50.5499	51.1405	51.4836	51.698
93	45.0081	48.6209	51.1856	51.8958	52.2587	52.6476	52.869	53.2317
94	44.5985	48.38	50.1302	51.4687	51.7543	52.2726	52.6355	52.8131
95	43.8605	47.7421	49.271	50.2163	50.6478	51.0959	51.5797	51.8424
96	43.9276	47.2821	49.3471	50.4592	50.5529	50.8058	51.2509	51.7599
97	44.5715	47.2034	49.6214	50.612	50.8859	51.4463	51.9977	52.5591
98	44.4746	48.019	50.0559	51.0476	51.4455	51.8361	52.0704	52.2388
99	43.7222	46.7028	48.3865	49.6129	49.821	50.0552	50.4604	50.5039
100	42.9935	47.5846	49.6479	50.5455	51.1708	51.3025	51.4332	51.515
101	43.5454	47.5769	49.0525	50.0641	50.2595	50.6974	51.2414	51.7587
102	43.7903	47.3866	49.2459	50.0853	50.2501	51	51.6906	52.0248
103	43.3222	47.9595	50.1574	50.7608	51.0451	51.6139	52.1772	52.3902
104	43.6912	48.4451	50.1684	51.0704	51.3557	51.9862	52.6614	52.821
105	43.1248	47.7408	49.8343	51.0941	51.1022	51.7801	52.6259	52.9599
106	42.5804	46.1009	48.5839	49.6253	49.9364	50.68	51.301	51.7025
107	46.0973	49.6172	51.0877	51.8973	52.0922	52.49	53.0741	53.3468
108	44.9743	48.37	49.9731	51.5722	52.1501	52.3454	52.8748	53.1276
109	42.7941	46.4477	48.4182	49.4099	49.9943	50.3896	50.847	50.946
110	44.2023	48.927	50.9953	51.9037	52.5897	52.8045	53.4437	53.7236
111	44.1463	48.273	51.3776	52.3058	52.9091	53.4786	53.903	53.879
112	43.6126	47.9202	49.9389	50.6383	51.1823	51.6432	52.1432	52.6238
113	43.58	47.9257	49.7915	50.6601	50.6855	51.2136	51.669	52.0051
114	43.1362	47.0442	48.7065	50.6837	51.1168	51.269	51.6216	51.8445
115	44.1699	48.2571	50.8024	51.8126	52.1403	52.5462	52.8674	53.1053
116	45.3354	49.5765	50.5757	51.4207	52.1066	52.1786	52.6291	52.8451
117	43.2963	46.5447	48.6024	49.6501	49.7436	50.0901	50.4407	50.8661
118	44.8886	48.9441	50.3433	51.2234	51.4482	51.9553	52.5954	52.9919
119	42.8462	47.531	49.0473	50.1068	50.139	50.5347	51.0863	51.4131
120	44.4359	48.428	49.8676	50.9091	51.2631	51.8776	52.7206	52.8742
121	43.2858	48.2691	50.3107	51.1239	51.5295	52.2407	53.207	53.5609
122	43.9337	47.6327	49.4107	50.2144	50.7086	51.1977	52.0541	52.4355
123	44.7665	48.5414	50.4015	51.6789	51.776	52.5404	52.951	53.785
124	42.4301	46.3385	48.355	49.3652	49.7313	50.338	50.9866	51.7744
125	44.2679	48.956	50.853	51.9184	52.2774	52.7135	53.3176	53.6197
126	42.835	47.0636	49.064	50.3838	50.9591	51.5378	52.1872	52.7254
127	44.0646	48.3625	50.3763	51.3418	51.791	51.9879	52.424	53.1731
128	42.6506	47.8639	50.2703	51.2513	51.3424	51.6507	52.1835	52.5564
129	43.6546	47.4199	49.5717	50.6479	51.106	51.4509	51.8117	52.1713
130	45.0682	48.8021	50.2131	51.0002	51.1992	51.4104	51.9229	52.1068
131	44.1334	48.2063	50.1859	51.2183	51.5945	51.7427	52.2903	52.4028
132	43.9453	48.4254	49.9423	50.9964	51.2618	51.545	52.2548	52.5967
133	43.5432	46.6302	48.1429	49.3573	49.7822	50.0041	50.4502	50.8407
134	43.3057	47.761	49.4787	50.8275	51.2932	51.5047	52.3868	52.9292
135	44.0786	48.0391	49.4996	50.6164	51.0025	51.3795	51.9449	52.0877
136	43.8254	47.3768	48.5982	49.3144	49.714	50.0566	50.6356	51.0131
137	43.4262	48.0754	49.8036	50.0442	50.1243	50.544	51.2597	51.8493
138	43.5617	46.8879	48.8268	50.1654	50.2971	50.6461	51.2899	51.4708
139	43.4197	47.8786	49.2799	50.3127	50.7513	50.9139	51.2193	51.5355
140	44.4197	48.1548	49.3272	50.1683	50.6793	50.9332	51.3821	51.6664
141	43.9413	48.5503	50.1311	50.8474	51.4553	51.7519	52.3277	52.6974
142	43.7538	47.6954	50.0471	51.0982	51.8116	52.368	53.1492	53.6086
143	44.1515	47.5007	48.9513	49.5553	50.0056	50.4114	51.2162	51.643
144	43.6053	47.5633	48.5243	49.6984	49.9741	50.2361	50.7579	51.2628
145	44.4113	47.7433	49.3049	50.4293	50.3843	50.8212	51.358	51.923
146	44.1994	47.4431	49.336	50.503	50.5198	50.9974	51.2014	51.661
147	43.257	47.4446	49.2824	50.2951	50.359	50.7386	51.1268	51.6322
148	43.7178	48.6779	50.8072	52.1392	52.2386	52.39	52.8076	53.1871
149	44.5814	49.175	51.149	52.0452	52.6275	53.1147	53.1396	53.4956
150	44.6707	48.6233	50.7716	51.9539	52.3765	52.9596	53.4904	53.8944
151	44.3964	48.2879	49.527	50.5347	50.846	51.2163	51.6058	52.2591
152	43.9461	48.3998	50.0854	50.891	51.2028	51.5967	52.0491	52.6854
153	44.0001	48.3362	49.9807	51.2161	51.5388	51.764	52.0321	52.7693
154	44.0834	47.8046	49.0875	50.5002	50.8776	51.2466	51.6903	52.1841
155	42.9202	46.8422	48.7311	49.6382	49.7703	50.2974	50.8422	51.2782
156	41.8394	46.2854	48.2012	49.0924	49.3721	49.6592	49.9845	50.2741
157	42.8635	46.0888	47.9562	49.2278	49.4103	49.5878	49.8418	50.0706
158	43.196	48.0678	49.9169	50.712	51.2142	51.7959	51.9296	52.0695
159	44.9281	48.3761	50.1986	50.8844	51.2413	51.817	52.2018	52.6268
160	43.6832	46.8202	48.2819	49.3446	49.3823	49.7217	50.5206	51.0195
161	43.8617	48.0215	49.1776	49.9917	50.2299	50.299	50.6609	50.9287
162	44.6104	48.5947	49.9999	50.7692	51.4249	51.753	52.2895	52.9204
163	43.4644	48.1162	50.5697	51.9674	52.4719	52.9216	53.5531	54.119
164	43.2875	48.0429	50.1173	51.4768	51.9196	52.3641	52.7581	53.1814
165	44.9854	48.5444	50.5588	51.5279	51.7911	52.2496	52.8726	53.4032
166	45.1235	48.4755	50.208	51.267	51.5629	51.797	52.3796	52.871
167	43.4508	48.2183	49.9041	50.8556	51.2446	51.8399	52.4428	52.7601
168	43.505	47.6069	49.5738	50.5915	51.0637	51.6082	52.1965	52.6461
169	45.0468	49.3017	51.2935	52.4316	52.6109	52.9286	53.4396	53.9052
170	43.415	47.2667	48.4404	49.7534	50.0722	50.6163	50.7015	51.0498
171	43.677	48.1553	49.3996	50.0708	50.5442	51.1069	51.1021	51.4845
172	42.6117	47.2365	48.9812	50.107	50.4327	50.6372	50.9858	51.2573
173	44.4173	48.2063	50.0394	51.0381	51.6	51.9213	52.2914	52.6474
174	43.9549	48.439	49.8982	50.941	51.0586	51.3141	51.5908	51.9856
175	44.3697	48.9317	50.5067	51.8546	52.0117	52.2825	52.462	52.9889
176	44.311	47.6291	48.7875	49.6762	49.7122	49.9805	50.4161	50.7211
177	43.4367	47.1034	49.125	50.594	50.8039	51.232	51.8345	52.2207
178	45.037	48.9199	49.9726	51.2268	51.7215	51.9658	52.6004	52.8657
179	43.4178	47.1294	49.0787	50.444	50.9101	51.0661	51.1018	51.3033
180	45.8984	49.0423	50.7754	51.7182	52.2007	52.3853	53.088	53.4422
181	44.9659	49.0924	51.0795	52.1102	52.3881	52.3947	52.8625	53.4223
182	43.9786	48.485	50.9033	52.0148	52.3015	52.3161	52.951	53.4314
183	43.7562	48.4291	50.9769	52.8311	53.0463	53.203	53.6367	53.7611
184	45.2564	49.0063	50.6101	51.8073	52.3006	52.2791	52.7539	52.9027
185	45.4722	49.8016	51.1068	51.8751	52.3638	52.5516	53.1086	53.1046
186	43.8878	47.0759	48.7735	49.9786	50.9077	51.3242	51.7962	51.769
187	43.8195	48.7305	50.4922	51.6121	52.7473	52.9836	53.6483	53.7971
188	45.6166	49.2713	49.6965	50.7232	51.4299	51.4994	52.0148	52.3959
189	43.2632	46.9481	48.5631	49.6485	50.2884	50.3163	50.9584	51.3432
190	42.9051	46.6649	48.2976	49.3592	49.5981	50.1557	50.7464	51.0321
191	44.5349	47.7206	49.1402	50.7093	51.3743	51.4266	51.9619	52.2258
192	43.3012	46.9321	49.2541	50.3119	50.4411	50.9642	51.3293	51.7552
193	43.9397	48.058	49.4655	50.7444	50.9389	51.3067	51.4541	51.8202
194	44.9845	48.398	50.3126	51.6878	52.3628	52.1741	52.4809	52.9371
195	43.5624	47.339	49.3898	50.9825	51.4388	51.6691	52.1631	52.8129
196	43.0841	47.1452	49.0563	50.3599	50.3526	50.7437	51.385	52.1696
197	43.0521	46.815	48.3854	49.5753	49.7941	50.4263	51.0985	51.6894
198	44.2257	48.0423	50.2453	51.5353	52.0327	52.4301	52.8502	53.2831
199	43.5788	48.0916	50.0294	51.2695	51.7301	51.7215	51.9494	52.3457
200	45.1221	48.9646	50.9387	51.9225	51.826	52.1921	52.6574	53.0879
201	43.6933	47.3062	48.9879	50.0117	50.2551	50.8191	51.63	52.2181
202	43.7521	47.6011	49.4245	49.9453	50.0786	50.6965	51.4377	52.0172
203	45.0115	48.8143	50.8319	51.6121	52.1989	52.479	52.8373	53.4275
204	43.459	46.5913	49.0284	50.2001	50.5778	50.7255	51.0033	51.5666
205	43.5796	47.2076	49.0287	50.4162	50.8186	51.347	51.6059	52.0486
206	43.9832	48.2929	50.2544	51.3013	51.4426	51.8321	52.3591	52.8323
207	43.0898	46.8125	49.1521	50.1198	50.444	51.0409	51.6264	51.9969
208	44.6651	48.22	50.1834	51.8184	52.2406	52.4767	52.8051	53.1906
209	43.9186	47.3857	50.134	50.7076	50.9342	51.1651	51.3633	51.7561
210	44.4678	47.8644	49.9996	51.3543	52.1622	52.6832	53.0081	53.4036
211	43.2089	47.9202	50.7292	52.3109	53.2031	53.5662	54.1211	54.5476
212	43.8605	47.9233	50.4845	52.6422	53.7521	54.2931	55.0248	55.2893
213	44.2498	48.7726	51.1957	53.3245	54.5677	54.8772	55.5702	55.868
214	43.9619	46.9232	49.2212	51.0896	52.2383	52.7167	53.4393	54.0649
215	45.0345	49.5244	51.3165	52.8448	53.8424	54.0163	54.6217	55.2415
216	44.5467	47.6791	49.7233	51.999	52.9877	53.3785	54.0155	54.4413
217	44.4149	48.5482	50.4296	52.8393	53.4034	53.6191	53.9649	54.195
218	44.6829	48.4846	50.512	52.0813	52.4461	52.543	53.0454	53.4818
219	43.9546	48.2914	50.136	51.7127	51.9763	52.5297	53.0848	53.4312
220	42.9309	46.8287	49.4501	51.3409	52.071	52.4633	53.2242	53.6185
221	44.8645	49.2397	51.3547	52.9315	53.4068	53.6152	53.9063	54.1622
222	44.9363	49.2759	50.7121	51.6124	51.9925	52.4134	53.0779	53.4768
223	42.9173	47.2666	48.9138	49.4805	49.7752	50.0209	50.6786	51.128
224	43.9395	47.9414	49.3788	50.5438	51.1067	51.2655	51.6535	51.9064
225	44.655	49.4443	51.4398	52.9388	53.1031	53.2414	53.3826	53.8496
226	43.4986	48.4182	49.4433	50.5713	51.1678	51.2621	51.6095	52.1726
227	44.7048	48.7289	50.8337	52.0203	52.466	52.527	52.4145	53.0051
228	44.6615	48.8016	50.9014	51.7083	52.0819	52.6091	53.2461	53.8475
229	42.444	47.158	48.2586	48.7375	49.1177	49.3647	49.9676	50.3547
230	44.6453	48.8702	50.4522	51.4867	51.6921	51.9288	52.3516	52.7671
231	43.3916	47.9127	49.7844	51.0553	51.3889	51.6678	52.0817	52.2703
232	42.9913	48.0285	50.0889	51.3994	52.0958	52.1929	52.2119	52.5155
233	43.8275	47.9364	49.1791	51.0222	51.598	51.8713	51.8247	52.1278
234	43.5877	47.8151	48.8317	50.8681	51.6685	52.2473	52.5617	52.8171
235	43.506	47.3416	49.2453	50.8651	51.2153	51.7683	52.2449	52.7843
236	43.8277	48.1084	50.2592	51.4436	52.1006	52.3887	53.0205	53.3205
237	43.1327	47.7974	49.5399	50.6129	51.0961	51.2634	51.6671	52.0437
238	44.2397	47.891	49.5528	50.4633	51.3483	51.6684	51.9994	52.502
239	44.7599	48.8069	50.1507	51.1641	51.874	52.1394	52.2584	52.7356
240	43.7346	47.1696	48.2672	49.7728	50.4119	50.8743	51.2566	51.4977
241	42.8245	46.4875	48.1963	49.6458	49.9217	50.3739	50.7135	51.189
242	43.7356	46.8555	48.7689	49.7952	50.3902	50.5467	51.0272	51.4121
243	44.4511	47.9149	49.7707	51.1684	51.8505	52.023	52.163	52.831
244	43.2568	47.2016	49.5286	50.6968	51.4769	51.8459	52.3099	52.7345
245	44.5595	47.9565	50.0769	50.7559	50.8042	51.4756	52.2489	52.602
246	43.7449	47.4321	49.5559	50.9294	51.5691	52.1109	52.4972	53.0808
247	43.5288	47.8466	50.2868	51.5017	52.268	52.6984	53.0817	53.6374
248	43.9454	47.5514	48.6078	49.3982	49.8315	50.2584	50.9159	51.3779
249	42.7111	46.9068	48.0618	49.0683	49.2692	49.6701	50.2973	50.7589
250	44.9415	48.6229	50.2327	51.149	51.6057	51.9688	52.6365	53.2403
251	43.2272	47.9543	49.8246	51.0762	51.5623	51.9316	52.8514	53.3551
252	43.8468	47.0925	48.5413	49.4095	50.1369	50.2723	50.9542	51.307
253	44.2422	48.5179	50.2813	51.1563	51.454	51.6561	52.4177	52.5679
254	44.1284	47.1911	49.0505	49.8684	50.2944	51.0046	51.5975	52.1464
255	45.111	49.2682	50.9294	52.0671	52.5556	52.8043	53.558	53.8367
256	44.1706	48.4628	50.0186	50.898	51.4106	51.7344	52.2141	52.5646
257	43.8691	47.4504	49.2172	50.1492	50.4028	50.6867	51.36	51.978
258	43.9089	48.199	49.4876	50.5634	50.9239	51.4002	51.7404	52.3191
259	43.6633	47.2916	49.4691	50.7071	51.1349	51.6747	52.303	52.9266
260	44.7745	49.0005	51.2752	52.1604	52.694	53.1535	53.751	54.4329
261	43.7216	48.208	49.5795	50.4596	50.9585	51.4686	51.6751	52.1218
262	43.9792	48.2495	49.3527	50.157	50.6781	50.9216	51.4639	51.8076
263	43.2391	46.3987	48.3034	48.3925	49.1424	49.7648	50.2475	50.5924
264	43.6037	48.1232	49.0232	50.052	50.2368	50.5287	51.1116	51.2757
265	42.2695	45.6866	47.1207	48.8006	49.4793	50.146	50.9618	51.4578
266	43.4737	47.3665	49.0237	50.4527	50.5928	51.0559	51.7316	51.9609
267	44.1631	47.446	49.1215	50.1259	50.5859	51.0567	51.7384	52.1012
268	44.619	47.9754	49.7563	50.7764	51.2354	51.7208	52.6711	53.0224
269	44.5774	48.4852	50.2154	50.8525	51.2874	51.6451	52.0987	52.2305
270	44.5936	47.9357	49.0845	50.1269	50.4622	50.597	51.4887	51.7714
271	43.845	48.0493	49.4436	50.6169	50.9297	51.246	52.0306	52.4054
272	43.276	47.6849	49.774	51.1639	51.6573	52.1392	52.8019	52.9929
273	44.5792	48.9501	50.7159	51.9916	52.1917	52.4629	52.8601	53.1374
274	44.2303	47.5536	49.5264	50.7989	51.564	51.6455	52.226	52.3752
275	44.8146	48.9713	50.5092	51.5306	51.7062	51.768	52.4754	53.297
276	44.9684	49.0751	50.4534	51.2561	51.6184	52.1319	52.8533	53.4594
277	44.2373	47.1983	48.6652	49.2271	49.7311	50	50.7443	51.1217
278	43.3548	47.3228	48.6274	49.3441	49.8692	50.3608	50.8922	51.3426
279	43.6349	47.734	49.4365	50.5762	50.9656	51.7552	52.36	52.5776
280	43.1186	47.1233	48.5474	49.4382	49.9816	50.3794	51.0062	51.537
281	44.4774	47.7649	49.6903	50.9576	51.3976	51.7813	52.1223	52.309
282	44.5673	48.4242	50.1508	51.2329	51.7066	51.9531	52.5453	52.8481
283	43.7197	47.9469	49.7716	50.9507	51.1282	51.5834	52.1882	52.9855
284	44.8935	48.0267	49.3626	49.9415	50.346	50.9033	51.4957	52.1153
285	43.9687	47.1674	49.5708	50.7163	50.9427	51.4106	52.1005	52.4214
286	44.5551	47.5711	49.517	50.6679	50.944	51.2903	51.8662	52.2778
287	42.9961	46.9167	48.6589	50.0236	50.759	50.7654	51.1584	51.5706
288	42.2774	45.7944	46.6779	48.0985	48.3094	48.7484	49.0974	49.9602
289	44.2791	47.3603	48.7384	50.121	50.9584	51.3479	51.6727	52.3236
290	43.9551	47.3641	48.8599	49.4611	49.834	50.4199	50.6356	51.101
291	44.1145	48.0648	49.8612	50.955	51.2702	51.9312	52.5898	52.8659
292	42.6955	47.2496	48.8182	49.7131	50.3034	50.6816	51.1167	51.4652
293	43.2828	47.2631	48.7067	50.018	50.5784	51.1975	51.7422	52.0237
294	43.9275	48.4412	50.0612	50.7839	51.2982	51.633	52.0745	52.3933
295	45.157	49.5416	51.303	52.0959	52.3186	52.6651	53.16	53.3914
296	44.5898	48.3898	49.7688	50.6152	51.033	51.8163	52.1672	52.8173
297	45.1654	49.0143	50.5329	51.4855	51.6449	52.3314	52.887	53.5993
298	44.9628	49.8615	51.0184	51.6757	52.1449	52.7912	53.5923	54.1148
299	44.5714	48.5903	50.068	51.2453	51.788	52.6311	52.9799	53.488
300	43.9821	47.8661	49.7514	50.9192	51.2707	51.6381	52.0482	52.319
301	44.0932	48.1656	49.7208	50.5253	50.7651	51.143	51.5136	51.738
302	44.2419	48.5654	50.4366	51.9828	52.2271	52.4923	52.6615	52.7891
303	45.4655	49.9904	51.8224	52.8602	53.2538	53.9204	54.1434	54.5992
304	45.1137	50.0948	52.2002	53.3316	53.4799	53.9051	54.2392	54.8321
305	42.591	48.032	50.1867	51.1837	51.4333	51.7782	51.957	52.478
306	45.0476	49.4405	51.5308	52.1063	52.286	52.7793	53.6232	54.1874
307	43.6088	48.049	49.7728	50.6773	50.9048	51.1782	51.8289	52.3425
308	43.7228	48.1843	50	51.2487	51.8641	52.2356	52.7348	53.2607
309	44.1281	48.8889	50.8261	52.0805	52.4448	52.6415	52.933	53.2548
310	45.4263	49.7871	51.1657	52.3744	52.5921	53.2069	53.756	54.0478
311	43.7506	47.2152	48.7155	50.1776	50.645	51.2822	51.924	52.2073
312	44.312	48.1739	50.6095	51.8761	52.5169	53.0233	53.6222	54.1471
313	44.574	48.6178	51.2212	52.1724	52.7394	53.0761	53.9603	54.4152
314	44.3493	48.8465	51.3526	52.3826	52.8392	53.2448	53.7971	54.2172
315	43.6699	47.7983	50.5382	51.4481	52.0438	52.2335	52.753	53.2374
316	42.9028	47.3744	49.7911	50.8551	51.3548	51.7666	52.5094	53.1334
317	43.9556	47.8334	49.6379	51.2379	51.8435	52.1013	52.9772	53.6659
318	42.7553	47.2979	49.35	51.4292	51.9504	52.4464	53.6905	54.3492
319	43.5226	47.841	50.3431	51.6948	52.3137	52.5212	53.2953	53.6554
320	43.2659	47.0119	49.2375	50.8506	51.256	51.5633	52.6503	53.3181
321	44.08	48.1117	49.6185	50.9776	51.245	51.5019	52.6255	53.2619
322	44.9272	48.8873	50.5658	51.7638	51.8417	52.4321	53.6991	54.4223
323	43.9534	48.6817	50.5966	51.4141	51.7769	52.023	52.958	53.4476
324	43.4955	47.6825	49.4626	50.8678	51.3266	51.645	52.5311	53.076
325	45.3227	49.3724	50.7615	51.6987	51.9499	52.2019	52.9457	53.5837
326	43.7407	48.359	50.7635	52.1644	52.5386	52.7229	53.5319	54.008
327	44.0652	48.6552	50.7086	51.5465	52.0982	52.5942	53.8055	54.4573
328	43.6424	47.9458	49.2522	50.9068	51.2967	51.8574	52.7447	53.0914
329	43.7514	48.0492	49.7067	50.7531	50.9939	51.8233	52.7792	53.3008
330	43.6538	46.5381	48.6583	50.2524	50.6965	51.252	52.3143	52.6152
331	44.6902	48.6439	50.3929	51.6311	51.6536	52.2326	52.95	53.1164
332	44.2668	48.2798	49.8781	51.1814	51.3701	51.8113	52.6666	53.1274
333	44.1477	48.2655	50.1773	51.4538	51.7967	52.5514	53.3468	53.7085
334	44.6504	48.2122	50.4506	51.9751	52.1229	52.9765	54.1788	54.5674
335	44.3163	49.4689	51.6468	52.6436	53.3938	53.8258	54.5286	54.9154
336	44.4724	49.0411	51.5123	52.3883	52.5881	52.9132	53.4119	53.5512
337	43.5747	47.9044	49.6443	50.8838	51.2691	51.5624	51.8689	51.9968
338	43.624	47.4087	49.4535	50.7105	51.3821	51.9092	52.7483	53.1845
339	43.4151	46.6792	48.7008	49.9893	50.5734	51.2489	52.4221	52.957
340	44.3172	48.8796	49.723	50.9281	50.968	51.2306	51.9634	52.6004
341	42.9437	47.3775	49.7607	50.5734	51.2192	51.9959	52.6557	53.1524
342	44.2788	48.6619	50.5974	51.2221	51.7684	52.7654	53.5301	54.0425
343	44.0429	47.6534	49.556	50.2862	50.6139	51.2844	52.0905	52.5651
344	44.6012	48.2608	49.7922	50.4086	50.7893	51.6378	52.8282	53.2294
345	43.5137	47.0149	48.5905	49.3722	49.5735	50.0432	50.9383	51.179
346	43.4575	47.0888	48.4654	49.6951	50.4844	51.1274	51.8939	52.1076
347	45.4066	48.5615	50.5728	51.8222	52.1574	52.8831	53.564	53.6459
348	44.5105	48.6748	50.5646	52.054	52.5672	53.086	53.6988	53.73
349	44.7379	47.7589	49.7666	51.0343	51.4193	52.2493	52.8037	52.9946
350	43.0637	46.9938	49.4309	50.4565	50.5022	51.2044	52.3922	52.8347
351	45.7278	49.3508	51.2464	52.1381	52.5293	53.0696	53.5425	53.8371
352	43.6592	47.2744	48.7018	49.3304	50.1163	50.7473	51.7358	52.1433
353	43.1868	46.6565	49.1527	50.1734	50.9282	51.4287	52.1492	52.4606
354	43.4626	47.0108	48.7278	49.6329	50.08	50.2644	51.0898	51.7984
355	44.2797	48.5266	50.135	50.4484	50.8277	51.1358	51.9724	52.4883
356	44.5543	48.9404	50.764	50.8354	51.2176	51.6332	52.2267	52.8196
357	44.1651	47.8861	50.0497	50.27	50.8333	51.0933	52.0265	52.5893
358	43.8354	48.2111	50.2564	50.8348	51.1308	51.3697	51.8525	52.2297
359	44.7709	48.9295	50.0664	51.53	52.1685	52.3066	52.9257	53.2303
360	43.1966	47.8511	49.4498	50.6398	50.9546	50.9177	51.3479	51.7317
361	43.825	48.5373	50.8104	51.8323	52.1403	52.4561	52.731	53.0648
362	43.3667	48.2241	50.1428	51.6685	52.0541	52.3433	53.1396	53.3776
363	44.1305	47.6482	48.9932	50.3014	50.7841	51.3416	52.0643	52.37
364	44.1556	48.652	50.5579	51.4138	51.6321	52.3231	53.0955	53.4379
365	44.4956	47.9711	50.9877	51.8241	52.3698	52.7157	53.2481	53.6456
366	45.2144	49.3202	51.7683	53.1011	53.4916	53.8408	54.3224	54.6727
367	43.5101	47.0208	48.8609	50.3704	50.887	51.334	52.2246	52.6542
368	43.5258	47.8601	49.7809	51.0705	51.6678	52.2562	52.5982	52.8371
369	42.5115	46.567	48.6719	49.7762	50.4479	51.0836	51.48	51.8423
370	44.06	48.5387	50.4479	50.8382	51.1234	51.4774	51.9971	52.5705
371	46.9281	51.3849	53.3576	53.8309	53.6049	53.9312	54.1677	54.4806
372	43.6143	47.2324	49.5585	50.4659	50.7165	51.4211	51.8222	52.3307
373	45.5732	50.1684	52.8937	53.7411	53.8118	53.9342	54.2075	54.9144
374	43.432	47.4136	49.6659	50.927	51.1826	51.8141	52.4673	52.8974
375	43.4319	47.3653	48.9563	49.7664	49.9894	50.5107	50.8196	51.4308
376	42.2299	46.4152	48.8952	50.1228	50.5678	51.4064	51.9492	52.3727
377	43.214	46.8958	49.108	50.6712	51.4965	52.2003	52.7921	53.2397
378	43.3343	47.4301	49.7751	51.4399	52.249	52.8094	53.6369	54.2291
379	45.0253	49.2216	50.6037	52.3082	52.9124	53.2432	53.7564	54.0547
380	44.7394	48.4126	50.6856	51.6601	52.3935	52.7356	53.1823	53.2725
381	44.243	48.1468	50.1409	51.4414	52.2437	52.853	53.2343	53.6187
382	44.1676	46.9339	48.6872	50.5935	51.2432	52.1597	52.924	53.3551
383	44.7806	49.1224	50.4996	51.2342	51.6884	52.4476	53.0959	53.5454
384	44.1256	48.2067	50.3347	52.0541	52.8188	53.473	54.0689	54.4048
385	44.4512	47.6262	49.5358	51.3473	51.6578	52.3031	52.864	53.1531
386	44.3895	47.7595	50.1149	51.6801	52.2252	52.943	53.6014	53.9947
387	44.0889	48.7853	50.9418	53.4122	54.1355	55.409	56.3781	56.5046
388	44.0751	50.1738	52.4249	54.9281	55.9354	56.7649	57.6833	57.9506
389	43.0996	48.2564	50.838	52.8852	53.5944	54.419	55.2294	55.2968
390	42.9897	46.7222	49.3442	51.2504	52.1504	52.8777	53.6093	53.9658
391	43.0832	47.3992	49.1156	49.9839	50.309	50.9522	51.8604	51.8941
392	43.9039	48.7454	50.0302	50.3466	50.5541	51.0443	51.676	51.9357
393	43.2691	48.6744	50.1113	51.3541	51.44	51.7922	52.3576	52.7175
394	43.4817	47.0361	48.5919	49.4845	49.6268	50.2066	51.0098	51.232
395	43.3094	47.4887	49.7196	51.46	51.8644	52.4175	52.726	52.9891
396	43.779	47.8357	50.0495	50.9871	50.9646	51.2524	51.8151	52.3421
397	43.2053	46.3635	47.4859	48.286	48.7387	49.3206	49.9735	50.4369
398	43.3581	47.8019	48.6973	49.7748	49.9736	50.4135	51.1	51.4817
399	44.6138	48.4472	50.249	51.4377	51.844	52.1722	52.6118	52.6697
400	44.2666	48.2334	50.7722	52.0093	52.3324	52.7316	53.1813	53.4591
401	43.3655	47.6049	49.7077	51.0027	51.5741	51.722	51.9468	52.2052
402	45.7987	48.9373	50.3043	51.706	52.1339	52.046	52.1718	52.4242
403	44.2144	47.8105	49.0661	49.6992	49.8882	50.3333	51.0936	51.1682
404	44.0122	48.2487	50.6655	51.5126	51.9197	52.0829	52.4053	52.6876
405	43.943	48.778	50.2961	51.1423	51.3405	51.1692	51.7118	52.0935
406	43.3829	47.0916	49.5884	50.5652	51.0219	50.9955	51.4192	51.7458
407	43.2437	47.9673	49.2259	50.253	50.7661	50.8761	51.229	51.5349
408	43.0466	47.4809	48.7726	49.74	50.4698	50.8979	51.5031	51.8296
409	43.2517	47.7896	49.6446	50.4175	50.8349	51.056	51.505	51.971
410	42.9978	46.7513	49.0635	50.0215	50.5497	51.1752	51.2696	51.6984
411	43.4664	47.3165	48.8973	49.7647	50.3321	50.7375	51.4053	51.6604
412	44.006	47.6616	49.3826	50.4929	51.1756	51.4344	51.7103	52.0586
413	45.0128	48.9997	50.7453	52.3133	52.699	53.2069	53.487	53.5331
414	43.1694	46.5099	48.9216	49.7019	50.0802	50.5742	50.9864	51.448
415	43.9892	47.8111	49.7447	50.982	51.3669	51.9081	52.7025	53.0592
416	44.1403	47.7125	49.5693	51.0806	51.5851	51.8044	52.5466	53.1008
417	43.7685	47.8757	49.662	50.5848	51.3397	51.7534	52.2484	52.6374
418	43.9075	48.5668	50.3045	50.9548	51.5275	52.1107	52.8425	53.3314
419	43.3878	47.7381	48.9313	49.8581	50.4757	51.0888	51.6114	51.7509
420	44.7382	49.6818	51.7827	52.294	52.8536	53.3871	54.0976	54.542
421	43.1845	46.7315	48.5036	49.0404	49.6305	49.9182	50.4047	50.595
422	43.933	47.0183	48.5316	49.0415	49.1698	49.7422	50.3879	50.5453
423	43.6913	47.0481	48.5237	49.7759	50.0519	50.5731	51.2771	51.3084
424	43.0643	47.2647	48.6873	49.5271	50.1095	50.5414	51.0858	51.1301
425	42.8873	46.6901	48.643	50.0803	50.5031	50.7198	51.3011	51.3907
426	43.1548	47.1885	48.7365	49.7754	50.2124	50.5746	51.5218	51.6185
427	43.6717	47.9742	49.8529	50.811	51.5704	51.7795	52.3676	52.4259
428	43.7753	47.2637	49.3514	50.3008	50.7139	51.2062	51.5603	51.6917
429	44.7558	48.3807	50.483	51.8151	52.3127	52.5112	53.0053	53.0781
430	43.4775	47.3179	49.3653	50.5045	50.7241	51.2896	51.9201	51.7916
431	43.4618	46.74	48.5671	49.4639	50.046	50.5126	51.2162	51.0003
432	44.176	48.0451	49.9421	50.497	51.1541	51.6249	52.0069	52.2972
433	44.0596	47.5361	49.1821	49.79	50.1155	50.4961	50.8998	51.2498
434	43.5775	47.3818	49.6296	50.523	51.0025	51.5712	52.174	52.2966
435	44.4142	49.1528	51.0336	52.0039	52.0961	52.8817	53.4091	53.4864
436	44.7462	48.8809	50.6391	51.5803	52.279	52.9156	53.6639	53.6717
437	43.1702	47.0885	49.2268	50.1322	50.7804	51.3779	52.1837	52.2763
438	43.8695	47.2539	48.5157	49.4117	49.856	50.2223	50.9621	51.2882
439	43.9179	47.7943	49.6681	50.7779	51.3735	51.5004	51.9947	52.2956
440	43.9214	47.709	49.5197	50.5493	51.1779	51.5363	51.8561	52.0347
441	43.3583	47.2539	48.8208	49.7363	50.5144	50.9535	51.2592	51.8405
442	43.3093	47.4613	49.5575	50.3016	51.0671	51.3379	51.5545	51.9276
443	42.7237	46.7077	48.8078	50.1177	50.695	50.9033	51.5039	51.773
444	43.337	47.425	48.6264	49.8693	50.6206	51.2842	51.7569	52.0564
445	44.0138	48.301	50.0011	51.2514	51.7391	52.1845	52.5618	52.617
446	44.4717	48.3344	50.0714	51.1119	51.699	52.0306	52.38	52.9317
447	45.977	50.1075	51.1454	52.2304	52.8007	53.437	53.7828	54.3971
448	44.9128	48.9635	49.8081	50.5779	50.9021	51.2929	51.842	52.5446
449	44.0052	47.6092	49.674	50.3822	50.8424	51.2973	51.7322	52.2337
450	44.5536	47.767	49.8228	50.2643	50.7349	50.9634	51.4264	51.9493
451	43.8327	48.1966	50.2838	50.9086	51.5838	52.0045	52.5369	53.2299
452	44.0408	47.4584	49.6491	50.6455	51.1334	51.8256	52.4078	52.9594
453	43.7799	48.0285	49.8787	50.6143	51.1618	51.4829	52.1385	52.612
454	43.7947	47.461	49.6783	51.1584	51.4946	51.8267	52.3825	53.0355
455	43.412	47.3361	48.7924	50.0103	50.3138	50.7882	50.9865	51.7319
456	44.8969	47.939	49.6048	50.4657	50.6952	51.1056	51.5532	52.1812
457	44.7277	48.2612	49.669	50.2917	50.3164	50.8489	51.2914	51.9225
458	43.5895	47.2681	48.7525	49.4761	50.0856	50.5326	51.1962	51.5737
459	44.9614	48.6463	51.021	51.9179	52.525	52.9105	53.4607	53.9637
460	44.2057	48.6299	50.7972	51.3688	51.7107	52.1314	52.8798	53.1972
461	44.0999	47.6931	49.5764	50.7358	51.329	51.7722	52.5666	52.9888
462	44.2821	47.7784	49.1672	50.0636	50.4584	50.5632	51.1009	51.5071
463	43.2629	48.1049	50.0297	50.8835	51.3712	51.483	52.0873	52.5507
464	44.7518	49.0973	50.8151	51.1475	51.9005	52.2956	52.5324	52.9095
465	42.7391	46.461	48.3879	49.6148	50.2011	50.4884	50.6016	50.9979
466	43.9969	47.7853	49.5339	50.5298	51.0925	51.5875	51.8715	52.3193
467	43.6075	47.2098	49.2279	50.2902	50.7614	51.3726	51.819	52.3497
468	44.265	47.8302	49.0056	50.3247	51.0066	51.5081	52.1899	52.5691
469	45.6004	48.9985	51.0043	51.9091	52.3322	52.8391	53.435	53.8589
470	44.0462	47.01	49.4432	50.437	50.838	51.2222	51.8163	52.3678
471	43.241	47.3499	49.4514	50.1516	50.4973	51.0408	51.7937	52.2072
472	43.3016	46.8422	48.3469	49.8057	50.5656	51.2369	52.2568	52.6854
473	43.3316	47.5831	49.2425	50.4695	51.0363	51.3964	52.1601	52.6576
474	45.4358	48.5466	50.3097	51.5098	52.1643	52.904	54.0489	54.3685
475	44.8899	48.7323	50.0949	51.2418	51.5297	51.9884	52.6395	53.3857
476	44.2158	48.1609	49.5367	50.2509	50.2884	50.8554	51.5445	52.3792
477	44.8618	48.1535	50.0836	51.0321	51.4486	52.2283	52.9276	53.6066
478	44.1715	48.5179	50.1613	50.8292	51.1641	51.885	52.7997	53.4077
479	42.6696	46.1664	48.4945	50.0601	50.1868	50.5325	51.4921	51.9086
480	44.8635	49.3259	50.7465	51.8248	52.0743	52.7608	53.6755	54.1106
481	44.755	49.0954	51.24	52.0474	52.3125	52.8172	53.4958	53.5655
482	44.9605	48.6565	49.8242	50.5467	51.0105	51.4104	52.2253	52.8827
483	43.9594	47.4902	48.7862	50.2098	50.8715	51.3825	51.8569	52.38
484	43.7714	47.6437	48.9593	50.0248	50.3139	50.8315	51.5887	52.2996
485	44.5867	49.0453	50.5768	52.061	52.2676	52.5104	53.2109	53.7854
486	45.8333	49.5844	51.8643	53.6684	54.2568	54.3896	54.9259	55.5176
487	43.6816	47.6901	49.1363	50.5228	50.995	51.8544	52.78	53.4007
488	44.5541	47.8791	49.9104	51.4286	51.9558	52.3039	52.9909	53.3467
489	43.1507	47.3012	48.9886	50.1549	50.6275	51.1686	51.7629	52.3618
490	43.868	47.632	49.7775	51.0349	51.5786	51.9995	52.5273	53.0681
491	42.3691	45.9544	48.0593	48.9363	49.4204	49.7943	50.4303	50.8183
492	43.8705	47.9664	50.0632	51.0918	51.4809	52.1225	52.8622	53.5195
493	43.7549	47.8721	50.2619	51.5498	51.9404	52.4132	53.0102	53.6861
494	44.8672	49.458	51.1807	52.5828	52.9255	53.3366	53.9389	54.5594
495	44.2128	48.291	50.0015	51.0568	51.0882	51.2255	51.6153	51.9075
496	45.1834	48.8204	50.8674	51.8238	52.0158	52.0998	52.3481	52.792
497	43.7991	48.0772	49.4478	51.0089	51.1237	51.2673	51.5458	52.0542
498	43.0265	47.4677	49.8378	51.4063	51.7636	52.0362	52.3221	52.9043
499	44.2129	48.7643	50.3688	51.7077	52.2389	52.9045	53.2159	53.755
500	44.2278	48.6117	50.686	51.3336	51.7869	52.3853	52.8898	53.5644
501	44.4716	48.8354	50.7833	52.0793	52.2316	52.763	53.4493	53.9688
502	44.9611	48.6546	50.2897	51.2336	51.4399	52.1632	52.8445	53.3975
503	43.5077	47.4374	49.268	50.699	51.2858	52.2975	52.5807	53.024
504	41.9776	46.693	48.7608	50.2953	50.7959	51.2724	52.0685	52.5603
505	43.4664	48.3153	50.8324	52.0483	52.4168	52.9384	53.9245	54.3583
506	43.5287	48.0223	50.1561	51.2504	51.4002	51.8603	52.882	53.4133
507	44.0236	47.0702	49.4169	50.22	50.6652	50.7989	51.5343	52.1519
508	44.158	47.9739	50.0853	51.0077	51.5752	52.127	52.7895	53.7701
509	45.656	50.1552	51.5987	52.6273	53.0972	53.3267	53.9286	54.7428
510	43.5271	47.1159	49.1215	50.1167	50.2834	50.6137	51.5291	52.3148
511	42.9547	46.9204	48.9681	49.892	50.2909	50.803	51.5557	52.1454
512	42.755	46.7484	49.0523	50.132	50.3909	51.0002	51.7389	52.2731
513	44.8438	48.2758	50.2341	51.2999	51.8915	52.3937	53.0103	53.8424
514	43.1317	48.0132	50.334	51.4259	51.8116	52.2675	53.0089	53.9581
515	45.2288	49.9763	51.3097	52.5348	52.9477	53.0411	53.5926	54.2325
516	44.7822	48.0579	49.8657	51.1761	51.3588	51.7958	52.681	53.4816
517	43.6731	47.6091	49.9533	51.1943	51.2476	51.8703	52.2915	52.8716
518	44.9444	48.7475	50.0048	51.5654	51.797	52.1366	52.9474	53.4179
519	43.8837	47.9157	50.3604	51.4514	51.6848	51.8297	52.3659	52.8618
520	44.3403	48.9585	50.5853	51.841	52.512	53.1828	53.5681	53.7617
521	43.7813	47.9659	50.2301	51.727	52.1682	52.7752	53.4618	53.8555
522	44.5619	48.7683	50.546	52.0297	52.4162	53.0107	53.6688	54.1117
523	43.2662	48.3577	50.3159	51.7056	52.4048	53.012	53.91	54.6216
524	44.4761	48.866	50.5524	51.0166	52.0047	52.6005	53.5499	54.034
525	44.5558	49.3905	50.7309	52.3214	53.4523	53.745	54.0813	54.521
526	42.7825	46.2044	48.0984	49.0018	49.9278	50.2154	50.715	51.1077
527	42.7136	46.8697	48.081	49.0378	49.6473	50.1255	50.8193	51.0745
528	43.958	48.4238	49.9935	50.7862	51.3488	51.7526	52.4398	52.6328
529	43.8484	48.1651	50.1305	50.6603	51.4176	51.3426	51.8601	52.4298
530	43.5673	48.0673	49.8324	50.9089	51.3055	51.5063	51.9375	52.4831
531	44.6572	49.1774	50.8057	52.2864	52.5765	52.6649	53.1878	53.4947
532	43.5096	48.0548	49.526	50.6317	51.0193	50.8792	50.9806	51.2908
533	44.3992	48.4045	50.4795	51.4473	51.8023	52.2094	52.5947	52.9279
534	43.3453	47.1453	48.847	50.3585	50.7204	51.0873	51.6153	51.8871
535	44.9934	49.0371	50.4158	51.29	51.4835	51.9475	52.4338	52.7645
536	43.9247	47.994	49.7501	51.1225	51.3219	51.782	52.3731	52.7577
537	42.3828	45.8339	47.7604	49.259	49.5327	50.1787	50.5813	50.9477
538	43.5028	47.3216	49.5034	51.0342	51.2296	51.7426	51.9751	52.4575
539	43.635	47.5343	49.2474	50.4712	51.0022	51.7439	52.0564	52.3885
540	43.2437	47.365	49.2944	50.7953	51.2477	51.4433	51.7268	52.2031
541	44.053	47.7638	49.4387	50.6458	51.0105	51.2639	51.6056	52.073
542	45.2897	49.2891	51.2574	51.9794	52.5548	52.7233	53.1751	53.5338
543	44.348	47.5639	49.6721	51.0615	51.5693	51.8577	52.4567	52.7386
544	42.7014	46.6171	48.0046	49.3169	49.9534	50.2803	50.8946	51.0546
545	43.3854	47.8677	49.5114	50.8479	51.4075	51.9641	52.3183	52.3578
546	43.8398	47.64	49.754	51.155	51.7776	52.3748	52.3731	52.5644
547	43.2032	46.8085	49.0169	50.7615	51.5294	52.1098	52.4945	52.7858
548	44.7718	48.5214	49.6784	50.9331	51.4267	51.7222	52.2655	52.6219
549	45.9596	49.8195	51.2926	52.6538	53.1548	53.7661	54.4235	54.451
550	44.4894	48.4243	50.278	51.4836	52.2827	53.2584	53.8349	54.0508
551	44.6983	48.9134	50.7817	52.6578	53.3101	54.0158	54.5576	54.6128
552	43.9428	47.7627	49.5895	51.1965	52.4786	53.2164	53.4446	53.4149
553	44.738	48.6093	49.5035	51.3053	52.2121	52.8498	53.3748	53.315
554	42.5281	46.1371	47.2569	49.0779	50.0264	50.788	51.0776	51.1586
555	43.454	46.691	48.3813	49.7627	50.4744	51.4906	51.5473	51.953
556	45.0886	48.8949	50.4927	51.8512	52.5964	53.3769	53.2843	53.5662
557	45.2116	48.8164	50.3761	51.1482	51.7217	52.2537	52.7737	53.043
558	44.2419	47.4192	49.3274	50.1962	50.7462	51.0606	51.2295	51.5473
559	45.0422	48.5315	50.5863	51.6376	52.2669	52.5595	52.6123	52.8846
560	43.0771	45.8903	47.9824	49.7377	50.2785	50.991	51.2373	51.3786
561	45.1885	48.7691	49.6274	50.4761	50.731	51.3573	51.8638	52.1204
562	44.7573	48.9207	49.9352	51.4047	51.8068	52.3647	52.6269	53.0762
563	45.79	49.0515	50.1944	51.0132	51.4184	51.8826	51.8983	52.178
564	44.556	48.4915	50.3862	51.9147	52.1969	52.5522	53.2502	53.583
565	44.3266	47.7873	50.1574	51.0322	51.6165	52.0628	52.8737	53.5167
566	44.0955	48.2003	50.0318	51.3454	51.5466	51.8112	52.4759	53.0204
567	44.0169	47.6693	49.5583	50.7496	51.0639	51.3279	51.8375	52.2616
568	43.7738	47.7303	49.6824	51.0577	51.6917	51.8223	52.5776	52.7778
569	42.9506	47.3902	49.4003	51.0002	51.4743	51.9089	52.5188	52.9745
570	43.9632	47.9012	49.6172	50.695	51.057	51.4381	52.1799	52.5482
571	44.0017	48.5045	50.0353	51.0714	51.4702	51.778	51.9658	52.585
572	43.9228	47.9532	49.3682	50.0236	50.3123	50.6488	50.8836	51.3433
573	42.6447	46.8171	48.1587	49.022	49.6988	50.1222	50.6802	51.0842
574	43.5856	48.1334	50.2931	51.4169	51.8564	51.9592	52.4638	52.844
575	45.0859	49.0543	51.3683	52.1203	52.669	52.6633	53.2579	53.5155
576	43.513	47.5419	49.3688	50.796	51.0877	51.4632	52.0535	52.4807
577	43.9166	47.1265	48.9056	50.2972	50.3395	50.9103	51.979	52.3962
578	43.6376	47.2519	48.8661	49.6713	50.1225	50.7232	51.3315	51.6911
579	44.4581	48.9359	50.6779	50.9672	51.259	51.7154	52.1677	52.4413
580	42.7335	47.2704	49.3491	50.3606	50.6047	51.0948	51.5609	51.7745
581	43.9035	47.5757	49.9595	51.5132	51.7993	52.3108	52.9989	53.4055
582	42.3142	46.6408	48.5122	49.4888	49.7755	50.3644	51.1428	51.5401
583	45.6414	49.4689	51.3884	52.4923	52.6401	52.9955	53.4654	54.0796
584	43.9465	48.364	50.6889	52.0239	52.2807	52.3487	52.8456	53.2454
585	42.9951	47.7833	49.5901	50.9328	51.0083	51.6568	52.1462	52.6491
586	43.7764	47.6226	50.3147	51.6646	51.8722	52.261	53.0736	53.6633
587	43.4566	47.6787	49.9938	50.9523	51.5061	51.8679	52.2605	52.7028
588	43.9884	47.9227	49.7832	51.0452	51.5691	52.0388	52.4682	53.0042
589	44.0811	47.8336	50.0319	51.0992	51.2494	51.6129	52.175	52.4607
590	44.3666	48.1351	49.5532	50.8581	51.0931	51.7971	52.0582	52.493
591	45.1202	48.7429	50.3355	51.472	51.9706	52.3307	52.6816	53.2201
592	45.1483	48.7716	50.5741	51.8407	52.1386	52.2927	52.4956	52.9812
593	42.6273	47.5117	49.6443	50.147	50.3545	50.8915	51.1843	51.4613
594	43.8752	47.5763	49.5073	50.8115	51.0651	51.5719	51.9932	52.4743
595	44.4537	49.9293	51.778	52.8949	52.8818	53.4276	53.8613	54.2306
596	43.2631	47.5684	49.2652	50.5704	50.7157	51.2066	51.7417	52.1059
597	43.8561	49.0603	50.5419	51.8531	52.2918	52.8725	53.3102	53.5375
598	43.0309	47.6121	48.981	50.2967	50.7451	51.3978	51.7925	52.1122
599	44.0234	48.1754	49.4833	50.674	50.7806	51.4849	51.7665	52.0125
600	43.1833	46.9901	48.8219	49.9838	50.3118	50.8132	51.4238	51.7038
601	44.4821	48.6713	50.0239	51.1836	51.5058	51.7128	52.5598	53.1018
602	44.4216	49.4651	51.1746	52.5157	52.6086	53.3409	54.0482	54.4668
603	44.8731	49.1796	50.4104	51.4901	51.7621	52.3386	52.7623	52.7757
604	45.2143	48.6971	49.9555	50.7268	51.2304	51.7516	52.5318	52.9424
605	44.2776	48.9246	50.9814	51.8229	52.2249	52.9925	53.2146	53.3643
606	43.8142	48.2412	50.0236	50.9009	51.3171	51.9559	52.0165	52.3875
607	44.4904	48.4116	50.2824	51.4769	51.4487	52.1802	52.3726	52.6602
608	44.4296	48.92	50.26	51.1528	51.5252	51.7393	52.1531	52.6826
609	43.6355	47.8631	49.6917	50.9237	51.3572	51.9483	52.3166	52.6454
610	45.5214	48.6307	50.6576	52.077	52.1948	52.4429	52.8863	53.1877
611	44.5699	48.4678	49.9059	50.8643	51.0299	51.3543	51.9885	52.3777
612	44.4552	47.9379	49.5344	50.0889	50.5839	50.7698	51.4011	51.671
613	44.4165	47.8478	49.4609	50.4906	50.8746	51.3629	52.1521	52.4785
614	44.3942	48.5787	50.363	51.0815	51.4747	51.9067	52.6959	53.1929
615	44.4255	48.2371	50.3702	51.7251	52.0281	52.5634	53.0291	53.3514
616	43.8261	47.7442	49.7014	51.0583	51.4662	52.1418	52.7963	53.4275
617	45.0047	48.309	50.769	51.6362	51.8786	52.1409	52.536	53.1193
618	43.4302	46.6284	47.7893	48.9287	49.3452	49.5679	50.2912	51.0805
619	44.7931	48.1206	50.5042	51.8473	52.0981	52.5745	53.2738	54.1551
620	44.3633	48.0969	50.2071	51.3579	51.4574	51.9401	52.7463	53.6308
621	44.4958	48.347	50.4523	51.6085	52.1153	52.507	53.0126	53.5049
622	43.3922	47.3418	48.9319	50.3146	50.7872	51.2422	51.7923	52.3438
623	42.7033	46.3689	48.0121	49.1559	49.7643	50.2256	51.0025	51.8827
624	43.2619	47.325	49.7034	50.5268	50.883	51.3929	52.1035	52.7283
625	43.8458	47.6411	49.7241	50.6617	50.8893	51.2572	51.8022	52.3148
626	43.5453	47.7789	49.7251	50.8521	51.3349	51.9132	52.5075	52.9251
627	43.5021	46.6267	48.2658	49.303	49.5482	50.2007	50.7767	51.1684
628	44.7398	48.2076	50.2039	51.2198	51.5353	52.0407	52.753	53.1174
629	44.6438	48.6482	50.0444	50.9931	51.3034	51.4016	52.1088	52.7862
630	45.6161	49.1623	50.8537	51.6096	51.9608	52.3688	53.0744	53.5531
631	43.2448	47.0755	48.4074	49.4338	49.8828	50.3487	50.7968	51.0365
632	44.3734	48.4929	49.5481	50.9041	51.2765	51.7296	52.4386	52.905
633	43.5494	48.1112	49.4248	50.7788	50.8791	51.4552	52.1057	52.7192
634	42.7692	46.8475	48.6785	49.7053	50.3235	50.776	51.6	52.2362
635	43.0523	47.6326	49.6561	51.0545	51.5816	52.2732	53.0988	53.9998
636	42.8162	46.7153	48.6441	49.8381	50.533	51.0096	51.9052	52.6447
637	44.0614	48.6869	50.0408	51.3404	51.8397	52.7268	53.7188	54.2073
638	43.5865	48.3001	49.3082	50.7948	51.2239	51.5649	52.3863	52.7961
639	44.0606	48.9058	50.6459	51.9551	52.3103	52.7433	53.3439	53.6352
640	41.9735	46.7909	48.6044	49.8124	50.0816	50.5886	51.4189	51.7788
641	43.5274	47.4549	48.9948	50.4213	50.9062	51.0185	51.7025	52.066
642	43.8712	48.5191	50.3442	52.163	52.4386	52.7137	53.3297	53.6315
643	45.6223	50.0878	51.248	52.4352	52.8131	53.3009	53.8781	54.6428
644	44.7481	48.809	50.1888	51.0066	51.3482	51.7977	52.4327	52.9342
645	45.1503	48.8516	50.705	51.7797	51.9475	52.2392	52.6588	53.3751
646	43.5862	48.4281	50.3506	51.4077	51.8559	52.2548	52.8111	53.4632
647	43.6829	47.2682	48.8922	49.9905	50.3955	50.7463	51.1443	51.8126
648	44.4703	49.0006	50.4201	51.3842	51.8224	52.2333	52.9101	53.4364
649	43.5036	47.9059	49.6841	50.8917	51.1135	51.5193	52.09	52.8023
650	43.4504	47.892	50.3678	51.8444	52.2976	52.4899	52.8093	53.5756
651	43.2107	47.3789	49.9729	51.1254	51.4782	51.5422	51.7475	52.4453
652	43.4399	48.1234	50.1481	51.3706	51.929	52.0413	52.3197	53.0529
653	43.0981	47.0942	49.1243	50.1219	50.5394	50.7171	51.1789	51.7055
654	43.2627	47.122	48.3457	49.2293	49.8551	50.3871	50.8555	51.2327
655	44.2453	47.1542	48.5461	49.1686	49.4684	50.0599	50.9355	51.5513
656	44.0247	48.0631	49.7214	50.8865	51.2931	51.8188	52.708	53.5181
657	43.6268	47.4639	49.0698	50.1567	50.515	50.9293	51.7053	52.1628
658	43.6499	46.6022	48.8444	49.711	50.1734	50.6615	51.3039	51.7833
659	43.5883	47.0171	49.2778	50.2799	50.803	50.9339	51.0815	51.616
660	44.5629	47.6829	50.1188	50.6905	50.8307	51.1794	51.3447	51.7249
661	45.0512	48.9642	50.8478	51.8747	52.3544	52.7514	53.2772	53.386
662	44.5245	48.6074	50.1053	51.4853	52.0485	52.1998	52.9963	53.5004
663	43.4768	47.0538	49.1972	50.3808	50.7269	50.8704	51.5798	52.0309
664	44.1573	47.5912	49.3123	50.2553	50.7625	50.9701	51.5969	51.5968
665	44.0953	47.6771	49.8613	50.8918	51.1751	51.1698	51.914	52.4987
666	43.789	48.1056	48.9243	50.0423	50.3235	50.8077	51.2822	51.6266
667	44.0125	47.9898	49.7891	51.0492	51.6244	51.8576	52.2143	52.6718
668	45.0083	47.7479	48.8543	50.1951	50.5994	50.9459	51.2711	51.6678
669	44.2734	47.8298	49.8857	51.1807	51.5799	52.0676	52.359	52.7517
670	45.8755	49.3566	50.9162	51.4999	52.1776	52.6732	53.1128	53.4618
671	42.6868	46.7146	48.5777	49.7655	49.9688	50.6996	50.8045	51.2252
672	44.4243	48.2875	49.9505	50.8339	50.9036	51.553	51.6323	52.129
673	43.405	47.5082	48.5463	49.487	50.0105	50.4358	50.6647	51.1935
674	44.2639	47.5725	49.181	50.1385	50.5942	51.0659	51.2751	51.7663
675	43.4464	47.011	48.78	49.9691	50.2629	50.218	50.3145	50.7361
676	43.0614	47.9467	50.0404	50.7912	51.0775	51.457	51.7996	52.0681
677	43.7411	48.384	50.2699	51.0736	51.3157	51.7948	52.2403	52.1327
678	44.9958	49.128	51.3492	52.3849	52.7841	53.1033	53.3648	53.4693
679	43.9959	48.0274	50.2338	51.5315	51.8581	52.2962	52.8073	53.2532
680	43.6605	48.3516	49.9666	51.0458	51.495	51.8046	52.3029	52.641
681	45.172	48.2006	49.8133	51.0997	51.831	52.3207	52.9368	53.5076
682	42.6637	46.3984	48.3061	49.9427	50.2856	50.6137	51.2152	51.9044
683	43.5992	47.688	49.4304	50.3816	50.604	50.9521	51.6121	51.8815
684	43.7719	47.6716	49.488	50.6733	51.3841	51.8458	52.3645	52.4664
685	44.5463	47.9587	50.3406	51.4406	51.8651	52.3237	53.0964	53.5686
686	42.7152	47.1628	48.5344	49.3777	49.8053	50.2084	50.7204	50.9651
687	44.6689	48.7242	49.8502	51.1631	51.5194	51.9556	52.5212	52.4902
688	42.9986	46.9978	48.3748	49.6422	49.7862	50.2634	50.8507	51.2195
689	45.8121	49.975	51.4508	52.4771	52.5107	53.1519	54.0709	54.3047
690	43.2284	47.6458	48.8215	50.3737	50.8225	51.2927	51.8819	52.2651
691	44.6665	48.4086	49.8023	51.0093	51.6744	52.0568	52.7487	53.0031
692	43.9905	48.52	49.811	51.2814	52.1572	52.7668	53.7194	54.0619
693	44.7084	49.0523	50.0986	51.2625	51.9238	52.5364	53.1104	53.4802
694	45.2326	49.0227	50.5332	51.9998	52.556	53.0544	53.1401	53.2748
695	43.5018	47.7215	49.615	51.2524	51.677	52.3062	52.7278	52.7778
696	43.4757	47.6912	49.477	50.6298	51.0352	51.5289	52.0356	52.2996
697	44.2568	49.3901	51.2192	51.9581	52.5574	53.0855	53.7576	54.2399
698	43.7898	47.9559	49.644	51.1203	51.3809	51.6502	52.0174	52.3035
699	44.8462	49.5729	50.65	51.7963	52.0303	52.2127	52.7246	52.936
700	44.5798	48.2904	49.7398	50.9698	51.2112	51.2174	51.5503	52.0567
701	44.3753	48.6891	50.3134	51.4126	51.6635	51.9113	52.4151	52.8379
702	43.9904	48.4488	50.5304	51.8193	51.8888	52.2805	52.3502	52.3545
703	43.2353	47.0174	48.8651	49.9566	50.3134	50.9078	51.4837	51.7046
704	43.8508	48.2131	50.215	51.4514	51.4379	52.1087	52.4381	52.6453
705	44.8381	48.2547	50.5412	51.9726	52.0528	52.5673	52.6133	52.8564
706	44.5109	48.0411	49.6958	51.0049	51.1836	51.394	51.8761	52.2187
707	44.666	48.573	50.6564	51.4919	51.7084	51.895	52.1709	52.5114
708	44.3179	49.5601	51.595	52.3455	52.7019	52.7913	53.0669	53.2645
709	45.3627	49.7752	52.0416	52.9669	53.3772	53.6717	53.7005	53.9828
710	44.5103	48.6846	50.3615	51.0509	51.584	51.9536	52.1667	52.3095
711	44.2176	48.4668	50.9537	52.377	52.8355	53.385	54.0209	54.1346
712	43.5237	48.0176	50.2102	52.1792	52.7625	53.2713	53.6768	54.0733
713	43.1359	47.5984	49.5024	51.1476	51.6786	52.2665	52.9248	53.3708
714	43.5284	47.3672	49.6421	51.3079	51.8361	52.1496	52.594	53.0547
715	44.236	48.3273	50.8032	52.592	53.041	53.2089	53.6415	54.0483
716	43.9832	47.9207	50.3821	51.8596	52.175	52.7188	53.2023	53.4844
717	43.0312	46.8072	49.417	50.7994	51.2613	51.9571	52.6749	52.8707
718	43.0918	47.3059	49.6273	50.3502	51.0616	51.4945	52.2895	52.5156
719	44.6422	48.3198	49.6549	50.7877	51.2981	51.5837	52.3224	52.4804
720	44.2856	48.5311	50.3068	51.7884	52.0112	52.5476	53.2743	53.6817
721	42.4671	45.4347	47.4046	48.1494	48.6679	48.8625	49.7122	50.1231
722	44.2805	48.1984	49.6251	50.3696	50.9698	51.3671	52.2222	52.3872
723	44.8027	48.7675	50.3646	51.1348	51.6551	52.1125	52.5366	52.7884
724	42.996	46.7095	49.0336	49.9782	50.4283	50.9311	51.7459	52.2572
725	43.9837	47.7055	50.2561	50.8929	51.042	51.4066	51.9988	52.3338
726	43.7816	47.6541	49.6979	50.8031	51.0355	51.6745	51.9727	52.2122
727	43.9359	48.0505	49.9698	51.2233	51.1288	51.845	52.1224	52.4443
728	42.7837	46.3802	47.8709	48.9733	48.9673	49.4744	49.9066	50.1998
729	43.9008	47.2471	49.0369	50.1831	50.6758	51.2049	51.8206	52.3216
730	43.9305	47.9395	48.9295	49.6293	50.0727	50.567	51.3111	51.4474
731	42.782	46.623	48.0837	49.1715	49.6151	50.17	50.79	51.0754
732	43.7304	47.102	48.706	49.8789	50.2116	50.7998	51.3185	51.537
733	43.8656	47.7992	50.1859	50.5409	50.619	51.1578	51.7326	51.8283
734	44.1392	49.0281	50.4862	51.0942	51.3388	51.7522	52.1972	52.2426
735	44.0705	48.2066	49.9777	50.6966	50.8268	51.2823	51.5786	51.8108
736	42.4389	46.8758	49.336	50.3711	50.9444	51.3854	52.1515	52.66
737	44.1404	48.0515	49.0835	49.8637	50.4362	50.937	51.3647	51.9101
738	44.9044	48.6283	50.115	51.5849	52.0368	52.4501	52.8232	53.0951
739	43.5554	47.341	48.8695	49.8688	50.2838	50.4926	50.98	51.5386
740	44.0808	48.2043	50.1042	50.7684	51.2157	51.6335	51.8477	52.0518
741	44.3412	48.4261	50.4948	51.4016	51.6967	52.1752	52.2602	52.8033
742	43.6864	47.6766	50.1862	50.739	51.1769	51.5165	51.6244	51.7434
743	43.5296	48.2201	50.3059	50.8165	51.1722	51.2814	51.2975	51.4
744	44.4464	48.5568	49.9859	50.669	50.9548	51.2124	51.4833	51.8681
745	43.7567	47.9066	49.6499	50.6455	50.9916	51.5255	51.8267	51.819
746	44.7749	47.7489	49.336	50.25	51.003	51.5282	51.8812	51.952
747	44.6156	49.5285	50.7692	51.8785	52.3508	52.802	53.3308	53.4081
748	42.9877	47.1286	49.6715	50.1287	50.5323	50.8556	51.2265	51.5357
749	43.1897	46.6434	48.6353	49.1403	49.5317	49.9753	50.5552	50.915
750	43.674	48.1564	49.9137	50.1878	50.477	50.9464	51.2474	51.6481
751	44.2131	48.0826	50.0226	50.7644	51.2143	51.7638	52.0013	52.0939
752	44.6668	48.833	50.7107	51.6516	51.7676	52.3087	52.7095	52.7699
753	42.7607	46.1512	48.9565	50.2683	50.358	50.8509	51.288	51.3884
754	44.8789	49.2939	51.5178	52.8718	53.3266	53.5689	53.8334	54.1914
755	42.3829	46.6305	48.8713	50.4565	50.8828	51.0977	51.5959	52.0354
756	44.3779	49.0074	51.0106	52.2255	52.8064	53.0186	53.3093	53.6605
757	43.7497	49.05	50.836	52.0311	52.5254	52.6015	52.8484	53.0809
758	43.3375	48.2768	50.3143	51.365	51.4689	51.4798	51.8044	52.162
759	43.9222	48.5557	51.0254	51.7247	52.0118	52.4385	52.7864	53.2173
760	43.1351	47.8746	50.0655	50.7258	50.9536	51.573	51.8763	52.5692
761	43.037	47.0993	49.1225	50.0773	50.1986	50.6918	50.9677	51.4461
762	41.805	46.6309	48.58	49.6432	49.5545	49.9092	50.2878	50.6905
763	43.5464	47.6678	49.3863	50.442	50.4813	50.7326	51.5225	51.8629
764	44.1064	47.9697	49.7818	50.921	51.3103	51.7952	52.2495	52.8448
765	43.0003	47.0358	49.0258	50.299	50.5084	51.0948	51.4945	52.0051
766	43.681	47.9133	49.8726	50.6965	50.9543	51.3864	51.9603	52.4286
767	43.9011	47.0352	48.7469	49.8676	50.3393	50.6925	51.2296	51.4862
768	42.8098	46.4551	48.4352	49.8945	50.489	51.3336	51.8488	51.925
769	43.0148	46.5773	48.8591	49.8695	50.2379	50.5636	50.7383	51.1301
770	42.5339	46.761	48.7081	49.5256	49.7397	50.3838	50.7839	50.9647
771	44.2447	48.0976	49.8635	50.9903	51.393	51.9342	52.5554	52.6803
772	44.6821	49.0268	50.5243	51.521	51.8766	52.5493	53.1671	53.6444
773	44.2371	48.2457	49.8656	51.2025	51.9215	52.5736	52.7688	52.9408
774	43.7914	47.5993	48.7434	49.9795	50.4422	50.9696	51.5432	51.7649
775	43.8859	48.0648	49.4522	50.0991	50.0846	50.853	51.3709	51.6704
776	43.6676	48.1661	49.3983	50.1482	50.1563	50.4141	50.7893	51.1017
777	43.2545	47.3295	49.3474	50.6229	51.078	51.4625	51.8304	52.2823
778	43.9044	47.7868	49.3415	50.6069	50.8581	51.2867	51.7976	52.2713
779	41.6987	46.3567	47.8639	49.1004	49.5678	50.0083	50.4308	50.715
780	43.2801	47.3417	49.0695	49.9552	50.4855	50.7565	51.1822	51.6207
781	42.9219	46.4668	48.0876	49.1375	49.6582	50.1494	50.3605	50.7435
782	42.8185	45.9666	47.6327	49.131	50.0094	50.4926	50.5696	50.5789
783	45.0537	49.4195	51.2429	52.1298	52.6132	52.9625	53.4347	53.6077
784	44.4399	49.548	51.0804	51.7868	52.2772	52.422	52.762	52.9941
785	43.4599	47.3738	49.1643	50.2479	50.6882	51.4849	51.7321	52.2287
786	43.0928	46.7786	48.423	48.6324	48.9774	49.874	50.3307	50.4342
787	44.3141	48.1739	49.7605	51.0753	51.3513	52.0735	52.3778	52.532
788	44.6676	48.8576	50.1086	50.9234	51.2971	51.8993	52.1285	52.4139
789	45.6549	49.2679	50.7402	51.376	51.6242	52.1071	52.0405	52.262
790	44.3664	48.4354	50.1019	50.7269	50.817	51.3233	51.8191	51.8483
791	44.804	48.3827	50.3106	51.4223	51.3939	51.9999	52.6849	53.0397
792	44.969	49.0735	50.458	51.5253	51.7772	52.0881	52.5112	52.844
793	43.6477	47.7851	49.6102	50.849	50.9079	51.2928	52.0716	52.1389
794	43.5227	47.8821	49.5685	50.6705	50.8734	51.1024	51.8103	51.9855
795	43.7013	47.8888	49.4518	50.4763	50.8216	51.1311	51.8444	52.3083
796	43.7044	48.2669	50.0481	50.9693	51.0365	51.712	52.2719	52.6522
797	43.7762	47.7433	49.5913	50.6372	50.9874	51.4655	51.9604	52.2984
798	43.6225	47.727	49.3047	50.4117	50.8955	51.513	51.8609	51.804
799	44.889	48.9771	50.1072	50.9239	51.2849	51.9572	52.4414	52.6135
800	43.0924	47.3467	49.0798	49.9862	50.5147	50.818	51.3511	51.6092
801	43.4526	47.6505	49.7637	50.5254	50.8845	51.1796	51.3201	51.7517
802	43.8869	48.1322	49.7255	50.6069	51.0531	51.6655	52.3596	52.7042
803	44.2854	48.1197	49.5483	50.148	50.6987	51.2746	51.7794	52.0395
804	45.0533	48.7884	50.1507	50.6888	51.0156	51.3889	52.1369	52.6393
805	44.6812	47.4935	49.6624	50.5309	51.0309	51.188	51.7505	52.1532
806	42.5577	46.2268	48.1233	49.4946	49.8938	50.5447	51.1359	51.6971
807	44.7199	48.3767	49.6874	50.9023	51.2393	51.7778	52.2926	52.8868
808	45.3079	48.7016	49.8609	50.5214	50.7447	51.3977	51.9226	52.7059
809	43.5846	46.8369	48.1425	49.4793	49.9911	50.5063	51.3162	52.0706
810	44.2626	48.2134	50.2218	51.734	52.2317	52.9259	53.728	54.1261
811	44.0821	48.3038	49.6387	50.4241	50.9483	51.5223	52.2657	52.6304
812	44.141	48.2421	50.4244	51.0486	51.8018	52.5439	53.3892	53.9336
813	43.2503	46.489	47.9967	48.8279	49.429	49.7198	50.4175	50.8962
814	44.3817	48.8861	50.4078	51.3388	51.7331	52.3882	53.2592	53.7693
815	45.2108	47.8896	49.4761	50.495	51.1873	51.836	52.6138	52.9855
816	43.5477	47.3392	48.6047	49.207	49.937	50.671	51.1726	51.4895
817	43.69	47.0434	48.4056	49.3972	49.8507	50.6845	51.1405	51.6573
818	43.2457	46.6128	48.6173	49.6687	49.8335	50.3406	51.0655	51.3837
819	43.5505	47.7458	49.6795	50.8261	51.2134	51.6781	52.2213	52.5669
820	45.0207	48.6998	50.5824	52.0178	52.7088	53.2835	53.7012	54.2137
821	43.6243	48.2702	50.3509	51.2747	51.7472	52.2853	52.6152	53.0181
822	44.6524	48.2464	50.1365	51.2485	51.8019	52.2166	52.6384	52.9107
823	44.9752	49.1884	50.4748	51.297	51.5311	51.8554	51.9789	52.3015
824	43.4712	47.1214	49.444	50.2858	50.4973	50.9309	51.2211	51.4824
825	44.3869	47.3961	49.3018	50.0684	50.2559	50.7427	51.2031	51.4763
826	43.499	47.8436	49.5357	50.3832	50.5764	50.9277	51.2941	51.6561
827	44.2877	48.6058	49.908	50.7662	50.8768	51.1985	51.6745	52.0567
828	44.5117	48.6325	50.5483	51.5331	51.8063	52.1978	52.8985	53.1549
829	44.2374	48.7999	50.7996	52.0448	52.3097	52.6501	52.8945	53.2047
830	43.4754	47.1535	48.8734	50.2162	50.6634	50.9693	51.4461	51.8805
831	44.0273	47.759	50.0829	51.478	52.0298	52.081	52.2548	52.3178
832	45.4511	49.6922	51.4775	52.4024	52.6998	52.9878	53.6254	53.9027
833	45.2272	49.3425	51.2982	52.0974	52.5423	52.9646	53.5541	54.1034
834	45.0947	50.0101	52.172	53.0044	53.2663	53.6789	53.9372	54.4255
835	44.4923	48.2178	49.7778	50.3172	50.4935	51.065	51.3683	51.8758
836	44.9106	48.948	51.0783	51.4624	51.5521	52.0698	52.2927	52.8807
837	45.2345	49.1393	50.6921	51.7776	52.0039	52.3911	52.66	53.1259
838	43.6406	48.1837	49.838	50.8829	51.3282	51.7032	52.3525	52.4717
839	44.0117	47.8508	49.7565	50.6669	51.121	51.3385	51.4551	51.7239
840	44.2542	48.1723	49.9531	51.0897	51.6779	51.8176	52.3346	52.8142
841	43.7708	47.8328	49.4587	50.4119	50.8459	51.2462	51.7459	52.3364
842	43.5085	46.9665	49.4346	50.898	51.1619	51.4463	51.962	52.3998
843	43.4723	47.6004	49.7569	51.0502	51.7104	51.9807	52.3044	52.7042
844	43.7987	47.3689	49.1116	50.4529	51.005	51.2888	51.7506	52.1393
845	44.8021	49.2875	51.5881	52.0869	52.6537	53.3687	53.9466	54.3398
846	44.1247	47.8907	49.4061	50.7698	51.292	51.821	52.3124	52.7438
847	43.4232	46.5786	48.1775	49.6413	50.3287	50.7105	51.4954	51.7374
848	44.2775	48.4324	49.8739	51.0598	51.6373	51.933	52.3913	52.962
849	44.1378	47.8767	49.7216	50.814	51.2277	51.6736	52.2091	52.5918
850	42.569	46.8052	48.5042	49.4056	49.5928	50.0569	50.4734	50.9125
851	44.0754	48.6891	50.1172	50.8812	51.1189	51.272	51.7906	52.1902
852	42.8969	47.4566	49.1333	50.1275	50.4168	50.6494	51.3482	51.4891
853	43.0721	47.1683	49.211	49.8585	50.1373	50.5262	50.9516	51.4227
854	43.3787	48.0192	49.6352	50.493	51.2353	51.9224	52.456	52.9356
855	44.3558	48.1184	50.1241	51.1512	51.7525	52.1664	52.5876	52.5799
856	44.5813	49.19	51.6204	52.6894	53.3703	53.732	54.0497	54.318
857	45.0742	48.3301	50.0918	51.4895	52.0308	52.1442	52.3424	52.7236
858	42.7078	47.1981	49.4481	50.3811	51.2075	51.7317	52.0442	52.3958
859	44.9569	48.0473	49.739	51.1789	51.6892	52.1322	52.615	52.8281
860	44.1782	48.5472	50.1066	51.1339	51.5764	52.0075	52.7163	52.9282
861	42.9581	47.5205	49.9318	50.3192	50.4963	50.7486	51.2487	51.7769
862	44.2647	49.0967	50.852	51.6398	52.0025	52.1623	52.7853	53.1775
863	44.8636	50.098	52.4266	52.7634	52.7961	53.4168	54.0691	54.2552
864	44.4029	49.3339	50.8365	51.8025	52.2213	52.4774	53.2138	53.4674
865	42.9798	47.9289	49.9092	50.8368	51.0617	51.2496	52.2641	52.5226
866	44.9236	48.9675	50.7518	51.5332	52.0847	52.1389	52.6895	53.3571
867	42.7382	47.5919	48.7699	49.7708	50.5825	50.8036	51.4851	51.6558
868	44.9539	49.1704	50.1674	51.3336	52.0133	52.3116	52.8351	53.0085
869	43.1937	47.1657	49.4832	50.2136	50.8757	51.3322	51.8094	51.8901
870	42.9785	46.6847	48.4725	49.3978	50.3262	50.579	51.2351	51.4588
871	44.1635	48.9903	50.7287	51.1804	51.327	51.5992	52.2757	52.4841
872	43.9815	47.8794	49.4301	50.3455	50.634	51.0123	51.3311	51.7348
873	45.7771	49.3564	51.1434	51.6752	51.7129	51.9684	52.1882	52.5311
874	43.6582	47.4628	48.8932	50.0726	50.2397	50.4532	50.6095	51.0468
875	44.2296	48.2113	50.1397	51.1505	51.5334	51.7375	52.4218	52.7934
876	44.1106	48.6245	50.7469	51.8914	51.9635	52.2324	52.6047	53.0751
877	43.1707	47.2425	49.5126	50.74	50.9245	51.4134	51.6832	51.8184
878	43.6743	47.0341	49.3082	50.7914	51.6923	52.3258	52.9406	53.4642
879	43.642	47.5485	49.146	50.0979	50.4683	50.9846	51.4197	51.9251
880	44.1024	47.8221	50.0456	51.6946	52.6311	53.2812	54.1283	54.2771
881	44.8205	47.2864	49.2268	50.9151	52.0759	52.5047	53.1242	53.2997
882	44.7162	47.4326	49.283	51.0592	52.0683	52.586	53.4842	53.847
883	43.0019	47.1993	49.3721	51.2044	52.3392	52.9479	53.9563	54.2499
884	43.317	47.5902	49.2707	51.6021	52.8413	53.6068	54.1452	54.3029
885	43.0243	46.3924	48.7399	50.9483	51.9837	52.6962	53.185	53.5116
886	43.2943	47.4482	49.9939	51.9351	53.0897	53.695	54.4464	54.818
887	44.8643	48.7445	50.8176	52.5986	53.632	54.044	54.607	54.7829
888	43.4808	47.2818	48.9694	51.0503	52.1142	53.0214	53.7545	53.7671
889	45.6478	49.7746	51.4705	53.8307	55.0427	56.0127	56.6071	56.5981
890	43.4521	48.433	49.6334	51.6557	52.6463	53.4592	54.4811	54.3648
891	44.6937	47.9937	49.4723	50.5264	51.2195	51.9984	52.823	53.2051
892	44.1486	47.891	49.3784	50.1254	50.6608	51.5004	51.9177	52.2497
893	44.5315	48.017	49.6756	50.5577	50.844	51.7302	52.2009	52.3668
894	43.8201	48.0357	49.6831	50.7584	51.2706	52.2162	52.6946	52.9205
895	44.2459	47.6687	49.9005	50.7053	50.9537	51.1524	51.2698	51.4561
896	43.9443	47.3676	49.2386	50.3675	50.8642	51.2996	51.5646	51.7141
897	44.0154	48.1451	49.9618	51.204	51.3924	51.721	51.7518	51.919
898	42.7414	46.4544	48.6814	50.146	50.4129	50.7772	51.1916	51.3043
899	44.3376	48.1306	50.0433	51.0379	51.3796	51.8687	52.2278	52.3842
900	42.8773	47.3055	49.1555	50.3608	50.6052	50.9404	51.3934	51.5216
901	45.6166	48.74	50.078	51.0734	51.3983	51.7842	52.4531	52.6184
902	43.9387	47.7391	49.6804	50.8519	50.8254	51.3036	51.7638	52.2372
903	43.8081	48.0623	49.062	50.4167	50.6569	51.0029	51.3578	51.8201
904	44.3754	47.7379	49.6256	51.3012	51.3976	51.7324	52.2645	52.6282
905	43.0113	46.5454	48.8928	50.245	50.4238	51.1664	51.7736	52.1021
906	44.5211	48.806	50.5008	51.5367	51.6982	52.5845	53.307	53.6839
907	44.46	48.4896	50.8858	52.2951	52.9973	53.8308	54.4054	55.0882
908	43.1415	47.7367	49.7736	51.053	51.7527	52.524	53.3631	54.0741
909	43.0556	47.7688	49.9172	51.1666	51.9347	52.3173	52.9573	53.5711
910	44.4002	48.5044	50.2421	51.1809	51.7315	52.2151	53.0036	53.7189
911	44.7001	48.7708	51.0703	52.5838	53.8305	54.3877	54.977	55.3873
912	43.7627	47.5435	50.3102	52.0821	53.3211	53.9485	54.5671	54.9317
913	43.2496	47.6765	50.2104	51.5889	52.6343	53.2855	53.5004	53.6409
914	43.4238	47.3847	49.2602	50.6535	51.69	52.476	53.0508	53.4328
915	42.5703	46.392	48.8836	50.6156	51.3373	52.1409	52.7747	53.2072
916	43.8196	47.2304	49.6197	50.7664	51.5772	52.384	52.7033	53.1414
917	44.0149	48.058	50.1407	51.2322	51.909	52.7716	53.4327	53.7386
918	44.4118	48.6801	50.7377	51.5369	51.9526	52.4472	52.9079	53.1645
919	42.9972	47.1924	49.1989	50.2262	50.7112	50.998	51.6967	52.3323
920	44.4767	48.6641	50.585	51.6641	52.2911	52.7676	53.1244	53.735
921	42.5588	46.8905	48.781	49.8623	50.5573	50.8169	51.4651	52.034
922	43.7034	48.0085	49.8368	50.6814	51.4966	51.8047	52.6778	53.1294
923	42.7749	46.8354	48.8663	50.197	51.163	51.8288	52.5966	52.9143
924	44.2894	48.3208	50.1554	51.6596	52.3121	53.142	53.8292	54.164
925	44.1308	48.626	50.774	52.375	52.9902	53.346	53.8968	54.5097
926	43.0676	47.6289	49.9898	51.2717	51.8347	52.0807	52.9845	53.4125
927	44.1747	47.8401	49.7667	51.0055	51.3241	52.2636	52.8019	53.1355
928	43.5133	47.8279	50.1163	51.3968	51.8156	52.4693	52.974	53.3356
929	43.3926	47.5189	49.2659	50.254	50.9865	51.3133	52.0767	52.4332
930	44.1711	46.7361	48.9887	49.9676	50.6915	51.6348	52.0412	52.0393
931	43.4387	47.2721	49.1897	50.1574	50.8127	51.0491	51.7388	52.0125
932	44.2573	48.1019	49.8535	51.517	52.1016	52.7297	53.3582	53.6022
933	44.7522	48.535	50.2194	51.1337	51.7855	52.626	53.1759	53.1822
934	44.4469	47.3527	48.9555	49.8839	50.4707	51.1508	51.7287	51.8348
935	45.3547	48.5585	50.4699	51.9678	52.65	53.5088	54.2193	54.4437
936	43.7077	47.2972	49.4281	50.4614	51.2339	52.2276	53.0981	53.3493
937	44.7752	47.8026	50.3739	51.0614	51.626	52.1592	52.8716	53.1874
938	44.5943	48.3288	50.4741	52.0136	52.6734	52.9919	53.2721	53.4352
939	44.6958	49.0735	50.8313	51.8604	52.4109	52.7641	52.9877	53.0031
940	43.8316	47.1055	48.5491	49.8547	50.7729	51.0806	51.6111	52.0857
941	44.4023	47.4161	49.2996	50.9147	51.4925	52.1633	52.7187	53.1609
942	43.1516	46.8981	48.798	49.6827	50.4177	51.2324	51.6227	51.9858
943	44.5504	48.2481	50.4269	51.1757	51.7145	52.2706	52.7696	52.933
944	42.8891	46.3252	48.5902	49.1434	49.2629	49.8059	50.3709	50.6262
945	42.9303	47.1226	49.4113	50.2239	50.6302	50.9083	51.2735	51.5922
946	42.8435	46.8521	49.1851	50.4554	50.9031	51.4292	51.6096	52.1353
947	42.7318	46.3306	48.2892	49.8354	50.3124	50.6194	51.067	51.3287
948	43.5369	48.2184	49.8445	50.711	51.3896	51.8237	52.2375	52.2661
949	43.9059	47.7381	50.3186	51.3296	52.0244	52.4247	52.963	53.0575
950	42.3849	47.2651	49.2669	50.3569	51.1029	51.6701	52.442	52.772
951	43.9237	48.6295	50.0145	51.1084	52.0541	52.1367	52.5384	52.5737
952	43.4438	48.2221	50.7501	51.6026	51.8711	52.0591	52.5525	52.7296
953	42.7437	47.8036	50.5916	51.9341	52.1083	52.3718	52.3592	52.644
954	43.5178	47.3919	49.0697	50.1896	50.3813	50.5069	50.6573	51.0612
955	44.1918	48.0912	49.6473	50.2898	50.7906	51.1549	51.7541	52.0248
956	44.5403	47.701	49.6443	50.5268	51.021	51.303	51.8546	52.1141
957	44.4521	47.7957	49.6141	50.8423	51.3247	51.7507	52.1613	52.5271
958	44.718	48.8088	50.7194	51.1558	51.8426	51.81	52.1842	52.6523
959	42.5658	46.5572	48.6307	49.4019	49.9674	50.4548	51.1004	51.6891
960	43.6671	48.0043	50.3975	51.2285	51.7714	52.0681	52.5198	53.1981
961	43.169	46.9701	49.796	51.1406	51.6595	52.3264	52.8378	53.3211
962	43.8591	47.7677	50.2334	51.5862	52.0482	52.8264	53.3224	53.9207
963	44.638	48.5797	50.0616	50.6492	51.0669	52.055	52.7058	53.1482
964	43.2862	48.0333	49.765	50.7835	51.1015	51.8797	52.3044	52.6594
965	43.412	46.9526	49.4367	50.1008	50.483	51.1637	51.5296	51.8116
966	42.714	46.6557	49.118	49.8591	50.0921	50.5751	51.1702	51.6663
967	44.524	49.1415	51.5053	52.0397	52.2846	52.6981	53.0942	53.2818
968	44.3586	47.6028	50.3131	51.2517	51.2216	51.6454	52.025	52.3745
969	43.4751	46.7201	49.1612	50.0726	50.6178	51.1436	51.7131	51.9211
970	43.7719	47.9814	50.3917	51.4991	51.8631	52.0732	52.2737	52.6979
971	43.7838	48.3431	51.1745	52.3981	52.8946	53.25	54.0748	54.4272
972	44.5821	49.0284	50.8637	52.3444	52.7827	53.253	53.9542	54.4331
973	43.5864	48.1432	50.0891	51.5864	52.0937	52.4368	53.0886	53.2565
974	43.3994	47.0638	49.2593	50.8272	51.5009	51.858	52.0256	52.1575
975	43.8164	47.8537	50.6003	51.8047	51.9233	52.2162	52.8167	53.3641
976	44.8038	49.1369	51.6772	52.559	52.9232	53.2991	53.4508	53.8625
977	44.397	48.4606	50.3749	51.5867	52.0148	52.1238	52.391	52.6398
978	43.8874	47.3165	49.5156	50.865	51.1224	51.1926	51.4254	51.6615
979	43.3514	46.9801	49.3413	50.6964	51.2942	51.7316	52.1897	52.3905
980	43.4679	47.5864	49.6682	50.7974	51.3169	51.6035	51.7698	51.9625
981	44.7204	48.8311	50.6744	52.1661	52.8555	53.2561	53.509	53.9214
982	42.5997	47.6071	49.0744	50.3338	50.4975	51.0643	51.6244	52.115
983	44.3765	46.6622	48.7168	49.2912	49.2572	49.6782	50.0513	50.548
984	44.5752	49.2041	50.8961	51.9682	52.1617	52.7143	53.129	53.5305
985	43.6345	47.8611	49.8402	50.6907	50.8178	51.2165	51.9257	52.5651
986	44.5857	47.9884	49.3818	50.2291	50.7545	51.0481	51.4233	51.9644
987	44.4014	48.51	50.4756	51.4933	51.8161	52.1826	52.3816	52.801
988	44.13	47.4814	49.4276	50.4583	50.8935	51.4758	51.9283	52.5412
989	45.4295	48.7907	49.6075	50.4363	51.2399	51.8518	52.3769	52.8682
990	44.6382	49.3132	51.1422	51.8208	52.3053	52.9733	53.6216	54.3185
991	43.4775	47.7717	49.6888	50.412	50.9367	51.691	52.1666	52.5051
992	44.1037	47.404	49.1448	50.004	50.2266	50.78	51.4876	52.0537
993	42.6826	46.4709	48.1276	49.2576	49.7105	50.44	51.0831	51.6874
994	43.7036	48.0413	50.4266	51.3662	51.6376	52.6166	53.2209	53.9227
995	45.1743	49.5195	51.3895	52.1107	52.4039	52.9617	53.3259	53.8629
996	42.5694	47.6152	49.2657	50.8776	51.0406	51.6641	51.8778	52.7325
997	43.8471	47.8689	49.5885	50.9298	51.5092	52.0541	52.101	52.6076
998	44.5132	48.5799	49.5739	51.122	51.8003	52.0153	52.5539	53.1089
999	43.809	48.0948	50.0263	50.5098	50.8491	51.1683	51.7264	52.2497
1000	43.6782	47.577	49.5303	49.9995	50.3647	50.8295	51.4564	51.9915
1001	43.5595	47.9782	49.7247	50.9272	51.3108	51.7833	52.3945	52.9288
1002	43.9704	48.2788	49.998	50.6729	51.1628	52.0082	52.4718	52.8674
1003	43.3217	47.3139	48.9177	50.4067	50.8611	51.5005	51.9029	52.4167
1004	44.3624	48.4491	49.7185	51.0636	51.5303	52.3122	52.1126	52.6248
1005	44.2651	47.7809	49.1855	50.365	51.0299	51.7396	52.1078	52.5698
1006	43.6508	48.0716	49.218	49.7813	50.2081	50.9236	51.7533	52.2787
1007	43.8288	48.1139	49.769	50.4733	50.9033	51.4391	52.0636	52.7179
1008	44.1718	48.2706	49.3212	50.2063	50.576	51.3112	51.5064	52.0512
1009	44.0251	48.4111	50.2863	51.051	51.2576	51.6224	52.0196	52.376
1010	44.073	47.8233	49.3908	50.2536	50.4597	50.8549	51.0937	51.4708
1011	44.2077	47.7534	49.2475	50.6966	50.864	51.369	51.7049	52.271
1012	44.4613	48.0707	49.5178	51.0169	51.2728	51.7937	52.0187	52.3202
1013	43.9326	48.4713	50.7166	51.686	52.2159	52.4739	52.5828	53.0778
1014	44.0476	48.3604	50.0035	50.8666	51.1255	51.3062	51.3879	51.7193
1015	42.982	47.4906	49.3038	50.492	51.2473	51.5713	51.8575	52.3648
1016	44.5922	48.666	50.2296	51.4361	52.1579	52.5612	53.0455	53.6408
1017	44.338	48.6232	49.8971	50.5625	51.2186	51.5914	52.5895	53.192
1018	44.637	48.3516	50.0698	50.5214	50.8778	51.4213	52.106	52.3855
1019	43.4441	47.7641	49.5279	50.6979	50.8727	51.2949	51.7745	52.283
1020	45.0803	48.8062	50.3126	51.1334	51.6272	51.9883	52.3298	52.5831
1021	44.8089	48.1106	49.8863	50.4674	51.0422	51.1762	51.6094	52.1058
1022	43.8118	47.3613	49.1584	49.8095	49.8714	50.2192	50.7821	51.3746
1023	44.1852	46.9772	48.5454	49.244	49.7082	49.989	50.5413	50.9605
1024	44.3388	47.9209	49.8972	51.0835	51.6776	51.8042	52.4206	53.02
1025	44.8312	49.2869	51.3619	52.2862	52.4779	52.9685	53.4133	53.7822
1026	43.7269	47.9319	50.3561	51.815	52.199	52.788	53.2928	53.6965
1027	44.5027	49.0025	51.3691	52.5871	53.2591	53.8885	54.4439	55.03
1028	44.6385	48.9024	50.7744	51.8703	52.5142	52.8457	53.6553	53.9937
1029	42.9275	47.3625	49.3131	49.9018	50.4876	50.9318	51.346	51.9787
1030	44.484	48.6196	50.0036	51.0186	51.8078	51.9784	51.9728	52.4384
1031	43.2559	47.8968	49.7598	50.5506	51.0906	51.6649	51.8184	52.3549
1032	43.3183	47.7349	49.2737	50.7571	51.4868	52	52.5049	52.7596
1033	44.5991	48.5591	50.6734	51.8672	52.3382	52.7801	52.8629	52.9986
1034	43.2347	47.5367	49.8751	51.2409	51.7394	52.4466	52.5071	52.7189
1035	43.4914	47.186	50.085	51.1868	51.542	52.1934	52.0841	52.3068
1036	43.0863	47.0538	49.4085	51.0899	51.591	52.5718	52.3503	52.4866
1037	44.4484	47.8877	49.6644	51.0634	51.2409	52.2021	52.6248	52.9088
1038	43.7437	47.8156	49.9082	51.3959	51.8886	52.5954	52.8995	53.4078
1039	43.6828	47.9569	49.3471	50.4953	51.1806	52.1119	52.4025	52.7354
1040	42.2221	47.089	49.5164	50.4414	51.1416	51.9156	52.5552	52.9713
1041	43.5158	48.998	51.0638	51.581	52.3567	53.2253	53.6106	53.8627
1042	43.365	48.7144	50.3495	51.128	51.5202	52.12	52.2587	52.6045
1043	42.4259	47.6401	49.6749	50.7154	51.2184	52.0085	52.1206	52.3323
1044	44.5643	50.7075	52.944	53.6414	54.1753	54.3628	54.8268	55.0044
1045	44.0964	49.19	51.1055	52.0062	52.7075	53.0459	53.633	54.064
1046	43.84	48.1029	50.1945	51.3135	51.5941	51.8968	52.2954	52.5159
1047	43.5613	47.6974	49.8414	50.9308	51.2419	51.5767	51.9982	52.4021
1048	43.5294	47.6434	48.8918	50.0172	50.6369	51.1566	51.9077	52.3396
1049	44.0803	48.4471	49.9123	50.9286	51.4655	51.8376	52.5509	52.6997
1050	43.9213	47.9685	49.2592	50.611	51.1615	51.8146	52.4519	52.6674
1051	43.9202	48.3924	50.1358	51.4293	52.2385	52.824	53.1319	53.5489
1052	42.056	46.7302	48.8251	50.2853	51.0813	51.6384	52.2019	52.2168
1053	43.9622	47.6612	49.1192	50.299	50.8575	51.2243	52.1951	52.3735
1054	43.8655	48.2255	49.8588	51.4165	52.0822	52.7074	53.2383	53.3012
1055	44.6168	48.6131	50.0315	51.1278	51.8113	52.4881	52.8534	53.0308
1056	43.6008	47.6665	49.7473	51.0069	51.4458	51.9112	52.352	52.5554
1057	45.0956	49.9879	51.5731	52.3034	53.021	53.7678	54.3532	54.5793
1058	44.4387	48.9852	50.155	51.4449	51.8157	52.7691	53.1741	53.5525
1059	44.9969	49.1975	50.7959	51.6094	51.9792	52.5389	53.1613	53.6193
1060	43.62	47.9537	50.2033	51.5719	52.0857	52.6301	53.2652	53.8873
1061	44.021	48.9272	50.9227	52.4265	53.0713	53.1652	54.0354	54.5205
1062	43.5705	47.8363	49.0645	50.3515	51.0706	51.6051	52.2852	52.9731
1063	44.6805	48.5052	50.4308	52.0038	52.5195	52.905	53.2787	53.9575
1064	43.1246	47.3889	48.7545	49.4544	49.9756	50.85	51.5763	52.2464
1065	44.0997	47.9185	49.5629	50.9976	50.9628	51.068	51.6238	52.3379
1066	43.5843	48.1058	49.575	51.0223	51.4295	51.616	52.1128	52.6071
1067	43.6177	47.6222	48.9095	49.5441	49.9673	50.8259	51.5264	52.1506
1068	43.1192	46.9228	48.6121	49.6752	49.9282	50.7146	51.229	51.6566
1069	43.6829	46.9952	49.2263	50.0777	50.6099	51.4108	51.7718	52.1675
1070	43.2221	47.5018	49.1608	50.4262	51.072	51.3884	51.944	52.6614
1071	44.7675	49.1646	50.3162	51.3586	51.748	52.3923	52.9548	53.5874
1072	44.2309	47.6668	49.9622	51.2668	51.8639	52.5236	53.1375	53.8884
1073	43.5714	47.2324	48.5455	49.4326	49.8844	49.93	50.6747	51.249
1074	44.5018	48.8126	50.5756	51.9559	52.7023	53.111	53.5572	54.2681
1075	44.8043	47.856	49.5299	50.8329	51.6205	52.2012	53.131	54.0352
1076	44.4239	48.0454	49.8472	51.5116	52.1382	52.7571	53.4358	54.1212
1077	44.2698	47.8729	49.1914	50.7962	51.2273	51.7803	52.3348	53.1043
1078	43.841	48.1504	49.6585	51.1927	51.7508	52.5426	53.1131	54.1566
1079	43.3418	47.0433	49.6222	50.9927	51.4943	52.5041	53.1503	53.984
1080	44.9085	49.0902	50.7437	52.0869	52.6882	53.2466	53.7862	54.5633
1081	43.7854	48.2753	50.3164	51.8384	52.4072	52.9478	53.219	53.6664
1082	43.6985	48.0893	49.9328	51.5716	52.2308	52.7214	53.0517	53.3371
1083	44.498	48.1357	49.5265	50.8408	51.4414	51.8228	52.1439	52.7711
1084	46.6433	51.1385	52.7098	53.8272	54.4259	54.9826	55.3441	55.877
1085	42.7026	47.6936	49.5785	50.7323	51.5455	52.171	52.6836	53.2897
1086	43.6462	49.1136	51.0295	51.9471	52.7933	53.3292	53.6783	54.2711
1087	44.4946	48.5199	50.4147	51.7936	52.6455	53.1046	53.5842	54.28
1088	44.0338	48.737	50.7037	52.1793	52.6123	53.0758	53.389	53.858
1089	43.3964	46.9356	48.9957	50.0325	50.4991	50.6345	50.885	51.4661
1090	43.7866	47.8123	50.2667	51.7714	52.1997	52.6131	53.0457	53.4764
1091	43.8365	48.0117	49.906	51.2083	51.8693	52.2322	52.8769	53.4744
1092	43.6959	48.1963	50.4611	51.8728	52.1552	52.6097	52.9807	53.621
1093	44.3635	47.5959	49.1597	50.6542	51.0968	51.3142	51.5054	52.1927
1094	42.1546	46.79	47.9245	49.6428	50.0082	50.4626	50.7323	51.2344
1095	44.5094	47.9626	49.7341	51.2663	51.8715	52.4245	52.512	52.8539
1096	43.0906	47.9099	49.4461	50.6216	51.0906	51.4606	51.4985	52.024
1097	44.9816	49.1692	50.9487	51.7629	52.1461	52.2469	52.6548	53.1508
1098	42.9236	46.638	48.2155	48.8925	49.3637	49.564	50.0879	50.4077
1099	43.9989	48.4802	50.1568	51.0993	51.2962	51.5858	52.1519	52.4871
1100	43.264	46.7602	48.1889	48.9869	49.4933	49.4456	49.7232	50.1299
1101	43.6993	47.2176	49.149	50.6363	51.2092	51.137	51.3248	51.574
1102	43.5693	48.9912	50.837	52.1517	52.3609	52.4499	52.7383	52.6489
1103	44.4765	48.3279	49.8296	51.0282	51.1992	51.4068	51.8674	51.9045
1104	45.699	49.3987	50.7341	51.9357	52.5548	52.7737	53.5032	53.7723
1105	44.4515	48.9175	50.7773	51.8118	52.169	52.6657	53.1888	53.7052
1106	43.2741	47.2307	49.7079	51.2322	51.578	52.1658	52.8855	53.3664
1107	43.46	48.2769	50.3569	51.8847	52.6329	52.6961	53.2618	53.9619
1108	44.6867	49.8915	51.4344	52.8768	53.4318	53.4165	54.0061	54.7883
1109	43.1851	46.9669	48.7853	49.9283	50.4338	50.7143	51.1836	51.9654
1110	44.1596	47.9728	49.5247	50.5996	51.2504	51.6435	52.2404	52.8042
1111	43.231	47.3219	49.8294	50.8792	51.4147	51.9973	52.2637	52.5245
1112	44.7985	48.2052	49.608	50.8613	51.453	51.9069	52.1966	52.2509
1113	45.1505	47.9819	49.8697	50.8428	51.4619	51.7654	52.052	52.49
1114	44.6669	48.5442	49.731	51.0902	51.7532	52.5318	52.896	53.0407
1115	44.3378	47.7974	49.7481	51.1912	51.6375	52.2143	52.786	53.2615
1116	43.8757	47.826	49.8967	51.512	52.1593	52.7697	53.4483	53.8192
1117	43.8126	46.7237	49.0572	50.582	51.1368	51.7513	52.5044	52.6389
1118	43.2851	47.6252	49.6347	50.7702	51.0633	51.5814	52.2929	52.5706
1119	45.6812	49.7078	51.0179	52.4804	52.6257	53.2455	53.5069	54.095
1120	44.4049	49.452	50.8166	51.7661	52.0097	52.7316	53.3149	53.6952
1121	44.7209	49.432	51.7711	52.955	53.2956	53.7934	54.5059	54.8804
1122	43.7818	48.4367	50.3258	51.2239	51.8435	52.2241	52.8131	53.0893
1123	42.7637	47.858	49.0848	49.778	50.4331	50.8445	51.4003	51.5747
1124	44.1503	49.0809	50.5792	51.2311	51.9055	52.4089	52.959	53.3853
1125	43.1025	47.8377	49.5272	50.072	50.7183	51.1245	51.7671	52.2528
1126	44.7446	48.4324	49.9677	50.8845	51.3885	52.05	52.3417	52.7759
1127	42.8782	47.0027	47.8882	48.3538	48.9452	49.6165	49.9517	50.474
1128	45.0928	48.7894	50.7149	51.8752	52.5829	53.0871	53.4908	53.9329
1129	44.133	48.2812	50.8527	52.1726	53.1236	53.4148	53.7308	54.0675
1130	45.1935	49.786	52.1748	53.2359	53.5757	53.7759	53.8173	54.077
1131	44.0453	47.5787	50.206	51.4112	52.1727	52.4181	52.4345	52.8453
1132	43.8808	47.7857	49.4399	50.5311	51.0729	51.4001	51.7125	52.1241
1133	43.8282	47.4849	49.7254	51.1412	51.6404	52.0903	52.5559	52.905
1134	43.176	47.4396	49.26	50.4006	50.9763	51.4266	52.3204	52.7891
1135	43.6065	47.2017	49.1153	50.6568	50.9683	51.3618	51.8216	52.1301
1136	43.696	47.9673	49.6505	50.7354	51.2646	51.6198	52.1409	52.5357
1137	44.0855	47.8234	49.4947	50.278	50.9219	51.5682	52.3315	53.1783
1138	42.9491	46.8106	49.0444	49.9099	50.6972	51.1989	51.8567	52.5289
1139	43.3839	47.9506	50.3856	51.4137	52.3339	53.038	53.6253	54.0059
1140	43.6785	47.946	49.3512	50.4911	51.2161	51.9341	52.8064	53.1972
1141	43.2359	47.4132	49.5572	50.5348	51.2429	51.7734	52.2432	52.4491
1142	44.3579	49.8201	51.2062	52.5158	53.074	53.4349	53.7913	54.2397
1143	43.8496	48.8891	50.4657	51.5833	52.1956	52.4859	53.1761	53.6763
1144	44.6323	48.7042	49.9964	51.3011	52.0439	52.2813	52.9622	53.4557
1145	44.3458	48.3914	49.8706	51.0882	51.5058	51.996	52.903	53.4901
1146	44.58	49.4486	51.2726	51.9025	52.1847	52.6391	53.1635	53.8594
1147	43.4639	47.8555	48.9165	50.0962	50.7433	51.1838	51.7964	51.9058
1148	43.9765	47.756	49.1023	50.6082	51.2299	51.6404	52.3316	52.5033
1149	44.0108	48.9958	50.3531	50.8012	51.301	51.7239	52.0437	52.4447
1150	46.3625	50.4675	52.2843	52.8457	52.9447	53.0179	52.9306	53.328
1151	42.1436	46.9369	48.5451	49.6089	49.9604	50.1807	50.6622	51.0875
1152	44.3255	48.2608	49.6523	50.8527	51.1092	51.2475	51.9384	52.3243
1153	44.0001	48.7999	50.8387	51.8325	51.972	52.3123	53.2372	53.8792
1154	43.8377	48.2875	50.3499	51.6905	52.0779	52.676	53.2408	53.7006
1155	43.6343	48.1106	49.8533	51.3132	51.8674	52.1763	52.8886	53.2533
1156	43.8915	48.0095	49.7515	50.9248	51.5075	51.8114	52.5899	52.9457
1157	44.2124	48.363	50.4098	51.7124	52.0865	52.8385	53.7481	54.7096
1158	43.6488	48.2624	49.9212	51.3363	51.8275	52.3377	53.2381	54.0258
1159	45.3264	49.6275	51.6818	52.6523	53.0208	53.4887	54.2464	54.9703
1160	45.1116	48.7203	50.5999	51.5208	51.9997	52.6759	53.0498	53.5091
1161	44.1354	48.4091	50.3491	51.2937	51.7159	52.4137	52.8188	53.4342
1162	45.6901	49.0513	50.6078	51.8422	52.4482	53.0854	53.3019	53.4931
1163	43.8285	47.6206	49.6775	50.979	51.6406	52.329	53.0585	53.7669
1164	43.3199	47.6802	49.2127	50.7188	51.319	51.8594	52.4127	52.9885
1165	43.9021	48.1308	50.9041	52.7571	53.0942	53.3795	54.1964	54.8071
1166	44.359	47.7848	49.1033	50.4391	50.9924	51.4031	52.3913	52.9278
1167	44.0545	47.543	49.3584	50.1639	50.8604	51.3739	51.9853	52.4248
1168	44.882	49.5669	50.945	51.7723	52.3495	52.747	53.0571	53.554
1169	41.94	46.7594	48.4607	49.6913	50.5099	50.9202	51.7134	52.2289
1170	43.88	47.1257	49.2981	50.8015	51.3616	51.8047	52.4313	53.0522
1171	43.9219	47.8495	49.911	50.7758	51.3682	52.0222	52.8113	53.1162
1172	44.3902	48.6271	50.3879	51.09	51.5549	51.9604	52.6179	53.3265
1173	44.7037	49.5108	50.6172	51.762	52.1916	52.6252	52.9866	53.4176
1174	45.4641	49.5124	51.6802	53.1584	53.9247	54.5254	54.9037	55.3772
1175	43.9214	47.7532	49.7047	50.6278	50.9622	51.499	52.014	52.4198
1176	44.4382	48.2155	50.0605	51.2142	51.8211	52.3134	52.8624	53.3579
1177	44.4082	49.7821	51.1577	52.3334	52.8077	52.8916	53.4921	54.2121
1178	43.1432	47.7136	49.6978	50.5403	51.1605	51.8284	51.8247	52.5069
1179	43.3208	48.935	51.1683	52.585	53.0872	53.6656	53.8624	54.4637
1180	44.1087	49.5626	51.761	52.6761	53.1079	53.8062	54.0717	54.801
1181	44.194	49.0078	50.9318	52.1485	52.7374	53.2421	54.0221	54.7779
1182	42.9295	47.2744	48.3714	49.1609	49.8238	50.1969	50.5653	51.0285
1183	44.3409	48.6021	49.7545	50.0898	50.645	50.9961	51.6484	52.3256
1184	43.7491	48.1239	50.8141	51.4618	51.3908	51.9239	52.4833	53.2498
1185	45.6709	49.5641	51.3675	52.1153	52.3291	52.7728	53.4639	53.6613
1186	44.2924	48.8278	50.7754	51.3999	51.6852	52.3156	52.998	53.376
1187	45.6135	49.2304	51.1744	51.6797	51.8516	52.2767	52.9082	53.0211
1188	44.6841	48.6402	50.5286	51.2294	51.8298	52.5309	53.2409	53.3049
1189	44.6107	47.8182	50.4993	50.9721	51.1435	51.7199	52.4274	52.6802
1190	43.4628	48.3018	50.6658	51.5933	52.369	52.4641	52.7579	53.3567
1191	45.0647	48.715	51.1889	52.0376	53.0104	53.3343	53.5528	53.9598
1192	44.4086	48.9036	51.397	52.1942	52.9531	52.9959	53.4504	54.0157
1193	44.1513	47.7508	50.3774	51.0391	51.6939	51.855	52.3485	52.7215
1194	45.1739	49.7119	51.5026	52.621	53.3856	53.7264	53.8734	54.3438
1195	43.776	48.5064	49.8973	50.604	51.0661	51.5027	52.0749	52.5334
1196	44.4562	49.0411	51.3711	52.313	52.8906	53.1258	53.4763	54.0824
1197	44.3765	48.4751	51.2084	52.347	52.8073	52.8047	53.1109	53.5743
1198	43.3372	47.9312	50.6101	51.3423	51.7699	52.1014	52.3463	52.583
1199	44.7138	48.5742	50.4745	51.9113	52.3675	52.4698	52.4633	53.0343
1200	44.1714	47.7536	49.1228	49.2216	49.4975	49.8829	50.1586	50.1591
1201	45.3009	48.7629	50.3734	51.3542	52.0946	52.4057	52.8987	53.0819
1202	43.8533	47.9197	50.5014	51.8402	52.4298	52.5904	52.9175	53.3865
1203	46.3039	49.7646	51.5626	52.5236	52.6986	52.7377	52.8359	53.1593
1204	44.0712	47.2239	49.14	50.4942	50.5775	51.1515	51.853	52.3177
1205	43.9744	47.5873	49.4147	50.2187	50.7186	51.2937	52.1377	52.5349
1206	43.3655	47.312	49.5363	50.7933	51.211	51.5708	51.9059	52.4027
1207	42.6751	46.8667	48.9962	50.1729	50.4618	51.2305	51.5912	52.1655
1208	44.0744	49.0227	51.2982	52.1947	52.4154	53.1237	53.6031	53.9959
1209	43.2576	48.1972	50.3627	51.0264	50.8452	51.3396	51.7358	52.0966
1210	44.2695	49.0353	50.6415	51.4425	51.6138	52.0935	52.7608	52.8487
1211	46.0354	49.6205	50.7635	51.7631	52.1847	52.5241	53.7177	53.6034
1212	43.8332	48.2747	49.9076	50.7047	51.1917	51.5225	52.5012	52.845
1213	43.8044	47.4747	48.9213	49.7542	50.4131	50.6856	51.6535	52.1249
1214	43.8385	48.5564	49.6143	51.2021	51.7811	52.2814	52.7334	53.0081
1215	44.4062	49.316	50.516	51.5889	52.3681	53.0112	53.5607	53.4695
1216	42.7693	47.3745	48.987	51.0417	51.8148	52.6355	53.5045	53.5733
1217	43.1741	47.9225	49.8577	51.6714	52.8405	53.5158	54.5423	54.9278
1218	43.0803	48.4836	50.8672	52.9098	54.0565	54.5377	55.9069	56.3436
1219	43.4794	48.0575	49.9633	51.6977	52.3638	53.1686	54.3094	54.6671
1220	43.2525	48.3003	49.9048	51.932	52.701	53.7607	54.8153	55.0822
1221	43.6429	48.5202	50.9454	53.5639	54.3651	55.3477	56.6058	57.0614
1222	43.4465	47.4494	49.7247	51.5787	52.4571	53.6634	54.7444	55.0375
1223	43.9361	47.8334	50.0196	52.1599	52.7195	53.7108	54.5233	54.8719
1224	43.911	49.1025	51.5249	53.2596	53.9874	54.8726	55.5259	55.8511
1225	43.8868	48.0109	49.2746	50.4542	50.7443	51.218	51.8064	52.1827
1226	42.9195	46.6512	48.4016	49.145	49.4517	50.0405	50.626	51.2501
1227	44.6289	48.6077	50.5027	50.913	51.382	51.4416	51.9845	52.4213
1228	43.1562	47.1207	49.7802	50.5428	51.0441	51.615	52.4069	52.9164
1229	43.3289	48.5082	50.8773	51.7673	52.3422	52.848	53.3934	54.2604
1230	44.2203	47.9044	49.7432	50.642	51.021	51.3457	51.7361	52.1184
1231	43.4408	47.2776	49.2024	50.0424	50.2484	50.6988	51.3758	51.6158
1232	43.7167	48.2794	49.6667	51.074	51.56	51.9729	52.6057	52.9848
1233	43.089	47.2291	49.2618	50.2693	50.473	51.0318	51.6694	51.9975
1234	42.9875	47.9484	49.4819	50.3711	50.7017	51.6761	52.3815	52.7572
1235	43.9517	48.2226	50.4732	51.7058	52.1371	52.4287	52.7282	52.8527
1236	44.0367	48.1659	50.2063	50.6725	51.0991	51.8504	52.542	52.7872
1237	44.0065	48.5085	50.7866	51.4435	51.5344	51.7698	52.4538	52.7317
1238	44.3953	48.2048	50.3036	51.8942	51.9166	52.1621	52.2809	52.8458
1239	43.6276	47.9595	49.8995	51.2383	51.4879	51.8988	52.2224	52.661
1240	43.077	47.512	49.4945	50.5829	50.7935	51.2639	51.9735	52.4568
1241	43.8389	47.8654	49.9242	51.2522	51.9385	52.3719	52.9721	53.5585
1242	44.0855	47.6551	50.0009	51.1698	51.6449	51.8517	52.1415	52.7628
1243	44.5662	48.7151	50.9269	51.7027	52.0557	52.8046	53.3187	53.5119
1244	44.4135	48.4705	50.148	50.5494	51.0445	51.7071	52.2106	52.9081
1245	43.4572	47.8987	49.8605	50.8248	51.1547	51.692	52.1435	52.5746
1246	45.1694	49.2819	51.0579	52.0192	52.3683	52.611	53.0807	53.6393
1247	45.4045	49.4329	51.0361	51.9148	52.5569	52.9691	53.4558	54.0842
1248	44.7782	48.0176	50.0507	51.0621	51.1689	51.6356	51.995	52.6313
1249	43.9	47.7658	50.0415	50.5382	51.1511	51.6186	52.0522	52.1914
1250	45.0702	49.3221	51.7197	52.345	53.0101	53.4125	53.7982	54.058
1251	44.4026	48.0264	50.6847	51.6819	52.495	53.3214	53.8158	54.1425
1252	44.1312	48.3647	50.8206	52.0507	52.4656	53.0638	53.6506	54.1512
1253	43.8441	48.5145	50.6998	51.4869	51.7503	52.2617	52.9449	53.5417
1254	44.5615	47.9915	50.4768	51.4576	51.9917	52.4189	53.0923	53.3578
1255	45.5017	48.8944	51.1093	52.1801	52.5658	52.8524	53.4276	53.916
1256	44.7332	48.3048	50.0331	51.4156	52.4615	53.1633	53.5002	53.8633
1257	44.3291	48.5037	49.858	51.0295	51.5596	52.4529	53.0115	53.5353
1258	44.3266	47.905	49.6604	50.4448	50.8595	51.4034	51.3084	51.6934
1259	44.3096	48.8385	49.7949	50.5626	51.1671	51.8824	52.1254	52.7254
1260	44.1339	48.2964	49.8089	51.1189	51.7756	52.3786	52.6006	52.9587
1261	43.826	47.2939	48.9482	49.9117	50.3519	51.1956	51.6864	52.2528
1262	44.5085	49.1644	50.3703	51.3026	51.7073	51.9835	52.5763	53.1008
1263	43.9487	48.5526	49.6472	50.4772	51.1332	51.3187	51.9756	52.4313
1264	43.252	48.0265	49.5817	50.6505	51.0578	51.7234	52.1016	52.612
1265	43.3877	48.2565	49.6262	50.6052	50.9348	51.6519	51.8932	52.2116
1266	43.007	47.0119	48.5579	49.1301	49.7672	50.0161	50.6305	51.079
1267	44.8953	49.406	50.7483	51.3994	51.8162	52.2464	52.9871	53.5075
1268	43.9249	48.6932	50.6901	51.5214	51.8617	52.3272	52.7156	53.0603
1269	44.8063	48.9322	50.0739	51.4836	51.5776	52.1568	52.4792	52.8774
1270	43.8593	47.9447	49.1854	50.6158	51.1336	51.8278	52.2693	52.7984
1271	44.0284	47.7281	49.2593	50.467	50.7378	51.1891	51.607	51.8947
1272	43.069	47.7643	49.6226	50.5263	51.0396	51.4704	52.0395	52.4648
1273	44.3644	48.7782	50.565	51.4309	52.3215	52.7318	53.2917	53.6549
1274	43.2113	47.2704	48.943	50.0982	50.4497	50.5585	50.8332	51.266
1275	43.1508	46.1149	48.2417	49.2964	49.9452	50.0686	50.1915	50.6862
1276	44.2235	47.8954	49.9443	50.6775	50.9307	51.2417	51.7311	52.0913
1277	43.6987	48.2132	49.7409	50.813	51.6863	52.1851	52.5484	53.1108
1278	43.3756	46.5628	48.1759	49.3235	50.0001	50.3097	50.6452	50.9319
1279	44.3644	47.9799	49.5856	51.062	51.4417	51.5943	52.0624	52.5798
1280	43.7879	47.2448	48.7134	49.9269	50.1084	50.4624	51.0595	51.8102
1281	45.0651	47.8179	49.5191	50.3869	50.4305	50.8925	51.4039	52.0284
1282	44.0892	48.6022	50.5352	51.5575	52.1622	52.4983	53.0832	53.8471
1283	44.9486	48.5586	50.5207	51.7443	52.5023	52.8096	53.3877	53.8118
1284	43.1432	46.565	48.6318	50.1022	50.7996	51.3372	52.1283	52.7028
1285	44.4263	48.3745	50.1381	51.9189	52.283	52.7517	53.4928	54.2062
1286	45.0261	48.9594	50.1184	51.5885	51.8577	52.3216	53.1152	53.734
1287	42.777	47.2438	48.9967	50.2265	50.6103	51.0863	51.7891	52.2851
1288	43.5134	47.6508	49.0802	50.0481	50.394	51.1205	51.9112	52.3769
1289	43.6693	48.219	49.7409	50.6501	51.1925	51.9543	52.6858	52.9363
1290	43.2086	47.4561	49.6101	51.3454	51.6509	52.2697	52.9965	53.3185
1291	43.2203	47.9166	49.9744	51.5503	51.9561	52.4315	53.1092	53.4734
1292	43.4958	48.0629	50.0097	51.8373	52.2262	52.8331	53.4777	54.0459
1293	44.0422	47.182	48.915	50.0815	50.6533	51.3511	52.0527	52.5543
1294	43.7816	47.4437	49.061	50.1524	50.6009	51.1022	52.0191	52.5572
1295	43.5131	47.6907	50.3533	51.4657	51.9023	52.2553	53.0892	53.5992
1296	43.1886	47.1271	49.1999	50.0028	50.3568	50.8434	51.5993	52.0142
1297	43.8924	48.0356	50.1045	51.056	51.3017	51.7459	52.3448	52.8184
1298	44.4798	48.5448	50.7842	52.0623	52.3894	52.4643	53.3464	53.8595
1299	43.6491	47.2967	48.7788	50.7185	51.029	51.3803	52.0876	52.457
1300	42.8553	46.8445	48.8781	50.6248	51.288	51.8876	52.7353	53.1029
1301	43.3155	48.1019	50.2631	51.399	51.9454	52.2805	53.2426	53.7649
1302	44.1192	47.9498	49.6679	51.0718	51.4389	52.0057	52.329	52.8533
1303	43.1371	46.4855	48.5176	49.8008	50.5082	51.0449	51.9438	52.4557
1304	44.3791	47.4418	49.3478	50.2753	50.7857	51.2825	51.9234	52.0713
1305	44.413	47.7827	49.7964	50.9935	51.3796	52.1229	52.3655	52.5677
1306	45.4418	49.4283	51.0868	52.1892	52.2489	52.6808	53.7035	54.0374
1307	45.0657	47.8452	49.8661	51.5567	51.87	52.2166	52.1494	52.7178
1308	44.6916	48.8111	50.5486	51.7561	52.1377	52.5656	52.6107	53.0953
1309	44.8959	48.9622	50.4541	51.8326	52.3835	52.9618	53.2804	53.5499
1310	43.3376	48.0228	49.9082	50.7874	51.4969	51.8052	52.0001	52.5683
1311	44.4037	48.6828	49.9944	51.144	51.7494	52.0452	52.1363	52.6629
1312	43.7142	48.3615	50.4344	51.1654	51.615	51.7587	51.7067	52.1217
1313	44.1878	47.2482	49.3078	49.9923	50.1568	50.4274	51.0907	51.6
1314	44.1634	47.8447	49.5048	50.1897	50.2787	50.3191	50.641	51.3342
1315	44.3517	47.9694	49.5868	51.008	51.1527	51.4302	51.767	52.6526
1316	44.4341	47.8227	49.3623	50.6939	51.0334	51.4655	51.8711	52.8963
1317	43.985	47.2379	48.9813	50.4719	50.7745	51.1209	51.9782	52.8457
1318	44.3774	49.1374	50.8147	51.6324	52.2249	52.8503	53.0561	54.0004
1319	43.2273	47.4507	49.2421	50.6682	51.3463	52.0205	52.6712	53.6026
1320	45.0993	48.9878	50.6343	51.9279	52.6802	53.3237	53.5948	54.411
1321	44.264	48.3078	50.1246	51.1639	51.7243	51.9974	52.5088	53.1241
1322	44.1926	47.8926	49.5998	50.2996	50.6629	51.126	51.5713	52.4278
1323	44.6	47.8936	49.4019	50.1906	51.0991	51.5479	52.0507	52.5817
1324	44.4941	49.1623	50.7312	51.7731	52.3715	53.0609	53.2105	54.0358
1325	44.4841	47.7608	49.5652	50.5964	50.8762	51.2977	51.8336	52.366
1326	44.1626	47.8097	49.5885	50.8239	51.1663	51.3864	51.9801	52.6798
1327	44.3885	47.9741	50.3244	50.7154	51.2173	51.3717	52.0096	52.6316
1328	43.83	47.9229	49.8554	50.6399	50.9776	51.3147	51.8305	52.4622
1329	45.3706	49.3056	50.722	51.659	51.6915	51.969	52.5919	53.1301
1330	43.7909	48.2369	50.2517	51.2114	51.5921	51.6255	52.335	52.7551
1331	44.5785	49.2045	50.7169	51.9359	51.6125	52.0647	52.6264	53.0016
1332	45.0477	49.5343	51.5468	52.689	52.9449	53.3083	53.8611	54.2701
1333	44.2789	48.4092	50.5394	51.8968	52.2423	52.64	53.1507	53.4846
1334	44.0665	47.6583	50.2898	51.4776	51.9708	52.2753	52.9209	53.2875
1335	43.5238	46.945	48.9036	49.8826	50.5881	51.3509	52.094	52.2315
1336	44.2021	48.3511	50.2219	51.5782	51.8599	52.1801	52.5425	52.9948
1337	45.5778	50.339	51.8752	52.5993	52.7747	52.7517	53.0559	53.5792
1338	44.7022	48.2239	50.2232	51.2218	51.7249	52.2188	52.7583	53.019
1339	43.8354	46.9833	48.9919	50.4609	50.6468	51.1714	51.5787	51.7409
1340	44.6375	48.4307	50.0175	51.2066	51.6076	51.7675	51.8581	52.122
1341	45.3035	49.5148	51.0634	52.2545	52.8761	53.3014	53.6134	53.9557
1342	44.3107	48.4433	49.97	51.1151	51.4516	51.9733	52.2208	52.5407
1343	44.0253	47.7472	49.6646	50.5928	51.1827	51.6122	51.816	52.0303
1344	45.1672	49.3752	51.4496	52.933	53.1552	53.6292	54.0217	54.3688
1345	43.1981	47.259	49.1825	50.9032	51.4381	52.4552	53.0507	53.4536
1346	44.0036	47.9181	50.0522	51.6395	52.2333	52.9357	53.3	53.6169
1347	44.2476	47.4412	49.8223	50.987	51.4819	52.1144	52.5475	53.0364
1348	44.5418	49.3512	50.9288	52.1436	52.604	53.1161	53.6122	53.8589
1349	44.3648	48.5579	50.3847	51.0741	51.3729	52.2491	52.5996	53.221
1350	43.7026	48.0897	49.9097	50.8966	51.2569	51.6952	52.0784	52.8189
1351	44.4698	48.6424	50.4543	51.1304	51.8122	52.2713	52.6404	53.3125
1352	44.0164	48.7278	50.3092	51.1654	51.4986	52.1468	52.6522	53.3732
1353	43.2196	46.6924	48.6325	49.4452	50.0003	50.833	51.4655	52.2011
1354	44.9812	48.0819	50.143	50.8163	51.2862	51.7189	52.2028	52.7878
1355	44.0608	48.7031	51.0074	51.6373	52.3989	53.1751	53.6501	54.3014
1356	43.9925	48.0252	50.3278	51.0176	51.749	52.1471	52.2551	52.741
1357	43.855	47.8524	49.2641	50.2692	50.4749	50.9816	51.3072	51.8754
1358	44.2708	48.8098	50.5221	51.9175	52.2185	53.0476	53.2544	53.6217
1359	44.7373	49.218	50.8615	51.6608	52.1876	52.962	53.436	53.6851
1360	42.9679	46.2777	48.2579	49.1524	49.4791	50.2825	50.5324	50.6517
1361	43.8639	47.7312	48.808	50.4038	50.8372	51.369	52.0135	52.2847
1362	42.9204	46.8606	48.8708	49.5547	50.0086	50.338	50.9562	51.2472
1363	44.4108	47.7634	49.9905	51.0684	51.3395	51.4327	51.7996	52.1422
1364	44.1481	48.3818	50.4727	51.6	52.1071	52.2359	52.7383	52.9354
1365	45.425	49.2824	51.477	52.5271	52.8487	52.9583	53.5694	53.7876
1366	44.7568	48.3642	50.2959	51.3086	51.5874	51.7093	52.3507	52.6468
1367	44.3502	46.9456	49.1143	50.4629	50.6195	50.8618	51.313	51.7472
1368	45.6747	49.567	50.7178	51.6241	52.1733	52.3776	53.0169	53.2151
1369	44.3258	48.3884	50.0158	51.1902	51.6704	51.9486	52.2239	52.8302
1370	43.2006	47.1859	48.9618	49.7258	49.9281	50.3018	50.4257	50.7655
1371	43.2882	46.9978	49.1696	50.1494	50.226	51.1062	51.5792	51.9685
1372	43.1004	47.5419	49.7674	50.8018	50.7395	51.3017	52.0321	52.3112
1373	43.6615	46.9778	48.9589	49.9836	50.2361	50.9595	51.8237	51.9821
1374	44.1462	48.3063	50.1944	51.6095	51.9608	52.8744	53.6969	53.8944
1375	43.5897	47.1678	49.0679	49.8965	49.9347	50.2646	50.7347	51.0771
1376	44.2345	48.4586	50.7857	51.678	52.1802	52.7903	53.1666	53.3495
1377	45.2197	48.3266	49.8258	51.056	51.6626	52.2599	53.1152	53.7174
1378	43.4869	48.2389	50.6575	52.6173	53.4259	54.1702	54.875	55.3044
1379	43.9967	48.6529	51.7592	53.7842	54.8528	55.4907	56.2394	56.3577
1380	43.5824	48.8983	51.8862	54.1248	54.973	55.9094	56.4211	56.5887
1381	44.3069	48.6094	50.8671	52.6959	53.8135	54.6171	55.0289	55.5064
1382	44.1325	48.0464	49.8556	51.46	52.4012	53.3722	53.8132	54.3151
1383	42.9112	47.4107	49.6296	51.6145	52.1473	53.0253	53.7011	54.062
1384	44.9141	49.5197	51.2068	52.0436	52.5048	52.8933	53.5848	53.9709
1385	42.4295	46.7913	48.7412	50.3625	50.8465	51.2853	51.8664	51.9809
1386	43.4709	47.5027	49.6734	51.6122	51.9747	52.2411	52.6023	52.8441
1387	43.603	47.4227	49.1122	50.655	51.3035	51.8844	52.3968	52.815
1388	44.0173	48.7749	50.5866	51.7767	52.716	53.6186	54.072	54.5544
1389	44.6464	48.1756	49.6729	50.9957	51.8396	52.488	53.0889	53.5572
1390	43.0728	46.9277	48.4071	49.632	50.3875	50.5312	51.0763	51.521
1391	44.6575	48.9531	50.8449	51.89	52.4953	52.8315	53.2953	53.7069
1392	45.0387	48.9946	51.0879	51.9801	51.9035	51.7148	51.9406	52.709
1393	43.6347	48.801	50.2543	50.7199	50.871	51.1478	51.6089	52.2543
1394	44.5398	48.2984	49.8496	50.8074	50.7328	50.9711	51.3286	51.8189
1395	43.8944	48.3995	50.9394	52.1017	51.7863	52.0266	52.4318	52.9638
1396	43.5871	47.7539	49.803	50.9371	51.1064	51.4155	51.667	52.0318
1397	43.5573	48.8903	50.8712	52.2859	52.5084	53.0399	53.4153	53.8105
1398	42.8432	47.2975	48.8647	50.4449	50.5885	51.1183	51.4107	51.763
1399	42.1355	47.0469	49.0234	50.4942	50.9291	51.3196	52.0266	52.6105
1400	43.8138	47.603	49.2668	50.3479	50.818	51.3168	51.8022	52.3212
1401	44.6723	47.7449	49.6551	50.3965	50.9694	51.3635	51.6954	52.0328
1402	44.4948	48.1307	49.7358	50.8547	51.239	51.6009	52.0489	52.478
1403	44.645	48.3069	50.6186	52.3523	52.8998	53.1194	53.5312	54.0644
1404	44.4445	47.8249	49.611	51.3255	52.0967	52.5488	52.9906	53.5663
1405	44.64	48.0263	49.5633	50.2608	50.6446	51.0073	51.3418	51.7304
1406	43.805	47.0873	48.9033	49.806	50.2898	50.9236	51.3428	51.6549
1407	44.0793	47.4573	49.5258	50.4575	50.8533	51.6338	52.1453	52.6226
1408	43.7627	48.3218	50.3689	50.8626	51.0056	51.7976	52.2376	52.6422
1409	42.6566	46.3389	48.1593	49.5333	50.1295	50.4673	50.6532	51.1441
1410	42.6921	47.0142	48.5163	49.9321	50.5802	50.7935	50.9331	51.3702
1411	42.7739	47.3123	49.5018	50.6829	50.8648	51.0678	51.454	51.8417
1412	42.3434	47.7594	49.9089	50.9079	51.326	51.7107	52.4722	53.2297
1413	43.76	47.9041	49.6486	50.6735	51.3543	51.6294	51.8848	52.319
1414	44.2785	48.4948	50.2875	51.1789	51.4944	51.933	52.1778	52.3307
1415	44.4139	48.2796	49.737	50.2918	50.5016	50.7126	51.4816	51.5151
1416	44.6257	48.7712	50.8748	52.0732	52.4895	52.7869	52.9739	53.2302
1417	42.7901	47.0195	48.4526	49.7021	50.3183	50.5976	50.7655	51.042
1418	43.2653	47.1734	48.8498	50.1861	50.6269	50.9768	51.521	51.8255
1419	44.0029	47.9297	49.2487	49.8619	50.4126	50.9053	51.1416	51.5944
1420	44.5589	48.8153	50.1578	50.8708	51.3928	51.431	51.9838	52.5788
1421	44.0057	47.4761	49.1965	50.4805	50.9221	51.3137	51.5416	51.9929
1422	44.4448	48.4374	49.8289	50.6708	51.1352	51.4733	52.0011	52.2714
1423	43.1024	46.9173	48.76	49.8766	50.4368	50.8916	51.1683	51.3865
1424	44.3082	47.3242	48.6255	50.2952	50.6881	51.101	51.5106	51.7812
1425	43.0426	47.534	49.8541	51.4811	51.9183	52.3604	52.7527	53.1644
1426	44.9648	47.6923	49.5472	50.5137	51.059	51.2501	51.796	52.2441
1427	44.0407	48.0496	50.5299	52.0022	52.3801	52.2628	52.7997	53.233
1428	43.7631	47.6778	49.4983	50.9454	51.2078	51.4363	51.9962	52.5646
1429	42.8068	46.401	47.7529	48.6216	49.0873	49.908	50.7531	51.2731
1430	43.8429	47.0816	49.3373	50.4359	50.9361	51.6675	52.2959	53.0565
1431	42.9864	47.4092	49.4724	50.4625	50.5551	51.4194	52.3393	53.1049
1432	43.612	47.9941	50.3331	51.0068	51.0767	51.6304	52.4265	52.8767
1433	44.2444	48.1834	49.8149	51.023	51.5168	52.1773	52.7429	53.0839
1434	43.6648	47.5608	49.4773	50.3631	50.8321	51.3689	51.763	52.0205
1435	44.0939	48.4517	50.0187	50.6186	51.1804	51.5928	52.088	52.7398
1436	43.7885	47.2733	49.0003	50.0798	50.4	50.9129	51.4237	51.9978
1437	42.7681	47.0218	49.1708	50.6116	50.5351	51.2748	51.8711	52.4473
1438	43.6566	47.7011	49.6019	50.6637	51.0308	51.711	52.3644	53.052
1439	43.6545	48.6577	50.1071	51.3356	51.4513	51.9614	52.3653	52.6943
1440	43.8611	48.4837	50.3556	51.5842	51.8067	52.3492	52.7633	52.985
1441	44.0043	48.112	49.7034	51.0997	51.4753	52.111	52.6633	52.8741
1442	44.3628	48.3166	50.2955	51.2957	51.8003	52.606	53.3838	53.8103
1443	43.3279	47.9823	49.967	51.4196	51.8735	52.642	53.4177	53.6718
1444	43.4521	48.1987	49.6113	50.8387	51.8005	52.5371	53.3461	53.7608
1445	43.4064	47.3083	48.6418	49.5723	50.2567	50.794	50.9891	51.533
1446	43.1572	46.9851	48.5346	49.6952	50.2042	50.3156	50.7858	51.0817
1447	41.6107	45.8289	47.8275	48.7004	49.1243	49.3635	49.7373	50.0553
1448	41.8491	46.5208	48.1609	49.7278	49.8426	50.1099	50.5892	50.9405
1449	43.5156	48.0601	50.3575	50.9504	50.9372	51.2194	51.5281	51.8605
1450	44.2564	48.5625	50.7505	52.1016	52.4822	52.7688	52.9861	53.3312
1451	43.0425	47.3244	49.7811	51.264	51.6981	52.058	52.3506	52.4436
1452	44.776	48.5507	50.7683	52.1803	52.7088	53.0853	53.3802	53.6103
1453	43.4676	47.8697	49.2778	51.1257	51.5263	51.9749	52.1513	52.3919
1454	43.747	47.9829	49.8383	51.356	51.366	51.8573	52.1104	52.597
1455	42.7728	47.285	49.3567	50.1573	50.0652	50.3547	50.3664	50.7989
1456	44.174	47.961	49.8593	50.8164	50.8256	51.4	51.5523	52.1887
1457	43.8932	48.2846	49.5986	50.1087	50.3346	51.0674	51.3969	51.6714
1458	43.5372	47.8449	49.3432	50.0857	50.7122	51.3073	51.5371	51.8549
1459	44.7751	49.0325	50.085	51.3508	51.8617	52.3888	52.8396	52.8831
1460	42.8779	47.1787	49.3998	50.5673	51.1461	51.857	52.7993	52.9085
1461	43.5362	47.9831	50.527	51.3716	51.8824	52.2014	52.833	53.118
1462	43.4716	47.3551	48.7974	49.7509	50.1113	50.7875	51.1409	51.5571
1463	43.3733	47.3825	49.5561	50.7226	51.0929	51.8756	52.5452	52.7958
1464	44.3898	48.0208	50.463	51.7091	52.3862	52.8885	53.5627	53.758
1465	44.211	48.2287	50.1036	51.477	51.829	52.1523	52.8862	53.1113
1466	44.026	47.8684	49.6836	50.4866	50.7228	51.1198	51.3785	51.5192
1467	44.2542	48.0359	49.4201	50.7783	51.0421	51.3161	51.2136	51.8768
1468	44.6102	48.2479	49.8231	51.2705	51.6826	52.1616	52.4203	52.7055
1469	45.7515	48.7726	50.7509	51.4154	51.5783	51.9122	52.2499	52.7973
1470	44.2257	47.8721	50.3444	51.487	51.7153	52.2754	52.732	53.3448
1471	44.2498	48.2538	49.8118	50.4958	51.1313	51.4958	52.1127	52.5209
1472	43.9946	48.2734	49.6894	50.2293	50.7299	51.0194	51.4568	52.0329
1473	43.0359	46.9154	49.127	50.193	50.8014	51.3544	51.917	52.3159
1474	42.8517	46.8523	49.1222	50.1174	50.8722	51.2745	52.1097	52.7311
1475	41.8733	45.3328	47.0084	48.205	48.7872	49.114	50.1042	50.3095
1476	44.4626	49.1162	50.5946	51.7361	51.9697	52.5154	53.2798	53.2369
1477	44.0319	48.4737	50.0517	50.757	50.8369	51.4992	52.2405	52.1717
1478	45.2539	49.3354	51.6657	52.1831	52.6458	52.9463	53.8003	53.7888
1479	44.5252	48.5429	50.4568	51.2001	51.8277	52.2487	52.9824	53.3074
1480	43.5836	47.2903	48.9277	49.4184	49.9227	50.5809	51.4408	52.119
1481	43.7808	48.1267	49.5175	50.4602	51.1002	51.6052	51.9354	52.6849
1482	44.7155	48.7045	50.27	50.8115	51.1525	51.7165	52.4885	52.9139
1483	43.0944	46.9728	48.8831	49.7106	50.256	51.0302	51.7103	52.1712
1484	44.0441	47.9207	50.1537	51.3721	51.7868	52.5446	52.722	53.2298
1485	43.8073	48.4803	50.6461	51.8107	52.0798	52.6286	53.3162	53.4832
1486	44.2043	48.6771	50.3239	51.6933	52.1087	52.5916	52.7205	53.1608
1487	43.2947	47.9512	50.1612	50.7808	51.1123	51.6749	52.3805	52.7975
1488	44.3082	48.1975	50.2401	51.0106	51.7618	52.2063	52.7771	53.2135
1489	42.3618	46.4068	48.3031	49.2454	49.9568	50.4587	51.3299	51.7353
1490	43.4182	48.3478	50.2509	51.5916	52.457	52.5874	53.4287	54.005
1491	42.6527	46.6548	48.2587	49.3637	50.1996	50.9227	51.7974	52.0933
1492	44.3	48.0049	48.9296	50.4836	50.8268	51.3916	51.8843	52.4525
1493	43.7796	47.983	49.7638	51.0336	51.5672	51.9807	52.5411	52.7968
1494	42.5667	47.2309	48.5958	50.0213	50.3821	50.866	51.2726	51.5188
1495	43.006	48.2615	50.4377	51.4559	52.0456	52.9558	53.6667	53.8098
1496	44.4824	47.8714	49.6171	50.8228	51.2043	51.9853	52.6871	53.0015
1497	44.0868	48.59	50.2407	50.5507	51.0817	51.6649	52.5593	52.9664
1498	43.7376	48.3908	50.6043	51.2401	51.6326	52.5378	53.1533	53.4398
1499	44.205	48.3131	49.3462	50.009	50.4732	51.0013	51.6191	52.0916
1500	44.4965	48.6098	50.0666	51.2902	52.1057	52.8765	53.9365	54.5083
1501	43.1463	47.1085	48.6997	49.8757	50.6184	51.2747	51.8818	52.6326
1502	42.9095	46.7562	48.5695	49.6204	50.3183	50.8821	51.7041	52.3957
1503	44.5609	48.65	51.1309	52.1047	52.5336	53.0416	53.9252	54.5171
1504	44.6344	49.5549	51.4301	52.6399	53.0238	53.4965	54.5013	55.0522
1505	44.1691	48.3806	49.9692	50.7793	51.0995	51.7078	52.6156	53.3189
1506	45.2875	49.6486	51.773	52.7657	53.0607	53.9022	54.4753	54.6413
1507	44.8096	47.8406	49.3171	50.2265	50.5306	50.7602	51.5642	52.08
1508	44.6991	48.2491	49.954	50.6282	51.145	51.2747	52.2255	52.9558
1509	44.0263	48.431	50.8148	52.0493	52.2456	52.8489	53.1508	53.5361
1510	43.1311	48.0237	49.6841	50.8789	51.2231	51.7725	52.1453	52.6434
1511	44.3418	48.2642	49.9556	51.2604	51.3582	51.648	52.2388	52.6911
1512	43.8391	47.8351	49.6668	50.4346	50.8366	51.128	51.6127	52.2402
1513	43.7959	48.4388	50.4389	51.2053	51.6124	51.8141	52.0777	52.7523
1514	43.5466	48.2758	49.7097	50.7895	51.0515	51.465	51.6227	52.1182
1515	43.6548	47.6009	49.2406	50.6683	51.0902	51.4562	52.0507	52.7228
1516	43.8733	47.9978	49.6747	50.8506	50.9364	51.1008	51.8125	52.5046
1517	44.5932	48.5386	49.5515	50.889	51.1531	51.191	51.9775	52.613
1518	43.6758	47.2917	49.0549	50.1909	50.8234	51.1635	51.7645	52.4798
1519	42.9088	47.3162	49.4319	50.2419	50.7197	50.9623	51.7618	52.6127
1520	44.3528	48.5115	50.0899	51.043	51.6146	52.118	53.3397	53.9568
1521	44.5073	49.506	51.577	52.5875	52.8936	53.4792	54.5481	55.2808
1522	43.5571	47.6997	49.0093	50.6854	50.9204	51.672	52.5373	53.5851
1523	45.038	49.735	50.9675	52.3394	52.5593	52.9851	53.8063	54.6508
1524	44.3075	48.6804	50.4204	51.5298	51.7725	52.0006	52.7478	53.3165
1525	42.7832	47.3297	49.1195	50.2045	50.5005	50.827	51.5276	52.3576
1526	43.9412	48.5528	49.7527	50.9397	51.4239	51.9382	52.4846	53.1991
1527	43.174	47.708	49.9532	50.4755	51.0229	51.5903	52.1166	53.0137
1528	43.2996	47.707	49.7315	50.8356	51.3832	51.4025	51.9448	52.3577
1529	43.1435	47.4242	49.2167	49.8715	50.6124	50.7972	51.3552	51.934
1530	43.7417	48.1533	50.2587	51.2918	51.7702	52.3571	53.0708	53.7574
1531	44.0845	48.8536	51.2625	52.2541	52.5906	53.0975	53.9875	54.6767
1532	42.4436	46.6893	48.6808	50.4171	50.5875	51.1419	52.1015	52.6943
1533	43.1089	47.2293	49.4454	51.1618	51.4739	52.3465	52.9595	53.3486
1534	44.257	47.8353	49.8938	51.3525	51.8513	52.3279	53.2199	53.8244
1535	43.1776	47.7953	50.0684	51.733	52.3009	52.7668	53.548	54.054
1536	43.9963	48.2031	50.6331	52.1148	52.1404	52.6875	53.1782	53.829
1537	43.6707	47.9188	50.4286	52.2863	52.1453	52.5161	53.3225	53.7887
1538	43.6426	47.3172	49.1887	50.9092	50.6981	50.9867	52.0207	52.7686
1539	44.4484	48.4982	50.1725	51.2022	51.3521	52.0085	53.1263	53.6242
1540	43.7117	47.8525	49.9574	50.5644	50.9383	51.8384	53.11	53.7643
1541	43.9134	48.0556	49.5636	50.6087	51.0457	51.945	53.5989	54.2632
1542	43.6327	47.2924	48.7236	50.0132	50.5108	51.3106	52.7613	53.2492
1543	43.121	47.5074	49.108	50.1255	50.6121	51.3158	52.6461	53.39
1544	43.3923	47.8253	49.7713	51.0609	51.9302	52.9813	54.2738	55.2547
1545	44.5303	47.8036	50.1071	51.8559	52.8252	54.0541	55.6362	56.2785
1546	43.6496	47.4426	49.1333	50.7906	51.5793	52.4933	53.8744	54.4159
1547	42.7887	47.1456	49.1689	50.7656	51.4385	52.3866	53.5187	54.07
1548	45.0428	49.3197	51.1818	53.7276	54.5045	55.5074	56.6829	57.541
1549	43.9071	47.8399	50.5699	53.1084	53.6077	54.8681	56.166	56.6236
1550	43.0824	46.8029	48.8189	51.1408	51.7796	52.7312	54.1588	54.7358
1551	43.2571	46.8642	49.2637	51.4809	52.5055	53.6384	55.0757	55.6473
1552	43.4139	47.8055	49.3007	50.5137	51.5629	52.9127	54.2576	54.6099
1553	44.009	48.683	50.767	52.7597	53.9176	55.1418	56.4478	56.7587
1554	44.1472	47.7828	49.8236	51.9943	53.1233	53.8951	55.0882	55.6823
1555	43.0265	47.5242	50.2512	52.9626	53.7745	54.4541	55.6262	56.237
1556	45.9852	49.6923	51.1934	52.8362	53.1928	54.0941	55.0479	55.3955
1557	45.1255	48.4884	49.6311	51.4448	52.1962	52.7597	53.9282	54.3408
1558	42.5328	46.4466	48.5325	49.9991	50.4665	50.9904	52.0551	52.7742
1559	43.3194	47.5851	49.8293	50.753	50.8681	51.3127	52.0298	52.9106
1560	44.3777	49.4515	51.8924	52.9062	52.9967	53.46	53.9966	54.5344
1561	43.3607	47.389	49.5512	50.7174	50.7777	51.1552	51.6696	52.0244
1562	45.0423	48.3694	50.1458	51.0957	51.4253	51.7744	52.1512	52.4517
1563	43.6143	47.2417	48.6506	50.439	50.6702	51.0133	51.7119	52.2292
1564	44.3173	47.274	49.1128	49.9927	50.2622	50.7768	51.494	51.6414
1565	43.891	47.163	49.6967	51.023	51.0152	51.1645	51.2682	51.4675
1566	45.1634	48.7681	50.8391	52.6038	52.5206	52.9612	53.2053	53.5069
1567	44.2955	48.5478	50.414	51.9878	52.2468	52.709	53.3316	53.5455
1568	44.9363	48.3912	50.6208	52.481	52.8053	53.7062	54.5155	54.8148
1569	43.5254	47.2056	49.4156	51.0934	51.6877	51.9887	52.5103	53.0349
1570	43.9892	47.6344	49.684	51.128	51.804	52.3407	52.7614	53.0928
1571	45.4056	49.6272	50.8468	52.224	53.0715	53.4583	53.9817	54.1118
1572	44.6076	48.9418	50.2796	51.276	52.0842	52.7205	53.3973	53.6957
1573	43.9895	47.9864	50.0685	51.3418	51.9271	52.7045	53.6553	54.072
1574	43.8353	47.1819	49.2079	50.0306	50.5507	51.2385	52.1759	52.7592
1575	44.6473	48.5165	50.2688	51.732	52.7048	53.1265	53.7253	54.0804
1576	44.3105	48.494	50.16	51.4965	52.2478	52.5613	53.0989	53.7489
1577	43.4494	47.532	49.5299	50.645	50.7013	51.1113	51.6262	51.9713
1578	43.2343	46.8167	48.9152	50.0543	50.0981	50.5909	51.2686	51.6777
1579	43.8242	47.449	49.3952	50.1628	50.6078	51.0953	51.6755	52.0988
1580	43.0073	47.3236	48.9305	50.1531	50.5338	50.8199	51.2889	51.8111
1581	44.9882	49.0658	50.7904	51.3355	52.0356	52.5194	52.9945	53.3211
1582	43.8679	47.8029	48.9084	49.8886	50.5622	51.1418	51.3805	51.6198
1583	45.0913	49.223	50.9174	52.0129	52.1743	52.3239	52.8633	53.3432
1584	43.6194	47.1371	49.6426	50.6746	50.7838	51.0817	51.5165	51.987
1585	43.3557	48.2698	50.15	51.4712	51.7028	52.2066	52.5568	52.948
1586	43.5718	47.0239	48.8065	50.2493	50.6485	51.1908	51.609	51.9171
1587	43.7095	47.6334	48.4241	49.5044	49.7246	50.0752	50.2246	50.6959
1588	43.0596	46.5309	48.3903	49.6479	49.8545	50.3887	50.72	51.0188
1589	43.8592	48.0532	50.0063	50.611	50.9897	51.7444	51.8273	52.0838
1590	42.4038	46.9087	48.9155	50.3654	50.8387	51.5706	52.0855	52.3659
1591	44.2091	47.2145	49.1204	50.4294	50.9913	51.365	51.8251	52.2544
1592	43.8875	47.937	50.3781	51.7432	51.8542	51.9065	52.2814	52.673
1593	42.4765	46.4619	48.4532	49.5716	49.8852	50.2872	50.6265	50.7869
1594	44.3814	47.4715	49.5833	50.8632	51.4067	52.0229	52.0764	52.5373
1595	44.0354	48.0853	49.9454	50.9263	51.5226	51.8329	52.0567	52.189
1596	43.6958	47.2379	49.2394	50.419	50.6022	50.9712	51.2433	51.6138
1597	44.6508	48.7524	50.7443	52.1589	52.2606	52.7005	52.996	53.117
1598	43.7545	48.0381	50.391	51.1353	50.9741	51.3851	51.5482	51.7386
1599	44.0247	47.9617	50.433	51.3728	51.725	52.0789	52.2636	52.5716
1600	43.468	47.7317	49.6949	51.0114	51.5429	52.0648	52.4402	52.6368
1601	44.0676	47.406	49.6278	50.7981	51.0549	51.3569	52.0346	52.5593
1602	43.4929	47.7662	50.1206	51.4725	52.0508	52.1715	52.4423	53.0748
1603	45.144	49.3366	51.4502	52.9816	53.7244	53.968	54.4028	55.0623
1604	43.7603	48.014	49.8076	50.8951	51.6218	51.9268	52.288	52.5562
1605	44.6903	48.0072	49.0672	50.4181	50.8937	51.4644	52.0325	52.3977
1606	43.5798	47.2527	49.4224	50.6892	51.2306	51.7852	52.3585	52.9126
1607	44.0758	48.1899	49.1249	50.263	50.77	51.3101	52.0395	52.5737
1608	43.0978	47.5631	49.6118	50.6598	51.3095	51.5646	52.3413	53.0201
1609	43.2815	48.2007	49.7827	50.942	51.9418	52.2736	53.1031	53.5109
1610	43.0356	48.1457	50.6909	51.9127	52.6983	53.262	53.6906	53.9509
1611	43.734	48.3171	50.9558	52.5229	53.1803	53.5118	54.0554	54.4379
1612	43.5951	47.7891	49.5678	50.6801	51.2139	51.4769	52.0916	52.4934
1613	44.0029	48.5906	49.9431	51.351	51.6574	52.0927	52.7034	53.1633
1614	44.1554	48.8705	50.2175	51.6563	52.023	52.6924	53.6167	53.9468
1615	43.9804	47.176	48.7722	49.7937	50.238	50.8596	51.9862	52.2003
1616	44.5385	48.0467	49.3628	50.1392	50.7728	51.4095	52.3759	52.4907
1617	43.9976	47.3706	49.2843	50.5604	51.1747	51.7411	52.4887	52.8823
1618	44.0508	47.1779	49.0001	49.9622	50.2586	50.6508	51.6773	51.9498
1619	45.0595	48.1895	50.1367	51.1171	51.5048	52.0241	53.4014	53.7504
1620	44.0244	47.7308	49.0249	50.5676	51.036	51.7101	52.8667	53.3382
1621	43.0633	46.8149	48.6732	50.0466	50.561	51.2902	52.1145	52.6281
1622	44.2391	48.4328	50.645	52.0646	52.7237	53.2541	54.2592	54.7734
1623	44.2464	49.234	50.6536	51.8632	52.4398	53.123	54.0576	54.5375
1624	43.0355	48.1504	50.0564	51.1218	51.6385	52.0824	53.1707	53.6386
1625	44.4383	48.5727	49.9258	51.0112	51.3197	52.0043	52.8958	53.3618
1626	42.5646	47.4219	49.3648	50.7635	51.6667	52.273	52.9012	53.3621
1627	43.4838	47.8629	49.5817	50.4622	51.3759	51.8915	52.6736	52.9655
1628	43.4927	46.7226	48.6061	49.5343	50.6565	51.2013	51.757	51.9364
1629	43.5652	47.2507	48.8332	49.8025	50.3129	50.7956	51.5247	52.0068
1630	44.1464	48.3849	50.293	51.2416	51.473	52.074	53.0449	53.2721
1631	43.8547	48.2149	50.4588	51.0553	51.6608	52.0603	52.3031	52.6883
1632	43.1449	47.9106	49.8711	51.0552	51.3488	51.7828	52.2265	52.6867
1633	43.9136	48.1901	50.0485	50.6737	51.2009	51.2587	51.5993	52.3744
1634	44.3601	47.8737	49.6456	50.5586	51.3728	51.8394	52.3049	52.7978
1635	43.7694	48.0277	49.078	50.5214	51.4138	51.5943	51.9766	52.5571
1636	45.2879	47.9548	49.4242	50.9141	51.64	52.1407	52.6608	52.9772
1637	44.2215	49.4036	51.3671	52.3386	52.9866	53.2692	53.9652	54.4475
1638	44.2272	47.5602	49.929	50.9499	51.4292	51.6067	52.0578	52.4651
1639	43.3184	47.4653	49.9208	51.1152	51.4995	51.7656	52.0859	52.7017
1640	43.7101	47.4947	49.749	50.3938	50.5669	50.7399	50.9278	51.4226
1641	44.8418	48.4694	49.8137	51.1155	51.5611	51.7419	52.1592	52.7208
1642	43.775	47.8726	49.5672	50.4013	50.721	50.7933	51.3799	51.9536
1643	44.2966	47.8117	49.5191	50.8917	51.3091	51.7839	52.4314	53.245
1644	43.7557	47.7769	49.7903	50.6057	50.8519	51.0638	51.373	52.0631
1645	43.7408	48.4257	49.817	50.6371	51.2026	51.6729	52.4385	53.0284
1646	43.699	48.0884	49.7522	50.5719	51.2134	51.5122	52.3014	52.9666
1647	43.1405	47.1429	49.3704	50.4183	50.798	51.3809	51.8661	52.6299
1648	44.7419	49.1352	50.6862	51.527	51.9346	52.4238	53.265	53.9962
1649	44.563	48.4158	49.9302	50.8844	51.819	52.4806	52.9729	53.5028
1650	43.4623	48.1794	49.4965	50.7671	51.485	51.9266	52.6403	53.4038
1651	44.8615	47.6765	49.1662	49.8281	50.3226	50.8452	51.3434	52.2223
1652	44.3403	48.0122	50.614	51.5978	52.2985	52.8023	53.808	54.4619
1653	44.3714	48.8651	49.8621	51.3278	52.0142	52.6389	52.933	53.3239
1654	42.6423	46.9219	49.0073	50.1703	50.6234	51.06	51.463	52.1368
1655	43.8581	47.9715	50.1452	51.2456	51.6447	52.218	52.3302	53.0728
1656	43.9917	48.0763	49.4403	50.6008	50.8677	51.3833	51.7239	52.6187
1657	44.7146	48.8043	50.459	51.4149	51.7484	52.5105	52.8435	53.3756
1658	44.0508	48.1651	50.1853	51.173	51.9121	52.5055	52.5478	53.0859
1659	43.3889	47.5819	49.3114	50.5519	50.965	51.5201	51.9497	52.3972
1660	44.6564	49.1804	50.6968	51.727	52.3475	52.6525	52.9641	53.6111
1661	43.767	47.7527	49.5715	50.5095	50.7255	51.1436	51.681	52.3093
1662	43.7968	48.4632	50.5444	51.3879	51.7359	52.1674	52.6399	53.0164
1663	43.9407	48.2262	50.1094	50.9453	51.6737	51.7704	52.0039	52.3281
1664	44.2622	47.7998	49.4732	50.0518	50.4772	50.9382	51.4013	51.5676
1665	44.3083	48.7442	50.1362	50.5678	50.9158	51.21	51.9246	52.6165
1666	44.0679	47.8498	49.5235	50.3365	50.8145	51.3661	52.0131	52.4396
1667	43.9208	47.6358	49.8089	50.3559	50.8442	51.1372	51.5936	51.9432
1668	45.1335	49.2804	51.0739	51.946	52.5048	53.1498	53.37	53.6919
1669	44.4624	49.3216	51.0086	51.4731	52.2121	52.7954	53.078	53.4069
1670	43.5462	48.384	49.577	50.1973	50.6526	51.2498	51.4959	52.0807
1671	44.1812	47.4588	48.498	49.6122	49.9118	50.1964	50.6311	51.1173
1672	43.1245	47.7139	49.5829	50.804	51.0089	51.4214	52.0454	52.2357
1673	44.7225	49.017	51.4545	52.4436	52.8335	53.216	54.1265	54.5433
1674	42.5392	47.0584	48.7985	49.529	50.017	50.3312	50.9778	51.6486
1675	43.0643	46.9276	49.0512	50.1753	50.4835	50.5416	51.033	51.3885
1676	44.8227	49.1099	50.2838	51.1304	51.5773	52.0863	52.4044	52.6563
1677	42.7806	47.3812	49.0607	50.1531	50.5828	51.3217	51.7771	52.4191
1678	43.6513	48.4706	49.9106	51.2107	51.6778	52.3374	52.8126	53.1586
1679	44.9112	49.233	50.851	52.1542	52.7438	52.9213	53.4	53.7114
1680	43.0475	46.5627	48.2781	49.6216	50.3196	50.8399	51.4087	51.7881
1681	44.2763	49.0144	49.9562	50.9069	51.0235	51.4501	52.1605	52.5913
1682	44.5086	48.1357	49.3825	50.2369	50.8615	51.1797	51.7114	52.2735
1683	44.596	48.5488	49.8484	50.9583	51.3149	51.792	52.484	52.7892
1684	43.7146	47.3506	49.4802	50.436	50.7204	51.0635	51.7581	52.2459
1685	43.8481	48.6966	50.2116	51.7272	52.1809	52.4651	53.2027	53.6237
1686	44.2144	48.0693	48.9265	49.7886	50.4486	50.8718	51.4245	52.1003
1687	43.449	47.2158	48.6409	49.5817	49.869	50.3654	51.0561	51.412
1688	43.8354	47.1437	49.2251	50.1067	50.5507	50.8353	51.256	51.596
1689	45.6369	48.9269	50.5689	51.1019	51.43	51.9238	52.5195	53.054
1690	43.7097	48.2638	49.9702	50.7141	51.2912	51.4786	51.8518	52.3378
1691	44.0255	47.8419	49.3268	49.8642	50.1402	50.8329	51.3654	51.6912
1692	43.1346	46.904	49.614	50.5134	51.2566	52.3154	53.0347	53.4213
1693	44.5107	47.9305	50.5351	51.6373	52.3216	52.7656	53.1774	53.8435
1694	43.5934	47.6973	49.6942	50.4796	50.7696	51.2434	51.7622	52.2029
1695	43.5824	48.0437	50.3324	51.9203	52.2625	52.9588	53.3696	53.8901
1696	43.5289	47.3881	48.849	50.3014	50.4834	51.0638	51.408	51.8067
1697	44.026	48.207	50.3553	51.8812	52.3945	52.9519	53.4456	53.7946
1698	42.9577	47.5407	49.4366	51.0206	51.4791	51.7265	52.1346	52.531
1699	42.5927	47.858	49.6289	51.4784	52.0079	52.3823	52.7864	53.1556
1700	43.1898	47.9331	49.5776	51.3407	51.8166	52.3084	52.8543	53.5467
1701	42.6983	46.4176	48.1537	49.8834	50.3334	50.8549	51.5429	52.2816
1702	44.3135	47.9197	49.6779	51.2065	51.5417	52.0727	52.2605	52.343
1703	44.5981	48.5636	50.7504	52.3029	52.7952	53.4997	54.1209	54.5428
1704	43.23	47.7043	49.8544	51.2786	51.8897	52.4531	53.0854	53.7126
1705	44.51	48.1488	49.2703	50.4788	51.0293	51.5724	52.6176	53.2134
1706	43.4125	47.4552	48.8977	50.375	50.5731	51.0053	52.0344	52.6735
1707	43.6684	47.8157	49.6501	50.7151	50.7667	51.1298	52.1834	53.0634
1708	44.3963	48.2371	50.3944	51.3849	52.0757	52.685	53.3189	53.9694
1709	43.738	48.8308	50.4682	51.3668	51.6929	52.223	52.8312	53.2758
1710	42.7311	47.7188	49.9625	51.0433	51.5718	51.9369	52.9123	53.5868
1711	45.7459	50.2	51.8316	52.7715	53.4297	54.0531	54.7667	55.4301
1712	43.1057	47.9863	49.7027	51.7994	52.903	53.2742	54.0134	54.5116
1713	43.6332	47.2702	49.7878	51.5098	52.224	52.7048	53.4616	53.9147
1714	44.01	48.039	49.8854	51.9057	52.7304	53.4831	54.2056	54.684
1715	43.8453	47.5951	50.1676	51.9084	52.4155	52.8064	53.4337	53.8891
1716	44.5079	48.1787	50.1029	51.9001	52.7579	53.2119	53.7346	54.1541
1717	43.4496	47.2728	49.1705	51.3255	52.0955	52.8051	53.6406	53.7277
1718	42.2775	46.2426	48.3454	49.8932	50.6008	51.2259	52.2355	52.6864
1719	43.2197	47.042	49.0703	50.7043	51.5684	52.1162	52.67	52.7649
1720	44.4721	48.0445	49.3696	50.7417	51.2998	52.0047	52.4466	52.7681
1721	44.8204	47.6775	50.1105	51.9296	52.9955	53.8039	54.4643	54.752
1722	43.3763	47.9633	49.755	51.37	52.185	53.1112	53.7313	54.0439
1723	44.4669	47.9878	49.402	50.7547	51.2557	51.8939	52.4413	52.8858
1724	44.4466	49.0021	50.5664	51.9955	52.4528	52.8069	53.2933	53.8117
1725	42.8926	45.6348	48.5226	49.2554	49.5455	49.8962	50.4001	50.8976
1726	44.5964	48.6609	50.0555	50.1193	50.0113	50.2773	50.4485	51.0365
1727	43.2831	47.4373	49.1253	49.7476	50.2951	50.66	50.9949	51.5576
1728	45.0791	48.0189	49.6168	49.8775	50.2026	50.7483	51.2211	51.6774
1729	43.3168	47.802	49.8149	50.7863	51.0267	51.7714	52.1216	52.6288
1730	44.5699	48.2257	49.976	51.5396	51.8698	52.4808	52.4947	52.9354
1731	42.9268	46.811	48.8446	49.856	50.1062	50.4862	50.7043	51.2087
1732	44.3364	48.0159	50.3049	51.6365	51.9539	52.2999	52.5125	53.03
1733	43.7139	47.5796	49.4104	50.9306	51.5654	52.0337	52.4839	52.9374
1734	44.6827	48.0701	49.9676	51.253	51.7601	52.1543	52.4995	53.0589
1735	44.3047	48.4239	50.5345	51.7387	52.1835	52.4248	52.5532	53.1266
1736	43.792	47.95	49.7607	51.2878	51.9102	52.0784	51.9389	52.1995
1737	43.4158	47.1793	49.0682	49.9835	50.6193	50.894	51.2075	51.5188
1738	43.0823	46.964	48.9408	50.0631	50.5338	50.896	51.4729	51.7255
1739	44.1027	48.0358	49.4314	50.0737	50.4296	50.9614	51.5968	52.1388
1740	43.9058	48.2595	50.1567	50.9487	51.2861	51.708	52.2262	52.864
1741	43.4264	46.6513	48.3517	49.4995	49.9912	50.4303	50.7024	51.1176
1742	43.9817	47.5596	50.0158	51.1178	51.6823	52.3011	52.7013	53.2456
1743	43.694	47.918	49.4431	50.6765	51.0646	51.7205	52.2463	52.9097
1744	44.4551	48.3154	50.0186	51.0605	51.3583	52.0914	52.6478	53.0975
1745	43.292	47.3918	49.4763	50.5753	51.1637	51.6825	52.3282	52.8886
1746	43.0878	47.5037	50.3571	51.75	51.9662	52.1876	52.5664	52.9047
1747	43.6106	47.999	49.9394	50.8844	51.3017	51.6777	51.9489	52.5567
1748	44.336	48.3921	50.61	51.8361	52.2193	52.654	53.0024	53.1834
1749	44.6683	49.102	51.5484	52.998	53.4397	53.9469	54.4309	54.6681
1750	44.7961	48.2751	49.8924	51.6415	52.3373	52.8334	53.5875	54.0157
1751	42.3908	46.282	48.5387	49.6807	50.1332	50.6251	51.192	51.7684
1752	44.2591	47.9618	49.1797	49.9778	50.4311	50.8185	51.4742	51.9369
1753	43.127	47.175	49.0169	49.7519	49.9147	50.44	50.9233	51.2773
1754	43.9247	48.1251	50.5972	51.519	51.808	52.1687	52.8958	53.2985
1755	43.6842	47.927	50.4735	51.7612	51.7308	52.0333	52.4352	52.7905
1756	42.9776	47.2901	49.2211	50.5363	50.6884	51.3064	51.6974	51.9213
1757	43.86	47.8684	49.6076	50.6241	50.9558	51.2332	51.4295	51.9432
1758	43.1645	46.6173	48.2608	49.1686	49.7374	50.1797	50.7287	51.1641
1759	43.7994	48.2147	49.948	50.7908	51.4255	51.6663	52.1473	52.6198
1760	43.463	46.9568	48.1767	49.3448	49.6487	50.3857	50.559	50.8487
1761	43.6519	47.8674	49.3185	50.7382	51.0942	51.87	52.2112	52.6338
1762	43.6286	47.495	49.1261	49.8001	50.2413	50.845	51.181	51.7932
1763	42.5201	47.0681	49.47	50.4852	50.6683	50.8103	51.2298	51.6243
1764	42.9789	46.4991	48.6415	50.1677	50.2963	51.0421	51.6947	52.0581
1765	43.594	48.0675	49.8716	50.9095	51.6079	51.9969	52.7326	53.2602
1766	43.483	47.2106	49.3077	50.6097	51.0536	51.4668	52.2727	52.787
1767	42.6858	46.3258	48.2213	49.3028	49.4831	49.9129	50.395	50.8686
1768	42.7952	47.3104	49.2015	50.6248	50.7999	51.2007	51.5799	51.724
1769	42.5354	47.279	49.5553	50.893	51.0426	51.6885	52.2317	52.6417
1770	42.984	47.6569	49.5587	50.5684	50.8775	51.3685	51.8819	52.4402
1771	43.2544	47.0931	49.154	50.3338	50.2069	50.8396	51.3371	51.779
1772	43.9904	47.4941	49.0594	49.7962	50.3329	50.7234	50.7748	51.1051
1773	43.2358	47.1993	48.7299	50.0487	50.3912	50.6968	51.101	51.5211
1774	45.1056	48.0884	49.9254	50.5549	50.9501	51.4472	52.3201	52.9
1775	43.9111	47.766	49.5979	50.4737	51.2205	52.0145	52.3669	52.9815
1776	43.8815	47.233	48.983	50.182	50.5005	51.0226	51.6134	51.9468
1777	43.9251	48.7144	50.1635	51.142	51.4073	51.8947	52.5214	52.7051
1778	44.5697	48.9791	50.2535	51.7302	52.2207	52.6745	52.9871	53.6017
1779	42.3792	47.1984	48.9095	50.0879	50.4408	50.5916	51.2469	51.7224
1780	42.7772	47.3843	49.5218	50.8613	51.2007	51.602	52.3554	52.8691
1781	43.018	47.5657	49.1051	50.265	50.5237	50.9574	51.7716	52.2591
1782	43.8973	48.844	49.8081	51.1348	51.3072	51.7635	52.2833	52.9287
1783	43.601	47.9097	49.1617	50.1789	50.6809	51.0229	51.3956	51.9921
1784	44.619	48.9785	49.9756	50.8362	51.1869	51.5459	52.0372	52.543
1785	45.287	49.9369	50.9052	51.9202	52.2051	52.5953	53.5536	54.0509
1786	43.7111	49.0933	50.3695	51.3396	51.9806	52.5144	53.5767	54.0989
1787	42.852	47.4202	49.1831	50.8562	51.2964	51.9344	52.7556	53.513
1788	43.3998	47.7468	49.6178	51.2209	52.0622	52.5844	53.1482	53.4842
1789	44.2837	48.4873	49.6475	50.7234	51.3073	51.7251	52.5335	52.8863
1790	43.4478	47.6113	49.0472	49.7102	50.2385	50.6342	51.0584	51.3628
1791	43.9811	47.4972	49.2994	50.3725	50.8376	51.4217	52.0432	52.3573
1792	43.1922	47.3146	49.1616	50.645	50.9837	51.685	52.4748	52.8109
1793	44.9786	48.8265	50.1403	51.0452	51.3085	51.8232	52.5671	52.715
1794	44.2499	48.1093	49.4384	50.1171	50.4596	50.7995	51.398	51.8616
1795	43.4576	47.7742	49.7545	50.8391	51.1433	51.7522	52.2258	52.5242
1796	43.1987	46.7052	48.6279	49.4052	49.7202	49.9989	50.7782	51.1092
1797	44.9061	49.4809	51.0067	51.3076	51.2578	51.2515	52.0133	52.9089
1798	44.9639	48.7803	49.7489	50.9786	51.3082	51.2118	51.5094	51.6825
1799	44.5664	48.5313	49.5743	50.6616	51.0854	51.3074	52.1112	52.5594
1800	44.0667	47.3062	48.6287	49.5802	50.0347	50.4231	50.9998	51.3526
1801	43.6104	48.0726	49.7931	51.2366	51.6735	52.0617	52.6685	53.4156
1802	43.395	47.6072	49.5788	50.6864	50.7329	51.0346	51.6448	52.4766
1803	44.3998	49.0654	50.669	51.7841	52.1809	52.6643	53.2371	53.9178
1804	45.0123	48.8877	51.3091	52.3207	52.8002	53.5379	54.2928	54.6419
1805	44.1277	48.3528	49.5097	50.8673	51.3229	52.1153	52.437	52.8782
1806	43.878	47.7396	49.2501	50.2652	50.7581	51.4229	52.0015	52.3445
1807	44.821	49.3514	50.7274	51.7605	52.2746	52.7422	52.9909	52.9837
1808	44.1204	47.8254	49.3781	50.6322	50.9487	51.5641	52.1708	52.4808
1809	43.2984	46.721	48.0786	49.6292	49.9228	50.5208	51.0652	51.4605
1810	44.6321	47.0181	48.5875	50.2271	51.0254	51.487	52.4137	53.2227
1811	43.8264	48.4144	50.3812	51.4508	52.3189	52.7724	53.5613	54.3612
1812	43.7825	47.3564	49.2226	50.7315	51.2235	51.471	51.9817	52.6564
1813	43.0449	47.287	48.9137	50.3065	50.5657	50.9155	51.4582	51.8142
1814	43.2863	47.882	49.4918	50.7016	51.1516	51.5287	52.0927	52.6438
1815	43.7449	46.8919	48.1003	49.501	50.0567	50.8317	51.4236	52.0977
1816	43.3142	46.9836	48.1542	49.6791	50.0647	50.7372	51.2563	52.0424
1817	44.2789	47.5956	49.1685	50.5648	50.854	51.5634	51.7562	52.2452
1818	43.9507	47.874	49.7988	50.8583	51.2234	51.658	52.168	52.9735
1819	44.1973	48.7269	50.5197	51.9482	52.6178	53.6294	54.2427	55.0176
1820	42.7556	46.125	48.1443	49.4144	49.8562	50.4047	50.9159	51.9131
1821	44.7408	49.3486	50.6316	51.6579	52.3932	52.9292	53.4617	54.213
1822	43.2284	47.2786	48.9912	49.5303	49.9897	50.4655	51.0124	52.0231
1823	43.5469	47.3596	49.1976	50.5429	50.954	51.2051	51.8233	52.5863
1824	43.2656	47.262	48.6425	49.666	50.0086	49.994	50.6781	51.5322
1825	43.5529	47.7794	48.8914	50.3062	50.4515	50.6766	51.3684	52.1332
1826	44.5238	48.4091	49.7861	50.5651	50.8675	51.4759	52.0074	52.4858
1827	43.567	47.3797	49.0682	50.361	50.8363	51.5038	52.2353	52.6879
1828	44.1215	48.1168	49.7841	51.0703	51.5555	51.8785	52.3222	52.9052
1829	43.9203	48.3506	50.3057	51.4866	52.0069	52.5946	52.9541	53.173
1830	43.9012	48.7125	50.2889	51.3482	51.7238	52.0733	52.2345	52.5534
1831	45.3417	49.5689	51.0579	52.585	52.8522	53.4094	53.9279	54.4009
1832	44.9453	48.4604	49.3662	50.5229	50.6898	51.0916	51.5755	52.0064
1833	43.7432	47.732	49.6254	51.3015	51.7473	52.2104	52.42	52.6168
1834	44.8045	49.0872	51.295	52.2496	52.3281	52.5587	53.1014	53.63
1835	44.3058	48.968	50.7583	51.5987	52.215	52.6398	53.0756	53.5531
1836	43.7395	46.5589	48.2006	48.9904	49.5684	49.9038	50.3576	50.9971
1837	44.156	47.9148	49.4453	50.5622	51.0754	51.3546	52.0997	52.7974
1838	44.4712	48.5865	49.7603	50.9024	51.2594	51.4181	52.0707	52.6194
1839	44.0855	48.6342	50.5931	51.5432	52.0486	52.2297	53.1183	53.8176
1840	44.5801	48.038	49.5077	50.8463	51.3725	51.9489	52.665	53.3005
1841	43.8406	47.9196	49.5297	50.5099	51.0659	52.0552	52.7377	53.1921
1842	43.722	48.0981	49.7188	50.1027	50.457	51.1358	51.731	52.2109
1843	42.4967	47.2761	48.6567	49.3173	49.5528	50.2221	50.6425	51.1938
1844	44.4977	48.191	49.7544	50.1451	50.448	51.0421	51.3323	51.8372
1845	44.3113	47.9352	49.1253	50.5097	50.5537	51.2119	51.7224	52.4105
1846	44.1893	47.28	49.0575	50.3609	50.8295	51.4004	52.0858	52.4122
1847	43.6263	48.2991	49.8526	50.8448	51.3989	52.2074	52.4453	52.7475
1848	44.4043	48.4762	50.1246	51.362	51.9804	52.7406	53.3923	53.7893
1849	43.2254	47.1053	48.9648	50.1034	50.6508	51.1911	51.8303	52.2433
1850	43.2203	48.0343	50.0852	51.1136	51.7646	52.5213	52.982	53.5071
1851	44.1396	48.5723	50.6585	51.6318	52.3668	52.6817	53.2123	53.2494
1852	43.7959	47.5159	48.8964	49.8006	50.558	50.9263	51.4909	51.5643
1853	44.2114	46.6949	47.7727	48.9987	49.3486	49.7412	50.4562	50.8523
1854	43.8026	47.7096	49.5121	50.7571	51.0444	51.8404	52.248	52.7297
1855	43.5947	47.5796	49.1189	50.2814	50.8787	51.5052	52.1554	52.7019
1856	43.1861	47.0409	48.3959	49.6434	50.1406	51.1075	51.986	52.8441
1857	43.7647	48.2085	49.6116	50.8437	51.2796	52.1772	53.0867	53.7738
1858	44.1858	48.4623	49.8573	50.7802	51.1029	51.8396	52.5632	53.0367
1859	44.1824	48.4235	50.1088	50.5976	50.867	51.3973	51.9694	52.4306
1860	43.9271	48.1818	49.9404	50.5669	50.9543	51.3356	52.0199	52.6229
1861	44.2239	48.2049	49.6181	50.5184	51.0576	51.499	52.2321	52.696
1862	43.8235	47.6875	49.3575	50.4033	50.7665	51.1075	51.9594	52.1334
1863	44.3251	48.1054	50.0927	51.4002	51.9583	52.4567	53.1653	53.3576
1864	44.2147	48.7139	50.6833	51.8846	52.2762	52.8926	53.2293	53.5085
1865	43.6113	47.012	48.1689	49.67	50.4646	51.029	51.8032	52.018
1866	41.6428	45.3044	46.5281	48.0495	48.7401	49.3992	50.2275	50.6388
1867	43.9809	47.3792	49.3508	50.6901	51.296	52.0038	52.75	53.0108
1868	43.7202	48.1764	49.962	51.0464	51.5468	52.2483	53.1971	53.5131
1869	44.4228	48.3997	50.1551	51.5704	51.8226	52.2697	52.8813	53.1603
1870	43.5421	46.9682	49.5703	51.2739	51.8291	52.3952	53.0526	53.6055
1871	43.7628	48.5743	50.9465	52.2657	52.247	52.5633	52.843	52.7472
1872	44.7275	48.662	51.1083	52.3454	52.691	52.9783	53.6416	54.1305
1873	42.7201	46.4285	48.3424	50.1014	50.6962	51.3466	52.0331	52.1229
1874	44.471	47.8858	49.4003	50.1949	50.6979	51.0885	51.8274	52.2075
1875	44.6127	48.1801	49.8554	51.2698	51.6204	51.9071	52.5209	52.9642
1876	43.3761	47.5533	49.3936	50.1645	50.5762	50.7621	51.585	52.0311
1877	44.8333	48.143	49.9583	51.0914	51.6192	52.2382	53.1199	53.4386
1878	42.7412	46.7656	49.2807	50.5544	51.2814	51.7712	52.3994	52.9078
1879	44.1741	47.8387	49.6376	51.0952	52.0886	52.7851	53.2997	53.6653
1880	43.1263	47.2713	49.2518	50.2996	51.2491	51.8406	52.7725	53.135
1881	44.6446	48.8017	50.6925	52.3242	53.2034	53.8503	54.5253	54.9149
1882	44.282	48.5152	50.6289	52.0795	53.0007	53.5102	54.4631	55.0947
1883	43.1573	47.3527	49.2719	51.0181	51.7741	52.5416	53.105	53.5413
1884	43.8364	48.1591	49.8828	51.7338	52.7133	53.0712	53.778	54.0564
1885	43.6317	48.0436	49.7826	51.8172	52.5597	52.8909	53.5979	54.2469
1886	43.0954	47.4874	49.4728	50.7459	51.5362	51.9764	52.2614	53.2292
1887	44.5577	49.0696	50.8438	52.1196	52.8232	53.3868	53.7442	54.5025
1888	43.1186	47.6529	49.3945	50.8431	51.6651	52.4282	53.2057	54.1077
1889	44.6947	48.7426	49.8954	50.8294	51.3588	52.2072	52.6211	53.2223
1890	43.1141	47.7057	49.6722	50.7687	51.4909	51.9972	52.5835	53.5118
1891	43.6591	47.9009	49.3548	50.7437	51.3842	52.0971	52.5264	53.5634
1892	44.7257	48.7273	50.8411	52.125	52.5941	53.101	53.7084	54.6184
1893	44.909	48.3839	50.5083	51.4433	51.4452	51.6937	51.8829	52.5298
1894	44.3553	48.3421	49.7383	50.5641	51.0771	51.0436	51.5711	52.1677
1895	44.5244	46.9807	48.3167	49.4702	49.953	50.3868	51.0518	51.6299
1896	43.1894	47.5791	49.3315	49.8717	50.4837	50.9139	51.5201	52.288
1897	43.7678	47.0129	48.9688	50.3126	50.8881	51.5133	52.126	53.0136
1898	43.9318	48.1455	49.8882	50.8611	51.4498	52.1935	52.5409	53.1867
1899	45.7609	49.7092	51.1615	51.6916	52.1923	53.0027	53.2778	53.9453
1900	43.9386	47.4737	49.0101	49.4622	50.5146	50.8632	51.2329	51.8983
1901	44.7776	49.2137	51.2194	51.4301	51.8739	52.5599	52.9551	53.6988
1902	42.7389	47.2099	48.9384	49.9112	50.4849	50.8067	51.3504	52.1779
1903	43.7594	47.0009	48.6538	50.0182	50.557	50.8342	51.3667	51.8741
1904	44.3794	47.9722	49.9369	51.1159	51.4856	52.0644	52.4632	53.2956
1905	44.4133	48.5929	50.5477	51.9644	52.4095	52.9278	53.2443	53.9717
1906	44.0428	47.1313	49.235	50.0956	50.6879	51.3024	51.6685	52.1496
1907	43.8344	48.1954	50.5072	51.7107	52.2072	52.7392	53.4405	54.3421
1908	42.9624	46.7938	49.0554	50.2039	51.0146	50.7704	51.399	52.2878
1909	43.8598	47.1319	49.3998	50.8162	51.406	51.3716	51.6066	52.335
1910	44.1881	48.0551	50.2486	51.9542	52.637	52.7799	53.1403	54.0376
1911	44.0545	47.0224	48.3744	49.9751	50.6366	51.2916	51.9884	53.2145
1912	43.8152	48.6069	51.2838	51.6359	52.1831	52.3837	52.9566	53.7981
1913	45.0872	48.5027	50.1436	50.758	51.3275	51.6998	52.3327	53.1643
1914	43.1501	47.4308	49.2686	50.0693	50.7705	51.3759	51.7613	52.4464
1915	43.7292	47.807	49.538	50.3786	51.1386	51.5146	51.9749	52.8256
1916	43.073	47.7163	49.7681	50.8274	51.372	51.8897	52.7492	53.738
1917	44.5835	48.1436	49.01	49.6851	50.2931	50.7353	51.6151	52.6832
1918	43.8447	48.259	49.9525	51.1326	51.3877	51.9639	52.7714	53.7486
1919	44.7888	48.6222	50.7173	51.9549	52.5399	53.0649	53.7768	54.7265
1920	42.9545	47.0891	49.672	50.8682	51.3219	51.6615	51.9494	52.6786
1921	45.1563	49.5689	51.8764	53.1917	53.7955	54.2151	54.6275	55.2182
1922	42.3713	47.0499	49.1525	50.439	50.9296	51.5225	52.0249	52.4792
1923	43.5543	47.7184	49.6301	50.9545	51.185	51.7404	52.056	52.7027
1924	43.3193	47.4813	49.1936	50.2908	50.3973	51.1184	51.6449	52.4061
1925	44.2304	48.2696	50.0298	50.7769	51.2092	51.6854	52.171	52.6756
1926	43.4853	48.3753	49.8942	51.117	51.5273	52.073	52.0971	52.7024
1927	43.3228	47.2148	49.2008	50.171	50.4777	50.9169	51.4143	52.0146
1928	43.1221	47.2632	49.9312	51.1952	51.5043	51.6722	52.1814	52.9164
1929	43.982	49.3495	51.0976	52.287	52.601	52.8522	53.2349	53.7894
1930	43.1383	47.2058	49.8869	50.9764	51.3585	51.5017	51.8388	52.2186
1931	43.846	48.4523	50.3034	51.2177	51.6134	52.1619	52.6771	53.6489
1932	43.1527	47.9418	50.5405	51.7064	52.2586	52.515	52.8488	53.6547
1933	43.8326	48.4345	49.3032	50.2529	50.565	51.1317	51.9205	52.9347
1934	43.414	48.1025	49.5198	50.365	50.5042	50.5082	51.3247	52.3368
1935	43.2998	47.499	49.7743	50.5615	51.0638	51.3094	51.9151	52.8995
1936	44.0483	48.1016	49.9109	50.5666	51.0324	51.3395	51.7164	52.456
1937	44.6463	49.5502	51.281	52.6399	53.1245	53.2465	53.908	54.7595
1938	45.176	49.6529	51.6964	53.1437	53.5666	53.9933	54.3455	55.2754
1939	44.4269	48.317	50.2886	51.4441	51.863	52.4131	52.8014	53.7389
1940	43.813	48.892	51.0613	52.1771	52.802	53.5192	53.8836	54.5511
1941	44.3286	49.535	51.3809	52.4694	52.8723	53.4534	54.2147	55.2599
1942	43.8953	48.5693	50.796	51.8111	52.4468	52.9435	53.912	55.0427
1943	44.0193	49.231	51.746	52.7615	53.2519	53.8224	54.5532	55.7449
1944	43.5777	47.7132	49.4507	50.5898	51.3755	51.951	52.74	53.551
1945	44.5531	48.2507	48.9269	49.8799	50.3083	50.6962	51.1451	51.8027
1946	44.0212	48.517	49.7715	50.9769	51.5043	52.1769	52.4476	53.2877
1947	43.4363	47.3576	49.6137	50.7575	51.2259	51.6653	52.1959	53.3563
1948	43.9494	47.9853	50.056	51.4063	52.2806	52.6682	53.0271	53.7355
1949	43.3388	47.2134	49.344	50.3024	50.7476	51.386	51.7218	52.2427
1950	43.1005	47.1611	48.8742	50.0344	50.5632	51.1822	51.5594	52.3067
1951	43.9629	48.1798	50.0853	50.8358	51.559	51.9069	52.093	52.5271
1952	43.8734	47.7237	49.5418	50.4481	50.8291	51.2388	51.8117	52.4194
1953	43.6913	47.603	49.8981	50.9494	51.4878	51.8113	52.5663	53.6985
1954	44.4281	48.3118	50.7998	52.0234	52.477	52.6179	53.2997	54.0209
1955	42.6837	46.3717	48.2546	49.2595	49.6791	49.9711	50.6745	51.7144
1956	43.3417	46.8397	48.7007	49.6101	50.4907	50.9074	51.4146	52.4711
1957	44.0961	48.0208	50.008	50.6931	51.0016	51.4125	52.4351	53.6725
1958	43.4279	47.8458	49.1296	50.4267	51.0637	51.4759	52.3897	53.955
1959	43.0197	47.0124	48.8522	49.8446	50.5088	51.1349	52.0328	53.3554
1960	44.1863	47.3661	49.2555	50.3196	50.7067	51.1706	51.8269	53.0716
1961	43.9202	47.4395	49.9376	50.5237	50.9456	51.6466	52.7315	53.8815
1962	44.7483	49.0444	50.6502	51.6558	51.9344	52.5587	53.553	54.8406
1963	43.7805	47.2122	49.5647	50.6767	51.0732	51.6409	52.6375	54.3444
1964	44.498	49.2043	51.6467	52.7823	53.1199	53.2866	54.0623	55.4158
1965	44.345	48.1448	50.8198	52.1161	52.6393	53.1398	53.6712	54.7014
1966	44.0568	47.4904	48.9874	50.2578	50.8144	51.2957	52.1574	53.0865
1967	44.1451	47.6242	48.5686	49.5135	50.0703	50.6948	51.6378	52.7889
1968	43.1537	48.2916	50.103	51.0256	51.3148	51.7348	52.1285	53.5518
1969	42.9655	46.5191	48.5274	49.4936	50.2053	50.4334	51.057	52.3975
1970	44.2604	48.2265	50.5202	51.4001	51.972	52.4318	53.0991	54.4622
1971	42.9456	47.4658	49.7553	50.4577	51.0735	51.5483	51.9936	52.9346
1972	44.0939	48.9631	51.7028	52.7687	53.3473	54.2133	54.8821	55.8302
1973	43.0164	48.5081	50.626	51.7457	52.3509	53.0513	53.4543	54.8118
1974	44.2582	48.1151	50.5062	51.5994	52.2359	53.0221	53.6234	55.1373
1975	43.4639	47.8725	49.7422	50.9512	51.2564	52.0449	52.6851	53.7938
1976	44.3602	48.7147	50.5769	51.3325	51.9048	52.7338	53.0537	54.1567
1977	43.3327	47.5528	49.6045	50.7172	51.5098	51.6788	52.2119	53.1927
1978	43.4209	46.9167	48.5036	49.5037	50.1997	50.5823	50.991	52.2258
1979	43.2875	47.2414	49.1519	49.9398	50.2847	50.4288	50.4842	51.5799
1980	43.7162	47.8145	49.3657	50.2072	50.6556	51.1132	51.7396	52.4247
1981	42.7871	46.4309	47.883	49.0443	49.3926	49.8457	50.4459	51.4817
1982	44.3626	47.7832	49.2189	50.3609	50.6202	51.0287	51.8943	53.0954
1983	44.4573	47.884	49.8084	51.4922	51.8859	52.2882	53.063	54.3338
1984	43.8411	48.2057	50.8432	52.1477	52.319	52.8003	53.2129	54.4171
1985	43.3333	47.6975	49.7748	51.1547	51.6012	52.0536	52.617	53.5888
1986	45.885	48.7609	50.3654	51.1895	51.6463	52.1027	52.6649	53.5891
1987	44.7174	48.2834	49.9517	51.1624	51.8461	52.1066	52.3543	53.3568
1988	44.4587	48.03	49.7985	50.7383	51.028	51.3764	51.832	52.7239
1989	44.4137	47.931	49.8244	50.4007	50.7412	51.4048	52.132	53.1699
1990	42.9788	46.8302	48.4318	49.8432	50.2483	50.7873	51.6514	52.5519
1991	44.5806	48.2035	49.96	51.1241	51.4739	51.819	52.2747	53.0007
1992	45.2309	49.3138	51.0144	51.9169	52.4402	53.0432	53.4923	54.3136
1993	44.0479	47.509	49.8677	51.3015	51.8887	52.2545	52.9037	53.817
1994	44.893	49.0646	51.0651	51.8415	52.4335	52.7745	53.4025	53.966
1995	43.8545	47.721	50.0845	51.3462	51.7362	52.3572	53.2564	54.2372
1996	43.2723	47.6032	49.4211	50.3669	50.8067	51.4753	51.9508	52.8113
1997	44.0456	47.8972	50.0024	51.4381	51.7332	52.4142	53.0329	53.381
1998	42.6897	46.8793	48.7018	50.1703	50.3296	50.6849	51.0787	51.5336
[truncated: 2,600 more rows]

## Sheet: ExtFig10b
Conrasts (%)	Contrast vs Mass Calibration (% MDa-1)
0.553097	4.39669
0.558617
0.549378
0.527606
0.53398
0.614118
0.533933
0.539378
0.606358
0.580158
0.589764
0.544707
0.528274
0.599796
0.528575
0.577124
0.579592
0.610229
0.572546
0.57383
0.58251
0.509025
0.625815
0.611864
0.551522
0.633669
0.583312
0.624537
0.586911
0.535962
0.559544
0.555427
0.631838
0.522479
0.599963
0.559997
0.629554
0.705647
0.590971
0.540549
0.610735
0.601551
0.629052
0.923414
0.710609
0.776296
0.592711
0.595305
0.547048
0.553591
0.829347
0.655981
0.502592
0.619424
0.604909
0.821252
0.726514
0.654188
0.6176
0.82663
0.777069
0.902718
0.497144
0.68464
0.637638
0.773508
0.537166
0.640054
0.682312
0.730383
1.07228
0.744027
1.30928
0.536134
0.589526
0.576548
0.572919
0.541961
0.561192
0.549602
0.595579
0.687631
0.707877
0.481823
0.520156
0.57389
0.523972
0.629343
0.540214
0.552087
0.573092
0.51904
2.48736
0.594252
0.705833
0.599073
0.510492
0.554157
0.588923
0.57718
0.705584
0.575542
0.56935
0.530592
0.584727
0.659218
0.58071
0.627375
0.555453
0.570328
0.608422
0.60352
0.596182
0.603002
0.583915
0.506954
0.592514
0.631626
0.577455
0.592196
0.490885
0.614804
0.515866
1.19712
0.557923
0.572207
0.528108
0.608344
1.27866
1.28692
0.584337
0.704825
0.640565
0.490487
0.626222
0.617402
1.28042
0.635911
0.630033
0.62673
0.549855
0.603084
0.523909
0.646456
0.607209
0.535987
0.505657
0.607338
0.520482
0.574798
29.4637
29.3754
0.614479
0.685117
0.593035
0.617128
0.617652
0.620607
0.527733
0.552594
0.516615
0.647081
0.565865
0.673969
0.620871
0.486849
0.51472
0.626621
0.661573
0.61345
0.618587
0.646914
0.505816
0.633611
0.536704
0.508358
0.584566
0.767474
0.766247
0.592484
0.865999
2.52832
0.600443
0.590841

## Sheet: ExtFig10c
Contrasts (%)	Contrast vs Mass Calibration (% MDa-1)
0.606358	4.39669
0.589764
0.58251
0.625815
0.555427
0.599963
0.923414
0.776296
0.829347
0.604909
0.82663
0.777069
0.773508
1.07228
0.744027
0.629343
0.640565
0.630033
0.646456
0.607209
0.607338
29.3754
0.593035
0.617128
0.617652
0.620607
0.647081
0.618587
0.646914
0.633611
0.584566
